# Supplementary material for: GolpHCat (TMEM87A), a unique voltage-dependent cation channel in Golgi apparatus, contributes to Golgi-pH maintenance and hippocampus-dependent memory
Source: Nat Commun. 2024 Jul 11;15:5830. doi: 10.1038/s41467-024-49297-8 (PMC11239671; doi:10.1038/s41467-024-49297-8)
Supplement: Supplementary file 4 — Supplementary Data 1 [file 41467_2024_49297_MOESM4_ESM.txt]

CRYST1   97.750   97.750  146.282  90.00  90.00  90.00               0
ATOM      1  N   ASP     1      -0.862   2.758   8.866  1.00  0.00           N  
ATOM      2  CA  ASP     1      -2.238   2.662   9.395  1.00  0.00           C  
ATOM      3  C   ASP     1      -2.436   3.533  10.623  1.00  0.00           C  
ATOM      4  O   ASP     1      -1.480   4.138  11.116  1.00  0.00           O  
ATOM      5  CB  ASP     1      -2.742   1.196   9.607  1.00  0.00           C  
ATOM      6  CG  ASP     1      -1.813   0.474  10.542  1.00  0.00           C  
ATOM      7  OD1 ASP     1      -2.263  -0.504  11.201  1.00  0.00           O  
ATOM      8  OD2 ASP     1      -0.625   0.847  10.630  1.00  0.00           O1-
ATOM      9  HA  ASP     1      -2.894   3.073   8.627  1.00  0.00           H  
ATOM     10  HB2 ASP     1      -3.780   1.082   9.920  1.00  0.00           H  
ATOM     11  HB3 ASP     1      -2.848   0.731   8.627  1.00  0.00           H  
ATOM     12  H1  ASP     1      -0.211   2.130   9.316  1.00  0.00           H  
ATOM     13  H2  ASP     1      -0.556   3.692   9.100  1.00  0.00           H  
ATOM     14  H3  ASP     1      -0.754   2.733   7.862  1.00  0.00           H  
ATOM     15  N   ARG     2      -3.685   3.670  11.030  1.00  0.00           N  
ATOM     16  CA  ARG     2      -4.104   4.407  12.151  1.00  0.00           C  
ATOM     17  C   ARG     2      -3.449   4.003  13.453  1.00  0.00           C  
ATOM     18  O   ARG     2      -3.041   2.893  13.641  1.00  0.00           O  
ATOM     19  CB  ARG     2      -5.615   4.231  12.287  1.00  0.00           C  
ATOM     20  CG  ARG     2      -6.181   2.771  12.509  1.00  0.00           C  
ATOM     21  CD  ARG     2      -7.747   2.658  12.179  1.00  0.00           C  
ATOM     22  NE  ARG     2      -8.541   3.467  13.198  1.00  0.00           N  
ATOM     23  CZ  ARG     2      -9.837   3.419  13.420  1.00  0.00           C  
ATOM     24  NH1 ARG     2     -10.626   2.663  12.693  1.00  0.00           N1+
ATOM     25  NH2 ARG     2     -10.399   4.108  14.322  1.00  0.00           N  
ATOM     26  H   ARG     2      -4.424   3.148  10.583  1.00  0.00           H  
ATOM     27  HA  ARG     2      -3.878   5.465  12.023  1.00  0.00           H  
ATOM     28  HB2 ARG     2      -6.015   4.779  13.140  1.00  0.00           H  
ATOM     29  HB3 ARG     2      -6.014   4.723  11.400  1.00  0.00           H  
ATOM     30  HG2 ARG     2      -5.665   2.068  11.855  1.00  0.00           H  
ATOM     31  HG3 ARG     2      -5.949   2.571  13.555  1.00  0.00           H  
ATOM     32  HD2 ARG     2      -7.813   3.119  11.193  1.00  0.00           H  
ATOM     33  HD3 ARG     2      -7.963   1.593  12.253  1.00  0.00           H  
ATOM     34  HE  ARG     2      -8.061   4.123  13.797  1.00  0.00           H  
ATOM     35 HH11 ARG     2     -10.263   2.042  11.984  1.00  0.00           H  
ATOM     36 HH12 ARG     2     -11.604   2.664  12.944  1.00  0.00           H  
ATOM     37 HH21 ARG     2      -9.880   4.889  14.697  1.00  0.00           H  
ATOM     38 HH22 ARG     2     -11.356   3.932  14.591  1.00  0.00           H  
ATOM     39  N   SER     3      -3.252   5.001  14.281  1.00  0.00           N  
ATOM     40  CA  SER     3      -2.754   5.050  15.586  1.00  0.00           C  
ATOM     41  C   SER     3      -3.909   5.442  16.602  1.00  0.00           C  
ATOM     42  O   SER     3      -3.513   5.899  17.694  1.00  0.00           O  
ATOM     43  CB  SER     3      -1.632   6.111  15.626  1.00  0.00           C  
ATOM     44  OG  SER     3      -0.607   5.801  14.607  1.00  0.00           O  
ATOM     45  H   SER     3      -3.595   5.904  13.985  1.00  0.00           H  
ATOM     46  HA  SER     3      -2.354   4.073  15.857  1.00  0.00           H  
ATOM     47  HB2 SER     3      -2.014   7.126  15.511  1.00  0.00           H  
ATOM     48  HB3 SER     3      -1.071   6.014  16.555  1.00  0.00           H  
ATOM     49  HG  SER     3      -0.100   6.607  14.485  1.00  0.00           H  
ATOM     50  N   LYS     4      -5.196   5.295  16.270  1.00  0.00           N  
ATOM     51  CA  LYS     4      -6.320   5.686  17.216  1.00  0.00           C  
ATOM     52  C   LYS     4      -7.551   4.798  16.934  1.00  0.00           C  
ATOM     53  O   LYS     4      -7.924   4.681  15.743  1.00  0.00           O  
ATOM     54  CB  LYS     4      -6.712   7.182  17.078  1.00  0.00           C  
ATOM     55  CG  LYS     4      -7.641   7.557  18.171  1.00  0.00           C  
ATOM     56  CD  LYS     4      -7.501   9.036  18.375  1.00  0.00           C  
ATOM     57  CE  LYS     4      -8.542   9.428  19.427  1.00  0.00           C  
ATOM     58  NZ  LYS     4      -8.468  10.857  19.778  1.00  0.00           N1+
ATOM     59  H   LYS     4      -5.559   4.981  15.381  1.00  0.00           H  
ATOM     60  HA  LYS     4      -6.097   5.470  18.261  1.00  0.00           H  
ATOM     61  HB2 LYS     4      -5.814   7.798  17.112  1.00  0.00           H  
ATOM     62  HB3 LYS     4      -7.329   7.270  16.183  1.00  0.00           H  
ATOM     63  HG2 LYS     4      -8.714   7.430  18.025  1.00  0.00           H  
ATOM     64  HG3 LYS     4      -7.365   7.016  19.076  1.00  0.00           H  
ATOM     65  HD2 LYS     4      -6.458   9.074  18.691  1.00  0.00           H  
ATOM     66  HD3 LYS     4      -7.654   9.516  17.409  1.00  0.00           H  
ATOM     67  HE2 LYS     4      -9.492   9.379  18.896  1.00  0.00           H  
ATOM     68  HE3 LYS     4      -8.481   8.873  20.363  1.00  0.00           H  
ATOM     69  HZ1 LYS     4      -7.591  11.036  20.246  1.00  0.00           H  
ATOM     70  HZ2 LYS     4      -8.614  11.426  18.957  1.00  0.00           H  
ATOM     71  HZ3 LYS     4      -9.269  11.134  20.328  1.00  0.00           H  
ATOM     72  N   TRP     5      -8.146   4.029  17.870  1.00  0.00           N  
ATOM     73  CA  TRP     5      -9.118   2.914  17.700  1.00  0.00           C  
ATOM     74  C   TRP     5     -10.350   3.046  18.600  1.00  0.00           C  
ATOM     75  O   TRP     5     -10.276   3.670  19.704  1.00  0.00           O  
ATOM     76  CB  TRP     5      -8.345   1.598  17.773  1.00  0.00           C  
ATOM     77  CG  TRP     5      -7.075   1.532  16.928  1.00  0.00           C  
ATOM     78  CD1 TRP     5      -6.913   0.728  15.855  1.00  0.00           C  
ATOM     79  CD2 TRP     5      -5.704   1.871  17.398  1.00  0.00           C  
ATOM     80  CE2 TRP     5      -4.823   1.180  16.518  1.00  0.00           C  
ATOM     81  CE3 TRP     5      -5.153   2.480  18.534  1.00  0.00           C  
ATOM     82  NE1 TRP     5      -5.622   0.716  15.465  1.00  0.00           N  
ATOM     83  CZ2 TRP     5      -3.448   1.196  16.666  1.00  0.00           C  
ATOM     84  CZ3 TRP     5      -3.746   2.622  18.612  1.00  0.00           C  
ATOM     85  CH2 TRP     5      -2.903   2.029  17.642  1.00  0.00           C  
ATOM     86  H   TRP     5      -7.877   4.331  18.796  1.00  0.00           H  
ATOM     87  HA  TRP     5      -9.432   3.071  16.668  1.00  0.00           H  
ATOM     88  HB2 TRP     5      -8.155   1.458  18.837  1.00  0.00           H  
ATOM     89  HB3 TRP     5      -8.960   0.741  17.501  1.00  0.00           H  
ATOM     90  HD1 TRP     5      -7.640   0.123  15.333  1.00  0.00           H  
ATOM     91  HE1 TRP     5      -5.179   0.132  14.771  1.00  0.00           H  
ATOM     92  HE3 TRP     5      -5.791   2.819  19.338  1.00  0.00           H  
ATOM     93  HZ2 TRP     5      -2.813   0.796  15.890  1.00  0.00           H  
ATOM     94  HZ3 TRP     5      -3.375   3.285  19.380  1.00  0.00           H  
ATOM     95  HH2 TRP     5      -1.833   2.169  17.664  1.00  0.00           H  
ATOM     96  N   HIE     6     -11.477   2.463  18.179  1.00  0.00           N  
ATOM     97  CA  HIE     6     -12.702   2.308  18.974  1.00  0.00           C  
ATOM     98  C   HIE     6     -12.927   0.960  19.686  1.00  0.00           C  
ATOM     99  O   HIE     6     -12.313  -0.081  19.242  1.00  0.00           O  
ATOM    100  CB  HIE     6     -13.881   2.478  18.012  1.00  0.00           C  
ATOM    101  CG  HIE     6     -15.283   2.122  18.504  1.00  0.00           C  
ATOM    102  CD2 HIE     6     -16.019   1.003  18.228  1.00  0.00           C  
ATOM    103  ND1 HIE     6     -16.052   2.958  19.304  1.00  0.00           N  
ATOM    104  CE1 HIE     6     -17.210   2.309  19.523  1.00  0.00           C  
ATOM    105  NE2 HIE     6     -17.249   1.159  18.816  1.00  0.00           N  
ATOM    106  H   HIE     6     -11.422   1.960  17.305  1.00  0.00           H  
ATOM    107  HA  HIE     6     -12.759   3.164  19.646  1.00  0.00           H  
ATOM    108  HB2 HIE     6     -14.005   3.523  17.727  1.00  0.00           H  
ATOM    109  HB3 HIE     6     -13.541   1.983  17.103  1.00  0.00           H  
ATOM    110  HD2 HIE     6     -15.702   0.155  17.639  1.00  0.00           H  
ATOM    111  HE1 HIE     6     -18.078   2.768  19.973  1.00  0.00           H  
ATOM    112  HE2 HIE     6     -18.093   0.644  18.610  1.00  0.00           H  
ATOM    113  N   ILE     7     -13.706   0.978  20.803  1.00  0.00           N  
ATOM    114  CA  ILE     7     -13.949  -0.193  21.535  1.00  0.00           C  
ATOM    115  C   ILE     7     -15.417  -0.232  21.967  1.00  0.00           C  
ATOM    116  O   ILE     7     -15.854   0.540  22.809  1.00  0.00           O  
ATOM    117  CB  ILE     7     -12.999  -0.282  22.762  1.00  0.00           C  
ATOM    118  CG1 ILE     7     -11.525  -0.503  22.240  1.00  0.00           C  
ATOM    119  CG2 ILE     7     -13.446  -1.432  23.702  1.00  0.00           C  
ATOM    120  CD1 ILE     7     -10.717   0.805  21.980  1.00  0.00           C  
ATOM    121  H   ILE     7     -14.027   1.866  21.161  1.00  0.00           H  
ATOM    122  HA  ILE     7     -13.667  -1.074  20.958  1.00  0.00           H  
ATOM    123  HB  ILE     7     -13.109   0.599  23.395  1.00  0.00           H  
ATOM    124 HG12 ILE     7     -10.999  -1.004  23.053  1.00  0.00           H  
ATOM    125 HG13 ILE     7     -11.525  -1.153  21.365  1.00  0.00           H  
ATOM    126 HG21 ILE     7     -12.741  -1.521  24.529  1.00  0.00           H  
ATOM    127 HG22 ILE     7     -14.440  -1.266  24.118  1.00  0.00           H  
ATOM    128 HG23 ILE     7     -13.525  -2.282  23.025  1.00  0.00           H  
ATOM    129 HD11 ILE     7     -10.874   1.444  22.848  1.00  0.00           H  
ATOM    130 HD12 ILE     7      -9.650   0.621  21.852  1.00  0.00           H  
ATOM    131 HD13 ILE     7     -10.998   1.470  21.163  1.00  0.00           H  
ATOM    132  N   PRO     8     -16.260  -1.190  21.568  1.00  0.00           N  
ATOM    133  CA  PRO     8     -17.604  -1.381  22.175  1.00  0.00           C  
ATOM    134  C   PRO     8     -17.544  -2.153  23.508  1.00  0.00           C  
ATOM    135  O   PRO     8     -16.909  -3.234  23.626  1.00  0.00           O  
ATOM    136  CB  PRO     8     -18.412  -2.159  21.110  1.00  0.00           C  
ATOM    137  CG  PRO     8     -17.401  -2.817  20.144  1.00  0.00           C  
ATOM    138  CD  PRO     8     -16.040  -2.162  20.539  1.00  0.00           C  
ATOM    139  HA  PRO     8     -18.132  -0.456  22.403  1.00  0.00           H  
ATOM    140  HB2 PRO     8     -19.105  -2.863  21.569  1.00  0.00           H  
ATOM    141  HB3 PRO     8     -18.975  -1.408  20.556  1.00  0.00           H  
ATOM    142  HG2 PRO     8     -17.321  -3.893  20.297  1.00  0.00           H  
ATOM    143  HG3 PRO     8     -17.605  -2.647  19.086  1.00  0.00           H  
ATOM    144  HD2 PRO     8     -15.419  -3.022  20.789  1.00  0.00           H  
ATOM    145  HD3 PRO     8     -15.517  -1.716  19.694  1.00  0.00           H  
ATOM    146  N   ILE     9     -18.295  -1.692  24.503  1.00  0.00           N  
ATOM    147  CA  ILE     9     -18.676  -2.440  25.753  1.00  0.00           C  
ATOM    148  C   ILE     9     -20.238  -2.757  25.884  1.00  0.00           C  
ATOM    149  O   ILE     9     -20.969  -1.990  26.459  1.00  0.00           O  
ATOM    150  CB  ILE     9     -18.020  -1.820  27.040  1.00  0.00           C  
ATOM    151  CG1 ILE     9     -16.419  -1.761  26.886  1.00  0.00           C  
ATOM    152  CG2 ILE     9     -18.318  -2.608  28.263  1.00  0.00           C  
ATOM    153  CD1 ILE     9     -15.837  -0.434  26.428  1.00  0.00           C  
ATOM    154  H   ILE     9     -18.833  -0.843  24.402  1.00  0.00           H  
ATOM    155  HA  ILE     9     -18.234  -3.431  25.654  1.00  0.00           H  
ATOM    156  HB  ILE     9     -18.402  -0.810  27.187  1.00  0.00           H  
ATOM    157 HG12 ILE     9     -16.016  -1.883  27.891  1.00  0.00           H  
ATOM    158 HG13 ILE     9     -16.047  -2.537  26.217  1.00  0.00           H  
ATOM    159 HG21 ILE     9     -17.907  -3.615  28.331  1.00  0.00           H  
ATOM    160 HG22 ILE     9     -17.967  -2.074  29.146  1.00  0.00           H  
ATOM    161 HG23 ILE     9     -19.401  -2.640  28.381  1.00  0.00           H  
ATOM    162 HD11 ILE     9     -14.761  -0.282  26.337  1.00  0.00           H  
ATOM    163 HD12 ILE     9     -16.277  -0.079  25.496  1.00  0.00           H  
ATOM    164 HD13 ILE     9     -16.159   0.289  27.178  1.00  0.00           H  
ATOM    165  N   PRO    10     -20.706  -3.920  25.346  1.00  0.00           N  
ATOM    166  CA  PRO    10     -21.969  -4.583  25.738  1.00  0.00           C  
ATOM    167  C   PRO    10     -21.907  -5.447  26.972  1.00  0.00           C  
ATOM    168  O   PRO    10     -20.845  -5.458  27.531  1.00  0.00           O  
ATOM    169  CB  PRO    10     -22.408  -5.429  24.542  1.00  0.00           C  
ATOM    170  CG  PRO    10     -21.130  -5.799  23.801  1.00  0.00           C  
ATOM    171  CD  PRO    10     -20.200  -4.578  24.078  1.00  0.00           C  
ATOM    172  HA  PRO    10     -22.722  -3.807  25.873  1.00  0.00           H  
ATOM    173  HB2 PRO    10     -22.805  -6.399  24.844  1.00  0.00           H  
ATOM    174  HB3 PRO    10     -23.041  -4.866  23.857  1.00  0.00           H  
ATOM    175  HG2 PRO    10     -20.719  -6.734  24.181  1.00  0.00           H  
ATOM    176  HG3 PRO    10     -21.451  -6.033  22.786  1.00  0.00           H  
ATOM    177  HD2 PRO    10     -19.171  -4.937  24.091  1.00  0.00           H  
ATOM    178  HD3 PRO    10     -20.266  -3.800  23.318  1.00  0.00           H  
ATOM    179  N   SER    11     -23.031  -6.025  27.435  1.00  0.00           N  
ATOM    180  CA  SER    11     -23.051  -6.987  28.522  1.00  0.00           C  
ATOM    181  C   SER    11     -22.035  -8.115  28.366  1.00  0.00           C  
ATOM    182  O   SER    11     -21.548  -8.476  27.315  1.00  0.00           O  
ATOM    183  CB  SER    11     -24.497  -7.478  28.605  1.00  0.00           C  
ATOM    184  OG  SER    11     -24.653  -8.514  29.503  1.00  0.00           O  
ATOM    185  H   SER    11     -23.903  -5.812  26.972  1.00  0.00           H  
ATOM    186  HA  SER    11     -22.765  -6.444  29.423  1.00  0.00           H  
ATOM    187  HB2 SER    11     -25.005  -6.550  28.867  1.00  0.00           H  
ATOM    188  HB3 SER    11     -24.835  -7.850  27.637  1.00  0.00           H  
ATOM    189  HG  SER    11     -24.884  -8.114  30.345  1.00  0.00           H  
ATOM    190  N   GLY    12     -21.697  -8.854  29.446  1.00  0.00           N  
ATOM    191  CA  GLY    12     -20.563  -9.778  29.566  1.00  0.00           C  
ATOM    192  C   GLY    12     -19.206  -9.014  29.535  1.00  0.00           C  
ATOM    193  O   GLY    12     -19.094  -7.756  29.626  1.00  0.00           O  
ATOM    194  H   GLY    12     -22.328  -8.798  30.233  1.00  0.00           H  
ATOM    195  HA2 GLY    12     -20.598 -10.287  30.529  1.00  0.00           H  
ATOM    196  HA3 GLY    12     -20.650 -10.588  28.841  1.00  0.00           H  
ATOM    197  N   LYS    13     -18.172  -9.774  29.159  1.00  0.00           N  
ATOM    198  CA  LYS    13     -16.837  -9.254  29.012  1.00  0.00           C  
ATOM    199  C   LYS    13     -16.555  -9.008  27.559  1.00  0.00           C  
ATOM    200  O   LYS    13     -17.254  -9.483  26.699  1.00  0.00           O  
ATOM    201  CB  LYS    13     -15.913 -10.328  29.502  1.00  0.00           C  
ATOM    202  CG  LYS    13     -16.193 -10.773  30.928  1.00  0.00           C  
ATOM    203  CD  LYS    13     -15.280 -11.982  31.184  1.00  0.00           C  
ATOM    204  CE  LYS    13     -15.680 -12.402  32.616  1.00  0.00           C  
ATOM    205  NZ  LYS    13     -15.463 -13.845  32.802  1.00  0.00           N1+
ATOM    206  H   LYS    13     -18.374 -10.755  29.033  1.00  0.00           H  
ATOM    207  HA  LYS    13     -16.812  -8.300  29.540  1.00  0.00           H  
ATOM    208  HB2 LYS    13     -15.808 -11.169  28.816  1.00  0.00           H  
ATOM    209  HB3 LYS    13     -14.954  -9.814  29.566  1.00  0.00           H  
ATOM    210  HG2 LYS    13     -15.988  -9.962  31.627  1.00  0.00           H  
ATOM    211  HG3 LYS    13     -17.253 -11.005  31.026  1.00  0.00           H  
ATOM    212  HD2 LYS    13     -15.565 -12.858  30.601  1.00  0.00           H  
ATOM    213  HD3 LYS    13     -14.194 -11.961  31.279  1.00  0.00           H  
ATOM    214  HE2 LYS    13     -14.940 -11.802  33.145  1.00  0.00           H  
ATOM    215  HE3 LYS    13     -16.592 -11.933  32.985  1.00  0.00           H  
ATOM    216  HZ1 LYS    13     -16.144 -14.364  32.266  1.00  0.00           H  
ATOM    217  HZ2 LYS    13     -14.518 -14.028  32.496  1.00  0.00           H  
ATOM    218  HZ3 LYS    13     -15.441 -14.123  33.773  1.00  0.00           H  
ATOM    219  N   ASN    14     -15.472  -8.273  27.342  1.00  0.00           N  
ATOM    220  CA  ASN    14     -15.059  -7.661  26.097  1.00  0.00           C  
ATOM    221  C   ASN    14     -13.531  -7.547  26.032  1.00  0.00           C  
ATOM    222  O   ASN    14     -12.897  -7.529  27.079  1.00  0.00           O  
ATOM    223  CB  ASN    14     -15.809  -6.327  25.962  1.00  0.00           C  
ATOM    224  CG  ASN    14     -17.327  -6.434  25.810  1.00  0.00           C  
ATOM    225  ND2 ASN    14     -18.115  -6.104  26.800  1.00  0.00           N  
ATOM    226  OD1 ASN    14     -17.800  -6.837  24.755  1.00  0.00           O  
ATOM    227  H   ASN    14     -14.855  -8.041  28.107  1.00  0.00           H  
ATOM    228  HA  ASN    14     -15.322  -8.343  25.289  1.00  0.00           H  
ATOM    229  HB2 ASN    14     -15.542  -5.683  26.800  1.00  0.00           H  
ATOM    230  HB3 ASN    14     -15.365  -5.852  25.087  1.00  0.00           H  
ATOM    231 HD21 ASN    14     -19.117  -6.071  26.677  1.00  0.00           H  
ATOM    232 HD22 ASN    14     -17.678  -5.786  27.653  1.00  0.00           H  
ATOM    233  N   TYR    15     -12.948  -7.447  24.841  1.00  0.00           N  
ATOM    234  CA  TYR    15     -11.493  -7.517  24.490  1.00  0.00           C  
ATOM    235  C   TYR    15     -11.127  -6.540  23.314  1.00  0.00           C  
ATOM    236  O   TYR    15     -11.757  -6.557  22.320  1.00  0.00           O  
ATOM    237  CB  TYR    15     -11.253  -8.960  24.048  1.00  0.00           C  
ATOM    238  CG  TYR    15     -11.309 -10.103  25.114  1.00  0.00           C  
ATOM    239  CD1 TYR    15     -12.527 -10.806  25.238  1.00  0.00           C  
ATOM    240  CD2 TYR    15     -10.204 -10.567  25.870  1.00  0.00           C  
ATOM    241  CE1 TYR    15     -12.656 -11.929  26.118  1.00  0.00           C  
ATOM    242  CE2 TYR    15     -10.321 -11.705  26.713  1.00  0.00           C  
ATOM    243  CZ  TYR    15     -11.593 -12.415  26.792  1.00  0.00           C  
ATOM    244  OH  TYR    15     -11.773 -13.580  27.531  1.00  0.00           O  
ATOM    245  H   TYR    15     -13.549  -7.412  24.030  1.00  0.00           H  
ATOM    246  HA  TYR    15     -10.969  -7.199  25.392  1.00  0.00           H  
ATOM    247  HB2 TYR    15     -11.975  -9.286  23.299  1.00  0.00           H  
ATOM    248  HB3 TYR    15     -10.372  -9.042  23.411  1.00  0.00           H  
ATOM    249  HD1 TYR    15     -13.397 -10.447  24.709  1.00  0.00           H  
ATOM    250  HD2 TYR    15      -9.253 -10.062  25.791  1.00  0.00           H  
ATOM    251  HE1 TYR    15     -13.614 -12.412  26.243  1.00  0.00           H  
ATOM    252  HE2 TYR    15      -9.508 -12.049  27.335  1.00  0.00           H  
ATOM    253  HH  TYR    15     -12.244 -14.216  26.988  1.00  0.00           H  
ATOM    254  N   PHE    16      -9.893  -6.016  23.278  1.00  0.00           N  
ATOM    255  CA  PHE    16      -9.432  -5.221  22.163  1.00  0.00           C  
ATOM    256  C   PHE    16      -7.878  -5.366  22.030  1.00  0.00           C  
ATOM    257  O   PHE    16      -7.133  -5.810  22.911  1.00  0.00           O  
ATOM    258  CB  PHE    16      -9.960  -3.771  22.240  1.00  0.00           C  
ATOM    259  CG  PHE    16      -9.133  -2.733  21.484  1.00  0.00           C  
ATOM    260  CD1 PHE    16      -8.127  -2.009  21.975  1.00  0.00           C  
ATOM    261  CD2 PHE    16      -9.371  -2.671  20.055  1.00  0.00           C  
ATOM    262  CE1 PHE    16      -7.287  -1.173  21.148  1.00  0.00           C  
ATOM    263  CE2 PHE    16      -8.553  -1.886  19.229  1.00  0.00           C  
ATOM    264  CZ  PHE    16      -7.461  -1.182  19.785  1.00  0.00           C  
ATOM    265  H   PHE    16      -9.203  -6.315  23.952  1.00  0.00           H  
ATOM    266  HA  PHE    16      -9.865  -5.520  21.208  1.00  0.00           H  
ATOM    267  HB2 PHE    16     -11.028  -3.759  22.023  1.00  0.00           H  
ATOM    268  HB3 PHE    16      -9.972  -3.381  23.258  1.00  0.00           H  
ATOM    269  HD1 PHE    16      -7.873  -1.997  23.024  1.00  0.00           H  
ATOM    270  HD2 PHE    16     -10.238  -3.132  19.606  1.00  0.00           H  
ATOM    271  HE1 PHE    16      -6.458  -0.572  21.491  1.00  0.00           H  
ATOM    272  HE2 PHE    16      -8.716  -1.852  18.162  1.00  0.00           H  
ATOM    273  HZ  PHE    16      -6.805  -0.566  19.189  1.00  0.00           H  
ATOM    274  N   SER    17      -7.475  -5.175  20.777  1.00  0.00           N  
ATOM    275  CA  SER    17      -6.070  -5.281  20.470  1.00  0.00           C  
ATOM    276  C   SER    17      -5.649  -4.433  19.277  1.00  0.00           C  
ATOM    277  O   SER    17      -6.464  -4.092  18.357  1.00  0.00           O  
ATOM    278  CB  SER    17      -5.739  -6.720  20.183  1.00  0.00           C  
ATOM    279  OG  SER    17      -6.442  -7.130  19.026  1.00  0.00           O  
ATOM    280  H   SER    17      -8.190  -4.993  20.088  1.00  0.00           H  
ATOM    281  HA  SER    17      -5.588  -4.932  21.383  1.00  0.00           H  
ATOM    282  HB2 SER    17      -4.666  -6.838  20.029  1.00  0.00           H  
ATOM    283  HB3 SER    17      -6.080  -7.314  21.031  1.00  0.00           H  
ATOM    284  HG  SER    17      -7.376  -7.152  19.244  1.00  0.00           H  
ATOM    285  N   PHE    18      -4.418  -3.992  19.219  1.00  0.00           N  
ATOM    286  CA  PHE    18      -3.789  -3.540  17.948  1.00  0.00           C  
ATOM    287  C   PHE    18      -2.373  -4.242  17.752  1.00  0.00           C  
ATOM    288  O   PHE    18      -1.664  -4.328  18.723  1.00  0.00           O  
ATOM    289  CB  PHE    18      -3.879  -1.984  17.921  1.00  0.00           C  
ATOM    290  CG  PHE    18      -2.813  -1.130  18.571  1.00  0.00           C  
ATOM    291  CD1 PHE    18      -1.540  -1.196  18.096  1.00  0.00           C  
ATOM    292  CD2 PHE    18      -3.105  -0.269  19.638  1.00  0.00           C  
ATOM    293  CE1 PHE    18      -0.474  -0.544  18.802  1.00  0.00           C  
ATOM    294  CE2 PHE    18      -2.164   0.408  20.230  1.00  0.00           C  
ATOM    295  CZ  PHE    18      -0.798   0.326  19.872  1.00  0.00           C  
ATOM    296  H   PHE    18      -3.904  -3.848  20.076  1.00  0.00           H  
ATOM    297  HA  PHE    18      -4.386  -3.940  17.128  1.00  0.00           H  
ATOM    298  HB2 PHE    18      -3.795  -1.746  16.860  1.00  0.00           H  
ATOM    299  HB3 PHE    18      -4.853  -1.677  18.301  1.00  0.00           H  
ATOM    300  HD1 PHE    18      -1.280  -1.820  17.254  1.00  0.00           H  
ATOM    301  HD2 PHE    18      -4.141  -0.072  19.875  1.00  0.00           H  
ATOM    302  HE1 PHE    18       0.525  -0.653  18.405  1.00  0.00           H  
ATOM    303  HE2 PHE    18      -2.424   0.979  21.109  1.00  0.00           H  
ATOM    304  HZ  PHE    18       0.002   0.940  20.259  1.00  0.00           H  
ATOM    305  N   GLY    19      -1.991  -4.454  16.478  1.00  0.00           N  
ATOM    306  CA  GLY    19      -0.722  -5.114  16.136  1.00  0.00           C  
ATOM    307  C   GLY    19       0.064  -4.333  15.057  1.00  0.00           C  
ATOM    308  O   GLY    19      -0.381  -4.264  13.912  1.00  0.00           O  
ATOM    309  H   GLY    19      -2.764  -4.383  15.832  1.00  0.00           H  
ATOM    310  HA2 GLY    19      -0.043  -5.219  16.982  1.00  0.00           H  
ATOM    311  HA3 GLY    19      -0.843  -6.158  15.847  1.00  0.00           H  
ATOM    312  N   LYS    20       1.216  -3.660  15.387  1.00  0.00           N  
ATOM    313  CA  LYS    20       1.844  -2.517  14.681  1.00  0.00           C  
ATOM    314  C   LYS    20       3.337  -2.303  15.000  1.00  0.00           C  
ATOM    315  O   LYS    20       3.764  -2.436  16.145  1.00  0.00           O  
ATOM    316  CB  LYS    20       1.003  -1.269  15.013  1.00  0.00           C  
ATOM    317  CG  LYS    20       1.257  -0.104  14.094  1.00  0.00           C  
ATOM    318  CD  LYS    20       0.081   0.914  14.099  1.00  0.00           C  
ATOM    319  CE  LYS    20       0.562   2.255  13.657  1.00  0.00           C  
ATOM    320  NZ  LYS    20       1.031   2.114  12.271  1.00  0.00           N1+
ATOM    321  H   LYS    20       1.638  -3.791  16.296  1.00  0.00           H  
ATOM    322  HA  LYS    20       1.845  -2.675  13.603  1.00  0.00           H  
ATOM    323  HB2 LYS    20      -0.081  -1.389  15.030  1.00  0.00           H  
ATOM    324  HB3 LYS    20       1.224  -1.027  16.053  1.00  0.00           H  
ATOM    325  HG2 LYS    20       2.220   0.288  14.420  1.00  0.00           H  
ATOM    326  HG3 LYS    20       1.365  -0.430  13.059  1.00  0.00           H  
ATOM    327  HD2 LYS    20      -0.702   0.581  13.418  1.00  0.00           H  
ATOM    328  HD3 LYS    20      -0.371   0.982  15.089  1.00  0.00           H  
ATOM    329  HE2 LYS    20      -0.150   3.080  13.663  1.00  0.00           H  
ATOM    330  HE3 LYS    20       1.387   2.573  14.295  1.00  0.00           H  
ATOM    331  HZ1 LYS    20       1.782   1.441  12.216  1.00  0.00           H  
ATOM    332  HZ2 LYS    20       0.354   1.691  11.652  1.00  0.00           H  
ATOM    333  HZ3 LYS    20       1.260   2.995  11.832  1.00  0.00           H  
ATOM    334  N   ILE    21       4.065  -1.861  14.051  1.00  0.00           N  
ATOM    335  CA  ILE    21       5.394  -1.392  14.194  1.00  0.00           C  
ATOM    336  C   ILE    21       5.560   0.089  14.760  1.00  0.00           C  
ATOM    337  O   ILE    21       5.061   1.005  14.126  1.00  0.00           O  
ATOM    338  CB  ILE    21       6.193  -1.677  12.836  1.00  0.00           C  
ATOM    339  CG1 ILE    21       6.317  -3.237  12.571  1.00  0.00           C  
ATOM    340  CG2 ILE    21       7.591  -0.994  12.770  1.00  0.00           C  
ATOM    341  CD1 ILE    21       6.607  -3.626  11.101  1.00  0.00           C  
ATOM    342  H   ILE    21       3.535  -1.484  13.278  1.00  0.00           H  
ATOM    343  HA  ILE    21       5.865  -2.051  14.924  1.00  0.00           H  
ATOM    344  HB  ILE    21       5.615  -1.272  12.005  1.00  0.00           H  
ATOM    345 HG12 ILE    21       7.093  -3.612  13.238  1.00  0.00           H  
ATOM    346 HG13 ILE    21       5.415  -3.799  12.814  1.00  0.00           H  
ATOM    347 HG21 ILE    21       7.883  -1.087  11.724  1.00  0.00           H  
ATOM    348 HG22 ILE    21       7.439   0.054  13.029  1.00  0.00           H  
ATOM    349 HG23 ILE    21       8.338  -1.493  13.388  1.00  0.00           H  
ATOM    350 HD11 ILE    21       7.356  -3.035  10.573  1.00  0.00           H  
ATOM    351 HD12 ILE    21       6.886  -4.676  11.017  1.00  0.00           H  
ATOM    352 HD13 ILE    21       5.690  -3.458  10.537  1.00  0.00           H  
ATOM    353  N   LEU    22       6.273   0.264  15.842  1.00  0.00           N  
ATOM    354  CA  LEU    22       6.284   1.462  16.636  1.00  0.00           C  
ATOM    355  C   LEU    22       7.676   2.025  16.856  1.00  0.00           C  
ATOM    356  O   LEU    22       8.618   1.185  16.950  1.00  0.00           O  
ATOM    357  CB  LEU    22       5.606   1.300  17.981  1.00  0.00           C  
ATOM    358  CG  LEU    22       4.209   0.665  18.093  1.00  0.00           C  
ATOM    359  CD1 LEU    22       3.812   0.421  19.553  1.00  0.00           C  
ATOM    360  CD2 LEU    22       3.183   1.516  17.512  1.00  0.00           C  
ATOM    361  H   LEU    22       6.621  -0.538  16.347  1.00  0.00           H  
ATOM    362  HA  LEU    22       5.741   2.246  16.109  1.00  0.00           H  
ATOM    363  HB2 LEU    22       6.295   0.727  18.602  1.00  0.00           H  
ATOM    364  HB3 LEU    22       5.540   2.200  18.591  1.00  0.00           H  
ATOM    365  HG  LEU    22       4.248  -0.267  17.530  1.00  0.00           H  
ATOM    366 HD11 LEU    22       2.965  -0.261  19.638  1.00  0.00           H  
ATOM    367 HD12 LEU    22       4.535  -0.125  20.159  1.00  0.00           H  
ATOM    368 HD13 LEU    22       3.630   1.386  20.027  1.00  0.00           H  
ATOM    369 HD21 LEU    22       3.149   2.499  17.980  1.00  0.00           H  
ATOM    370 HD22 LEU    22       3.424   1.714  16.467  1.00  0.00           H  
ATOM    371 HD23 LEU    22       2.174   1.129  17.658  1.00  0.00           H  
ATOM    372  N   PHE    23       7.815   3.344  17.088  1.00  0.00           N  
ATOM    373  CA  PHE    23       9.087   3.849  17.559  1.00  0.00           C  
ATOM    374  C   PHE    23       9.272   3.712  19.081  1.00  0.00           C  
ATOM    375  O   PHE    23       8.305   3.437  19.797  1.00  0.00           O  
ATOM    376  CB  PHE    23       9.125   5.416  17.305  1.00  0.00           C  
ATOM    377  CG  PHE    23       9.410   5.833  15.866  1.00  0.00           C  
ATOM    378  CD1 PHE    23      10.593   5.481  15.148  1.00  0.00           C  
ATOM    379  CD2 PHE    23       8.420   6.640  15.220  1.00  0.00           C  
ATOM    380  CE1 PHE    23      10.828   5.844  13.866  1.00  0.00           C  
ATOM    381  CE2 PHE    23       8.606   6.956  13.849  1.00  0.00           C  
ATOM    382  CZ  PHE    23       9.834   6.621  13.236  1.00  0.00           C  
ATOM    383  H   PHE    23       6.982   3.893  17.248  1.00  0.00           H  
ATOM    384  HA  PHE    23       9.935   3.428  17.019  1.00  0.00           H  
ATOM    385  HB2 PHE    23       8.165   5.866  17.559  1.00  0.00           H  
ATOM    386  HB3 PHE    23       9.887   5.957  17.867  1.00  0.00           H  
ATOM    387  HD1 PHE    23      11.329   4.900  15.684  1.00  0.00           H  
ATOM    388  HD2 PHE    23       7.604   6.978  15.842  1.00  0.00           H  
ATOM    389  HE1 PHE    23      11.765   5.602  13.388  1.00  0.00           H  
ATOM    390  HE2 PHE    23       7.879   7.509  13.272  1.00  0.00           H  
ATOM    391  HZ  PHE    23      10.023   7.093  12.283  1.00  0.00           H  
ATOM    392  N   ARG    24      10.491   3.889  19.539  1.00  0.00           N  
ATOM    393  CA  ARG    24      10.945   4.131  20.967  1.00  0.00           C  
ATOM    394  C   ARG    24      10.132   5.185  21.643  1.00  0.00           C  
ATOM    395  O   ARG    24       9.506   6.090  21.055  1.00  0.00           O  
ATOM    396  CB  ARG    24      12.359   4.385  21.003  1.00  0.00           C  
ATOM    397  CG  ARG    24      12.885   5.910  20.918  1.00  0.00           C  
ATOM    398  CD  ARG    24      12.473   6.689  19.630  1.00  0.00           C  
ATOM    399  NE  ARG    24      12.883   5.973  18.428  1.00  0.00           N  
ATOM    400  CZ  ARG    24      13.341   6.530  17.352  1.00  0.00           C  
ATOM    401  NH1 ARG    24      13.433   7.856  17.142  1.00  0.00           N1+
ATOM    402  NH2 ARG    24      13.876   5.862  16.323  1.00  0.00           N  
ATOM    403  H   ARG    24      11.259   3.944  18.885  1.00  0.00           H  
ATOM    404  HA  ARG    24      10.756   3.178  21.460  1.00  0.00           H  
ATOM    405  HB2 ARG    24      12.662   4.197  22.033  1.00  0.00           H  
ATOM    406  HB3 ARG    24      12.854   3.727  20.288  1.00  0.00           H  
ATOM    407  HG2 ARG    24      12.578   6.500  21.781  1.00  0.00           H  
ATOM    408  HG3 ARG    24      13.974   5.921  20.914  1.00  0.00           H  
ATOM    409  HD2 ARG    24      11.393   6.834  19.655  1.00  0.00           H  
ATOM    410  HD3 ARG    24      13.035   7.602  19.825  1.00  0.00           H  
ATOM    411  HE  ARG    24      12.827   4.966  18.389  1.00  0.00           H  
ATOM    412 HH11 ARG    24      13.069   8.434  17.886  1.00  0.00           H  
ATOM    413 HH12 ARG    24      13.766   8.232  16.266  1.00  0.00           H  
ATOM    414 HH21 ARG    24      13.794   4.856  16.321  1.00  0.00           H  
ATOM    415 HH22 ARG    24      14.036   6.288  15.421  1.00  0.00           H  
ATOM    416  N   ASN    25      10.167   5.226  22.999  1.00  0.00           N  
ATOM    417  CA  ASN    25       9.710   6.185  24.045  1.00  0.00           C  
ATOM    418  C   ASN    25       8.245   6.570  23.719  1.00  0.00           C  
ATOM    419  O   ASN    25       7.802   7.727  23.722  1.00  0.00           O  
ATOM    420  CB  ASN    25      10.660   7.407  24.096  1.00  0.00           C  
ATOM    421  CG  ASN    25      10.499   8.183  25.399  1.00  0.00           C  
ATOM    422  ND2 ASN    25      10.728   7.522  26.480  1.00  0.00           N  
ATOM    423  OD1 ASN    25      10.016   9.270  25.437  1.00  0.00           O  
ATOM    424  H   ASN    25      10.492   4.407  23.493  1.00  0.00           H  
ATOM    425  HA  ASN    25       9.685   5.655  24.997  1.00  0.00           H  
ATOM    426  HB2 ASN    25      11.718   7.164  24.001  1.00  0.00           H  
ATOM    427  HB3 ASN    25      10.299   8.060  23.301  1.00  0.00           H  
ATOM    428 HD21 ASN    25      10.551   7.993  27.356  1.00  0.00           H  
ATOM    429 HD22 ASN    25      11.192   6.625  26.481  1.00  0.00           H  
ATOM    430  N   THR    26       7.449   5.638  23.317  1.00  0.00           N  
ATOM    431  CA  THR    26       6.020   5.742  22.893  1.00  0.00           C  
ATOM    432  C   THR    26       5.022   5.162  23.876  1.00  0.00           C  
ATOM    433  O   THR    26       5.278   4.103  24.338  1.00  0.00           O  
ATOM    434  CB  THR    26       5.787   5.148  21.513  1.00  0.00           C  
ATOM    435  CG2 THR    26       4.321   5.350  21.137  1.00  0.00           C  
ATOM    436  OG1 THR    26       6.632   5.765  20.711  1.00  0.00           O  
ATOM    437  H   THR    26       7.883   4.742  23.150  1.00  0.00           H  
ATOM    438  HA  THR    26       5.788   6.792  22.719  1.00  0.00           H  
ATOM    439  HB  THR    26       5.960   4.072  21.487  1.00  0.00           H  
ATOM    440  HG1 THR    26       7.483   5.671  21.144  1.00  0.00           H  
ATOM    441 HG21 THR    26       3.816   6.269  21.432  1.00  0.00           H  
ATOM    442 HG22 THR    26       4.125   5.151  20.083  1.00  0.00           H  
ATOM    443 HG23 THR    26       3.838   4.507  21.631  1.00  0.00           H  
ATOM    444  N   THR    27       4.041   5.936  24.364  1.00  0.00           N  
ATOM    445  CA  THR    27       2.949   5.532  25.300  1.00  0.00           C  
ATOM    446  C   THR    27       1.678   5.256  24.653  1.00  0.00           C  
ATOM    447  O   THR    27       1.141   6.049  23.907  1.00  0.00           O  
ATOM    448  CB  THR    27       2.761   6.707  26.359  1.00  0.00           C  
ATOM    449  CG2 THR    27       1.817   6.351  27.547  1.00  0.00           C  
ATOM    450  OG1 THR    27       3.944   7.001  27.035  1.00  0.00           O  
ATOM    451  H   THR    27       4.011   6.887  24.025  1.00  0.00           H  
ATOM    452  HA  THR    27       3.188   4.568  25.750  1.00  0.00           H  
ATOM    453  HB  THR    27       2.298   7.617  25.980  1.00  0.00           H  
ATOM    454  HG1 THR    27       4.530   7.534  26.493  1.00  0.00           H  
ATOM    455 HG21 THR    27       1.553   7.215  28.157  1.00  0.00           H  
ATOM    456 HG22 THR    27       0.860   6.110  27.084  1.00  0.00           H  
ATOM    457 HG23 THR    27       2.111   5.509  28.174  1.00  0.00           H  
ATOM    458  N   ILE    28       0.939   4.216  25.111  1.00  0.00           N  
ATOM    459  CA  ILE    28      -0.455   4.009  24.792  1.00  0.00           C  
ATOM    460  C   ILE    28      -1.309   4.810  25.710  1.00  0.00           C  
ATOM    461  O   ILE    28      -1.134   4.800  26.907  1.00  0.00           O  
ATOM    462  CB  ILE    28      -0.809   2.515  24.731  1.00  0.00           C  
ATOM    463  CG1 ILE    28       0.072   1.738  23.661  1.00  0.00           C  
ATOM    464  CG2 ILE    28      -2.247   2.234  24.243  1.00  0.00           C  
ATOM    465  CD1 ILE    28       1.557   1.613  23.879  1.00  0.00           C  
ATOM    466  H   ILE    28       1.276   3.590  25.828  1.00  0.00           H  
ATOM    467  HA  ILE    28      -0.605   4.392  23.782  1.00  0.00           H  
ATOM    468  HB  ILE    28      -0.603   2.032  25.687  1.00  0.00           H  
ATOM    469 HG12 ILE    28      -0.302   0.742  23.425  1.00  0.00           H  
ATOM    470 HG13 ILE    28      -0.050   2.281  22.724  1.00  0.00           H  
ATOM    471 HG21 ILE    28      -2.425   2.569  23.221  1.00  0.00           H  
ATOM    472 HG22 ILE    28      -2.398   1.155  24.254  1.00  0.00           H  
ATOM    473 HG23 ILE    28      -2.925   2.826  24.858  1.00  0.00           H  
ATOM    474 HD11 ILE    28       2.175   2.507  23.960  1.00  0.00           H  
ATOM    475 HD12 ILE    28       1.617   1.086  24.831  1.00  0.00           H  
ATOM    476 HD13 ILE    28       1.952   0.923  23.133  1.00  0.00           H  
ATOM    477  N   PHE    29      -2.323   5.480  25.197  1.00  0.00           N  
ATOM    478  CA  PHE    29      -3.335   6.163  25.972  1.00  0.00           C  
ATOM    479  C   PHE    29      -4.826   5.688  25.837  1.00  0.00           C  
ATOM    480  O   PHE    29      -5.258   5.422  24.714  1.00  0.00           O  
ATOM    481  CB  PHE    29      -3.332   7.702  25.682  1.00  0.00           C  
ATOM    482  CG  PHE    29      -2.025   8.485  25.708  1.00  0.00           C  
ATOM    483  CD1 PHE    29      -1.090   8.222  24.709  1.00  0.00           C  
ATOM    484  CD2 PHE    29      -1.893   9.537  26.562  1.00  0.00           C  
ATOM    485  CE1 PHE    29       0.095   9.023  24.668  1.00  0.00           C  
ATOM    486  CE2 PHE    29      -0.852  10.435  26.474  1.00  0.00           C  
ATOM    487  CZ  PHE    29       0.207  10.098  25.574  1.00  0.00           C  
ATOM    488  H   PHE    29      -2.604   5.228  24.260  1.00  0.00           H  
ATOM    489  HA  PHE    29      -3.110   6.084  27.036  1.00  0.00           H  
ATOM    490  HB2 PHE    29      -3.864   7.877  24.747  1.00  0.00           H  
ATOM    491  HB3 PHE    29      -3.929   8.088  26.508  1.00  0.00           H  
ATOM    492  HD1 PHE    29      -1.325   7.546  23.900  1.00  0.00           H  
ATOM    493  HD2 PHE    29      -2.700   9.719  27.257  1.00  0.00           H  
ATOM    494  HE1 PHE    29       0.822   8.795  23.902  1.00  0.00           H  
ATOM    495  HE2 PHE    29      -0.601  11.172  27.222  1.00  0.00           H  
ATOM    496  HZ  PHE    29       1.108  10.691  25.618  1.00  0.00           H  
ATOM    497  N   LEU    30      -5.637   5.748  26.857  1.00  0.00           N  
ATOM    498  CA  LEU    30      -6.917   5.174  26.989  1.00  0.00           C  
ATOM    499  C   LEU    30      -7.931   6.011  27.754  1.00  0.00           C  
ATOM    500  O   LEU    30      -7.725   6.597  28.835  1.00  0.00           O  
ATOM    501  CB  LEU    30      -6.748   3.779  27.607  1.00  0.00           C  
ATOM    502  CG  LEU    30      -8.121   3.017  27.934  1.00  0.00           C  
ATOM    503  CD1 LEU    30      -9.033   2.824  26.814  1.00  0.00           C  
ATOM    504  CD2 LEU    30      -7.669   1.753  28.664  1.00  0.00           C  
ATOM    505  H   LEU    30      -5.263   6.135  27.711  1.00  0.00           H  
ATOM    506  HA  LEU    30      -7.238   4.996  25.962  1.00  0.00           H  
ATOM    507  HB2 LEU    30      -6.248   3.262  26.789  1.00  0.00           H  
ATOM    508  HB3 LEU    30      -6.195   4.064  28.502  1.00  0.00           H  
ATOM    509  HG  LEU    30      -8.647   3.673  28.627  1.00  0.00           H  
ATOM    510 HD11 LEU    30      -9.877   3.513  26.843  1.00  0.00           H  
ATOM    511 HD12 LEU    30      -8.467   2.990  25.897  1.00  0.00           H  
ATOM    512 HD13 LEU    30      -9.310   1.780  26.672  1.00  0.00           H  
ATOM    513 HD21 LEU    30      -8.561   1.399  29.182  1.00  0.00           H  
ATOM    514 HD22 LEU    30      -7.401   0.897  28.045  1.00  0.00           H  
ATOM    515 HD23 LEU    30      -6.818   1.984  29.305  1.00  0.00           H  
ATOM    516  N   LYS    31      -9.128   6.206  27.170  1.00  0.00           N  
ATOM    517  CA  LYS    31     -10.270   6.950  27.804  1.00  0.00           C  
ATOM    518  C   LYS    31     -11.652   6.457  27.375  1.00  0.00           C  
ATOM    519  O   LYS    31     -11.787   5.988  26.237  1.00  0.00           O  
ATOM    520  CB  LYS    31     -10.127   8.453  27.554  1.00  0.00           C  
ATOM    521  CG  LYS    31     -10.504   8.851  26.135  1.00  0.00           C  
ATOM    522  CD  LYS    31     -10.188  10.282  25.733  1.00  0.00           C  
ATOM    523  CE  LYS    31     -10.848  11.245  26.660  1.00  0.00           C  
ATOM    524  NZ  LYS    31     -12.261  11.385  26.460  1.00  0.00           N1+
ATOM    525  H   LYS    31      -9.400   5.666  26.360  1.00  0.00           H  
ATOM    526  HA  LYS    31     -10.309   6.731  28.871  1.00  0.00           H  
ATOM    527  HB2 LYS    31     -10.643   8.978  28.358  1.00  0.00           H  
ATOM    528  HB3 LYS    31      -9.074   8.700  27.686  1.00  0.00           H  
ATOM    529  HG2 LYS    31      -9.976   8.295  25.360  1.00  0.00           H  
ATOM    530  HG3 LYS    31     -11.536   8.598  25.890  1.00  0.00           H  
ATOM    531  HD2 LYS    31      -9.174  10.551  26.028  1.00  0.00           H  
ATOM    532  HD3 LYS    31     -10.513  10.474  24.710  1.00  0.00           H  
ATOM    533  HE2 LYS    31     -10.693  10.982  27.707  1.00  0.00           H  
ATOM    534  HE3 LYS    31     -10.266  12.166  26.667  1.00  0.00           H  
ATOM    535  HZ1 LYS    31     -12.865  10.665  26.831  1.00  0.00           H  
ATOM    536  HZ2 LYS    31     -12.604  12.140  27.037  1.00  0.00           H  
ATOM    537  HZ3 LYS    31     -12.574  11.650  25.537  1.00  0.00           H  
ATOM    538  N   PHE    32     -12.642   6.628  28.232  1.00  0.00           N  
ATOM    539  CA  PHE    32     -14.084   6.741  27.807  1.00  0.00           C  
ATOM    540  C   PHE    32     -14.401   7.888  26.836  1.00  0.00           C  
ATOM    541  O   PHE    32     -13.857   8.971  26.957  1.00  0.00           O  
ATOM    542  CB  PHE    32     -15.054   6.771  28.984  1.00  0.00           C  
ATOM    543  CG  PHE    32     -15.162   5.423  29.710  1.00  0.00           C  
ATOM    544  CD1 PHE    32     -14.728   5.454  31.051  1.00  0.00           C  
ATOM    545  CD2 PHE    32     -15.884   4.297  29.236  1.00  0.00           C  
ATOM    546  CE1 PHE    32     -14.960   4.272  31.828  1.00  0.00           C  
ATOM    547  CE2 PHE    32     -16.130   3.149  30.023  1.00  0.00           C  
ATOM    548  CZ  PHE    32     -15.703   3.125  31.396  1.00  0.00           C  
ATOM    549  H   PHE    32     -12.422   7.008  29.142  1.00  0.00           H  
ATOM    550  HA  PHE    32     -14.152   5.811  27.243  1.00  0.00           H  
ATOM    551  HB2 PHE    32     -14.861   7.498  29.773  1.00  0.00           H  
ATOM    552  HB3 PHE    32     -16.021   7.037  28.557  1.00  0.00           H  
ATOM    553  HD1 PHE    32     -14.046   6.166  31.492  1.00  0.00           H  
ATOM    554  HD2 PHE    32     -16.311   4.305  28.244  1.00  0.00           H  
ATOM    555  HE1 PHE    32     -14.480   4.213  32.794  1.00  0.00           H  
ATOM    556  HE2 PHE    32     -16.671   2.270  29.705  1.00  0.00           H  
ATOM    557  HZ  PHE    32     -15.803   2.266  32.043  1.00  0.00           H  
ATOM    558  N   ASP    33     -15.338   7.540  25.920  1.00  0.00           N  
ATOM    559  CA  ASP    33     -15.707   8.270  24.687  1.00  0.00           C  
ATOM    560  C   ASP    33     -17.207   8.654  24.642  1.00  0.00           C  
ATOM    561  O   ASP    33     -18.118   7.855  24.319  1.00  0.00           O  
ATOM    562  CB  ASP    33     -15.451   7.518  23.404  1.00  0.00           C  
ATOM    563  CG  ASP    33     -15.574   8.403  22.161  1.00  0.00           C  
ATOM    564  OD1 ASP    33     -15.259   9.619  22.283  1.00  0.00           O  
ATOM    565  OD2 ASP    33     -15.875   7.834  21.086  1.00  0.00           O1-
ATOM    566  H   ASP    33     -15.650   6.579  25.927  1.00  0.00           H  
ATOM    567  HA  ASP    33     -15.160   9.212  24.740  1.00  0.00           H  
ATOM    568  HB2 ASP    33     -14.420   7.182  23.517  1.00  0.00           H  
ATOM    569  HB3 ASP    33     -16.036   6.601  23.329  1.00  0.00           H  
ATOM    570  N   GLY    34     -17.453   9.789  25.274  1.00  0.00           N  
ATOM    571  CA  GLY    34     -18.766  10.381  25.212  1.00  0.00           C  
ATOM    572  C   GLY    34     -19.701   9.837  26.258  1.00  0.00           C  
ATOM    573  O   GLY    34     -20.875  10.044  26.167  1.00  0.00           O  
ATOM    574  H   GLY    34     -16.676  10.311  25.653  1.00  0.00           H  
ATOM    575  HA2 GLY    34     -18.637  11.447  25.399  1.00  0.00           H  
ATOM    576  HA3 GLY    34     -19.216  10.178  24.240  1.00  0.00           H  
ATOM    577  N   GLU    35     -19.159   9.088  27.259  1.00  0.00           N  
ATOM    578  CA  GLU    35     -19.953   8.633  28.395  1.00  0.00           C  
ATOM    579  C   GLU    35     -19.684   9.605  29.560  1.00  0.00           C  
ATOM    580  O   GLU    35     -18.717  10.405  29.578  1.00  0.00           O  
ATOM    581  CB  GLU    35     -19.466   7.173  28.767  1.00  0.00           C  
ATOM    582  CG  GLU    35     -19.301   6.158  27.615  1.00  0.00           C  
ATOM    583  CD  GLU    35     -20.672   5.898  26.873  1.00  0.00           C  
ATOM    584  OE1 GLU    35     -21.701   6.244  27.476  1.00  0.00           O  
ATOM    585  OE2 GLU    35     -20.597   5.296  25.715  1.00  0.00           O1-
ATOM    586  H   GLU    35     -18.157   9.044  27.380  1.00  0.00           H  
ATOM    587  HA  GLU    35     -21.022   8.583  28.184  1.00  0.00           H  
ATOM    588  HB2 GLU    35     -18.531   7.284  29.316  1.00  0.00           H  
ATOM    589  HB3 GLU    35     -20.162   6.834  29.535  1.00  0.00           H  
ATOM    590  HG2 GLU    35     -18.558   6.378  26.849  1.00  0.00           H  
ATOM    591  HG3 GLU    35     -19.075   5.176  28.031  1.00  0.00           H  
ATOM    592  N   PRO    36     -20.657   9.688  30.505  1.00  0.00           N  
ATOM    593  CA  PRO    36     -20.484  10.597  31.624  1.00  0.00           C  
ATOM    594  C   PRO    36     -19.410   9.891  32.476  1.00  0.00           C  
ATOM    595  O   PRO    36     -19.099   8.725  32.390  1.00  0.00           O  
ATOM    596  CB  PRO    36     -21.811  10.519  32.353  1.00  0.00           C  
ATOM    597  CG  PRO    36     -22.560   9.275  31.939  1.00  0.00           C  
ATOM    598  CD  PRO    36     -21.965   8.999  30.514  1.00  0.00           C  
ATOM    599  HA  PRO    36     -20.128  11.564  31.267  1.00  0.00           H  
ATOM    600  HB2 PRO    36     -21.692  10.554  33.436  1.00  0.00           H  
ATOM    601  HB3 PRO    36     -22.370  11.400  32.036  1.00  0.00           H  
ATOM    602  HG2 PRO    36     -22.260   8.435  32.566  1.00  0.00           H  
ATOM    603  HG3 PRO    36     -23.646   9.366  31.948  1.00  0.00           H  
ATOM    604  HD2 PRO    36     -21.889   7.968  30.169  1.00  0.00           H  
ATOM    605  HD3 PRO    36     -22.579   9.477  29.750  1.00  0.00           H  
ATOM    606  N   CYX    37     -18.854  10.626  33.432  1.00  0.00           N  
ATOM    607  CA  CYX    37     -17.540  10.387  34.040  1.00  0.00           C  
ATOM    608  C   CYX    37     -17.504   9.386  35.276  1.00  0.00           C  
ATOM    609  O   CYX    37     -16.587   8.899  35.851  1.00  0.00           O  
ATOM    610  CB  CYX    37     -16.932  11.753  34.478  1.00  0.00           C  
ATOM    611  SG  CYX    37     -16.548  12.770  33.043  1.00  0.00           S  
ATOM    612  H   CYX    37     -19.311  11.522  33.524  1.00  0.00           H  
ATOM    613  HA  CYX    37     -16.844  10.014  33.289  1.00  0.00           H  
ATOM    614  HB2 CYX    37     -17.647  12.268  35.120  1.00  0.00           H  
ATOM    615  HB3 CYX    37     -15.989  11.599  35.002  1.00  0.00           H  
ATOM    616  N   ASP    38     -18.719   9.267  35.791  1.00  0.00           N  
ATOM    617  CA  ASP    38     -19.119   8.451  36.978  1.00  0.00           C  
ATOM    618  C   ASP    38     -18.770   6.946  37.105  1.00  0.00           C  
ATOM    619  O   ASP    38     -18.213   6.428  38.036  1.00  0.00           O  
ATOM    620  CB  ASP    38     -20.606   8.767  37.359  1.00  0.00           C  
ATOM    621  CG  ASP    38     -21.192   7.852  38.451  1.00  0.00           C  
ATOM    622  OD1 ASP    38     -22.354   7.430  38.313  1.00  0.00           O  
ATOM    623  OD2 ASP    38     -20.616   7.680  39.515  1.00  0.00           O1-
ATOM    624  H   ASP    38     -19.426   9.844  35.358  1.00  0.00           H  
ATOM    625  HA  ASP    38     -18.514   8.890  37.771  1.00  0.00           H  
ATOM    626  HB2 ASP    38     -20.683   9.796  37.711  1.00  0.00           H  
ATOM    627  HB3 ASP    38     -21.150   8.595  36.430  1.00  0.00           H  
ATOM    628  N   LEU    39     -18.793   6.289  35.986  1.00  0.00           N  
ATOM    629  CA  LEU    39     -18.654   4.835  35.962  1.00  0.00           C  
ATOM    630  C   LEU    39     -17.185   4.432  35.845  1.00  0.00           C  
ATOM    631  O   LEU    39     -16.283   5.162  35.529  1.00  0.00           O  
ATOM    632  CB  LEU    39     -19.642   4.133  35.004  1.00  0.00           C  
ATOM    633  CG  LEU    39     -19.100   3.766  33.607  1.00  0.00           C  
ATOM    634  CD1 LEU    39     -20.078   2.868  32.914  1.00  0.00           C  
ATOM    635  CD2 LEU    39     -18.899   5.010  32.702  1.00  0.00           C  
ATOM    636  H   LEU    39     -19.209   6.721  35.174  1.00  0.00           H  
ATOM    637  HA  LEU    39     -18.905   4.454  36.952  1.00  0.00           H  
ATOM    638  HB2 LEU    39     -19.966   3.205  35.475  1.00  0.00           H  
ATOM    639  HB3 LEU    39     -20.506   4.796  35.049  1.00  0.00           H  
ATOM    640  HG  LEU    39     -18.063   3.432  33.643  1.00  0.00           H  
ATOM    641 HD11 LEU    39     -19.563   2.636  31.982  1.00  0.00           H  
ATOM    642 HD12 LEU    39     -20.377   1.967  33.449  1.00  0.00           H  
ATOM    643 HD13 LEU    39     -20.995   3.391  32.644  1.00  0.00           H  
ATOM    644 HD21 LEU    39     -18.183   5.709  33.135  1.00  0.00           H  
ATOM    645 HD22 LEU    39     -18.426   4.737  31.758  1.00  0.00           H  
ATOM    646 HD23 LEU    39     -19.831   5.502  32.423  1.00  0.00           H  
ATOM    647  N   SER    40     -16.932   3.166  36.220  1.00  0.00           N  
ATOM    648  CA  SER    40     -15.589   2.599  36.424  1.00  0.00           C  
ATOM    649  C   SER    40     -15.636   1.063  36.271  1.00  0.00           C  
ATOM    650  O   SER    40     -16.482   0.381  36.819  1.00  0.00           O  
ATOM    651  CB  SER    40     -14.887   3.084  37.738  1.00  0.00           C  
ATOM    652  OG  SER    40     -15.573   2.620  38.843  1.00  0.00           O  
ATOM    653  H   SER    40     -17.664   2.476  36.302  1.00  0.00           H  
ATOM    654  HA  SER    40     -15.017   2.966  35.572  1.00  0.00           H  
ATOM    655  HB2 SER    40     -13.902   2.619  37.774  1.00  0.00           H  
ATOM    656  HB3 SER    40     -14.830   4.173  37.751  1.00  0.00           H  
ATOM    657  HG  SER    40     -16.391   3.116  38.923  1.00  0.00           H  
ATOM    658  N   LEU    41     -14.691   0.445  35.629  1.00  0.00           N  
ATOM    659  CA  LEU    41     -14.680  -1.027  35.333  1.00  0.00           C  
ATOM    660  C   LEU    41     -13.388  -1.686  35.756  1.00  0.00           C  
ATOM    661  O   LEU    41     -12.325  -1.078  35.791  1.00  0.00           O  
ATOM    662  CB  LEU    41     -14.929  -1.099  33.792  1.00  0.00           C  
ATOM    663  CG  LEU    41     -16.239  -0.459  33.221  1.00  0.00           C  
ATOM    664  CD1 LEU    41     -16.084  -0.493  31.655  1.00  0.00           C  
ATOM    665  CD2 LEU    41     -17.490  -1.128  33.672  1.00  0.00           C  
ATOM    666  H   LEU    41     -13.913   1.032  35.364  1.00  0.00           H  
ATOM    667  HA  LEU    41     -15.540  -1.525  35.782  1.00  0.00           H  
ATOM    668  HB2 LEU    41     -14.051  -0.733  33.259  1.00  0.00           H  
ATOM    669  HB3 LEU    41     -14.895  -2.160  33.544  1.00  0.00           H  
ATOM    670  HG  LEU    41     -16.103   0.555  33.599  1.00  0.00           H  
ATOM    671 HD11 LEU    41     -16.068  -1.519  31.286  1.00  0.00           H  
ATOM    672 HD12 LEU    41     -16.987  -0.097  31.189  1.00  0.00           H  
ATOM    673 HD13 LEU    41     -15.202   0.082  31.374  1.00  0.00           H  
ATOM    674 HD21 LEU    41     -18.257  -0.592  33.113  1.00  0.00           H  
ATOM    675 HD22 LEU    41     -17.386  -2.132  33.262  1.00  0.00           H  
ATOM    676 HD23 LEU    41     -17.465  -1.157  34.762  1.00  0.00           H  
ATOM    677  N   ASN    42     -13.358  -2.999  35.943  1.00  0.00           N  
ATOM    678  CA  ASN    42     -12.174  -3.845  36.088  1.00  0.00           C  
ATOM    679  C   ASN    42     -11.631  -4.328  34.731  1.00  0.00           C  
ATOM    680  O   ASN    42     -12.325  -4.850  33.900  1.00  0.00           O  
ATOM    681  CB  ASN    42     -12.486  -5.062  36.928  1.00  0.00           C  
ATOM    682  CG  ASN    42     -12.811  -4.892  38.385  1.00  0.00           C  
ATOM    683  ND2 ASN    42     -11.989  -5.399  39.232  1.00  0.00           N  
ATOM    684  OD1 ASN    42     -13.683  -4.064  38.779  1.00  0.00           O  
ATOM    685  H   ASN    42     -14.220  -3.505  35.796  1.00  0.00           H  
ATOM    686  HA  ASN    42     -11.355  -3.236  36.471  1.00  0.00           H  
ATOM    687  HB2 ASN    42     -13.363  -5.512  36.463  1.00  0.00           H  
ATOM    688  HB3 ASN    42     -11.648  -5.742  36.773  1.00  0.00           H  
ATOM    689 HD21 ASN    42     -12.267  -5.110  40.159  1.00  0.00           H  
ATOM    690 HD22 ASN    42     -11.294  -6.111  39.057  1.00  0.00           H  
ATOM    691  N   ILE    43     -10.421  -3.889  34.396  1.00  0.00           N  
ATOM    692  CA  ILE    43      -9.761  -4.114  33.148  1.00  0.00           C  
ATOM    693  C   ILE    43      -8.416  -4.811  33.381  1.00  0.00           C  
ATOM    694  O   ILE    43      -7.696  -4.604  34.392  1.00  0.00           O  
ATOM    695  CB  ILE    43      -9.640  -2.821  32.329  1.00  0.00           C  
ATOM    696  CG1 ILE    43      -8.475  -1.782  32.606  1.00  0.00           C  
ATOM    697  CG2 ILE    43     -10.933  -2.108  32.242  1.00  0.00           C  
ATOM    698  CD1 ILE    43      -8.278  -0.839  31.438  1.00  0.00           C  
ATOM    699  H   ILE    43      -9.972  -3.254  35.040  1.00  0.00           H  
ATOM    700  HA  ILE    43     -10.426  -4.730  32.542  1.00  0.00           H  
ATOM    701  HB  ILE    43      -9.403  -3.223  31.344  1.00  0.00           H  
ATOM    702 HG12 ILE    43      -8.510  -1.275  33.570  1.00  0.00           H  
ATOM    703 HG13 ILE    43      -7.512  -2.289  32.666  1.00  0.00           H  
ATOM    704 HG21 ILE    43     -11.289  -1.787  33.221  1.00  0.00           H  
ATOM    705 HG22 ILE    43     -10.898  -1.163  31.700  1.00  0.00           H  
ATOM    706 HG23 ILE    43     -11.681  -2.754  31.783  1.00  0.00           H  
ATOM    707 HD11 ILE    43      -7.273  -0.429  31.539  1.00  0.00           H  
ATOM    708 HD12 ILE    43      -8.276  -1.292  30.447  1.00  0.00           H  
ATOM    709 HD13 ILE    43      -8.999  -0.025  31.356  1.00  0.00           H  
ATOM    710  N   THR    44      -7.948  -5.579  32.356  1.00  0.00           N  
ATOM    711  CA  THR    44      -6.616  -6.245  32.259  1.00  0.00           C  
ATOM    712  C   THR    44      -5.970  -5.791  30.955  1.00  0.00           C  
ATOM    713  O   THR    44      -6.647  -5.711  29.936  1.00  0.00           O  
ATOM    714  CB  THR    44      -6.704  -7.805  32.341  1.00  0.00           C  
ATOM    715  CG2 THR    44      -5.360  -8.496  32.262  1.00  0.00           C  
ATOM    716  OG1 THR    44      -7.216  -8.069  33.657  1.00  0.00           O  
ATOM    717  H   THR    44      -8.539  -5.707  31.548  1.00  0.00           H  
ATOM    718  HA  THR    44      -6.083  -5.925  33.154  1.00  0.00           H  
ATOM    719  HB  THR    44      -7.360  -8.212  31.571  1.00  0.00           H  
ATOM    720  HG1 THR    44      -8.139  -8.296  33.524  1.00  0.00           H  
ATOM    721 HG21 THR    44      -4.713  -7.852  32.857  1.00  0.00           H  
ATOM    722 HG22 THR    44      -5.423  -9.584  32.291  1.00  0.00           H  
ATOM    723 HG23 THR    44      -5.104  -8.301  31.221  1.00  0.00           H  
ATOM    724  N   TRP    45      -4.643  -5.596  30.926  1.00  0.00           N  
ATOM    725  CA  TRP    45      -3.906  -5.191  29.766  1.00  0.00           C  
ATOM    726  C   TRP    45      -2.594  -5.886  29.737  1.00  0.00           C  
ATOM    727  O   TRP    45      -2.050  -6.274  30.775  1.00  0.00           O  
ATOM    728  CB  TRP    45      -3.787  -3.642  29.639  1.00  0.00           C  
ATOM    729  CG  TRP    45      -2.979  -3.010  30.722  1.00  0.00           C  
ATOM    730  CD1 TRP    45      -3.439  -2.597  31.927  1.00  0.00           C  
ATOM    731  CD2 TRP    45      -1.537  -2.891  30.701  1.00  0.00           C  
ATOM    732  CE2 TRP    45      -1.173  -2.583  32.044  1.00  0.00           C  
ATOM    733  CE3 TRP    45      -0.593  -3.115  29.704  1.00  0.00           C  
ATOM    734  NE1 TRP    45      -2.366  -2.244  32.673  1.00  0.00           N  
ATOM    735  CZ2 TRP    45       0.226  -2.667  32.363  1.00  0.00           C  
ATOM    736  CZ3 TRP    45       0.838  -3.258  30.067  1.00  0.00           C  
ATOM    737  CH2 TRP    45       1.198  -2.989  31.391  1.00  0.00           C  
ATOM    738  H   TRP    45      -4.083  -5.768  31.749  1.00  0.00           H  
ATOM    739  HA  TRP    45      -4.504  -5.403  28.880  1.00  0.00           H  
ATOM    740  HB2 TRP    45      -3.248  -3.457  28.709  1.00  0.00           H  
ATOM    741  HB3 TRP    45      -4.801  -3.246  29.579  1.00  0.00           H  
ATOM    742  HD1 TRP    45      -4.486  -2.545  32.188  1.00  0.00           H  
ATOM    743  HE1 TRP    45      -2.517  -1.921  33.618  1.00  0.00           H  
ATOM    744  HE3 TRP    45      -0.937  -3.420  28.726  1.00  0.00           H  
ATOM    745  HZ2 TRP    45       0.521  -2.535  33.393  1.00  0.00           H  
ATOM    746  HZ3 TRP    45       1.629  -3.376  29.341  1.00  0.00           H  
ATOM    747  HH2 TRP    45       2.242  -3.192  31.580  1.00  0.00           H  
ATOM    748  N   TYR    46      -2.040  -5.916  28.571  1.00  0.00           N  
ATOM    749  CA  TYR    46      -0.664  -6.329  28.224  1.00  0.00           C  
ATOM    750  C   TYR    46      -0.072  -5.339  27.227  1.00  0.00           C  
ATOM    751  O   TYR    46      -0.774  -4.924  26.355  1.00  0.00           O  
ATOM    752  CB  TYR    46      -0.612  -7.760  27.667  1.00  0.00           C  
ATOM    753  CG  TYR    46      -1.114  -8.860  28.549  1.00  0.00           C  
ATOM    754  CD1 TYR    46      -2.534  -9.085  28.626  1.00  0.00           C  
ATOM    755  CD2 TYR    46      -0.202  -9.623  29.304  1.00  0.00           C  
ATOM    756  CE1 TYR    46      -3.057  -9.971  29.569  1.00  0.00           C  
ATOM    757  CE2 TYR    46      -0.688 -10.626  30.134  1.00  0.00           C  
ATOM    758  CZ  TYR    46      -2.058 -10.719  30.346  1.00  0.00           C  
ATOM    759  OH  TYR    46      -2.470 -11.764  31.092  1.00  0.00           O  
ATOM    760  H   TYR    46      -2.708  -5.790  27.824  1.00  0.00           H  
ATOM    761  HA  TYR    46       0.039  -6.368  29.057  1.00  0.00           H  
ATOM    762  HB2 TYR    46      -1.285  -7.861  26.816  1.00  0.00           H  
ATOM    763  HB3 TYR    46       0.435  -7.971  27.449  1.00  0.00           H  
ATOM    764  HD1 TYR    46      -3.198  -8.391  28.132  1.00  0.00           H  
ATOM    765  HD2 TYR    46       0.872  -9.615  29.186  1.00  0.00           H  
ATOM    766  HE1 TYR    46      -4.118 -10.104  29.718  1.00  0.00           H  
ATOM    767  HE2 TYR    46       0.012 -11.333  30.554  1.00  0.00           H  
ATOM    768  HH  TYR    46      -3.419 -11.882  31.010  1.00  0.00           H  
ATOM    769  N   LEU    47       1.265  -5.257  27.210  1.00  0.00           N  
ATOM    770  CA  LEU    47       2.021  -4.729  26.082  1.00  0.00           C  
ATOM    771  C   LEU    47       3.100  -5.783  25.655  1.00  0.00           C  
ATOM    772  O   LEU    47       3.965  -6.086  26.495  1.00  0.00           O  
ATOM    773  CB  LEU    47       2.588  -3.335  26.412  1.00  0.00           C  
ATOM    774  CG  LEU    47       3.517  -2.737  25.308  1.00  0.00           C  
ATOM    775  CD1 LEU    47       2.791  -2.571  23.974  1.00  0.00           C  
ATOM    776  CD2 LEU    47       4.244  -1.438  25.722  1.00  0.00           C  
ATOM    777  H   LEU    47       1.805  -5.575  28.001  1.00  0.00           H  
ATOM    778  HA  LEU    47       1.310  -4.659  25.258  1.00  0.00           H  
ATOM    779  HB2 LEU    47       1.696  -2.767  26.674  1.00  0.00           H  
ATOM    780  HB3 LEU    47       3.072  -3.310  27.388  1.00  0.00           H  
ATOM    781  HG  LEU    47       4.362  -3.400  25.122  1.00  0.00           H  
ATOM    782 HD11 LEU    47       2.618  -3.504  23.438  1.00  0.00           H  
ATOM    783 HD12 LEU    47       1.913  -1.932  24.078  1.00  0.00           H  
ATOM    784 HD13 LEU    47       3.434  -1.873  23.438  1.00  0.00           H  
ATOM    785 HD21 LEU    47       5.038  -1.587  26.454  1.00  0.00           H  
ATOM    786 HD22 LEU    47       4.513  -0.756  24.915  1.00  0.00           H  
ATOM    787 HD23 LEU    47       3.551  -0.813  26.287  1.00  0.00           H  
ATOM    788  N   LYS    48       3.006  -6.415  24.509  1.00  0.00           N  
ATOM    789  CA  LYS    48       3.991  -7.436  23.975  1.00  0.00           C  
ATOM    790  C   LYS    48       4.753  -6.959  22.847  1.00  0.00           C  
ATOM    791  O   LYS    48       4.251  -6.073  22.112  1.00  0.00           O  
ATOM    792  CB  LYS    48       3.196  -8.702  23.516  1.00  0.00           C  
ATOM    793  CG  LYS    48       3.959  -9.813  22.681  1.00  0.00           C  
ATOM    794  CD  LYS    48       3.288 -11.303  22.571  1.00  0.00           C  
ATOM    795  CE  LYS    48       4.029 -12.088  21.571  1.00  0.00           C  
ATOM    796  NZ  LYS    48       3.347 -13.352  21.079  1.00  0.00           N1+
ATOM    797  H   LYS    48       2.258  -6.218  23.860  1.00  0.00           H  
ATOM    798  HA  LYS    48       4.668  -7.735  24.776  1.00  0.00           H  
ATOM    799  HB2 LYS    48       2.618  -9.090  24.355  1.00  0.00           H  
ATOM    800  HB3 LYS    48       2.397  -8.443  22.821  1.00  0.00           H  
ATOM    801  HG2 LYS    48       4.044  -9.445  21.659  1.00  0.00           H  
ATOM    802  HG3 LYS    48       4.956  -9.983  23.090  1.00  0.00           H  
ATOM    803  HD2 LYS    48       3.313 -11.827  23.526  1.00  0.00           H  
ATOM    804  HD3 LYS    48       2.290 -11.129  22.170  1.00  0.00           H  
ATOM    805  HE2 LYS    48       4.207 -11.492  20.676  1.00  0.00           H  
ATOM    806  HE3 LYS    48       5.020 -12.308  21.968  1.00  0.00           H  
ATOM    807  HZ1 LYS    48       2.732 -13.789  21.750  1.00  0.00           H  
ATOM    808  HZ2 LYS    48       2.768 -13.241  20.259  1.00  0.00           H  
ATOM    809  HZ3 LYS    48       4.090 -13.986  20.820  1.00  0.00           H  
ATOM    810  N   SER    49       6.010  -7.310  22.752  1.00  0.00           N  
ATOM    811  CA  SER    49       6.975  -6.954  21.733  1.00  0.00           C  
ATOM    812  C   SER    49       7.606  -8.207  21.159  1.00  0.00           C  
ATOM    813  O   SER    49       7.737  -9.183  21.886  1.00  0.00           O  
ATOM    814  CB  SER    49       8.082  -5.977  22.265  1.00  0.00           C  
ATOM    815  OG  SER    49       8.835  -5.511  21.215  1.00  0.00           O  
ATOM    816  H   SER    49       6.278  -7.960  23.477  1.00  0.00           H  
ATOM    817  HA  SER    49       6.464  -6.441  20.919  1.00  0.00           H  
ATOM    818  HB2 SER    49       7.679  -5.171  22.879  1.00  0.00           H  
ATOM    819  HB3 SER    49       8.744  -6.597  22.869  1.00  0.00           H  
ATOM    820  HG  SER    49       8.267  -5.113  20.551  1.00  0.00           H  
ATOM    821  N   ALA    50       8.122  -8.228  19.881  1.00  0.00           N  
ATOM    822  CA  ALA    50       8.498  -9.503  19.285  1.00  0.00           C  
ATOM    823  C   ALA    50       9.826  -9.340  18.525  1.00  0.00           C  
ATOM    824  O   ALA    50      10.006  -8.281  17.970  1.00  0.00           O  
ATOM    825  CB  ALA    50       7.364  -9.767  18.248  1.00  0.00           C  
ATOM    826  H   ALA    50       8.233  -7.414  19.292  1.00  0.00           H  
ATOM    827  HA  ALA    50       8.671 -10.254  20.057  1.00  0.00           H  
ATOM    828  HB1 ALA    50       6.393  -9.934  18.713  1.00  0.00           H  
ATOM    829  HB2 ALA    50       7.401  -8.875  17.623  1.00  0.00           H  
ATOM    830  HB3 ALA    50       7.615 -10.617  17.614  1.00  0.00           H  
ATOM    831  N   ASP    51      10.718 -10.269  18.524  1.00  0.00           N  
ATOM    832  CA  ASP    51      12.082 -10.161  17.982  1.00  0.00           C  
ATOM    833  C   ASP    51      12.289 -10.474  16.442  1.00  0.00           C  
ATOM    834  O   ASP    51      13.392 -10.421  16.011  1.00  0.00           O  
ATOM    835  CB  ASP    51      13.087 -10.841  18.903  1.00  0.00           C  
ATOM    836  CG  ASP    51      13.070 -10.397  20.322  1.00  0.00           C  
ATOM    837  OD1 ASP    51      12.617  -9.245  20.530  1.00  0.00           O  
ATOM    838  OD2 ASP    51      13.637 -11.086  21.217  1.00  0.00           O1-
ATOM    839  H   ASP    51      10.578 -10.966  19.242  1.00  0.00           H  
ATOM    840  HA  ASP    51      12.372  -9.113  18.043  1.00  0.00           H  
ATOM    841  HB2 ASP    51      12.886 -11.912  18.919  1.00  0.00           H  
ATOM    842  HB3 ASP    51      14.033 -10.492  18.489  1.00  0.00           H  
ATOM    843  N   CYX    52      11.231 -10.796  15.668  1.00  0.00           N  
ATOM    844  CA  CYX    52      11.252 -10.909  14.224  1.00  0.00           C  
ATOM    845  C   CYX    52       9.803 -10.786  13.661  1.00  0.00           C  
ATOM    846  O   CYX    52       8.812 -10.956  14.455  1.00  0.00           O  
ATOM    847  CB  CYX    52      11.824 -12.373  13.904  1.00  0.00           C  
ATOM    848  SG  CYX    52      11.930 -12.732  12.139  1.00  0.00           S  
ATOM    849  H   CYX    52      10.294 -10.839  16.041  1.00  0.00           H  
ATOM    850  HA  CYX    52      11.934 -10.183  13.782  1.00  0.00           H  
ATOM    851  HB2 CYX    52      12.837 -12.520  14.277  1.00  0.00           H  
ATOM    852  HB3 CYX    52      11.286 -13.186  14.392  1.00  0.00           H  
ATOM    853  N   TYR    53       9.651 -10.478  12.345  1.00  0.00           N  
ATOM    854  CA  TYR    53       8.422  -9.850  11.902  1.00  0.00           C  
ATOM    855  C   TYR    53       7.110 -10.650  12.090  1.00  0.00           C  
ATOM    856  O   TYR    53       6.075 -10.116  12.364  1.00  0.00           O  
ATOM    857  CB  TYR    53       8.520  -9.461  10.494  1.00  0.00           C  
ATOM    858  CG  TYR    53       7.206  -8.902   9.885  1.00  0.00           C  
ATOM    859  CD1 TYR    53       6.745  -7.663  10.274  1.00  0.00           C  
ATOM    860  CD2 TYR    53       6.510  -9.701   9.006  1.00  0.00           C  
ATOM    861  CE1 TYR    53       5.765  -7.006   9.563  1.00  0.00           C  
ATOM    862  CE2 TYR    53       5.389  -9.094   8.378  1.00  0.00           C  
ATOM    863  CZ  TYR    53       5.100  -7.749   8.577  1.00  0.00           C  
ATOM    864  OH  TYR    53       4.011  -7.135   7.931  1.00  0.00           O  
ATOM    865  H   TYR    53      10.459 -10.419  11.742  1.00  0.00           H  
ATOM    866  HA  TYR    53       8.270  -8.950  12.497  1.00  0.00           H  
ATOM    867  HB2 TYR    53       9.232  -8.638  10.429  1.00  0.00           H  
ATOM    868  HB3 TYR    53       8.848 -10.385  10.019  1.00  0.00           H  
ATOM    869  HD1 TYR    53       7.292  -7.111  11.024  1.00  0.00           H  
ATOM    870  HD2 TYR    53       6.765 -10.704   8.696  1.00  0.00           H  
ATOM    871  HE1 TYR    53       5.420  -5.999   9.747  1.00  0.00           H  
ATOM    872  HE2 TYR    53       4.824  -9.687   7.674  1.00  0.00           H  
ATOM    873  HH  TYR    53       3.986  -6.242   8.284  1.00  0.00           H  
ATOM    874  N   ASN    54       7.076 -12.017  11.918  1.00  0.00           N  
ATOM    875  CA  ASN    54       5.890 -12.735  11.494  1.00  0.00           C  
ATOM    876  C   ASN    54       4.853 -12.995  12.642  1.00  0.00           C  
ATOM    877  O   ASN    54       3.731 -13.486  12.410  1.00  0.00           O  
ATOM    878  CB  ASN    54       6.129 -13.918  10.553  1.00  0.00           C  
ATOM    879  CG  ASN    54       7.122 -13.722   9.374  1.00  0.00           C  
ATOM    880  ND2 ASN    54       7.006 -14.489   8.310  1.00  0.00           N  
ATOM    881  OD1 ASN    54       7.978 -12.859   9.438  1.00  0.00           O  
ATOM    882  H   ASN    54       7.892 -12.518  11.596  1.00  0.00           H  
ATOM    883  HA  ASN    54       5.380 -11.949  10.939  1.00  0.00           H  
ATOM    884  HB2 ASN    54       6.456 -14.806  11.094  1.00  0.00           H  
ATOM    885  HB3 ASN    54       5.136 -14.167  10.179  1.00  0.00           H  
ATOM    886 HD21 ASN    54       7.478 -14.324   7.432  1.00  0.00           H  
ATOM    887 HD22 ASN    54       6.192 -15.087   8.297  1.00  0.00           H  
ATOM    888  N   GLU    55       5.157 -12.521  13.820  1.00  0.00           N  
ATOM    889  CA  GLU    55       4.110 -12.204  14.814  1.00  0.00           C  
ATOM    890  C   GLU    55       3.085 -11.150  14.329  1.00  0.00           C  
ATOM    891  O   GLU    55       1.943 -11.287  14.726  1.00  0.00           O  
ATOM    892  CB  GLU    55       4.869 -11.921  16.077  1.00  0.00           C  
ATOM    893  CG  GLU    55       4.067 -11.910  17.352  1.00  0.00           C  
ATOM    894  CD  GLU    55       3.278 -13.226  17.693  1.00  0.00           C  
ATOM    895  OE1 GLU    55       2.414 -13.121  18.570  1.00  0.00           O  
ATOM    896  OE2 GLU    55       3.531 -14.331  17.099  1.00  0.00           O1-
ATOM    897  H   GLU    55       6.045 -12.043  13.869  1.00  0.00           H  
ATOM    898  HA  GLU    55       3.466 -13.072  14.951  1.00  0.00           H  
ATOM    899  HB2 GLU    55       5.643 -12.660  16.285  1.00  0.00           H  
ATOM    900  HB3 GLU    55       5.379 -10.962  15.984  1.00  0.00           H  
ATOM    901  HG2 GLU    55       4.784 -11.747  18.157  1.00  0.00           H  
ATOM    902  HG3 GLU    55       3.371 -11.075  17.272  1.00  0.00           H  
ATOM    903  N   ILE    56       3.551 -10.178  13.533  1.00  0.00           N  
ATOM    904  CA  ILE    56       2.684  -9.195  12.868  1.00  0.00           C  
ATOM    905  C   ILE    56       1.997  -9.868  11.753  1.00  0.00           C  
ATOM    906  O   ILE    56       0.785  -9.662  11.571  1.00  0.00           O  
ATOM    907  CB  ILE    56       3.319  -7.866  12.478  1.00  0.00           C  
ATOM    908  CG1 ILE    56       4.133  -7.207  13.646  1.00  0.00           C  
ATOM    909  CG2 ILE    56       2.329  -6.882  11.804  1.00  0.00           C  
ATOM    910  CD1 ILE    56       3.385  -6.779  14.908  1.00  0.00           C  
ATOM    911  H   ILE    56       4.540 -10.084  13.351  1.00  0.00           H  
ATOM    912  HA  ILE    56       1.899  -8.987  13.595  1.00  0.00           H  
ATOM    913  HB  ILE    56       4.131  -8.142  11.805  1.00  0.00           H  
ATOM    914 HG12 ILE    56       4.857  -7.977  13.914  1.00  0.00           H  
ATOM    915 HG13 ILE    56       4.701  -6.359  13.264  1.00  0.00           H  
ATOM    916 HG21 ILE    56       2.111  -7.407  10.874  1.00  0.00           H  
ATOM    917 HG22 ILE    56       1.442  -6.710  12.413  1.00  0.00           H  
ATOM    918 HG23 ILE    56       2.835  -5.984  11.448  1.00  0.00           H  
ATOM    919 HD11 ILE    56       2.513  -7.365  15.198  1.00  0.00           H  
ATOM    920 HD12 ILE    56       4.052  -6.948  15.753  1.00  0.00           H  
ATOM    921 HD13 ILE    56       3.134  -5.718  14.893  1.00  0.00           H  
ATOM    922  N   TYR    57       2.609 -10.772  11.011  1.00  0.00           N  
ATOM    923  CA  TYR    57       1.894 -11.466   9.906  1.00  0.00           C  
ATOM    924  C   TYR    57       0.817 -12.489  10.304  1.00  0.00           C  
ATOM    925  O   TYR    57      -0.229 -12.562   9.572  1.00  0.00           O  
ATOM    926  CB  TYR    57       2.921 -12.022   9.021  1.00  0.00           C  
ATOM    927  CG  TYR    57       2.475 -12.477   7.643  1.00  0.00           C  
ATOM    928  CD1 TYR    57       2.513 -11.602   6.568  1.00  0.00           C  
ATOM    929  CD2 TYR    57       2.200 -13.850   7.484  1.00  0.00           C  
ATOM    930  CE1 TYR    57       2.185 -11.994   5.265  1.00  0.00           C  
ATOM    931  CE2 TYR    57       1.653 -14.231   6.297  1.00  0.00           C  
ATOM    932  CZ  TYR    57       1.702 -13.377   5.156  1.00  0.00           C  
ATOM    933  OH  TYR    57       1.113 -13.882   4.017  1.00  0.00           O  
ATOM    934  H   TYR    57       3.498 -11.140  11.317  1.00  0.00           H  
ATOM    935  HA  TYR    57       1.379 -10.661   9.382  1.00  0.00           H  
ATOM    936  HB2 TYR    57       3.681 -11.260   8.851  1.00  0.00           H  
ATOM    937  HB3 TYR    57       3.387 -12.816   9.605  1.00  0.00           H  
ATOM    938  HD1 TYR    57       2.911 -10.617   6.762  1.00  0.00           H  
ATOM    939  HD2 TYR    57       2.108 -14.445   8.381  1.00  0.00           H  
ATOM    940  HE1 TYR    57       2.124 -11.295   4.444  1.00  0.00           H  
ATOM    941  HE2 TYR    57       1.388 -15.270   6.165  1.00  0.00           H  
ATOM    942  HH  TYR    57       1.252 -13.374   3.215  1.00  0.00           H  
ATOM    943  N   ASN    58       0.866 -13.205  11.429  1.00  0.00           N  
ATOM    944  CA  ASN    58      -0.224 -13.959  12.115  1.00  0.00           C  
ATOM    945  C   ASN    58      -1.180 -13.144  12.904  1.00  0.00           C  
ATOM    946  O   ASN    58      -2.075 -13.697  13.546  1.00  0.00           O  
ATOM    947  CB  ASN    58       0.592 -14.912  13.051  1.00  0.00           C  
ATOM    948  CG  ASN    58       1.335 -15.963  12.273  1.00  0.00           C  
ATOM    949  ND2 ASN    58       2.683 -16.029  12.352  1.00  0.00           N  
ATOM    950  OD1 ASN    58       0.783 -16.618  11.366  1.00  0.00           O  
ATOM    951  H   ASN    58       1.687 -13.089  12.005  1.00  0.00           H  
ATOM    952  HA  ASN    58      -0.807 -14.491  11.365  1.00  0.00           H  
ATOM    953  HB2 ASN    58       1.187 -14.373  13.788  1.00  0.00           H  
ATOM    954  HB3 ASN    58      -0.171 -15.490  13.572  1.00  0.00           H  
ATOM    955 HD21 ASN    58       3.050 -16.897  11.989  1.00  0.00           H  
ATOM    956 HD22 ASN    58       3.249 -15.477  12.981  1.00  0.00           H  
ATOM    957  N   PHE    59      -1.006 -11.797  13.086  1.00  0.00           N  
ATOM    958  CA  PHE    59      -1.912 -10.934  13.877  1.00  0.00           C  
ATOM    959  C   PHE    59      -3.319 -10.779  13.202  1.00  0.00           C  
ATOM    960  O   PHE    59      -3.391 -10.463  11.990  1.00  0.00           O  
ATOM    961  CB  PHE    59      -1.434  -9.488  13.928  1.00  0.00           C  
ATOM    962  CG  PHE    59      -2.301  -8.566  14.722  1.00  0.00           C  
ATOM    963  CD1 PHE    59      -2.320  -8.639  16.132  1.00  0.00           C  
ATOM    964  CD2 PHE    59      -3.205  -7.747  14.024  1.00  0.00           C  
ATOM    965  CE1 PHE    59      -3.340  -7.928  16.824  1.00  0.00           C  
ATOM    966  CE2 PHE    59      -4.129  -6.946  14.792  1.00  0.00           C  
ATOM    967  CZ  PHE    59      -4.167  -7.081  16.162  1.00  0.00           C  
ATOM    968  H   PHE    59      -0.407 -11.372  12.392  1.00  0.00           H  
ATOM    969  HA  PHE    59      -2.035 -11.322  14.888  1.00  0.00           H  
ATOM    970  HB2 PHE    59      -0.379  -9.423  14.194  1.00  0.00           H  
ATOM    971  HB3 PHE    59      -1.462  -8.994  12.957  1.00  0.00           H  
ATOM    972  HD1 PHE    59      -1.803  -9.422  16.666  1.00  0.00           H  
ATOM    973  HD2 PHE    59      -3.301  -7.751  12.948  1.00  0.00           H  
ATOM    974  HE1 PHE    59      -3.522  -8.051  17.881  1.00  0.00           H  
ATOM    975  HE2 PHE    59      -4.790  -6.233  14.322  1.00  0.00           H  
ATOM    976  HZ  PHE    59      -4.863  -6.432  16.672  1.00  0.00           H  
ATOM    977  N   LYS    60      -4.384 -11.056  14.018  1.00  0.00           N  
ATOM    978  CA  LYS    60      -5.746 -10.792  13.601  1.00  0.00           C  
ATOM    979  C   LYS    60      -6.429 -10.031  14.724  1.00  0.00           C  
ATOM    980  O   LYS    60      -6.537 -10.488  15.887  1.00  0.00           O  
ATOM    981  CB  LYS    60      -6.460 -12.148  13.362  1.00  0.00           C  
ATOM    982  CG  LYS    60      -5.751 -13.040  12.457  1.00  0.00           C  
ATOM    983  CD  LYS    60      -6.320 -14.486  12.298  1.00  0.00           C  
ATOM    984  CE  LYS    60      -5.311 -15.506  11.702  1.00  0.00           C  
ATOM    985  NZ  LYS    60      -4.708 -14.984  10.460  1.00  0.00           N1+
ATOM    986  H   LYS    60      -4.179 -11.421  14.937  1.00  0.00           H  
ATOM    987  HA  LYS    60      -5.750 -10.120  12.743  1.00  0.00           H  
ATOM    988  HB2 LYS    60      -6.519 -12.674  14.315  1.00  0.00           H  
ATOM    989  HB3 LYS    60      -7.426 -11.888  12.930  1.00  0.00           H  
ATOM    990  HG2 LYS    60      -5.711 -12.594  11.464  1.00  0.00           H  
ATOM    991  HG3 LYS    60      -4.748 -13.245  12.830  1.00  0.00           H  
ATOM    992  HD2 LYS    60      -6.582 -14.745  13.324  1.00  0.00           H  
ATOM    993  HD3 LYS    60      -7.283 -14.452  11.788  1.00  0.00           H  
ATOM    994  HE2 LYS    60      -4.586 -15.800  12.461  1.00  0.00           H  
ATOM    995  HE3 LYS    60      -5.786 -16.464  11.492  1.00  0.00           H  
ATOM    996  HZ1 LYS    60      -4.347 -15.800   9.986  1.00  0.00           H  
ATOM    997  HZ2 LYS    60      -5.412 -14.598   9.847  1.00  0.00           H  
ATOM    998  HZ3 LYS    60      -4.087 -14.226  10.705  1.00  0.00           H  
ATOM    999  N   ALA    61      -7.034  -8.873  14.371  1.00  0.00           N  
ATOM   1000  CA  ALA    61      -7.897  -8.031  15.227  1.00  0.00           C  
ATOM   1001  C   ALA    61      -9.178  -8.710  15.745  1.00  0.00           C  
ATOM   1002  O   ALA    61      -9.567  -8.511  16.895  1.00  0.00           O  
ATOM   1003  CB  ALA    61      -8.128  -6.685  14.508  1.00  0.00           C  
ATOM   1004  H   ALA    61      -7.041  -8.603  13.398  1.00  0.00           H  
ATOM   1005  HA  ALA    61      -7.337  -7.723  16.110  1.00  0.00           H  
ATOM   1006  HB1 ALA    61      -7.210  -6.110  14.390  1.00  0.00           H  
ATOM   1007  HB2 ALA    61      -8.490  -6.856  13.495  1.00  0.00           H  
ATOM   1008  HB3 ALA    61      -8.892  -6.192  15.110  1.00  0.00           H  
ATOM   1009  N   GLU    62      -9.677  -9.728  15.045  1.00  0.00           N  
ATOM   1010  CA  GLU    62     -10.619 -10.751  15.447  1.00  0.00           C  
ATOM   1011  C   GLU    62     -10.109 -11.505  16.649  1.00  0.00           C  
ATOM   1012  O   GLU    62     -10.677 -11.436  17.758  1.00  0.00           O  
ATOM   1013  CB  GLU    62     -10.861 -11.617  14.124  1.00  0.00           C  
ATOM   1014  CG  GLU    62     -12.010 -12.631  14.382  1.00  0.00           C  
ATOM   1015  CD  GLU    62     -12.478 -13.222  13.017  1.00  0.00           C  
ATOM   1016  OE1 GLU    62     -13.691 -13.303  12.803  1.00  0.00           O  
ATOM   1017  OE2 GLU    62     -11.607 -13.627  12.211  1.00  0.00           O1-
ATOM   1018  H   GLU    62      -9.491  -9.777  14.053  1.00  0.00           H  
ATOM   1019  HA  GLU    62     -11.546 -10.210  15.635  1.00  0.00           H  
ATOM   1020  HB2 GLU    62     -11.210 -10.849  13.434  1.00  0.00           H  
ATOM   1021  HB3 GLU    62      -9.920 -12.083  13.829  1.00  0.00           H  
ATOM   1022  HG2 GLU    62     -11.651 -13.450  15.005  1.00  0.00           H  
ATOM   1023  HG3 GLU    62     -12.905 -12.151  14.777  1.00  0.00           H  
ATOM   1024  N   GLU    63      -9.076 -12.381  16.351  1.00  0.00           N  
ATOM   1025  CA  GLU    63      -8.700 -13.482  17.238  1.00  0.00           C  
ATOM   1026  C   GLU    63      -7.869 -13.111  18.495  1.00  0.00           C  
ATOM   1027  O   GLU    63      -6.882 -13.765  18.760  1.00  0.00           O  
ATOM   1028  CB  GLU    63      -8.213 -14.621  16.419  1.00  0.00           C  
ATOM   1029  CG  GLU    63      -9.236 -15.140  15.395  1.00  0.00           C  
ATOM   1030  CD  GLU    63     -10.358 -15.952  16.057  1.00  0.00           C  
ATOM   1031  OE1 GLU    63     -11.246 -16.403  15.288  1.00  0.00           O  
ATOM   1032  OE2 GLU    63     -10.490 -16.015  17.273  1.00  0.00           O1-
ATOM   1033  H   GLU    63      -8.715 -12.321  15.409  1.00  0.00           H  
ATOM   1034  HA  GLU    63      -9.647 -13.808  17.668  1.00  0.00           H  
ATOM   1035  HB2 GLU    63      -7.392 -14.174  15.859  1.00  0.00           H  
ATOM   1036  HB3 GLU    63      -7.767 -15.451  16.966  1.00  0.00           H  
ATOM   1037  HG2 GLU    63      -9.708 -14.288  14.904  1.00  0.00           H  
ATOM   1038  HG3 GLU    63      -8.742 -15.733  14.626  1.00  0.00           H  
ATOM   1039  N   VAL    64      -8.446 -12.137  19.254  1.00  0.00           N  
ATOM   1040  CA  VAL    64      -7.898 -11.505  20.400  1.00  0.00           C  
ATOM   1041  C   VAL    64      -7.877 -12.412  21.645  1.00  0.00           C  
ATOM   1042  O   VAL    64      -7.043 -12.236  22.561  1.00  0.00           O  
ATOM   1043  CB  VAL    64      -8.712 -10.203  20.602  1.00  0.00           C  
ATOM   1044  CG1 VAL    64     -10.120 -10.408  21.190  1.00  0.00           C  
ATOM   1045  CG2 VAL    64      -7.891  -9.274  21.529  1.00  0.00           C  
ATOM   1046  H   VAL    64      -9.345 -11.734  19.031  1.00  0.00           H  
ATOM   1047  HA  VAL    64      -6.847 -11.271  20.232  1.00  0.00           H  
ATOM   1048  HB  VAL    64      -8.837  -9.742  19.622  1.00  0.00           H  
ATOM   1049 HG11 VAL    64     -10.702  -9.488  21.245  1.00  0.00           H  
ATOM   1050 HG12 VAL    64     -10.637 -11.147  20.578  1.00  0.00           H  
ATOM   1051 HG13 VAL    64      -9.958 -10.859  22.169  1.00  0.00           H  
ATOM   1052 HG21 VAL    64      -6.923  -9.305  21.028  1.00  0.00           H  
ATOM   1053 HG22 VAL    64      -8.266  -8.252  21.495  1.00  0.00           H  
ATOM   1054 HG23 VAL    64      -7.824  -9.613  22.563  1.00  0.00           H  
ATOM   1055  N   GLU    65      -8.779 -13.323  21.734  1.00  0.00           N  
ATOM   1056  CA  GLU    65      -9.035 -14.291  22.778  1.00  0.00           C  
ATOM   1057  C   GLU    65      -8.004 -15.387  22.713  1.00  0.00           C  
ATOM   1058  O   GLU    65      -7.379 -15.734  23.710  1.00  0.00           O  
ATOM   1059  CB  GLU    65     -10.403 -14.785  22.989  1.00  0.00           C  
ATOM   1060  CG  GLU    65     -11.439 -13.580  22.869  1.00  0.00           C  
ATOM   1061  CD  GLU    65     -12.018 -13.425  21.482  1.00  0.00           C  
ATOM   1062  OE1 GLU    65     -13.242 -13.074  21.318  1.00  0.00           O  
ATOM   1063  OE2 GLU    65     -11.258 -13.578  20.484  1.00  0.00           O1-
ATOM   1064  H   GLU    65      -9.515 -13.170  21.059  1.00  0.00           H  
ATOM   1065  HA  GLU    65      -8.866 -13.781  23.727  1.00  0.00           H  
ATOM   1066  HB2 GLU    65     -10.619 -15.554  22.247  1.00  0.00           H  
ATOM   1067  HB3 GLU    65     -10.414 -15.227  23.985  1.00  0.00           H  
ATOM   1068  HG2 GLU    65     -12.259 -13.710  23.575  1.00  0.00           H  
ATOM   1069  HG3 GLU    65     -10.991 -12.639  23.186  1.00  0.00           H  
ATOM   1070  N   LEU    66      -7.721 -15.829  21.463  1.00  0.00           N  
ATOM   1071  CA  LEU    66      -6.757 -16.852  21.128  1.00  0.00           C  
ATOM   1072  C   LEU    66      -5.352 -16.290  21.152  1.00  0.00           C  
ATOM   1073  O   LEU    66      -4.486 -16.984  21.508  1.00  0.00           O  
ATOM   1074  CB  LEU    66      -7.133 -17.500  19.764  1.00  0.00           C  
ATOM   1075  CG  LEU    66      -6.122 -18.609  19.237  1.00  0.00           C  
ATOM   1076  CD1 LEU    66      -6.031 -19.773  20.202  1.00  0.00           C  
ATOM   1077  CD2 LEU    66      -6.635 -18.982  17.844  1.00  0.00           C  
ATOM   1078  H   LEU    66      -8.087 -15.399  20.626  1.00  0.00           H  
ATOM   1079  HA  LEU    66      -6.719 -17.673  21.844  1.00  0.00           H  
ATOM   1080  HB2 LEU    66      -8.081 -18.027  19.870  1.00  0.00           H  
ATOM   1081  HB3 LEU    66      -7.166 -16.703  19.021  1.00  0.00           H  
ATOM   1082  HG  LEU    66      -5.080 -18.292  19.213  1.00  0.00           H  
ATOM   1083 HD11 LEU    66      -7.025 -20.215  20.273  1.00  0.00           H  
ATOM   1084 HD12 LEU    66      -5.488 -20.624  19.793  1.00  0.00           H  
ATOM   1085 HD13 LEU    66      -5.654 -19.375  21.144  1.00  0.00           H  
ATOM   1086 HD21 LEU    66      -7.564 -19.524  18.022  1.00  0.00           H  
ATOM   1087 HD22 LEU    66      -6.760 -18.166  17.133  1.00  0.00           H  
ATOM   1088 HD23 LEU    66      -5.862 -19.660  17.482  1.00  0.00           H  
ATOM   1089  N   TYR    67      -5.142 -14.949  20.974  1.00  0.00           N  
ATOM   1090  CA  TYR    67      -3.865 -14.222  21.252  1.00  0.00           C  
ATOM   1091  C   TYR    67      -3.602 -14.257  22.728  1.00  0.00           C  
ATOM   1092  O   TYR    67      -2.565 -14.736  23.221  1.00  0.00           O  
ATOM   1093  CB  TYR    67      -3.807 -12.778  20.765  1.00  0.00           C  
ATOM   1094  CG  TYR    67      -2.412 -12.186  20.522  1.00  0.00           C  
ATOM   1095  CD1 TYR    67      -1.857 -12.336  19.264  1.00  0.00           C  
ATOM   1096  CD2 TYR    67      -1.768 -11.415  21.488  1.00  0.00           C  
ATOM   1097  CE1 TYR    67      -0.529 -11.743  19.072  1.00  0.00           C  
ATOM   1098  CE2 TYR    67      -0.503 -10.967  21.239  1.00  0.00           C  
ATOM   1099  CZ  TYR    67       0.159 -11.215  20.103  1.00  0.00           C  
ATOM   1100  OH  TYR    67       1.494 -10.941  19.947  1.00  0.00           O  
ATOM   1101  H   TYR    67      -5.973 -14.520  20.592  1.00  0.00           H  
ATOM   1102  HA  TYR    67      -3.083 -14.881  20.874  1.00  0.00           H  
ATOM   1103  HB2 TYR    67      -4.407 -12.774  19.855  1.00  0.00           H  
ATOM   1104  HB3 TYR    67      -4.261 -12.176  21.553  1.00  0.00           H  
ATOM   1105  HD1 TYR    67      -2.275 -12.929  18.464  1.00  0.00           H  
ATOM   1106  HD2 TYR    67      -2.194 -11.369  22.479  1.00  0.00           H  
ATOM   1107  HE1 TYR    67      -0.030 -11.906  18.128  1.00  0.00           H  
ATOM   1108  HE2 TYR    67      -0.004 -10.397  22.009  1.00  0.00           H  
ATOM   1109  HH  TYR    67       1.931 -11.453  19.262  1.00  0.00           H  
ATOM   1110  N   LEU    68      -4.589 -14.051  23.582  1.00  0.00           N  
ATOM   1111  CA  LEU    68      -4.421 -14.266  24.974  1.00  0.00           C  
ATOM   1112  C   LEU    68      -4.272 -15.717  25.495  1.00  0.00           C  
ATOM   1113  O   LEU    68      -3.410 -16.076  26.301  1.00  0.00           O  
ATOM   1114  CB  LEU    68      -5.637 -13.600  25.726  1.00  0.00           C  
ATOM   1115  CG  LEU    68      -5.569 -12.009  25.683  1.00  0.00           C  
ATOM   1116  CD1 LEU    68      -6.929 -11.506  26.180  1.00  0.00           C  
ATOM   1117  CD2 LEU    68      -4.496 -11.564  26.704  1.00  0.00           C  
ATOM   1118  H   LEU    68      -5.502 -13.807  23.225  1.00  0.00           H  
ATOM   1119  HA  LEU    68      -3.578 -13.688  25.354  1.00  0.00           H  
ATOM   1120  HB2 LEU    68      -6.459 -13.846  25.054  1.00  0.00           H  
ATOM   1121  HB3 LEU    68      -5.722 -14.053  26.713  1.00  0.00           H  
ATOM   1122  HG  LEU    68      -5.233 -11.670  24.703  1.00  0.00           H  
ATOM   1123 HD11 LEU    68      -6.904 -10.428  26.338  1.00  0.00           H  
ATOM   1124 HD12 LEU    68      -7.635 -11.784  25.398  1.00  0.00           H  
ATOM   1125 HD13 LEU    68      -7.075 -12.041  27.119  1.00  0.00           H  
ATOM   1126 HD21 LEU    68      -4.840 -11.472  27.734  1.00  0.00           H  
ATOM   1127 HD22 LEU    68      -3.577 -12.149  26.680  1.00  0.00           H  
ATOM   1128 HD23 LEU    68      -4.232 -10.561  26.368  1.00  0.00           H  
ATOM   1129  N   GLU    69      -4.901 -16.742  24.885  1.00  0.00           N  
ATOM   1130  CA  GLU    69      -4.682 -18.165  25.131  1.00  0.00           C  
ATOM   1131  C   GLU    69      -3.229 -18.530  24.769  1.00  0.00           C  
ATOM   1132  O   GLU    69      -2.643 -19.343  25.454  1.00  0.00           O  
ATOM   1133  CB  GLU    69      -5.841 -18.972  24.518  1.00  0.00           C  
ATOM   1134  CG  GLU    69      -5.828 -20.447  24.939  1.00  0.00           C  
ATOM   1135  CD  GLU    69      -5.936 -20.595  26.493  1.00  0.00           C  
ATOM   1136  OE1 GLU    69      -6.628 -19.818  27.097  1.00  0.00           O  
ATOM   1137  OE2 GLU    69      -5.326 -21.503  27.133  1.00  0.00           O1-
ATOM   1138  H   GLU    69      -5.455 -16.443  24.095  1.00  0.00           H  
ATOM   1139  HA  GLU    69      -4.857 -18.180  26.207  1.00  0.00           H  
ATOM   1140  HB2 GLU    69      -6.845 -18.640  24.784  1.00  0.00           H  
ATOM   1141  HB3 GLU    69      -5.832 -19.013  23.429  1.00  0.00           H  
ATOM   1142  HG2 GLU    69      -6.701 -20.889  24.458  1.00  0.00           H  
ATOM   1143  HG3 GLU    69      -4.965 -20.980  24.541  1.00  0.00           H  
ATOM   1144  N   LYS    70      -2.662 -17.975  23.775  1.00  0.00           N  
ATOM   1145  CA  LYS    70      -1.291 -18.193  23.365  1.00  0.00           C  
ATOM   1146  C   LYS    70      -0.338 -17.417  24.369  1.00  0.00           C  
ATOM   1147  O   LYS    70       0.676 -17.995  24.775  1.00  0.00           O  
ATOM   1148  CB  LYS    70      -1.066 -18.001  21.820  1.00  0.00           C  
ATOM   1149  CG  LYS    70      -1.718 -19.078  20.971  1.00  0.00           C  
ATOM   1150  CD  LYS    70      -1.523 -18.878  19.423  1.00  0.00           C  
ATOM   1151  CE  LYS    70      -1.825 -20.212  18.669  1.00  0.00           C  
ATOM   1152  NZ  LYS    70      -1.792 -19.770  17.292  1.00  0.00           N1+
ATOM   1153  H   LYS    70      -3.304 -17.495  23.161  1.00  0.00           H  
ATOM   1154  HA  LYS    70      -0.948 -19.214  23.533  1.00  0.00           H  
ATOM   1155  HB2 LYS    70      -1.464 -17.028  21.533  1.00  0.00           H  
ATOM   1156  HB3 LYS    70      -0.016 -18.096  21.545  1.00  0.00           H  
ATOM   1157  HG2 LYS    70      -1.325 -20.019  21.356  1.00  0.00           H  
ATOM   1158  HG3 LYS    70      -2.786 -19.136  21.182  1.00  0.00           H  
ATOM   1159  HD2 LYS    70      -2.292 -18.132  19.221  1.00  0.00           H  
ATOM   1160  HD3 LYS    70      -0.494 -18.589  19.211  1.00  0.00           H  
ATOM   1161  HE2 LYS    70      -1.057 -20.956  18.878  1.00  0.00           H  
ATOM   1162  HE3 LYS    70      -2.809 -20.614  18.910  1.00  0.00           H  
ATOM   1163  HZ1 LYS    70      -2.277 -20.385  16.655  1.00  0.00           H  
ATOM   1164  HZ2 LYS    70      -2.130 -18.841  17.086  1.00  0.00           H  
ATOM   1165  HZ3 LYS    70      -0.816 -19.689  17.042  1.00  0.00           H  
ATOM   1166  N   LEU    71      -0.687 -16.201  24.782  1.00  0.00           N  
ATOM   1167  CA  LEU    71      -0.068 -15.589  25.913  1.00  0.00           C  
ATOM   1168  C   LEU    71      -0.099 -16.432  27.220  1.00  0.00           C  
ATOM   1169  O   LEU    71       0.885 -16.352  27.973  1.00  0.00           O  
ATOM   1170  CB  LEU    71      -0.702 -14.185  26.167  1.00  0.00           C  
ATOM   1171  CG  LEU    71       0.388 -13.127  26.472  1.00  0.00           C  
ATOM   1172  CD1 LEU    71      -0.207 -11.700  26.215  1.00  0.00           C  
ATOM   1173  CD2 LEU    71       0.953 -13.349  27.862  1.00  0.00           C  
ATOM   1174  H   LEU    71      -1.509 -15.801  24.352  1.00  0.00           H  
ATOM   1175  HA  LEU    71       0.992 -15.480  25.683  1.00  0.00           H  
ATOM   1176  HB2 LEU    71      -1.189 -13.977  25.214  1.00  0.00           H  
ATOM   1177  HB3 LEU    71      -1.357 -14.240  27.037  1.00  0.00           H  
ATOM   1178  HG  LEU    71       1.135 -13.270  25.690  1.00  0.00           H  
ATOM   1179 HD11 LEU    71      -0.086 -11.655  25.133  1.00  0.00           H  
ATOM   1180 HD12 LEU    71      -1.220 -11.569  26.597  1.00  0.00           H  
ATOM   1181 HD13 LEU    71       0.426 -10.903  26.605  1.00  0.00           H  
ATOM   1182 HD21 LEU    71       1.754 -14.089  27.853  1.00  0.00           H  
ATOM   1183 HD22 LEU    71       1.387 -12.441  28.281  1.00  0.00           H  
ATOM   1184 HD23 LEU    71       0.122 -13.466  28.557  1.00  0.00           H  
ATOM   1185  N   LYS    72      -1.197 -17.193  27.479  1.00  0.00           N  
ATOM   1186  CA  LYS    72      -1.253 -18.049  28.630  1.00  0.00           C  
ATOM   1187  C   LYS    72      -0.174 -19.170  28.538  1.00  0.00           C  
ATOM   1188  O   LYS    72       0.326 -19.612  29.564  1.00  0.00           O  
ATOM   1189  CB  LYS    72      -2.672 -18.600  28.772  1.00  0.00           C  
ATOM   1190  CG  LYS    72      -3.036 -19.042  30.156  1.00  0.00           C  
ATOM   1191  CD  LYS    72      -4.454 -19.479  30.183  1.00  0.00           C  
ATOM   1192  CE  LYS    72      -4.589 -21.023  29.919  1.00  0.00           C  
ATOM   1193  NZ  LYS    72      -6.022 -21.489  29.918  1.00  0.00           N1+
ATOM   1194  H   LYS    72      -2.001 -17.141  26.870  1.00  0.00           H  
ATOM   1195  HA  LYS    72      -0.884 -17.626  29.564  1.00  0.00           H  
ATOM   1196  HB2 LYS    72      -3.413 -17.820  28.598  1.00  0.00           H  
ATOM   1197  HB3 LYS    72      -2.799 -19.402  28.045  1.00  0.00           H  
ATOM   1198  HG2 LYS    72      -2.347 -19.821  30.483  1.00  0.00           H  
ATOM   1199  HG3 LYS    72      -2.945 -18.216  30.861  1.00  0.00           H  
ATOM   1200  HD2 LYS    72      -4.799 -19.222  31.185  1.00  0.00           H  
ATOM   1201  HD3 LYS    72      -5.168 -18.933  29.568  1.00  0.00           H  
ATOM   1202  HE2 LYS    72      -4.216 -21.207  28.912  1.00  0.00           H  
ATOM   1203  HE3 LYS    72      -4.034 -21.638  30.628  1.00  0.00           H  
ATOM   1204  HZ1 LYS    72      -6.636 -20.717  29.703  1.00  0.00           H  
ATOM   1205  HZ2 LYS    72      -6.177 -22.189  29.206  1.00  0.00           H  
ATOM   1206  HZ3 LYS    72      -6.351 -21.878  30.790  1.00  0.00           H  
ATOM   1207  N   GLU    73       0.181 -19.742  27.406  1.00  0.00           N  
ATOM   1208  CA  GLU    73       1.187 -20.798  27.227  1.00  0.00           C  
ATOM   1209  C   GLU    73       2.572 -20.375  26.748  1.00  0.00           C  
ATOM   1210  O   GLU    73       3.499 -21.198  26.788  1.00  0.00           O  
ATOM   1211  CB  GLU    73       0.547 -21.730  26.125  1.00  0.00           C  
ATOM   1212  CG  GLU    73       1.323 -23.007  25.680  1.00  0.00           C  
ATOM   1213  CD  GLU    73       1.757 -23.883  26.813  1.00  0.00           C  
ATOM   1214  OE1 GLU    73       2.688 -24.591  26.601  1.00  0.00           O  
ATOM   1215  OE2 GLU    73       1.107 -23.905  27.878  1.00  0.00           O1-
ATOM   1216  H   GLU    73      -0.332 -19.455  26.584  1.00  0.00           H  
ATOM   1217  HA  GLU    73       1.309 -21.281  28.196  1.00  0.00           H  
ATOM   1218  HB2 GLU    73      -0.477 -22.015  26.368  1.00  0.00           H  
ATOM   1219  HB3 GLU    73       0.499 -21.014  25.305  1.00  0.00           H  
ATOM   1220  HG2 GLU    73       0.649 -23.524  24.997  1.00  0.00           H  
ATOM   1221  HG3 GLU    73       2.222 -22.580  25.236  1.00  0.00           H  
ATOM   1222  N   LYS    74       2.696 -19.045  26.449  1.00  0.00           N  
ATOM   1223  CA  LYS    74       3.995 -18.278  26.520  1.00  0.00           C  
ATOM   1224  C   LYS    74       5.058 -18.759  25.519  1.00  0.00           C  
ATOM   1225  O   LYS    74       6.137 -18.215  25.516  1.00  0.00           O  
ATOM   1226  CB  LYS    74       4.482 -18.379  28.027  1.00  0.00           C  
ATOM   1227  CG  LYS    74       3.489 -17.758  29.006  1.00  0.00           C  
ATOM   1228  CD  LYS    74       4.145 -17.764  30.427  1.00  0.00           C  
ATOM   1229  CE  LYS    74       3.097 -17.218  31.453  1.00  0.00           C  
ATOM   1230  NZ  LYS    74       1.946 -18.055  31.573  1.00  0.00           N1+
ATOM   1231  H   LYS    74       1.867 -18.515  26.219  1.00  0.00           H  
ATOM   1232  HA  LYS    74       3.844 -17.234  26.244  1.00  0.00           H  
ATOM   1233  HB2 LYS    74       4.666 -19.431  28.246  1.00  0.00           H  
ATOM   1234  HB3 LYS    74       5.447 -17.876  28.100  1.00  0.00           H  
ATOM   1235  HG2 LYS    74       3.356 -16.725  28.683  1.00  0.00           H  
ATOM   1236  HG3 LYS    74       2.556 -18.321  28.984  1.00  0.00           H  
ATOM   1237  HD2 LYS    74       4.502 -18.758  30.693  1.00  0.00           H  
ATOM   1238  HD3 LYS    74       5.014 -17.106  30.438  1.00  0.00           H  
ATOM   1239  HE2 LYS    74       3.478 -17.154  32.472  1.00  0.00           H  
ATOM   1240  HE3 LYS    74       2.802 -16.346  30.869  1.00  0.00           H  
ATOM   1241  HZ1 LYS    74       1.681 -18.277  30.624  1.00  0.00           H  
ATOM   1242  HZ2 LYS    74       2.194 -18.860  32.131  1.00  0.00           H  
ATOM   1243  HZ3 LYS    74       1.240 -17.532  32.071  1.00  0.00           H  
ATOM   1244  N   ARG    75       4.805 -19.731  24.578  1.00  0.00           N  
ATOM   1245  CA  ARG    75       5.717 -20.079  23.470  1.00  0.00           C  
ATOM   1246  C   ARG    75       5.176 -19.920  22.027  1.00  0.00           C  
ATOM   1247  O   ARG    75       3.974 -19.935  21.856  1.00  0.00           O  
ATOM   1248  CB  ARG    75       6.281 -21.497  23.689  1.00  0.00           C  
ATOM   1249  CG  ARG    75       5.202 -22.513  23.345  1.00  0.00           C  
ATOM   1250  CD  ARG    75       5.435 -24.016  23.722  1.00  0.00           C  
ATOM   1251  NE  ARG    75       6.781 -24.377  23.412  1.00  0.00           N  
ATOM   1252  CZ  ARG    75       7.652 -24.678  24.347  1.00  0.00           C  
ATOM   1253  NH1 ARG    75       7.548 -24.597  25.661  1.00  0.00           N1+
ATOM   1254  NH2 ARG    75       8.686 -25.382  23.884  1.00  0.00           N  
ATOM   1255  H   ARG    75       3.874 -20.112  24.491  1.00  0.00           H  
ATOM   1256  HA  ARG    75       6.581 -19.418  23.536  1.00  0.00           H  
ATOM   1257  HB2 ARG    75       7.125 -21.599  23.006  1.00  0.00           H  
ATOM   1258  HB3 ARG    75       6.661 -21.650  24.698  1.00  0.00           H  
ATOM   1259  HG2 ARG    75       4.268 -22.139  23.766  1.00  0.00           H  
ATOM   1260  HG3 ARG    75       4.871 -22.467  22.307  1.00  0.00           H  
ATOM   1261  HD2 ARG    75       5.080 -24.150  24.744  1.00  0.00           H  
ATOM   1262  HD3 ARG    75       4.623 -24.483  23.165  1.00  0.00           H  
ATOM   1263  HE  ARG    75       7.018 -24.380  22.430  1.00  0.00           H  
ATOM   1264 HH11 ARG    75       6.853 -23.934  25.973  1.00  0.00           H  
ATOM   1265 HH12 ARG    75       8.234 -24.864  26.353  1.00  0.00           H  
ATOM   1266 HH21 ARG    75       8.675 -25.670  22.916  1.00  0.00           H  
ATOM   1267 HH22 ARG    75       9.486 -25.660  24.434  1.00  0.00           H  
ATOM   1268  N   GLY    76       6.067 -19.758  20.986  1.00  0.00           N  
ATOM   1269  CA  GLY    76       5.742 -19.318  19.586  1.00  0.00           C  
ATOM   1270  C   GLY    76       6.988 -18.697  18.929  1.00  0.00           C  
ATOM   1271  O   GLY    76       8.056 -19.295  18.914  1.00  0.00           O  
ATOM   1272  H   GLY    76       7.050 -19.802  21.216  1.00  0.00           H  
ATOM   1273  HA2 GLY    76       5.373 -20.131  18.960  1.00  0.00           H  
ATOM   1274  HA3 GLY    76       4.918 -18.609  19.660  1.00  0.00           H  
ATOM   1275  N   LEU    77       7.025 -17.404  18.547  1.00  0.00           N  
ATOM   1276  CA  LEU    77       8.111 -16.544  18.170  1.00  0.00           C  
ATOM   1277  C   LEU    77       8.620 -15.716  19.359  1.00  0.00           C  
ATOM   1278  O   LEU    77       7.880 -15.225  20.199  1.00  0.00           O  
ATOM   1279  CB  LEU    77       7.583 -15.646  16.974  1.00  0.00           C  
ATOM   1280  CG  LEU    77       8.713 -14.993  16.193  1.00  0.00           C  
ATOM   1281  CD1 LEU    77       8.429 -14.723  14.680  1.00  0.00           C  
ATOM   1282  CD2 LEU    77       9.060 -13.610  16.672  1.00  0.00           C  
ATOM   1283  H   LEU    77       6.144 -16.921  18.650  1.00  0.00           H  
ATOM   1284  HA  LEU    77       8.898 -17.171  17.752  1.00  0.00           H  
ATOM   1285  HB2 LEU    77       6.907 -16.196  16.319  1.00  0.00           H  
ATOM   1286  HB3 LEU    77       7.006 -14.832  17.412  1.00  0.00           H  
ATOM   1287  HG  LEU    77       9.605 -15.620  16.212  1.00  0.00           H  
ATOM   1288 HD11 LEU    77       9.210 -14.202  14.124  1.00  0.00           H  
ATOM   1289 HD12 LEU    77       8.327 -15.679  14.166  1.00  0.00           H  
ATOM   1290 HD13 LEU    77       7.584 -14.055  14.512  1.00  0.00           H  
ATOM   1291 HD21 LEU    77       8.233 -12.923  16.497  1.00  0.00           H  
ATOM   1292 HD22 LEU    77       9.394 -13.632  17.709  1.00  0.00           H  
ATOM   1293 HD23 LEU    77       9.978 -13.218  16.234  1.00  0.00           H  
ATOM   1294  N   SER    78       9.935 -15.608  19.625  1.00  0.00           N  
ATOM   1295  CA  SER    78      10.401 -14.963  20.834  1.00  0.00           C  
ATOM   1296  C   SER    78      10.173 -13.500  20.931  1.00  0.00           C  
ATOM   1297  O   SER    78       9.914 -12.718  19.960  1.00  0.00           O  
ATOM   1298  CB  SER    78      11.857 -15.384  21.054  1.00  0.00           C  
ATOM   1299  OG  SER    78      12.661 -14.748  20.076  1.00  0.00           O  
ATOM   1300  H   SER    78      10.588 -15.772  18.872  1.00  0.00           H  
ATOM   1301  HA  SER    78      10.026 -15.483  21.715  1.00  0.00           H  
ATOM   1302  HB2 SER    78      12.125 -15.051  22.057  1.00  0.00           H  
ATOM   1303  HB3 SER    78      11.795 -16.464  20.917  1.00  0.00           H  
ATOM   1304  HG  SER    78      12.538 -15.234  19.257  1.00  0.00           H  
ATOM   1305  N   GLY    79      10.305 -12.934  22.152  1.00  0.00           N  
ATOM   1306  CA  GLY    79      10.010 -11.545  22.416  1.00  0.00           C  
ATOM   1307  C   GLY    79       9.906 -11.287  23.908  1.00  0.00           C  
ATOM   1308  O   GLY    79      10.334 -12.125  24.715  1.00  0.00           O  
ATOM   1309  H   GLY    79      10.489 -13.553  22.929  1.00  0.00           H  
ATOM   1310  HA2 GLY    79      10.721 -10.890  21.912  1.00  0.00           H  
ATOM   1311  HA3 GLY    79       9.003 -11.345  22.051  1.00  0.00           H  
ATOM   1312  N   LYS    80       9.341 -10.136  24.341  1.00  0.00           N  
ATOM   1313  CA  LYS    80       9.114  -9.881  25.735  1.00  0.00           C  
ATOM   1314  C   LYS    80       7.835  -9.108  25.965  1.00  0.00           C  
ATOM   1315  O   LYS    80       7.292  -8.585  25.002  1.00  0.00           O  
ATOM   1316  CB  LYS    80      10.214  -9.003  26.349  1.00  0.00           C  
ATOM   1317  CG  LYS    80      11.557  -9.740  26.485  1.00  0.00           C  
ATOM   1318  CD  LYS    80      12.481  -9.049  27.392  1.00  0.00           C  
ATOM   1319  CE  LYS    80      13.805  -9.864  27.405  1.00  0.00           C  
ATOM   1320  NZ  LYS    80      14.542  -9.369  26.283  1.00  0.00           N1+
ATOM   1321  H   LYS    80       9.153  -9.311  23.790  1.00  0.00           H  
ATOM   1322  HA  LYS    80       9.021 -10.837  26.250  1.00  0.00           H  
ATOM   1323  HB2 LYS    80      10.306  -8.084  25.769  1.00  0.00           H  
ATOM   1324  HB3 LYS    80       9.948  -8.633  27.339  1.00  0.00           H  
ATOM   1325  HG2 LYS    80      11.310 -10.739  26.841  1.00  0.00           H  
ATOM   1326  HG3 LYS    80      12.057  -9.876  25.526  1.00  0.00           H  
ATOM   1327  HD2 LYS    80      12.691  -8.066  26.971  1.00  0.00           H  
ATOM   1328  HD3 LYS    80      12.103  -9.143  28.410  1.00  0.00           H  
ATOM   1329  HE2 LYS    80      14.342  -9.579  28.310  1.00  0.00           H  
ATOM   1330  HE3 LYS    80      13.623 -10.936  27.331  1.00  0.00           H  
ATOM   1331  HZ1 LYS    80      14.015  -9.440  25.424  1.00  0.00           H  
ATOM   1332  HZ2 LYS    80      14.923  -8.441  26.400  1.00  0.00           H  
ATOM   1333  HZ3 LYS    80      15.260 -10.028  26.019  1.00  0.00           H  
ATOM   1334  N   TYR    81       7.388  -8.884  27.179  1.00  0.00           N  
ATOM   1335  CA  TYR    81       6.094  -8.244  27.452  1.00  0.00           C  
ATOM   1336  C   TYR    81       5.891  -7.676  28.846  1.00  0.00           C  
ATOM   1337  O   TYR    81       6.578  -8.161  29.746  1.00  0.00           O  
ATOM   1338  CB  TYR    81       5.040  -9.266  27.161  1.00  0.00           C  
ATOM   1339  CG  TYR    81       4.763 -10.365  28.164  1.00  0.00           C  
ATOM   1340  CD1 TYR    81       5.550 -11.559  27.934  1.00  0.00           C  
ATOM   1341  CD2 TYR    81       3.823 -10.224  29.193  1.00  0.00           C  
ATOM   1342  CE1 TYR    81       5.376 -12.579  28.822  1.00  0.00           C  
ATOM   1343  CE2 TYR    81       3.802 -11.217  30.125  1.00  0.00           C  
ATOM   1344  CZ  TYR    81       4.630 -12.380  30.024  1.00  0.00           C  
ATOM   1345  OH  TYR    81       4.546 -13.294  31.054  1.00  0.00           O  
ATOM   1346  H   TYR    81       7.946  -9.245  27.940  1.00  0.00           H  
ATOM   1347  HA  TYR    81       6.002  -7.467  26.693  1.00  0.00           H  
ATOM   1348  HB2 TYR    81       4.162  -8.679  26.892  1.00  0.00           H  
ATOM   1349  HB3 TYR    81       5.253  -9.749  26.207  1.00  0.00           H  
ATOM   1350  HD1 TYR    81       6.332 -11.637  27.193  1.00  0.00           H  
ATOM   1351  HD2 TYR    81       3.163  -9.370  29.239  1.00  0.00           H  
ATOM   1352  HE1 TYR    81       6.059 -13.408  28.707  1.00  0.00           H  
ATOM   1353  HE2 TYR    81       3.158 -11.044  30.974  1.00  0.00           H  
ATOM   1354  HH  TYR    81       5.337 -13.810  30.883  1.00  0.00           H  
ATOM   1355  N   GLN    82       4.910  -6.747  29.034  1.00  0.00           N  
ATOM   1356  CA  GLN    82       4.637  -5.955  30.205  1.00  0.00           C  
ATOM   1357  C   GLN    82       3.161  -6.036  30.575  1.00  0.00           C  
ATOM   1358  O   GLN    82       2.302  -6.163  29.697  1.00  0.00           O  
ATOM   1359  CB  GLN    82       4.985  -4.474  29.953  1.00  0.00           C  
ATOM   1360  CG  GLN    82       6.530  -4.184  29.791  1.00  0.00           C  
ATOM   1361  CD  GLN    82       6.935  -2.710  29.765  1.00  0.00           C  
ATOM   1362  NE2 GLN    82       6.270  -1.774  29.179  1.00  0.00           N  
ATOM   1363  OE1 GLN    82       8.012  -2.379  30.322  1.00  0.00           O  
ATOM   1364  H   GLN    82       4.478  -6.388  28.195  1.00  0.00           H  
ATOM   1365  HA  GLN    82       5.231  -6.370  31.018  1.00  0.00           H  
ATOM   1366  HB2 GLN    82       4.491  -4.098  29.057  1.00  0.00           H  
ATOM   1367  HB3 GLN    82       4.607  -3.981  30.849  1.00  0.00           H  
ATOM   1368  HG2 GLN    82       7.243  -4.671  30.455  1.00  0.00           H  
ATOM   1369  HG3 GLN    82       6.841  -4.586  28.826  1.00  0.00           H  
ATOM   1370 HE21 GLN    82       6.641  -0.835  29.198  1.00  0.00           H  
ATOM   1371 HE22 GLN    82       5.284  -1.821  28.963  1.00  0.00           H  
ATOM   1372  N   THR    83       2.634  -6.139  31.841  1.00  0.00           N  
ATOM   1373  CA  THR    83       1.206  -6.471  32.130  1.00  0.00           C  
ATOM   1374  C   THR    83       0.705  -5.953  33.526  1.00  0.00           C  
ATOM   1375  O   THR    83       1.544  -5.763  34.392  1.00  0.00           O  
ATOM   1376  CB  THR    83       0.931  -7.930  31.931  1.00  0.00           C  
ATOM   1377  CG2 THR    83       1.717  -8.947  32.778  1.00  0.00           C  
ATOM   1378  OG1 THR    83      -0.510  -8.130  32.118  1.00  0.00           O  
ATOM   1379  H   THR    83       3.175  -5.866  32.650  1.00  0.00           H  
ATOM   1380  HA  THR    83       0.626  -5.874  31.426  1.00  0.00           H  
ATOM   1381  HB  THR    83       1.196  -8.051  30.881  1.00  0.00           H  
ATOM   1382  HG1 THR    83      -0.964  -7.802  31.339  1.00  0.00           H  
ATOM   1383 HG21 THR    83       1.208  -9.890  32.979  1.00  0.00           H  
ATOM   1384 HG22 THR    83       2.500  -9.236  32.077  1.00  0.00           H  
ATOM   1385 HG23 THR    83       2.144  -8.595  33.717  1.00  0.00           H  
ATOM   1386  N   SER    84      -0.606  -5.653  33.703  1.00  0.00           N  
ATOM   1387  CA  SER    84      -1.235  -5.405  34.930  1.00  0.00           C  
ATOM   1388  C   SER    84      -2.746  -5.554  34.858  1.00  0.00           C  
ATOM   1389  O   SER    84      -3.313  -5.711  33.797  1.00  0.00           O  
ATOM   1390  CB  SER    84      -0.881  -3.982  35.396  1.00  0.00           C  
ATOM   1391  OG  SER    84      -1.289  -3.741  36.777  1.00  0.00           O  
ATOM   1392  H   SER    84      -1.199  -5.903  32.925  1.00  0.00           H  
ATOM   1393  HA  SER    84      -0.796  -6.093  35.653  1.00  0.00           H  
ATOM   1394  HB2 SER    84       0.189  -3.846  35.238  1.00  0.00           H  
ATOM   1395  HB3 SER    84      -1.475  -3.282  34.807  1.00  0.00           H  
ATOM   1396  HG  SER    84      -0.861  -2.946  37.104  1.00  0.00           H  
ATOM   1397  N   SER    85      -3.374  -5.570  35.975  1.00  0.00           N  
ATOM   1398  CA  SER    85      -4.833  -5.526  36.188  1.00  0.00           C  
ATOM   1399  C   SER    85      -5.092  -4.546  37.312  1.00  0.00           C  
ATOM   1400  O   SER    85      -4.633  -4.590  38.394  1.00  0.00           O  
ATOM   1401  CB  SER    85      -5.352  -6.902  36.609  1.00  0.00           C  
ATOM   1402  OG  SER    85      -5.135  -7.908  35.575  1.00  0.00           O  
ATOM   1403  H   SER    85      -2.780  -5.146  36.673  1.00  0.00           H  
ATOM   1404  HA  SER    85      -5.444  -5.221  35.339  1.00  0.00           H  
ATOM   1405  HB2 SER    85      -4.949  -7.294  37.544  1.00  0.00           H  
ATOM   1406  HB3 SER    85      -6.425  -6.837  36.789  1.00  0.00           H  
ATOM   1407  HG  SER    85      -5.848  -7.870  34.934  1.00  0.00           H  
ATOM   1408  N   LYS    86      -6.012  -3.631  36.910  1.00  0.00           N  
ATOM   1409  CA  LYS    86      -6.539  -2.578  37.800  1.00  0.00           C  
ATOM   1410  C   LYS    86      -7.962  -2.169  37.460  1.00  0.00           C  
ATOM   1411  O   LYS    86      -8.666  -2.853  36.702  1.00  0.00           O  
ATOM   1412  CB  LYS    86      -5.680  -1.336  37.578  1.00  0.00           C  
ATOM   1413  CG  LYS    86      -4.236  -1.279  38.145  1.00  0.00           C  
ATOM   1414  CD  LYS    86      -4.240  -1.268  39.654  1.00  0.00           C  
ATOM   1415  CE  LYS    86      -2.823  -1.347  40.263  1.00  0.00           C  
ATOM   1416  NZ  LYS    86      -2.839  -0.610  41.494  1.00  0.00           N1+
ATOM   1417  H   LYS    86      -6.367  -3.731  35.969  1.00  0.00           H  
ATOM   1418  HA  LYS    86      -6.617  -2.861  38.849  1.00  0.00           H  
ATOM   1419  HB2 LYS    86      -5.628  -1.070  36.522  1.00  0.00           H  
ATOM   1420  HB3 LYS    86      -6.089  -0.483  38.118  1.00  0.00           H  
ATOM   1421  HG2 LYS    86      -3.742  -2.223  37.917  1.00  0.00           H  
ATOM   1422  HG3 LYS    86      -3.640  -0.466  37.729  1.00  0.00           H  
ATOM   1423  HD2 LYS    86      -4.684  -0.321  39.959  1.00  0.00           H  
ATOM   1424  HD3 LYS    86      -4.837  -2.067  40.095  1.00  0.00           H  
ATOM   1425  HE2 LYS    86      -2.780  -2.398  40.548  1.00  0.00           H  
ATOM   1426  HE3 LYS    86      -2.027  -1.228  39.529  1.00  0.00           H  
ATOM   1427  HZ1 LYS    86      -3.138   0.328  41.269  1.00  0.00           H  
ATOM   1428  HZ2 LYS    86      -3.564  -0.911  42.130  1.00  0.00           H  
ATOM   1429  HZ3 LYS    86      -1.976  -0.775  41.993  1.00  0.00           H  
ATOM   1430  N   LEU    87      -8.447  -1.177  38.210  1.00  0.00           N  
ATOM   1431  CA  LEU    87      -9.611  -0.399  37.839  1.00  0.00           C  
ATOM   1432  C   LEU    87      -9.264   0.686  36.745  1.00  0.00           C  
ATOM   1433  O   LEU    87      -8.102   0.975  36.462  1.00  0.00           O  
ATOM   1434  CB  LEU    87     -10.082   0.210  39.184  1.00  0.00           C  
ATOM   1435  CG  LEU    87     -11.402   0.969  39.312  1.00  0.00           C  
ATOM   1436  CD1 LEU    87     -12.526   0.017  39.109  1.00  0.00           C  
ATOM   1437  CD2 LEU    87     -11.598   1.644  40.621  1.00  0.00           C  
ATOM   1438  H   LEU    87      -7.911  -0.750  38.952  1.00  0.00           H  
ATOM   1439  HA  LEU    87     -10.364  -1.025  37.361  1.00  0.00           H  
ATOM   1440  HB2 LEU    87     -10.143  -0.589  39.923  1.00  0.00           H  
ATOM   1441  HB3 LEU    87      -9.342   0.921  39.551  1.00  0.00           H  
ATOM   1442  HG  LEU    87     -11.349   1.782  38.589  1.00  0.00           H  
ATOM   1443 HD11 LEU    87     -13.423   0.628  39.214  1.00  0.00           H  
ATOM   1444 HD12 LEU    87     -12.474  -0.491  38.147  1.00  0.00           H  
ATOM   1445 HD13 LEU    87     -12.634  -0.648  39.966  1.00  0.00           H  
ATOM   1446 HD21 LEU    87     -12.602   2.060  40.542  1.00  0.00           H  
ATOM   1447 HD22 LEU    87     -11.454   0.891  41.396  1.00  0.00           H  
ATOM   1448 HD23 LEU    87     -10.839   2.408  40.788  1.00  0.00           H  
ATOM   1449  N   PHE    88     -10.291   1.110  36.122  1.00  0.00           N  
ATOM   1450  CA  PHE    88     -10.361   2.017  35.015  1.00  0.00           C  
ATOM   1451  C   PHE    88     -11.485   3.033  35.321  1.00  0.00           C  
ATOM   1452  O   PHE    88     -12.585   2.585  35.685  1.00  0.00           O  
ATOM   1453  CB  PHE    88     -10.482   1.292  33.687  1.00  0.00           C  
ATOM   1454  CG  PHE    88     -10.256   2.287  32.629  1.00  0.00           C  
ATOM   1455  CD1 PHE    88      -8.913   2.577  32.193  1.00  0.00           C  
ATOM   1456  CD2 PHE    88     -11.284   3.023  32.059  1.00  0.00           C  
ATOM   1457  CE1 PHE    88      -8.679   3.539  31.239  1.00  0.00           C  
ATOM   1458  CE2 PHE    88     -11.056   3.984  31.102  1.00  0.00           C  
ATOM   1459  CZ  PHE    88      -9.736   4.261  30.764  1.00  0.00           C  
ATOM   1460  H   PHE    88     -11.195   0.701  36.309  1.00  0.00           H  
ATOM   1461  HA  PHE    88      -9.400   2.519  34.897  1.00  0.00           H  
ATOM   1462  HB2 PHE    88      -9.658   0.578  33.697  1.00  0.00           H  
ATOM   1463  HB3 PHE    88     -11.369   0.668  33.576  1.00  0.00           H  
ATOM   1464  HD1 PHE    88      -8.035   2.098  32.601  1.00  0.00           H  
ATOM   1465  HD2 PHE    88     -12.291   2.737  32.324  1.00  0.00           H  
ATOM   1466  HE1 PHE    88      -7.665   3.833  31.010  1.00  0.00           H  
ATOM   1467  HE2 PHE    88     -11.883   4.543  30.691  1.00  0.00           H  
ATOM   1468  HZ  PHE    88      -9.626   5.041  30.025  1.00  0.00           H  
ATOM   1469  N   GLN    89     -11.222   4.327  35.247  1.00  0.00           N  
ATOM   1470  CA  GLN    89     -12.272   5.402  35.452  1.00  0.00           C  
ATOM   1471  C   GLN    89     -12.241   6.600  34.495  1.00  0.00           C  
ATOM   1472  O   GLN    89     -13.170   7.370  34.513  1.00  0.00           O  
ATOM   1473  CB  GLN    89     -12.313   5.859  36.899  1.00  0.00           C  
ATOM   1474  CG  GLN    89     -11.170   6.818  37.341  1.00  0.00           C  
ATOM   1475  CD  GLN    89     -11.262   7.171  38.788  1.00  0.00           C  
ATOM   1476  NE2 GLN    89     -12.317   7.906  39.125  1.00  0.00           N  
ATOM   1477  OE1 GLN    89     -10.683   6.422  39.564  1.00  0.00           O  
ATOM   1478  H   GLN    89     -10.457   4.620  34.656  1.00  0.00           H  
ATOM   1479  HA  GLN    89     -13.292   5.039  35.330  1.00  0.00           H  
ATOM   1480  HB2 GLN    89     -13.230   6.321  37.262  1.00  0.00           H  
ATOM   1481  HB3 GLN    89     -12.229   4.956  37.504  1.00  0.00           H  
ATOM   1482  HG2 GLN    89     -10.196   6.343  37.228  1.00  0.00           H  
ATOM   1483  HG3 GLN    89     -11.254   7.746  36.775  1.00  0.00           H  
ATOM   1484 HE21 GLN    89     -12.469   8.230  40.069  1.00  0.00           H  
ATOM   1485 HE22 GLN    89     -12.980   8.237  38.438  1.00  0.00           H  
ATOM   1486  N   ASN    90     -11.206   6.762  33.638  1.00  0.00           N  
ATOM   1487  CA  ASN    90     -10.927   7.910  32.769  1.00  0.00           C  
ATOM   1488  C   ASN    90     -12.017   8.227  31.783  1.00  0.00           C  
ATOM   1489  O   ASN    90     -12.170   7.583  30.773  1.00  0.00           O  
ATOM   1490  CB  ASN    90      -9.518   7.703  32.197  1.00  0.00           C  
ATOM   1491  CG  ASN    90      -9.162   9.069  31.527  1.00  0.00           C  
ATOM   1492  ND2 ASN    90      -8.766   8.988  30.274  1.00  0.00           N  
ATOM   1493  OD1 ASN    90      -9.289  10.151  32.112  1.00  0.00           O  
ATOM   1494  H   ASN    90     -10.435   6.124  33.778  1.00  0.00           H  
ATOM   1495  HA  ASN    90     -10.948   8.804  33.393  1.00  0.00           H  
ATOM   1496  HB2 ASN    90      -8.856   7.629  33.060  1.00  0.00           H  
ATOM   1497  HB3 ASN    90      -9.414   6.768  31.646  1.00  0.00           H  
ATOM   1498 HD21 ASN    90      -8.643   9.887  29.829  1.00  0.00           H  
ATOM   1499 HD22 ASN    90      -8.688   8.153  29.711  1.00  0.00           H  
ATOM   1500  N   CYX    91     -12.584   9.392  32.049  1.00  0.00           N  
ATOM   1501  CA  CYX    91     -13.359  10.095  31.080  1.00  0.00           C  
ATOM   1502  C   CYX    91     -12.689  11.199  30.440  1.00  0.00           C  
ATOM   1503  O   CYX    91     -13.214  11.749  29.516  1.00  0.00           O  
ATOM   1504  CB  CYX    91     -14.636  10.588  31.773  1.00  0.00           C  
ATOM   1505  SG  CYX    91     -14.592  12.186  32.742  1.00  0.00           S  
ATOM   1506  H   CYX    91     -12.365   9.885  32.902  1.00  0.00           H  
ATOM   1507  HA  CYX    91     -13.527   9.455  30.215  1.00  0.00           H  
ATOM   1508  HB2 CYX    91     -15.450  10.609  31.048  1.00  0.00           H  
ATOM   1509  HB3 CYX    91     -14.977   9.854  32.503  1.00  0.00           H  
ATOM   1510  N   SER    92     -11.498  11.634  30.915  1.00  0.00           N  
ATOM   1511  CA  SER    92     -10.834  12.844  30.555  1.00  0.00           C  
ATOM   1512  C   SER    92      -9.875  12.711  29.413  1.00  0.00           C  
ATOM   1513  O   SER    92      -9.291  11.664  29.257  1.00  0.00           O  
ATOM   1514  CB  SER    92     -10.232  13.475  31.805  1.00  0.00           C  
ATOM   1515  OG  SER    92      -9.875  14.803  31.536  1.00  0.00           O  
ATOM   1516  H   SER    92     -11.207  11.258  31.807  1.00  0.00           H  
ATOM   1517  HA  SER    92     -11.609  13.515  30.186  1.00  0.00           H  
ATOM   1518  HB2 SER    92     -10.909  13.542  32.657  1.00  0.00           H  
ATOM   1519  HB3 SER    92      -9.296  12.948  31.993  1.00  0.00           H  
ATOM   1520  HG  SER    92      -9.978  15.300  32.351  1.00  0.00           H  
ATOM   1521  N   GLU    93      -9.462  13.791  28.710  1.00  0.00           N  
ATOM   1522  CA  GLU    93      -8.200  13.927  27.987  1.00  0.00           C  
ATOM   1523  C   GLU    93      -6.988  14.029  28.953  1.00  0.00           C  
ATOM   1524  O   GLU    93      -5.820  13.918  28.591  1.00  0.00           O  
ATOM   1525  CB  GLU    93      -8.147  15.255  27.141  1.00  0.00           C  
ATOM   1526  CG  GLU    93      -9.305  15.355  26.083  1.00  0.00           C  
ATOM   1527  CD  GLU    93     -10.344  16.353  26.484  1.00  0.00           C  
ATOM   1528  OE1 GLU    93     -10.796  17.064  25.566  1.00  0.00           O  
ATOM   1529  OE2 GLU    93     -10.772  16.313  27.681  1.00  0.00           O1-
ATOM   1530  H   GLU    93      -9.988  14.634  28.889  1.00  0.00           H  
ATOM   1531  HA  GLU    93      -8.066  13.074  27.322  1.00  0.00           H  
ATOM   1532  HB2 GLU    93      -8.075  16.122  27.798  1.00  0.00           H  
ATOM   1533  HB3 GLU    93      -7.183  15.174  26.639  1.00  0.00           H  
ATOM   1534  HG2 GLU    93      -8.832  15.714  25.169  1.00  0.00           H  
ATOM   1535  HG3 GLU    93      -9.845  14.414  25.974  1.00  0.00           H  
ATOM   1536  N   LEU    94      -7.263  14.284  30.209  1.00  0.00           N  
ATOM   1537  CA  LEU    94      -6.285  14.168  31.318  1.00  0.00           C  
ATOM   1538  C   LEU    94      -6.033  12.688  31.760  1.00  0.00           C  
ATOM   1539  O   LEU    94      -6.136  12.322  32.915  1.00  0.00           O  
ATOM   1540  CB  LEU    94      -6.486  15.080  32.532  1.00  0.00           C  
ATOM   1541  CG  LEU    94      -6.658  16.524  32.298  1.00  0.00           C  
ATOM   1542  CD1 LEU    94      -6.675  17.265  33.629  1.00  0.00           C  
ATOM   1543  CD2 LEU    94      -5.508  16.989  31.341  1.00  0.00           C  
ATOM   1544  H   LEU    94      -8.252  14.374  30.394  1.00  0.00           H  
ATOM   1545  HA  LEU    94      -5.266  14.399  31.008  1.00  0.00           H  
ATOM   1546  HB2 LEU    94      -7.344  14.729  33.105  1.00  0.00           H  
ATOM   1547  HB3 LEU    94      -5.644  15.029  33.222  1.00  0.00           H  
ATOM   1548  HG  LEU    94      -7.668  16.713  31.934  1.00  0.00           H  
ATOM   1549 HD11 LEU    94      -7.365  16.821  34.348  1.00  0.00           H  
ATOM   1550 HD12 LEU    94      -5.660  17.435  33.988  1.00  0.00           H  
ATOM   1551 HD13 LEU    94      -6.912  18.307  33.415  1.00  0.00           H  
ATOM   1552 HD21 LEU    94      -5.675  18.053  31.169  1.00  0.00           H  
ATOM   1553 HD22 LEU    94      -4.576  16.893  31.898  1.00  0.00           H  
ATOM   1554 HD23 LEU    94      -5.578  16.477  30.381  1.00  0.00           H  
ATOM   1555  N   PHE    95      -5.619  11.946  30.793  1.00  0.00           N  
ATOM   1556  CA  PHE    95      -5.386  10.508  30.764  1.00  0.00           C  
ATOM   1557  C   PHE    95      -4.763   9.900  32.047  1.00  0.00           C  
ATOM   1558  O   PHE    95      -5.327   8.909  32.426  1.00  0.00           O  
ATOM   1559  CB  PHE    95      -4.568  10.163  29.518  1.00  0.00           C  
ATOM   1560  CG  PHE    95      -5.253  10.308  28.119  1.00  0.00           C  
ATOM   1561  CD1 PHE    95      -5.011  11.381  27.259  1.00  0.00           C  
ATOM   1562  CD2 PHE    95      -6.030   9.264  27.668  1.00  0.00           C  
ATOM   1563  CE1 PHE    95      -5.503  11.350  25.988  1.00  0.00           C  
ATOM   1564  CE2 PHE    95      -6.654   9.278  26.367  1.00  0.00           C  
ATOM   1565  CZ  PHE    95      -6.323  10.320  25.511  1.00  0.00           C  
ATOM   1566  H   PHE    95      -5.866  12.448  29.952  1.00  0.00           H  
ATOM   1567  HA  PHE    95      -6.346   9.998  30.679  1.00  0.00           H  
ATOM   1568  HB2 PHE    95      -3.622  10.701  29.463  1.00  0.00           H  
ATOM   1569  HB3 PHE    95      -4.216   9.136  29.621  1.00  0.00           H  
ATOM   1570  HD1 PHE    95      -4.186  12.027  27.520  1.00  0.00           H  
ATOM   1571  HD2 PHE    95      -6.295   8.432  28.304  1.00  0.00           H  
ATOM   1572  HE1 PHE    95      -5.229  12.069  25.230  1.00  0.00           H  
ATOM   1573  HE2 PHE    95      -7.270   8.465  26.012  1.00  0.00           H  
ATOM   1574  HZ  PHE    95      -6.593  10.359  24.466  1.00  0.00           H  
ATOM   1575  N   LYS    96      -3.675  10.404  32.610  1.00  0.00           N  
ATOM   1576  CA  LYS    96      -2.917   9.943  33.773  1.00  0.00           C  
ATOM   1577  C   LYS    96      -2.593   8.423  33.525  1.00  0.00           C  
ATOM   1578  O   LYS    96      -3.061   7.501  34.201  1.00  0.00           O  
ATOM   1579  CB  LYS    96      -3.619  10.257  35.143  1.00  0.00           C  
ATOM   1580  CG  LYS    96      -3.541  11.811  35.352  1.00  0.00           C  
ATOM   1581  CD  LYS    96      -4.334  12.320  36.518  1.00  0.00           C  
ATOM   1582  CE  LYS    96      -4.658  13.770  36.250  1.00  0.00           C  
ATOM   1583  NZ  LYS    96      -5.490  14.204  37.343  1.00  0.00           N1+
ATOM   1584  H   LYS    96      -3.335  11.310  32.321  1.00  0.00           H  
ATOM   1585  HA  LYS    96      -1.880  10.277  33.769  1.00  0.00           H  
ATOM   1586  HB2 LYS    96      -4.657   9.929  35.081  1.00  0.00           H  
ATOM   1587  HB3 LYS    96      -3.142   9.764  35.990  1.00  0.00           H  
ATOM   1588  HG2 LYS    96      -2.528  12.214  35.330  1.00  0.00           H  
ATOM   1589  HG3 LYS    96      -3.965  12.270  34.459  1.00  0.00           H  
ATOM   1590  HD2 LYS    96      -5.246  11.729  36.600  1.00  0.00           H  
ATOM   1591  HD3 LYS    96      -3.839  12.039  37.448  1.00  0.00           H  
ATOM   1592  HE2 LYS    96      -3.647  14.165  36.357  1.00  0.00           H  
ATOM   1593  HE3 LYS    96      -4.968  13.926  35.217  1.00  0.00           H  
ATOM   1594  HZ1 LYS    96      -5.770  15.160  37.173  1.00  0.00           H  
ATOM   1595  HZ2 LYS    96      -6.322  13.633  37.301  1.00  0.00           H  
ATOM   1596  HZ3 LYS    96      -4.970  14.163  38.207  1.00  0.00           H  
ATOM   1597  N   THR    97      -1.963   8.089  32.386  1.00  0.00           N  
ATOM   1598  CA  THR    97      -1.715   6.719  31.869  1.00  0.00           C  
ATOM   1599  C   THR    97      -1.083   5.697  32.855  1.00  0.00           C  
ATOM   1600  O   THR    97      -1.004   4.506  32.518  1.00  0.00           O  
ATOM   1601  CB  THR    97      -0.804   6.806  30.558  1.00  0.00           C  
ATOM   1602  CG2 THR    97      -1.436   7.490  29.341  1.00  0.00           C  
ATOM   1603  OG1 THR    97       0.481   7.315  30.822  1.00  0.00           O  
ATOM   1604  H   THR    97      -1.559   8.901  31.943  1.00  0.00           H  
ATOM   1605  HA  THR    97      -2.696   6.385  31.533  1.00  0.00           H  
ATOM   1606  HB  THR    97      -0.685   5.763  30.263  1.00  0.00           H  
ATOM   1607  HG1 THR    97       1.076   6.562  30.845  1.00  0.00           H  
ATOM   1608 HG21 THR    97      -2.301   6.890  29.057  1.00  0.00           H  
ATOM   1609 HG22 THR    97      -1.709   8.502  29.637  1.00  0.00           H  
ATOM   1610 HG23 THR    97      -0.760   7.434  28.487  1.00  0.00           H  
ATOM   1611  N   GLN    98      -0.671   6.084  34.070  1.00  0.00           N  
ATOM   1612  CA  GLN    98      -0.056   5.110  35.063  1.00  0.00           C  
ATOM   1613  C   GLN    98      -1.155   4.634  35.998  1.00  0.00           C  
ATOM   1614  O   GLN    98      -0.929   3.557  36.548  1.00  0.00           O  
ATOM   1615  CB  GLN    98       0.956   5.817  35.993  1.00  0.00           C  
ATOM   1616  CG  GLN    98       1.989   6.488  35.133  1.00  0.00           C  
ATOM   1617  CD  GLN    98       3.159   7.041  35.983  1.00  0.00           C  
ATOM   1618  NE2 GLN    98       4.316   7.276  35.422  1.00  0.00           N  
ATOM   1619  OE1 GLN    98       2.973   7.396  37.150  1.00  0.00           O  
ATOM   1620  H   GLN    98      -0.514   7.071  34.214  1.00  0.00           H  
ATOM   1621  HA  GLN    98       0.544   4.338  34.581  1.00  0.00           H  
ATOM   1622  HB2 GLN    98       0.458   6.600  36.564  1.00  0.00           H  
ATOM   1623  HB3 GLN    98       1.431   5.104  36.668  1.00  0.00           H  
ATOM   1624  HG2 GLN    98       2.443   5.785  34.435  1.00  0.00           H  
ATOM   1625  HG3 GLN    98       1.586   7.393  34.680  1.00  0.00           H  
ATOM   1626 HE21 GLN    98       4.986   7.571  36.118  1.00  0.00           H  
ATOM   1627 HE22 GLN    98       4.519   6.925  34.498  1.00  0.00           H  
ATOM   1628  N   THR    99      -2.240   5.281  36.172  1.00  0.00           N  
ATOM   1629  CA  THR    99      -3.354   4.979  37.115  1.00  0.00           C  
ATOM   1630  C   THR    99      -3.878   3.576  36.947  1.00  0.00           C  
ATOM   1631  O   THR    99      -4.377   2.900  37.881  1.00  0.00           O  
ATOM   1632  CB  THR    99      -4.538   6.058  37.048  1.00  0.00           C  
ATOM   1633  CG2 THR    99      -4.208   7.429  37.705  1.00  0.00           C  
ATOM   1634  OG1 THR    99      -4.888   6.358  35.701  1.00  0.00           O  
ATOM   1635  H   THR    99      -2.268   6.130  35.625  1.00  0.00           H  
ATOM   1636  HA  THR    99      -3.109   5.007  38.176  1.00  0.00           H  
ATOM   1637  HB  THR    99      -5.405   5.574  37.498  1.00  0.00           H  
ATOM   1638  HG1 THR    99      -4.159   6.827  35.288  1.00  0.00           H  
ATOM   1639 HG21 THR    99      -3.540   8.060  37.118  1.00  0.00           H  
ATOM   1640 HG22 THR    99      -5.146   7.980  37.778  1.00  0.00           H  
ATOM   1641 HG23 THR    99      -3.908   7.267  38.740  1.00  0.00           H  
ATOM   1642  N   PHE   100      -3.743   2.994  35.764  1.00  0.00           N  
ATOM   1643  CA  PHE   100      -4.062   1.675  35.452  1.00  0.00           C  
ATOM   1644  C   PHE   100      -2.905   0.747  35.004  1.00  0.00           C  
ATOM   1645  O   PHE   100      -3.217  -0.423  34.700  1.00  0.00           O  
ATOM   1646  CB  PHE   100      -5.266   1.715  34.408  1.00  0.00           C  
ATOM   1647  CG  PHE   100      -4.817   1.923  32.998  1.00  0.00           C  
ATOM   1648  CD1 PHE   100      -4.464   3.171  32.571  1.00  0.00           C  
ATOM   1649  CD2 PHE   100      -4.802   0.817  32.141  1.00  0.00           C  
ATOM   1650  CE1 PHE   100      -4.016   3.390  31.277  1.00  0.00           C  
ATOM   1651  CE2 PHE   100      -4.450   1.073  30.784  1.00  0.00           C  
ATOM   1652  CZ  PHE   100      -4.159   2.357  30.339  1.00  0.00           C  
ATOM   1653  H   PHE   100      -3.335   3.532  35.014  1.00  0.00           H  
ATOM   1654  HA  PHE   100      -4.572   1.216  36.298  1.00  0.00           H  
ATOM   1655  HB2 PHE   100      -5.755   0.742  34.439  1.00  0.00           H  
ATOM   1656  HB3 PHE   100      -5.992   2.484  34.673  1.00  0.00           H  
ATOM   1657  HD1 PHE   100      -4.443   4.045  33.206  1.00  0.00           H  
ATOM   1658  HD2 PHE   100      -5.052  -0.187  32.453  1.00  0.00           H  
ATOM   1659  HE1 PHE   100      -3.627   4.327  30.909  1.00  0.00           H  
ATOM   1660  HE2 PHE   100      -4.454   0.226  30.115  1.00  0.00           H  
ATOM   1661  HZ  PHE   100      -4.062   2.525  29.276  1.00  0.00           H  
ATOM   1662  N   SER   101      -1.600   1.067  35.026  1.00  0.00           N  
ATOM   1663  CA  SER   101      -0.500   0.236  34.471  1.00  0.00           C  
ATOM   1664  C   SER   101       0.791   0.252  35.332  1.00  0.00           C  
ATOM   1665  O   SER   101       1.373  -0.833  35.423  1.00  0.00           O  
ATOM   1666  CB  SER   101      -0.203   0.700  33.044  1.00  0.00           C  
ATOM   1667  OG  SER   101       0.305   2.051  32.985  1.00  0.00           O  
ATOM   1668  H   SER   101      -1.335   2.004  35.294  1.00  0.00           H  
ATOM   1669  HA  SER   101      -0.883  -0.780  34.369  1.00  0.00           H  
ATOM   1670  HB2 SER   101       0.474   0.060  32.479  1.00  0.00           H  
ATOM   1671  HB3 SER   101      -1.103   0.695  32.429  1.00  0.00           H  
ATOM   1672  HG  SER   101      -0.362   2.695  32.736  1.00  0.00           H  
ATOM   1673  N   GLY   102       1.116   1.370  35.937  1.00  0.00           N  
ATOM   1674  CA  GLY   102       2.283   1.519  36.829  1.00  0.00           C  
ATOM   1675  C   GLY   102       3.303   2.519  36.239  1.00  0.00           C  
ATOM   1676  O   GLY   102       3.111   3.117  35.197  1.00  0.00           O  
ATOM   1677  H   GLY   102       0.471   2.147  35.970  1.00  0.00           H  
ATOM   1678  HA2 GLY   102       2.048   1.991  37.782  1.00  0.00           H  
ATOM   1679  HA3 GLY   102       2.839   0.582  36.867  1.00  0.00           H  
ATOM   1680  N   ASP   103       4.407   2.771  36.949  1.00  0.00           N  
ATOM   1681  CA  ASP   103       5.623   3.630  36.684  1.00  0.00           C  
ATOM   1682  C   ASP   103       6.927   2.872  36.231  1.00  0.00           C  
ATOM   1683  O   ASP   103       7.668   3.407  35.443  1.00  0.00           O  
ATOM   1684  CB  ASP   103       6.036   4.523  37.865  1.00  0.00           C  
ATOM   1685  CG  ASP   103       5.905   3.991  39.266  1.00  0.00           C  
ATOM   1686  OD1 ASP   103       5.815   2.770  39.504  1.00  0.00           O  
ATOM   1687  OD2 ASP   103       5.676   4.850  40.145  1.00  0.00           O1-
ATOM   1688  H   ASP   103       4.361   2.498  37.920  1.00  0.00           H  
ATOM   1689  HA  ASP   103       5.480   4.199  35.765  1.00  0.00           H  
ATOM   1690  HB2 ASP   103       7.033   4.906  37.645  1.00  0.00           H  
ATOM   1691  HB3 ASP   103       5.405   5.407  37.768  1.00  0.00           H  
ATOM   1692  N   PHE   104       7.278   1.691  36.765  1.00  0.00           N  
ATOM   1693  CA  PHE   104       8.456   0.952  36.273  1.00  0.00           C  
ATOM   1694  C   PHE   104       8.360  -0.562  36.624  1.00  0.00           C  
ATOM   1695  O   PHE   104       7.878  -0.966  37.668  1.00  0.00           O  
ATOM   1696  CB  PHE   104       9.767   1.621  36.695  1.00  0.00           C  
ATOM   1697  CG  PHE   104       9.930   1.791  38.201  1.00  0.00           C  
ATOM   1698  CD1 PHE   104       9.864   3.090  38.758  1.00  0.00           C  
ATOM   1699  CD2 PHE   104      10.370   0.763  39.017  1.00  0.00           C  
ATOM   1700  CE1 PHE   104      10.287   3.411  40.048  1.00  0.00           C  
ATOM   1701  CE2 PHE   104      10.533   0.926  40.416  1.00  0.00           C  
ATOM   1702  CZ  PHE   104      10.578   2.294  40.892  1.00  0.00           C  
ATOM   1703  H   PHE   104       6.811   1.319  37.580  1.00  0.00           H  
ATOM   1704  HA  PHE   104       8.470   0.968  35.184  1.00  0.00           H  
ATOM   1705  HB2 PHE   104      10.573   0.951  36.398  1.00  0.00           H  
ATOM   1706  HB3 PHE   104       9.844   2.608  36.238  1.00  0.00           H  
ATOM   1707  HD1 PHE   104       9.643   3.843  38.016  1.00  0.00           H  
ATOM   1708  HD2 PHE   104      10.544  -0.215  38.593  1.00  0.00           H  
ATOM   1709  HE1 PHE   104      10.248   4.437  40.383  1.00  0.00           H  
ATOM   1710  HE2 PHE   104      10.624   0.101  41.107  1.00  0.00           H  
ATOM   1711  HZ  PHE   104      10.855   2.520  41.911  1.00  0.00           H  
ATOM   1712  N   MET   105       8.710  -1.387  35.644  1.00  0.00           N  
ATOM   1713  CA  MET   105       8.741  -2.822  35.818  1.00  0.00           C  
ATOM   1714  C   MET   105       9.778  -3.450  34.960  1.00  0.00           C  
ATOM   1715  O   MET   105      10.208  -2.964  33.902  1.00  0.00           O  
ATOM   1716  CB  MET   105       7.347  -3.468  35.427  1.00  0.00           C  
ATOM   1717  CG  MET   105       6.950  -3.550  33.957  1.00  0.00           C  
ATOM   1718  SD  MET   105       5.460  -4.511  33.539  1.00  0.00           S  
ATOM   1719  CE  MET   105       6.093  -6.308  33.665  1.00  0.00           C  
ATOM   1720  H   MET   105       8.760  -0.971  34.725  1.00  0.00           H  
ATOM   1721  HA  MET   105       8.995  -3.186  36.814  1.00  0.00           H  
ATOM   1722  HB2 MET   105       7.291  -4.475  35.841  1.00  0.00           H  
ATOM   1723  HB3 MET   105       6.563  -3.037  36.049  1.00  0.00           H  
ATOM   1724  HG2 MET   105       6.835  -2.579  33.474  1.00  0.00           H  
ATOM   1725  HG3 MET   105       7.790  -3.967  33.402  1.00  0.00           H  
ATOM   1726  HE1 MET   105       6.404  -6.606  34.666  1.00  0.00           H  
ATOM   1727  HE2 MET   105       5.266  -6.935  33.332  1.00  0.00           H  
ATOM   1728  HE3 MET   105       6.924  -6.469  32.978  1.00  0.00           H  
ATOM   1729  N   HIE   106      10.190  -4.695  35.296  1.00  0.00           N  
ATOM   1730  CA  HIE   106      11.057  -5.539  34.517  1.00  0.00           C  
ATOM   1731  C   HIE   106      10.215  -6.488  33.570  1.00  0.00           C  
ATOM   1732  O   HIE   106       9.355  -7.158  34.126  1.00  0.00           O  
ATOM   1733  CB  HIE   106      11.974  -6.367  35.413  1.00  0.00           C  
ATOM   1734  CG  HIE   106      13.097  -7.171  34.738  1.00  0.00           C  
ATOM   1735  CD2 HIE   106      13.133  -8.494  34.458  1.00  0.00           C  
ATOM   1736  ND1 HIE   106      14.340  -6.617  34.415  1.00  0.00           N  
ATOM   1737  CE1 HIE   106      15.069  -7.660  33.924  1.00  0.00           C  
ATOM   1738  NE2 HIE   106      14.410  -8.757  33.944  1.00  0.00           N  
ATOM   1739  H   HIE   106       9.851  -5.132  36.141  1.00  0.00           H  
ATOM   1740  HA  HIE   106      11.633  -4.850  33.899  1.00  0.00           H  
ATOM   1741  HB2 HIE   106      12.372  -5.827  36.273  1.00  0.00           H  
ATOM   1742  HB3 HIE   106      11.328  -7.143  35.822  1.00  0.00           H  
ATOM   1743  HD2 HIE   106      12.249  -9.105  34.565  1.00  0.00           H  
ATOM   1744  HE1 HIE   106      16.024  -7.486  33.450  1.00  0.00           H  
ATOM   1745  HE2 HIE   106      14.671  -9.715  33.760  1.00  0.00           H  
ATOM   1746  N   ARG   107      10.511  -6.392  32.252  1.00  0.00           N  
ATOM   1747  CA  ARG   107       9.778  -7.122  31.156  1.00  0.00           C  
ATOM   1748  C   ARG   107      10.036  -8.636  31.128  1.00  0.00           C  
ATOM   1749  O   ARG   107      11.180  -9.017  31.176  1.00  0.00           O  
ATOM   1750  CB  ARG   107       9.879  -6.384  29.836  1.00  0.00           C  
ATOM   1751  CG  ARG   107      11.299  -6.228  29.352  1.00  0.00           C  
ATOM   1752  CD  ARG   107      11.396  -5.403  28.066  1.00  0.00           C  
ATOM   1753  NE  ARG   107      12.709  -4.872  27.814  1.00  0.00           N  
ATOM   1754  CZ  ARG   107      13.217  -3.700  28.188  1.00  0.00           C  
ATOM   1755  NH1 ARG   107      12.664  -2.928  29.104  1.00  0.00           N1+
ATOM   1756  NH2 ARG   107      14.246  -3.158  27.624  1.00  0.00           N  
ATOM   1757  H   ARG   107      11.282  -5.786  32.014  1.00  0.00           H  
ATOM   1758  HA  ARG   107       8.715  -7.038  31.384  1.00  0.00           H  
ATOM   1759  HB2 ARG   107       9.328  -6.930  29.070  1.00  0.00           H  
ATOM   1760  HB3 ARG   107       9.428  -5.393  29.893  1.00  0.00           H  
ATOM   1761  HG2 ARG   107      11.953  -5.810  30.117  1.00  0.00           H  
ATOM   1762  HG3 ARG   107      11.524  -7.278  29.168  1.00  0.00           H  
ATOM   1763  HD2 ARG   107      11.149  -6.107  27.271  1.00  0.00           H  
ATOM   1764  HD3 ARG   107      10.656  -4.607  27.992  1.00  0.00           H  
ATOM   1765  HE  ARG   107      13.400  -5.381  27.281  1.00  0.00           H  
ATOM   1766 HH11 ARG   107      11.787  -3.198  29.525  1.00  0.00           H  
ATOM   1767 HH12 ARG   107      13.351  -2.229  29.348  1.00  0.00           H  
ATOM   1768 HH21 ARG   107      14.689  -3.672  26.876  1.00  0.00           H  
ATOM   1769 HH22 ARG   107      14.778  -2.400  28.029  1.00  0.00           H  
ATOM   1770  N   LEU   108       8.983  -9.436  30.970  1.00  0.00           N  
ATOM   1771  CA  LEU   108       9.012 -10.910  31.062  1.00  0.00           C  
ATOM   1772  C   LEU   108       9.433 -11.541  29.756  1.00  0.00           C  
ATOM   1773  O   LEU   108       9.177 -10.944  28.734  1.00  0.00           O  
ATOM   1774  CB  LEU   108       7.571 -11.277  31.514  1.00  0.00           C  
ATOM   1775  CG  LEU   108       7.092 -10.779  32.930  1.00  0.00           C  
ATOM   1776  CD1 LEU   108       5.594 -10.415  32.879  1.00  0.00           C  
ATOM   1777  CD2 LEU   108       7.126 -11.973  33.926  1.00  0.00           C  
ATOM   1778  H   LEU   108       8.094  -8.985  30.811  1.00  0.00           H  
ATOM   1779  HA  LEU   108       9.718 -11.181  31.847  1.00  0.00           H  
ATOM   1780  HB2 LEU   108       6.959 -10.837  30.727  1.00  0.00           H  
ATOM   1781  HB3 LEU   108       7.512 -12.358  31.387  1.00  0.00           H  
ATOM   1782  HG  LEU   108       7.592  -9.863  33.248  1.00  0.00           H  
ATOM   1783 HD11 LEU   108       4.899 -11.237  32.708  1.00  0.00           H  
ATOM   1784 HD12 LEU   108       5.219  -9.877  33.749  1.00  0.00           H  
ATOM   1785 HD13 LEU   108       5.532  -9.640  32.114  1.00  0.00           H  
ATOM   1786 HD21 LEU   108       6.524 -11.571  34.741  1.00  0.00           H  
ATOM   1787 HD22 LEU   108       6.523 -12.776  33.502  1.00  0.00           H  
ATOM   1788 HD23 LEU   108       8.171 -12.272  34.007  1.00  0.00           H  
ATOM   1789  N   PRO   109      10.194 -12.689  29.735  1.00  0.00           N  
ATOM   1790  CA  PRO   109      10.561 -13.393  28.473  1.00  0.00           C  
ATOM   1791  C   PRO   109       9.288 -14.045  27.801  1.00  0.00           C  
ATOM   1792  O   PRO   109       8.297 -14.455  28.443  1.00  0.00           O  
ATOM   1793  CB  PRO   109      11.615 -14.376  28.872  1.00  0.00           C  
ATOM   1794  CG  PRO   109      11.104 -14.823  30.273  1.00  0.00           C  
ATOM   1795  CD  PRO   109      10.547 -13.501  30.909  1.00  0.00           C  
ATOM   1796  HA  PRO   109      10.935 -12.699  27.720  1.00  0.00           H  
ATOM   1797  HB2 PRO   109      11.614 -15.228  28.193  1.00  0.00           H  
ATOM   1798  HB3 PRO   109      12.602 -13.923  28.968  1.00  0.00           H  
ATOM   1799  HG2 PRO   109      10.385 -15.634  30.151  1.00  0.00           H  
ATOM   1800  HG3 PRO   109      11.844 -15.205  30.977  1.00  0.00           H  
ATOM   1801  HD2 PRO   109       9.664 -13.774  31.487  1.00  0.00           H  
ATOM   1802  HD3 PRO   109      11.283 -12.987  31.528  1.00  0.00           H  
ATOM   1803  N   LEU   110       9.360 -14.266  26.461  1.00  0.00           N  
ATOM   1804  CA  LEU   110       8.541 -15.253  25.646  1.00  0.00           C  
ATOM   1805  C   LEU   110       9.405 -16.204  24.805  1.00  0.00           C  
ATOM   1806  O   LEU   110      10.460 -15.741  24.362  1.00  0.00           O  
ATOM   1807  CB  LEU   110       7.616 -14.532  24.680  1.00  0.00           C  
ATOM   1808  CG  LEU   110       6.439 -13.889  25.386  1.00  0.00           C  
ATOM   1809  CD1 LEU   110       6.168 -12.622  24.599  1.00  0.00           C  
ATOM   1810  CD2 LEU   110       5.213 -14.765  25.513  1.00  0.00           C  
ATOM   1811  H   LEU   110      10.132 -13.825  25.982  1.00  0.00           H  
ATOM   1812  HA  LEU   110       7.941 -15.933  26.251  1.00  0.00           H  
ATOM   1813  HB2 LEU   110       8.219 -13.876  24.052  1.00  0.00           H  
ATOM   1814  HB3 LEU   110       7.260 -15.260  23.951  1.00  0.00           H  
ATOM   1815  HG  LEU   110       6.640 -13.571  26.409  1.00  0.00           H  
ATOM   1816 HD11 LEU   110       5.861 -12.899  23.591  1.00  0.00           H  
ATOM   1817 HD12 LEU   110       5.348 -12.084  25.075  1.00  0.00           H  
ATOM   1818 HD13 LEU   110       7.019 -11.946  24.514  1.00  0.00           H  
ATOM   1819 HD21 LEU   110       4.787 -15.125  24.576  1.00  0.00           H  
ATOM   1820 HD22 LEU   110       5.481 -15.558  26.211  1.00  0.00           H  
ATOM   1821 HD23 LEU   110       4.397 -14.281  26.049  1.00  0.00           H  
ATOM   1822  N   LEU   111       9.076 -17.532  24.761  1.00  0.00           N  
ATOM   1823  CA  LEU   111       9.937 -18.593  24.194  1.00  0.00           C  
ATOM   1824  C   LEU   111       9.670 -18.803  22.664  1.00  0.00           C  
ATOM   1825  O   LEU   111       8.622 -19.191  22.111  1.00  0.00           O  
ATOM   1826  CB  LEU   111       9.685 -19.915  24.978  1.00  0.00           C  
ATOM   1827  CG  LEU   111      10.662 -21.105  24.800  1.00  0.00           C  
ATOM   1828  CD1 LEU   111      10.840 -21.907  26.125  1.00  0.00           C  
ATOM   1829  CD2 LEU   111      10.327 -22.041  23.637  1.00  0.00           C  
ATOM   1830  H   LEU   111       8.191 -17.788  25.174  1.00  0.00           H  
ATOM   1831  HA  LEU   111      10.994 -18.352  24.305  1.00  0.00           H  
ATOM   1832  HB2 LEU   111       9.511 -19.714  26.035  1.00  0.00           H  
ATOM   1833  HB3 LEU   111       8.694 -20.217  24.638  1.00  0.00           H  
ATOM   1834  HG  LEU   111      11.658 -20.710  24.598  1.00  0.00           H  
ATOM   1835 HD11 LEU   111       9.896 -22.179  26.597  1.00  0.00           H  
ATOM   1836 HD12 LEU   111      11.367 -22.833  25.893  1.00  0.00           H  
ATOM   1837 HD13 LEU   111      11.436 -21.302  26.810  1.00  0.00           H  
ATOM   1838 HD21 LEU   111      10.433 -21.479  22.709  1.00  0.00           H  
ATOM   1839 HD22 LEU   111      10.960 -22.927  23.600  1.00  0.00           H  
ATOM   1840 HD23 LEU   111       9.357 -22.528  23.737  1.00  0.00           H  
ATOM   1841  N   GLY   112      10.728 -18.596  21.897  1.00  0.00           N  
ATOM   1842  CA  GLY   112      10.789 -19.056  20.524  1.00  0.00           C  
ATOM   1843  C   GLY   112      10.814 -20.589  20.279  1.00  0.00           C  
ATOM   1844  O   GLY   112      11.792 -21.249  20.634  1.00  0.00           O  
ATOM   1845  H   GLY   112      11.593 -18.235  22.273  1.00  0.00           H  
ATOM   1846  HA2 GLY   112       9.926 -18.660  19.989  1.00  0.00           H  
ATOM   1847  HA3 GLY   112      11.697 -18.745  20.007  1.00  0.00           H  
ATOM   1848  N   GLU   113       9.749 -21.186  19.707  1.00  0.00           N  
ATOM   1849  CA  GLU   113       9.655 -22.552  19.426  1.00  0.00           C  
ATOM   1850  C   GLU   113      10.630 -23.044  18.313  1.00  0.00           C  
ATOM   1851  O   GLU   113      10.714 -22.506  17.245  1.00  0.00           O  
ATOM   1852  CB  GLU   113       8.179 -22.899  19.055  1.00  0.00           C  
ATOM   1853  CG  GLU   113       7.769 -24.432  18.916  1.00  0.00           C  
ATOM   1854  CD  GLU   113       7.658 -25.017  20.325  1.00  0.00           C  
ATOM   1855  OE1 GLU   113       8.660 -25.467  20.924  1.00  0.00           O  
ATOM   1856  OE2 GLU   113       6.569 -24.957  20.828  1.00  0.00           O1-
ATOM   1857  H   GLU   113       8.972 -20.655  19.340  1.00  0.00           H  
ATOM   1858  HA  GLU   113       9.751 -23.190  20.304  1.00  0.00           H  
ATOM   1859  HB2 GLU   113       7.616 -22.355  19.813  1.00  0.00           H  
ATOM   1860  HB3 GLU   113       7.983 -22.630  18.017  1.00  0.00           H  
ATOM   1861  HG2 GLU   113       6.832 -24.474  18.361  1.00  0.00           H  
ATOM   1862  HG3 GLU   113       8.606 -24.957  18.457  1.00  0.00           H  
ATOM   1863  N   LYS   114      11.516 -24.012  18.618  1.00  0.00           N  
ATOM   1864  CA  LYS   114      12.451 -24.631  17.703  1.00  0.00           C  
ATOM   1865  C   LYS   114      11.754 -25.696  16.793  1.00  0.00           C  
ATOM   1866  O   LYS   114      11.926 -26.902  16.932  1.00  0.00           O  
ATOM   1867  CB  LYS   114      13.539 -25.322  18.588  1.00  0.00           C  
ATOM   1868  CG  LYS   114      14.553 -24.270  19.157  1.00  0.00           C  
ATOM   1869  CD  LYS   114      15.508 -24.911  20.117  1.00  0.00           C  
ATOM   1870  CE  LYS   114      16.707 -24.033  20.385  1.00  0.00           C  
ATOM   1871  NZ  LYS   114      17.769 -24.758  21.088  1.00  0.00           N1+
ATOM   1872  H   LYS   114      11.687 -24.243  19.586  1.00  0.00           H  
ATOM   1873  HA  LYS   114      12.819 -23.804  17.096  1.00  0.00           H  
ATOM   1874  HB2 LYS   114      13.116 -25.981  19.346  1.00  0.00           H  
ATOM   1875  HB3 LYS   114      14.063 -25.870  17.805  1.00  0.00           H  
ATOM   1876  HG2 LYS   114      15.031 -23.767  18.316  1.00  0.00           H  
ATOM   1877  HG3 LYS   114      13.990 -23.477  19.649  1.00  0.00           H  
ATOM   1878  HD2 LYS   114      15.005 -25.172  21.049  1.00  0.00           H  
ATOM   1879  HD3 LYS   114      15.826 -25.836  19.639  1.00  0.00           H  
ATOM   1880  HE2 LYS   114      17.137 -23.711  19.437  1.00  0.00           H  
ATOM   1881  HE3 LYS   114      16.422 -23.195  21.021  1.00  0.00           H  
ATOM   1882  HZ1 LYS   114      18.132 -25.533  20.552  1.00  0.00           H  
ATOM   1883  HZ2 LYS   114      18.522 -24.129  21.327  1.00  0.00           H  
ATOM   1884  HZ3 LYS   114      17.322 -25.073  21.937  1.00  0.00           H  
ATOM   1885  N   GLN   115      10.796 -25.211  16.027  1.00  0.00           N  
ATOM   1886  CA  GLN   115       9.756 -25.883  15.240  1.00  0.00           C  
ATOM   1887  C   GLN   115      10.160 -26.087  13.787  1.00  0.00           C  
ATOM   1888  O   GLN   115      10.713 -25.199  13.069  1.00  0.00           O  
ATOM   1889  CB  GLN   115       8.374 -25.218  15.314  1.00  0.00           C  
ATOM   1890  CG  GLN   115       8.122 -23.908  14.518  1.00  0.00           C  
ATOM   1891  CD  GLN   115       6.632 -23.461  14.560  1.00  0.00           C  
ATOM   1892  NE2 GLN   115       6.149 -23.048  13.485  1.00  0.00           N  
ATOM   1893  OE1 GLN   115       5.873 -23.701  15.438  1.00  0.00           O  
ATOM   1894  H   GLN   115      10.633 -24.214  16.047  1.00  0.00           H  
ATOM   1895  HA  GLN   115       9.620 -26.896  15.618  1.00  0.00           H  
ATOM   1896  HB2 GLN   115       7.641 -25.976  15.039  1.00  0.00           H  
ATOM   1897  HB3 GLN   115       8.127 -24.893  16.325  1.00  0.00           H  
ATOM   1898  HG2 GLN   115       8.574 -23.058  15.028  1.00  0.00           H  
ATOM   1899  HG3 GLN   115       8.398 -24.115  13.484  1.00  0.00           H  
ATOM   1900 HE21 GLN   115       5.149 -23.067  13.339  1.00  0.00           H  
ATOM   1901 HE22 GLN   115       6.764 -22.826  12.716  1.00  0.00           H  
ATOM   1902  N   GLU   116       9.810 -27.239  13.190  1.00  0.00           N  
ATOM   1903  CA  GLU   116      10.043 -27.559  11.717  1.00  0.00           C  
ATOM   1904  C   GLU   116       8.773 -27.247  10.903  1.00  0.00           C  
ATOM   1905  O   GLU   116       8.246 -28.162  10.237  1.00  0.00           O  
ATOM   1906  CB  GLU   116      10.454 -29.049  11.573  1.00  0.00           C  
ATOM   1907  CG  GLU   116      11.330 -29.226  10.378  1.00  0.00           C  
ATOM   1908  CD  GLU   116      12.764 -28.856  10.599  1.00  0.00           C  
ATOM   1909  OE1 GLU   116      13.675 -29.737  10.541  1.00  0.00           O  
ATOM   1910  OE2 GLU   116      13.094 -27.638  10.759  1.00  0.00           O1-
ATOM   1911  H   GLU   116       9.112 -27.859  13.576  1.00  0.00           H  
ATOM   1912  HA  GLU   116      10.810 -26.870  11.363  1.00  0.00           H  
ATOM   1913  HB2 GLU   116      11.001 -29.168  12.508  1.00  0.00           H  
ATOM   1914  HB3 GLU   116       9.622 -29.743  11.453  1.00  0.00           H  
ATOM   1915  HG2 GLU   116      11.297 -30.254  10.016  1.00  0.00           H  
ATOM   1916  HG3 GLU   116      10.962 -28.634   9.540  1.00  0.00           H  
ATOM   1917  N   ALA   117       8.329 -26.027  10.997  1.00  0.00           N  
ATOM   1918  CA  ALA   117       7.174 -25.421  10.335  1.00  0.00           C  
ATOM   1919  C   ALA   117       7.334 -23.927  10.316  1.00  0.00           C  
ATOM   1920  O   ALA   117       7.922 -23.389  11.274  1.00  0.00           O  
ATOM   1921  CB  ALA   117       5.888 -25.938  11.050  1.00  0.00           C  
ATOM   1922  H   ALA   117       8.822 -25.375  11.591  1.00  0.00           H  
ATOM   1923  HA  ALA   117       7.271 -25.793   9.315  1.00  0.00           H  
ATOM   1924  HB1 ALA   117       5.817 -27.026  11.034  1.00  0.00           H  
ATOM   1925  HB2 ALA   117       5.793 -25.551  12.065  1.00  0.00           H  
ATOM   1926  HB3 ALA   117       5.096 -25.559  10.404  1.00  0.00           H  
ATOM   1927  N   LYS   118       6.752 -23.221   9.374  1.00  0.00           N  
ATOM   1928  CA  LYS   118       6.831 -21.732   9.391  1.00  0.00           C  
ATOM   1929  C   LYS   118       5.935 -20.924  10.313  1.00  0.00           C  
ATOM   1930  O   LYS   118       6.414 -20.284  11.236  1.00  0.00           O  
ATOM   1931  CB  LYS   118       6.621 -21.309   7.905  1.00  0.00           C  
ATOM   1932  CG  LYS   118       6.821 -19.834   7.618  1.00  0.00           C  
ATOM   1933  CD  LYS   118       6.907 -19.635   6.069  1.00  0.00           C  
ATOM   1934  CE  LYS   118       6.701 -18.152   5.715  1.00  0.00           C  
ATOM   1935  NZ  LYS   118       5.231 -17.866   5.608  1.00  0.00           N1+
ATOM   1936  H   LYS   118       6.116 -23.550   8.661  1.00  0.00           H  
ATOM   1937  HA  LYS   118       7.874 -21.499   9.604  1.00  0.00           H  
ATOM   1938  HB2 LYS   118       7.338 -21.857   7.294  1.00  0.00           H  
ATOM   1939  HB3 LYS   118       5.599 -21.544   7.607  1.00  0.00           H  
ATOM   1940  HG2 LYS   118       6.025 -19.208   8.021  1.00  0.00           H  
ATOM   1941  HG3 LYS   118       7.780 -19.493   8.009  1.00  0.00           H  
ATOM   1942  HD2 LYS   118       7.855 -19.986   5.661  1.00  0.00           H  
ATOM   1943  HD3 LYS   118       6.064 -20.139   5.595  1.00  0.00           H  
ATOM   1944  HE2 LYS   118       7.062 -17.526   6.531  1.00  0.00           H  
ATOM   1945  HE3 LYS   118       7.205 -17.903   4.781  1.00  0.00           H  
ATOM   1946  HZ1 LYS   118       4.688 -18.469   5.007  1.00  0.00           H  
ATOM   1947  HZ2 LYS   118       4.760 -17.849   6.502  1.00  0.00           H  
ATOM   1948  HZ3 LYS   118       5.168 -16.934   5.223  1.00  0.00           H  
ATOM   1949  N   GLU   119       4.634 -21.155  10.138  1.00  0.00           N  
ATOM   1950  CA  GLU   119       3.614 -20.163  10.481  1.00  0.00           C  
ATOM   1951  C   GLU   119       3.644 -19.747  11.966  1.00  0.00           C  
ATOM   1952  O   GLU   119       3.834 -18.569  12.259  1.00  0.00           O  
ATOM   1953  CB  GLU   119       2.238 -20.736  10.156  1.00  0.00           C  
ATOM   1954  CG  GLU   119       1.008 -19.888  10.610  1.00  0.00           C  
ATOM   1955  CD  GLU   119       0.172 -19.466   9.404  1.00  0.00           C  
ATOM   1956  OE1 GLU   119      -1.046 -19.719   9.397  1.00  0.00           O  
ATOM   1957  OE2 GLU   119       0.749 -19.071   8.440  1.00  0.00           O1-
ATOM   1958  H   GLU   119       4.388 -22.057   9.756  1.00  0.00           H  
ATOM   1959  HA  GLU   119       3.829 -19.293   9.861  1.00  0.00           H  
ATOM   1960  HB2 GLU   119       2.198 -21.050   9.113  1.00  0.00           H  
ATOM   1961  HB3 GLU   119       2.171 -21.674  10.707  1.00  0.00           H  
ATOM   1962  HG2 GLU   119       0.459 -20.569  11.260  1.00  0.00           H  
ATOM   1963  HG3 GLU   119       1.172 -19.031  11.262  1.00  0.00           H  
ATOM   1964  N   ASN   120       3.474 -20.749  12.931  1.00  0.00           N  
ATOM   1965  CA  ASN   120       3.191 -20.360  14.306  1.00  0.00           C  
ATOM   1966  C   ASN   120       4.397 -19.729  15.080  1.00  0.00           C  
ATOM   1967  O   ASN   120       4.194 -18.912  15.969  1.00  0.00           O  
ATOM   1968  CB  ASN   120       2.439 -21.512  14.980  1.00  0.00           C  
ATOM   1969  CG  ASN   120       1.710 -21.014  16.235  1.00  0.00           C  
ATOM   1970  ND2 ASN   120       2.079 -21.512  17.389  1.00  0.00           N  
ATOM   1971  OD1 ASN   120       0.786 -20.254  16.117  1.00  0.00           O  
ATOM   1972  H   ASN   120       3.280 -21.665  12.554  1.00  0.00           H  
ATOM   1973  HA  ASN   120       2.460 -19.553  14.264  1.00  0.00           H  
ATOM   1974  HB2 ASN   120       1.742 -22.007  14.305  1.00  0.00           H  
ATOM   1975  HB3 ASN   120       3.186 -22.217  15.344  1.00  0.00           H  
ATOM   1976 HD21 ASN   120       1.636 -21.138  18.217  1.00  0.00           H  
ATOM   1977 HD22 ASN   120       3.000 -21.897  17.541  1.00  0.00           H  
ATOM   1978  N   GLY   121       5.624 -19.872  14.671  1.00  0.00           N  
ATOM   1979  CA  GLY   121       6.729 -19.480  15.511  1.00  0.00           C  
ATOM   1980  C   GLY   121       8.115 -20.068  15.156  1.00  0.00           C  
ATOM   1981  O   GLY   121       8.223 -20.695  14.128  1.00  0.00           O  
ATOM   1982  H   GLY   121       5.869 -20.423  13.861  1.00  0.00           H  
ATOM   1983  HA2 GLY   121       6.803 -18.393  15.552  1.00  0.00           H  
ATOM   1984  HA3 GLY   121       6.520 -19.799  16.532  1.00  0.00           H  
ATOM   1985  N   THR   122       9.110 -19.580  15.912  1.00  0.00           N  
ATOM   1986  CA  THR   122      10.552 -19.821  15.516  1.00  0.00           C  
ATOM   1987  C   THR   122      11.592 -19.400  16.539  1.00  0.00           C  
ATOM   1988  O   THR   122      11.430 -18.480  17.355  1.00  0.00           O  
ATOM   1989  CB  THR   122      10.878 -19.145  14.223  1.00  0.00           C  
ATOM   1990  CG2 THR   122      10.756 -17.590  14.167  1.00  0.00           C  
ATOM   1991  OG1 THR   122      12.199 -19.373  13.741  1.00  0.00           O  
ATOM   1992  H   THR   122       8.873 -19.057  16.743  1.00  0.00           H  
ATOM   1993  HA  THR   122      10.556 -20.887  15.289  1.00  0.00           H  
ATOM   1994  HB  THR   122      10.212 -19.634  13.512  1.00  0.00           H  
ATOM   1995  HG1 THR   122      12.314 -20.321  13.640  1.00  0.00           H  
ATOM   1996 HG21 THR   122       9.735 -17.207  14.166  1.00  0.00           H  
ATOM   1997 HG22 THR   122      11.248 -17.190  15.054  1.00  0.00           H  
ATOM   1998 HG23 THR   122      11.284 -17.176  13.308  1.00  0.00           H  
ATOM   1999  N   ASN   123      12.802 -20.072  16.486  1.00  0.00           N  
ATOM   2000  CA  ASN   123      13.960 -19.566  17.227  1.00  0.00           C  
ATOM   2001  C   ASN   123      14.721 -18.407  16.437  1.00  0.00           C  
ATOM   2002  O   ASN   123      15.641 -17.771  16.996  1.00  0.00           O  
ATOM   2003  CB  ASN   123      14.856 -20.770  17.396  1.00  0.00           C  
ATOM   2004  CG  ASN   123      15.965 -20.648  18.527  1.00  0.00           C  
ATOM   2005  ND2 ASN   123      17.198 -20.530  18.191  1.00  0.00           N  
ATOM   2006  OD1 ASN   123      15.644 -20.904  19.677  1.00  0.00           O  
ATOM   2007  H   ASN   123      12.999 -20.666  15.692  1.00  0.00           H  
ATOM   2008  HA  ASN   123      13.657 -19.214  18.213  1.00  0.00           H  
ATOM   2009  HB2 ASN   123      14.314 -21.668  17.692  1.00  0.00           H  
ATOM   2010  HB3 ASN   123      15.376 -20.936  16.453  1.00  0.00           H  
ATOM   2011 HD21 ASN   123      17.978 -20.653  18.820  1.00  0.00           H  
ATOM   2012 HD22 ASN   123      17.470 -20.229  17.266  1.00  0.00           H  
ATOM   2013  N   LEU   124      14.444 -18.156  15.166  1.00  0.00           N  
ATOM   2014  CA  LEU   124      15.044 -16.976  14.522  1.00  0.00           C  
ATOM   2015  C   LEU   124      14.756 -15.634  15.211  1.00  0.00           C  
ATOM   2016  O   LEU   124      13.595 -15.316  15.565  1.00  0.00           O  
ATOM   2017  CB  LEU   124      14.569 -16.941  13.115  1.00  0.00           C  
ATOM   2018  CG  LEU   124      15.095 -18.005  12.189  1.00  0.00           C  
ATOM   2019  CD1 LEU   124      14.322 -17.951  10.913  1.00  0.00           C  
ATOM   2020  CD2 LEU   124      16.473 -17.615  11.750  1.00  0.00           C  
ATOM   2021  H   LEU   124      13.615 -18.595  14.790  1.00  0.00           H  
ATOM   2022  HA  LEU   124      16.126 -17.112  14.511  1.00  0.00           H  
ATOM   2023  HB2 LEU   124      13.482 -16.879  13.068  1.00  0.00           H  
ATOM   2024  HB3 LEU   124      14.958 -16.042  12.638  1.00  0.00           H  
ATOM   2025  HG  LEU   124      15.020 -18.998  12.632  1.00  0.00           H  
ATOM   2026 HD11 LEU   124      13.433 -18.537  11.145  1.00  0.00           H  
ATOM   2027 HD12 LEU   124      14.099 -16.968  10.498  1.00  0.00           H  
ATOM   2028 HD13 LEU   124      14.850 -18.598  10.212  1.00  0.00           H  
ATOM   2029 HD21 LEU   124      16.559 -16.809  11.022  1.00  0.00           H  
ATOM   2030 HD22 LEU   124      17.036 -17.603  12.683  1.00  0.00           H  
ATOM   2031 HD23 LEU   124      16.980 -18.451  11.267  1.00  0.00           H  
ATOM   2032  N   THR   125      15.864 -14.871  15.328  1.00  0.00           N  
ATOM   2033  CA  THR   125      15.910 -13.664  16.205  1.00  0.00           C  
ATOM   2034  C   THR   125      16.801 -12.537  15.681  1.00  0.00           C  
ATOM   2035  O   THR   125      17.845 -12.912  15.203  1.00  0.00           O  
ATOM   2036  CB  THR   125      16.419 -14.089  17.527  1.00  0.00           C  
ATOM   2037  CG2 THR   125      16.584 -12.984  18.583  1.00  0.00           C  
ATOM   2038  OG1 THR   125      15.593 -15.163  18.072  1.00  0.00           O  
ATOM   2039  H   THR   125      16.729 -15.160  14.894  1.00  0.00           H  
ATOM   2040  HA  THR   125      14.889 -13.300  16.315  1.00  0.00           H  
ATOM   2041  HB  THR   125      17.433 -14.477  17.430  1.00  0.00           H  
ATOM   2042  HG1 THR   125      15.412 -15.881  17.460  1.00  0.00           H  
ATOM   2043 HG21 THR   125      17.561 -12.504  18.528  1.00  0.00           H  
ATOM   2044 HG22 THR   125      15.714 -12.381  18.324  1.00  0.00           H  
ATOM   2045 HG23 THR   125      16.408 -13.381  19.583  1.00  0.00           H  
ATOM   2046  N   PHE   126      16.494 -11.217  15.862  1.00  0.00           N  
ATOM   2047  CA  PHE   126      17.294 -10.131  15.257  1.00  0.00           C  
ATOM   2048  C   PHE   126      17.362  -8.799  16.061  1.00  0.00           C  
ATOM   2049  O   PHE   126      18.411  -8.158  16.081  1.00  0.00           O  
ATOM   2050  CB  PHE   126      16.676  -9.936  13.865  1.00  0.00           C  
ATOM   2051  CG  PHE   126      16.774 -11.114  12.914  1.00  0.00           C  
ATOM   2052  CD1 PHE   126      18.047 -11.608  12.555  1.00  0.00           C  
ATOM   2053  CD2 PHE   126      15.619 -11.730  12.413  1.00  0.00           C  
ATOM   2054  CE1 PHE   126      18.132 -12.666  11.594  1.00  0.00           C  
ATOM   2055  CE2 PHE   126      15.695 -12.854  11.607  1.00  0.00           C  
ATOM   2056  CZ  PHE   126      16.934 -13.282  11.137  1.00  0.00           C  
ATOM   2057  H   PHE   126      15.616 -11.032  16.326  1.00  0.00           H  
ATOM   2058  HA  PHE   126      18.319 -10.367  14.970  1.00  0.00           H  
ATOM   2059  HB2 PHE   126      15.642  -9.606  13.966  1.00  0.00           H  
ATOM   2060  HB3 PHE   126      17.286  -9.142  13.435  1.00  0.00           H  
ATOM   2061  HD1 PHE   126      18.940 -11.013  12.678  1.00  0.00           H  
ATOM   2062  HD2 PHE   126      14.646 -11.425  12.770  1.00  0.00           H  
ATOM   2063  HE1 PHE   126      19.087 -12.931  11.163  1.00  0.00           H  
ATOM   2064  HE2 PHE   126      14.798 -13.151  11.085  1.00  0.00           H  
ATOM   2065  HZ  PHE   126      16.957 -14.060  10.388  1.00  0.00           H  
ATOM   2066  N   ILE   127      16.318  -8.526  16.872  1.00  0.00           N  
ATOM   2067  CA  ILE   127      16.282  -7.383  17.761  1.00  0.00           C  
ATOM   2068  C   ILE   127      16.903  -7.912  19.092  1.00  0.00           C  
ATOM   2069  O   ILE   127      16.320  -8.717  19.792  1.00  0.00           O  
ATOM   2070  CB  ILE   127      14.786  -6.850  17.969  1.00  0.00           C  
ATOM   2071  CG1 ILE   127      14.169  -6.332  16.632  1.00  0.00           C  
ATOM   2072  CG2 ILE   127      14.719  -5.700  18.991  1.00  0.00           C  
ATOM   2073  CD1 ILE   127      12.587  -6.361  16.605  1.00  0.00           C  
ATOM   2074  H   ILE   127      15.565  -9.195  16.948  1.00  0.00           H  
ATOM   2075  HA  ILE   127      16.886  -6.569  17.361  1.00  0.00           H  
ATOM   2076  HB  ILE   127      14.181  -7.649  18.398  1.00  0.00           H  
ATOM   2077 HG12 ILE   127      14.455  -5.319  16.347  1.00  0.00           H  
ATOM   2078 HG13 ILE   127      14.576  -6.919  15.809  1.00  0.00           H  
ATOM   2079 HG21 ILE   127      13.690  -5.407  19.203  1.00  0.00           H  
ATOM   2080 HG22 ILE   127      15.280  -5.955  19.889  1.00  0.00           H  
ATOM   2081 HG23 ILE   127      15.139  -4.779  18.586  1.00  0.00           H  
ATOM   2082 HD11 ILE   127      12.152  -5.388  16.833  1.00  0.00           H  
ATOM   2083 HD12 ILE   127      12.311  -6.565  15.570  1.00  0.00           H  
ATOM   2084 HD13 ILE   127      12.190  -7.133  17.264  1.00  0.00           H  
ATOM   2085  N   GLY   128      18.054  -7.309  19.559  1.00  0.00           N  
ATOM   2086  CA  GLY   128      18.452  -7.532  20.974  1.00  0.00           C  
ATOM   2087  C   GLY   128      17.819  -6.777  22.070  1.00  0.00           C  
ATOM   2088  O   GLY   128      16.795  -6.093  21.893  1.00  0.00           O  
ATOM   2089  H   GLY   128      18.434  -6.614  18.932  1.00  0.00           H  
ATOM   2090  HA2 GLY   128      18.302  -8.577  21.246  1.00  0.00           H  
ATOM   2091  HA3 GLY   128      19.521  -7.325  21.009  1.00  0.00           H  
ATOM   2092  N   ASP   129      18.411  -7.011  23.284  1.00  0.00           N  
ATOM   2093  CA  ASP   129      18.021  -6.217  24.483  1.00  0.00           C  
ATOM   2094  C   ASP   129      19.031  -5.934  25.606  1.00  0.00           C  
ATOM   2095  O   ASP   129      19.790  -6.838  25.914  1.00  0.00           O  
ATOM   2096  CB  ASP   129      16.702  -6.664  25.139  1.00  0.00           C  
ATOM   2097  CG  ASP   129      15.847  -5.550  25.719  1.00  0.00           C  
ATOM   2098  OD1 ASP   129      14.663  -5.710  26.011  1.00  0.00           O  
ATOM   2099  OD2 ASP   129      16.312  -4.427  25.996  1.00  0.00           O1-
ATOM   2100  H   ASP   129      19.123  -7.726  23.344  1.00  0.00           H  
ATOM   2101  HA  ASP   129      17.894  -5.236  24.026  1.00  0.00           H  
ATOM   2102  HB2 ASP   129      16.095  -7.237  24.438  1.00  0.00           H  
ATOM   2103  HB3 ASP   129      16.913  -7.422  25.894  1.00  0.00           H  
ATOM   2104  N   LYS   130      19.046  -4.733  26.274  1.00  0.00           N  
ATOM   2105  CA  LYS   130      19.595  -4.519  27.625  1.00  0.00           C  
ATOM   2106  C   LYS   130      18.870  -5.248  28.783  1.00  0.00           C  
ATOM   2107  O   LYS   130      19.448  -5.595  29.798  1.00  0.00           O  
ATOM   2108  CB  LYS   130      19.766  -3.099  27.992  1.00  0.00           C  
ATOM   2109  CG  LYS   130      18.530  -2.232  27.963  1.00  0.00           C  
ATOM   2110  CD  LYS   130      18.770  -0.798  28.348  1.00  0.00           C  
ATOM   2111  CE  LYS   130      19.904  -0.005  27.567  1.00  0.00           C  
ATOM   2112  NZ  LYS   130      20.777   0.720  28.433  1.00  0.00           N1+
ATOM   2113  H   LYS   130      18.390  -4.047  25.931  1.00  0.00           H  
ATOM   2114  HA  LYS   130      20.616  -4.901  27.641  1.00  0.00           H  
ATOM   2115  HB2 LYS   130      20.310  -2.958  28.926  1.00  0.00           H  
ATOM   2116  HB3 LYS   130      20.484  -2.696  27.279  1.00  0.00           H  
ATOM   2117  HG2 LYS   130      18.113  -2.221  26.955  1.00  0.00           H  
ATOM   2118  HG3 LYS   130      17.801  -2.679  28.638  1.00  0.00           H  
ATOM   2119  HD2 LYS   130      17.877  -0.198  28.171  1.00  0.00           H  
ATOM   2120  HD3 LYS   130      18.907  -0.607  29.412  1.00  0.00           H  
ATOM   2121  HE2 LYS   130      20.535  -0.718  27.037  1.00  0.00           H  
ATOM   2122  HE3 LYS   130      19.537   0.593  26.733  1.00  0.00           H  
ATOM   2123  HZ1 LYS   130      20.344   1.592  28.703  1.00  0.00           H  
ATOM   2124  HZ2 LYS   130      20.724   0.352  29.373  1.00  0.00           H  
ATOM   2125  HZ3 LYS   130      21.688   0.881  28.029  1.00  0.00           H  
ATOM   2126  N   THR   131      17.526  -5.262  28.665  1.00  0.00           N  
ATOM   2127  CA  THR   131      16.568  -5.699  29.706  1.00  0.00           C  
ATOM   2128  C   THR   131      16.820  -4.953  31.073  1.00  0.00           C  
ATOM   2129  O   THR   131      16.988  -5.542  32.132  1.00  0.00           O  
ATOM   2130  CB  THR   131      16.374  -7.224  29.761  1.00  0.00           C  
ATOM   2131  CG2 THR   131      15.109  -7.555  30.439  1.00  0.00           C  
ATOM   2132  OG1 THR   131      16.323  -7.855  28.497  1.00  0.00           O  
ATOM   2133  H   THR   131      17.139  -4.741  27.890  1.00  0.00           H  
ATOM   2134  HA  THR   131      15.607  -5.341  29.337  1.00  0.00           H  
ATOM   2135  HB  THR   131      17.069  -7.793  30.378  1.00  0.00           H  
ATOM   2136  HG1 THR   131      16.996  -8.540  28.480  1.00  0.00           H  
ATOM   2137 HG21 THR   131      14.999  -8.628  30.601  1.00  0.00           H  
ATOM   2138 HG22 THR   131      15.052  -7.084  31.421  1.00  0.00           H  
ATOM   2139 HG23 THR   131      14.204  -7.214  29.938  1.00  0.00           H  
ATOM   2140  N   ALA   132      17.043  -3.630  30.984  1.00  0.00           N  
ATOM   2141  CA  ALA   132      16.518  -2.800  32.117  1.00  0.00           C  
ATOM   2142  C   ALA   132      15.075  -2.482  32.261  1.00  0.00           C  
ATOM   2143  O   ALA   132      14.354  -2.595  31.234  1.00  0.00           O  
ATOM   2144  CB  ALA   132      17.307  -1.509  31.938  1.00  0.00           C  
ATOM   2145  H   ALA   132      17.030  -3.245  30.050  1.00  0.00           H  
ATOM   2146  HA  ALA   132      16.903  -3.286  33.013  1.00  0.00           H  
ATOM   2147  HB1 ALA   132      16.807  -0.727  32.509  1.00  0.00           H  
ATOM   2148  HB2 ALA   132      18.308  -1.538  32.369  1.00  0.00           H  
ATOM   2149  HB3 ALA   132      17.325  -1.180  30.899  1.00  0.00           H  
ATOM   2150  N   MET   133      14.644  -2.205  33.493  1.00  0.00           N  
ATOM   2151  CA  MET   133      13.271  -1.802  33.779  1.00  0.00           C  
ATOM   2152  C   MET   133      12.779  -0.613  32.981  1.00  0.00           C  
ATOM   2153  O   MET   133      13.502   0.350  32.646  1.00  0.00           O  
ATOM   2154  CB  MET   133      13.145  -1.380  35.296  1.00  0.00           C  
ATOM   2155  CG  MET   133      13.405  -2.600  36.210  1.00  0.00           C  
ATOM   2156  SD  MET   133      13.370  -2.414  37.995  1.00  0.00           S  
ATOM   2157  CE  MET   133      14.918  -1.738  38.457  1.00  0.00           C  
ATOM   2158  H   MET   133      15.365  -2.103  34.193  1.00  0.00           H  
ATOM   2159  HA  MET   133      12.561  -2.609  33.597  1.00  0.00           H  
ATOM   2160  HB2 MET   133      13.736  -0.489  35.509  1.00  0.00           H  
ATOM   2161  HB3 MET   133      12.089  -1.165  35.455  1.00  0.00           H  
ATOM   2162  HG2 MET   133      12.647  -3.319  35.900  1.00  0.00           H  
ATOM   2163  HG3 MET   133      14.381  -3.063  36.067  1.00  0.00           H  
ATOM   2164  HE1 MET   133      14.838  -1.136  39.362  1.00  0.00           H  
ATOM   2165  HE2 MET   133      15.667  -2.505  38.655  1.00  0.00           H  
ATOM   2166  HE3 MET   133      15.284  -1.024  37.719  1.00  0.00           H  
ATOM   2167  N   HIE   134      11.457  -0.602  32.716  1.00  0.00           N  
ATOM   2168  CA  HIE   134      10.802   0.345  31.796  1.00  0.00           C  
ATOM   2169  C   HIE   134       9.325   0.621  32.202  1.00  0.00           C  
ATOM   2170  O   HIE   134       8.712  -0.135  32.912  1.00  0.00           O  
ATOM   2171  CB  HIE   134      10.870  -0.020  30.355  1.00  0.00           C  
ATOM   2172  CG  HIE   134      10.715   1.291  29.478  1.00  0.00           C  
ATOM   2173  CD2 HIE   134       9.641   1.499  28.700  1.00  0.00           C  
ATOM   2174  ND1 HIE   134      11.604   2.370  29.479  1.00  0.00           N  
ATOM   2175  CE1 HIE   134      11.020   3.184  28.549  1.00  0.00           C  
ATOM   2176  NE2 HIE   134       9.920   2.698  28.070  1.00  0.00           N  
ATOM   2177  H   HIE   134      10.868  -1.303  33.143  1.00  0.00           H  
ATOM   2178  HA  HIE   134      11.371   1.269  31.899  1.00  0.00           H  
ATOM   2179  HB2 HIE   134      11.734  -0.538  29.940  1.00  0.00           H  
ATOM   2180  HB3 HIE   134      10.099  -0.744  30.090  1.00  0.00           H  
ATOM   2181  HD2 HIE   134       8.804   0.857  28.466  1.00  0.00           H  
ATOM   2182  HE1 HIE   134      11.549   3.988  28.059  1.00  0.00           H  
ATOM   2183  HE2 HIE   134       9.436   3.117  27.290  1.00  0.00           H  
ATOM   2184  N   GLU   135       8.729   1.756  31.778  1.00  0.00           N  
ATOM   2185  CA  GLU   135       7.373   2.140  32.216  1.00  0.00           C  
ATOM   2186  C   GLU   135       6.324   1.182  31.647  1.00  0.00           C  
ATOM   2187  O   GLU   135       6.362   0.970  30.446  1.00  0.00           O  
ATOM   2188  CB  GLU   135       7.165   3.616  31.749  1.00  0.00           C  
ATOM   2189  CG  GLU   135       5.733   4.176  32.164  1.00  0.00           C  
ATOM   2190  CD  GLU   135       5.814   5.631  32.537  1.00  0.00           C  
ATOM   2191  OE1 GLU   135       4.734   6.119  32.829  1.00  0.00           O  
ATOM   2192  OE2 GLU   135       6.787   6.480  32.272  1.00  0.00           O1-
ATOM   2193  H   GLU   135       9.213   2.292  31.072  1.00  0.00           H  
ATOM   2194  HA  GLU   135       7.403   2.115  33.305  1.00  0.00           H  
ATOM   2195  HB2 GLU   135       7.942   4.260  32.161  1.00  0.00           H  
ATOM   2196  HB3 GLU   135       7.288   3.705  30.670  1.00  0.00           H  
ATOM   2197  HG2 GLU   135       4.986   4.163  31.371  1.00  0.00           H  
ATOM   2198  HG3 GLU   135       5.404   3.578  33.014  1.00  0.00           H  
ATOM   2199  N   PRO   136       5.473   0.516  32.425  1.00  0.00           N  
ATOM   2200  CA  PRO   136       4.619  -0.598  32.015  1.00  0.00           C  
ATOM   2201  C   PRO   136       3.803  -0.400  30.734  1.00  0.00           C  
ATOM   2202  O   PRO   136       3.493  -1.431  30.042  1.00  0.00           O  
ATOM   2203  CB  PRO   136       3.698  -1.063  33.202  1.00  0.00           C  
ATOM   2204  CG  PRO   136       4.218  -0.203  34.361  1.00  0.00           C  
ATOM   2205  CD  PRO   136       5.390   0.670  33.872  1.00  0.00           C  
ATOM   2206  HA  PRO   136       5.444  -1.269  31.777  1.00  0.00           H  
ATOM   2207  HB2 PRO   136       2.650  -0.809  33.041  1.00  0.00           H  
ATOM   2208  HB3 PRO   136       3.860  -2.094  33.516  1.00  0.00           H  
ATOM   2209  HG2 PRO   136       3.364   0.432  34.593  1.00  0.00           H  
ATOM   2210  HG3 PRO   136       4.587  -0.837  35.168  1.00  0.00           H  
ATOM   2211  HD2 PRO   136       5.362   1.697  34.236  1.00  0.00           H  
ATOM   2212  HD3 PRO   136       6.333   0.268  34.243  1.00  0.00           H  
ATOM   2213  N   LEU   137       3.440   0.816  30.427  1.00  0.00           N  
ATOM   2214  CA  LEU   137       2.525   1.055  29.243  1.00  0.00           C  
ATOM   2215  C   LEU   137       3.237   1.704  28.028  1.00  0.00           C  
ATOM   2216  O   LEU   137       2.699   2.458  27.207  1.00  0.00           O  
ATOM   2217  CB  LEU   137       1.309   1.806  29.761  1.00  0.00           C  
ATOM   2218  CG  LEU   137       0.004   1.815  28.999  1.00  0.00           C  
ATOM   2219  CD1 LEU   137      -0.735   0.515  29.122  1.00  0.00           C  
ATOM   2220  CD2 LEU   137      -0.860   3.007  29.424  1.00  0.00           C  
ATOM   2221  H   LEU   137       3.744   1.543  31.059  1.00  0.00           H  
ATOM   2222  HA  LEU   137       2.207   0.105  28.813  1.00  0.00           H  
ATOM   2223  HB2 LEU   137       1.026   1.213  30.631  1.00  0.00           H  
ATOM   2224  HB3 LEU   137       1.616   2.813  30.044  1.00  0.00           H  
ATOM   2225  HG  LEU   137       0.314   1.958  27.964  1.00  0.00           H  
ATOM   2226 HD11 LEU   137      -0.125  -0.371  29.294  1.00  0.00           H  
ATOM   2227 HD12 LEU   137      -1.435   0.575  29.956  1.00  0.00           H  
ATOM   2228 HD13 LEU   137      -1.272   0.279  28.203  1.00  0.00           H  
ATOM   2229 HD21 LEU   137      -1.762   2.980  28.812  1.00  0.00           H  
ATOM   2230 HD22 LEU   137      -1.110   2.902  30.480  1.00  0.00           H  
ATOM   2231 HD23 LEU   137      -0.279   3.926  29.344  1.00  0.00           H  
ATOM   2232  N   GLN   138       4.616   1.538  27.864  1.00  0.00           N  
ATOM   2233  CA  GLN   138       5.441   2.301  26.937  1.00  0.00           C  
ATOM   2234  C   GLN   138       6.594   1.467  26.215  1.00  0.00           C  
ATOM   2235  O   GLN   138       7.104   0.518  26.832  1.00  0.00           O  
ATOM   2236  CB  GLN   138       5.874   3.579  27.588  1.00  0.00           C  
ATOM   2237  CG  GLN   138       6.900   4.550  26.989  1.00  0.00           C  
ATOM   2238  CD  GLN   138       7.313   5.511  28.054  1.00  0.00           C  
ATOM   2239  NE2 GLN   138       6.602   6.563  28.341  1.00  0.00           N  
ATOM   2240  OE1 GLN   138       8.412   5.441  28.616  1.00  0.00           O  
ATOM   2241  H   GLN   138       5.025   0.859  28.490  1.00  0.00           H  
ATOM   2242  HA  GLN   138       4.833   2.654  26.104  1.00  0.00           H  
ATOM   2243  HB2 GLN   138       4.970   4.123  27.860  1.00  0.00           H  
ATOM   2244  HB3 GLN   138       6.207   3.195  28.552  1.00  0.00           H  
ATOM   2245  HG2 GLN   138       7.842   4.123  26.646  1.00  0.00           H  
ATOM   2246  HG3 GLN   138       6.381   5.088  26.196  1.00  0.00           H  
ATOM   2247 HE21 GLN   138       6.887   7.120  29.133  1.00  0.00           H  
ATOM   2248 HE22 GLN   138       5.707   6.712  27.896  1.00  0.00           H  
ATOM   2249  N   THR   139       7.014   1.898  25.049  1.00  0.00           N  
ATOM   2250  CA  THR   139       8.026   1.259  24.151  1.00  0.00           C  
ATOM   2251  C   THR   139       9.440   1.726  24.565  1.00  0.00           C  
ATOM   2252  O   THR   139       9.750   2.934  24.626  1.00  0.00           O  
ATOM   2253  CB  THR   139       7.724   1.517  22.711  1.00  0.00           C  
ATOM   2254  CG2 THR   139       6.340   1.079  22.439  1.00  0.00           C  
ATOM   2255  OG1 THR   139       7.900   2.875  22.431  1.00  0.00           O  
ATOM   2256  H   THR   139       6.527   2.709  24.694  1.00  0.00           H  
ATOM   2257  HA  THR   139       7.988   0.188  24.352  1.00  0.00           H  
ATOM   2258  HB  THR   139       8.375   0.909  22.084  1.00  0.00           H  
ATOM   2259  HG1 THR   139       8.201   3.080  21.543  1.00  0.00           H  
ATOM   2260 HG21 THR   139       6.162   0.006  22.361  1.00  0.00           H  
ATOM   2261 HG22 THR   139       5.663   1.351  23.249  1.00  0.00           H  
ATOM   2262 HG23 THR   139       5.967   1.624  21.573  1.00  0.00           H  
ATOM   2263  N   TRP   140      10.216   0.726  25.050  1.00  0.00           N  
ATOM   2264  CA  TRP   140      11.626   0.857  25.366  1.00  0.00           C  
ATOM   2265  C   TRP   140      12.576   0.956  24.115  1.00  0.00           C  
ATOM   2266  O   TRP   140      13.518   1.750  24.142  1.00  0.00           O  
ATOM   2267  CB  TRP   140      11.964  -0.399  26.248  1.00  0.00           C  
ATOM   2268  CG  TRP   140      11.733  -1.765  25.704  1.00  0.00           C  
ATOM   2269  CD1 TRP   140      12.577  -2.497  24.988  1.00  0.00           C  
ATOM   2270  CD2 TRP   140      10.540  -2.689  25.828  1.00  0.00           C  
ATOM   2271  CE2 TRP   140      10.778  -3.853  24.985  1.00  0.00           C  
ATOM   2272  CE3 TRP   140       9.235  -2.588  26.328  1.00  0.00           C  
ATOM   2273  NE1 TRP   140      12.014  -3.606  24.407  1.00  0.00           N  
ATOM   2274  CZ2 TRP   140       9.863  -4.873  24.927  1.00  0.00           C  
ATOM   2275  CZ3 TRP   140       8.346  -3.644  26.371  1.00  0.00           C  
ATOM   2276  CH2 TRP   140       8.690  -4.877  25.725  1.00  0.00           C  
ATOM   2277  H   TRP   140       9.794  -0.164  24.826  1.00  0.00           H  
ATOM   2278  HA  TRP   140      11.850   1.695  26.025  1.00  0.00           H  
ATOM   2279  HB2 TRP   140      13.031  -0.522  26.435  1.00  0.00           H  
ATOM   2280  HB3 TRP   140      11.460  -0.360  27.214  1.00  0.00           H  
ATOM   2281  HD1 TRP   140      13.558  -2.157  24.688  1.00  0.00           H  
ATOM   2282  HE1 TRP   140      12.481  -4.331  23.881  1.00  0.00           H  
ATOM   2283  HE3 TRP   140       8.962  -1.660  26.809  1.00  0.00           H  
ATOM   2284  HZ2 TRP   140      10.122  -5.716  24.304  1.00  0.00           H  
ATOM   2285  HZ3 TRP   140       7.366  -3.589  26.822  1.00  0.00           H  
ATOM   2286  HH2 TRP   140       8.047  -5.744  25.729  1.00  0.00           H  
ATOM   2287  N   GLN   141      12.224   0.229  23.040  1.00  0.00           N  
ATOM   2288  CA  GLN   141      12.884   0.463  21.713  1.00  0.00           C  
ATOM   2289  C   GLN   141      11.949   0.368  20.410  1.00  0.00           C  
ATOM   2290  O   GLN   141      10.841  -0.238  20.517  1.00  0.00           O  
ATOM   2291  CB  GLN   141      13.996  -0.561  21.592  1.00  0.00           C  
ATOM   2292  CG  GLN   141      13.612  -1.932  21.191  1.00  0.00           C  
ATOM   2293  CD  GLN   141      14.656  -2.984  21.379  1.00  0.00           C  
ATOM   2294  NE2 GLN   141      14.452  -4.142  21.928  1.00  0.00           N  
ATOM   2295  OE1 GLN   141      15.820  -2.767  21.168  1.00  0.00           O  
ATOM   2296  H   GLN   141      11.438  -0.383  23.201  1.00  0.00           H  
ATOM   2297  HA  GLN   141      13.400   1.423  21.694  1.00  0.00           H  
ATOM   2298  HB2 GLN   141      14.575  -0.264  20.718  1.00  0.00           H  
ATOM   2299  HB3 GLN   141      14.630  -0.605  22.478  1.00  0.00           H  
ATOM   2300  HG2 GLN   141      12.745  -2.442  21.610  1.00  0.00           H  
ATOM   2301  HG3 GLN   141      13.295  -1.965  20.149  1.00  0.00           H  
ATOM   2302 HE21 GLN   141      15.321  -4.623  21.745  1.00  0.00           H  
ATOM   2303 HE22 GLN   141      13.563  -4.611  22.030  1.00  0.00           H  
ATOM   2304  N   ASP   142      12.512   0.849  19.304  1.00  0.00           N  
ATOM   2305  CA  ASP   142      11.862   0.736  17.982  1.00  0.00           C  
ATOM   2306  C   ASP   142      11.634  -0.742  17.627  1.00  0.00           C  
ATOM   2307  O   ASP   142      12.694  -1.418  17.466  1.00  0.00           O  
ATOM   2308  CB  ASP   142      12.827   1.263  16.845  1.00  0.00           C  
ATOM   2309  CG  ASP   142      12.941   2.777  16.742  1.00  0.00           C  
ATOM   2310  OD1 ASP   142      13.591   3.258  15.708  1.00  0.00           O  
ATOM   2311  OD2 ASP   142      12.480   3.502  17.701  1.00  0.00           O1-
ATOM   2312  H   ASP   142      13.470   1.168  19.326  1.00  0.00           H  
ATOM   2313  HA  ASP   142      10.895   1.238  17.994  1.00  0.00           H  
ATOM   2314  HB2 ASP   142      13.807   0.811  16.998  1.00  0.00           H  
ATOM   2315  HB3 ASP   142      12.508   0.924  15.860  1.00  0.00           H  
ATOM   2316  N   ALA   143      10.420  -1.240  17.502  1.00  0.00           N  
ATOM   2317  CA  ALA   143      10.188  -2.715  17.317  1.00  0.00           C  
ATOM   2318  C   ALA   143       8.785  -2.993  16.820  1.00  0.00           C  
ATOM   2319  O   ALA   143       7.884  -2.159  16.855  1.00  0.00           O  
ATOM   2320  CB  ALA   143      10.499  -3.422  18.640  1.00  0.00           C  
ATOM   2321  H   ALA   143       9.623  -0.622  17.447  1.00  0.00           H  
ATOM   2322  HA  ALA   143      10.866  -3.074  16.543  1.00  0.00           H  
ATOM   2323  HB1 ALA   143      11.404  -3.062  19.129  1.00  0.00           H  
ATOM   2324  HB2 ALA   143       9.601  -3.526  19.249  1.00  0.00           H  
ATOM   2325  HB3 ALA   143      10.674  -4.482  18.456  1.00  0.00           H  
ATOM   2326  N   PRO   144       8.514  -4.227  16.433  1.00  0.00           N  
ATOM   2327  CA  PRO   144       7.092  -4.720  16.348  1.00  0.00           C  
ATOM   2328  C   PRO   144       6.413  -4.807  17.754  1.00  0.00           C  
ATOM   2329  O   PRO   144       7.006  -5.331  18.672  1.00  0.00           O  
ATOM   2330  CB  PRO   144       7.204  -6.068  15.660  1.00  0.00           C  
ATOM   2331  CG  PRO   144       8.630  -6.221  15.330  1.00  0.00           C  
ATOM   2332  CD  PRO   144       9.454  -5.348  16.194  1.00  0.00           C  
ATOM   2333  HA  PRO   144       6.461  -4.150  15.666  1.00  0.00           H  
ATOM   2334  HB2 PRO   144       7.029  -6.897  16.345  1.00  0.00           H  
ATOM   2335  HB3 PRO   144       6.536  -6.175  14.805  1.00  0.00           H  
ATOM   2336  HG2 PRO   144       8.888  -7.279  15.389  1.00  0.00           H  
ATOM   2337  HG3 PRO   144       8.736  -5.873  14.303  1.00  0.00           H  
ATOM   2338  HD2 PRO   144       9.685  -5.858  17.129  1.00  0.00           H  
ATOM   2339  HD3 PRO   144      10.328  -5.067  15.607  1.00  0.00           H  
ATOM   2340  N   TYR   145       5.207  -4.223  17.973  1.00  0.00           N  
ATOM   2341  CA  TYR   145       4.404  -4.255  19.198  1.00  0.00           C  
ATOM   2342  C   TYR   145       2.987  -4.614  18.987  1.00  0.00           C  
ATOM   2343  O   TYR   145       2.382  -4.390  17.889  1.00  0.00           O  
ATOM   2344  CB  TYR   145       4.473  -2.959  19.944  1.00  0.00           C  
ATOM   2345  CG  TYR   145       5.820  -2.659  20.549  1.00  0.00           C  
ATOM   2346  CD1 TYR   145       6.110  -3.085  21.890  1.00  0.00           C  
ATOM   2347  CD2 TYR   145       6.745  -1.874  19.831  1.00  0.00           C  
ATOM   2348  CE1 TYR   145       7.337  -2.697  22.471  1.00  0.00           C  
ATOM   2349  CE2 TYR   145       7.947  -1.487  20.397  1.00  0.00           C  
ATOM   2350  CZ  TYR   145       8.213  -1.852  21.715  1.00  0.00           C  
ATOM   2351  OH  TYR   145       9.314  -1.431  22.362  1.00  0.00           O  
ATOM   2352  H   TYR   145       4.839  -3.714  17.183  1.00  0.00           H  
ATOM   2353  HA  TYR   145       4.777  -5.014  19.886  1.00  0.00           H  
ATOM   2354  HB2 TYR   145       4.253  -2.132  19.270  1.00  0.00           H  
ATOM   2355  HB3 TYR   145       3.791  -2.911  20.794  1.00  0.00           H  
ATOM   2356  HD1 TYR   145       5.361  -3.595  22.479  1.00  0.00           H  
ATOM   2357  HD2 TYR   145       6.532  -1.582  18.813  1.00  0.00           H  
ATOM   2358  HE1 TYR   145       7.617  -2.985  23.474  1.00  0.00           H  
ATOM   2359  HE2 TYR   145       8.750  -1.028  19.840  1.00  0.00           H  
ATOM   2360  HH  TYR   145       9.865  -1.079  21.659  1.00  0.00           H  
ATOM   2361  N   ILE   146       2.358  -5.260  19.972  1.00  0.00           N  
ATOM   2362  CA  ILE   146       0.953  -5.589  20.080  1.00  0.00           C  
ATOM   2363  C   ILE   146       0.446  -5.211  21.397  1.00  0.00           C  
ATOM   2364  O   ILE   146       0.942  -5.679  22.421  1.00  0.00           O  
ATOM   2365  CB  ILE   146       0.656  -7.148  19.786  1.00  0.00           C  
ATOM   2366  CG1 ILE   146       1.317  -7.649  18.432  1.00  0.00           C  
ATOM   2367  CG2 ILE   146      -0.886  -7.283  19.668  1.00  0.00           C  
ATOM   2368  CD1 ILE   146       2.763  -8.115  18.516  1.00  0.00           C  
ATOM   2369  H   ILE   146       3.007  -5.558  20.686  1.00  0.00           H  
ATOM   2370  HA  ILE   146       0.378  -5.056  19.323  1.00  0.00           H  
ATOM   2371  HB  ILE   146       0.957  -7.785  20.618  1.00  0.00           H  
ATOM   2372 HG12 ILE   146       0.784  -8.535  18.086  1.00  0.00           H  
ATOM   2373 HG13 ILE   146       1.276  -6.876  17.665  1.00  0.00           H  
ATOM   2374 HG21 ILE   146      -1.077  -8.294  19.310  1.00  0.00           H  
ATOM   2375 HG22 ILE   146      -1.301  -7.134  20.665  1.00  0.00           H  
ATOM   2376 HG23 ILE   146      -1.433  -6.579  19.041  1.00  0.00           H  
ATOM   2377 HD11 ILE   146       3.125  -8.300  17.505  1.00  0.00           H  
ATOM   2378 HD12 ILE   146       3.306  -7.433  19.171  1.00  0.00           H  
ATOM   2379 HD13 ILE   146       2.875  -9.125  18.911  1.00  0.00           H  
ATOM   2380  N   PHE   147      -0.576  -4.382  21.526  1.00  0.00           N  
ATOM   2381  CA  PHE   147      -1.266  -3.957  22.763  1.00  0.00           C  
ATOM   2382  C   PHE   147      -2.534  -4.763  22.852  1.00  0.00           C  
ATOM   2383  O   PHE   147      -3.233  -4.696  21.850  1.00  0.00           O  
ATOM   2384  CB  PHE   147      -1.571  -2.512  22.741  1.00  0.00           C  
ATOM   2385  CG  PHE   147      -2.345  -2.035  23.983  1.00  0.00           C  
ATOM   2386  CD1 PHE   147      -1.725  -2.151  25.283  1.00  0.00           C  
ATOM   2387  CD2 PHE   147      -3.605  -1.423  23.910  1.00  0.00           C  
ATOM   2388  CE1 PHE   147      -2.380  -1.729  26.388  1.00  0.00           C  
ATOM   2389  CE2 PHE   147      -4.275  -0.935  25.062  1.00  0.00           C  
ATOM   2390  CZ  PHE   147      -3.650  -1.160  26.284  1.00  0.00           C  
ATOM   2391  H   PHE   147      -0.988  -4.045  20.669  1.00  0.00           H  
ATOM   2392  HA  PHE   147      -0.581  -4.217  23.571  1.00  0.00           H  
ATOM   2393  HB2 PHE   147      -0.720  -1.855  22.560  1.00  0.00           H  
ATOM   2394  HB3 PHE   147      -2.233  -2.412  21.881  1.00  0.00           H  
ATOM   2395  HD1 PHE   147      -0.736  -2.585  25.308  1.00  0.00           H  
ATOM   2396  HD2 PHE   147      -4.101  -1.380  22.952  1.00  0.00           H  
ATOM   2397  HE1 PHE   147      -2.006  -1.811  27.398  1.00  0.00           H  
ATOM   2398  HE2 PHE   147      -5.291  -0.597  24.925  1.00  0.00           H  
ATOM   2399  HZ  PHE   147      -4.205  -0.942  27.185  1.00  0.00           H  
ATOM   2400  N   ILE   148      -2.793  -5.393  24.013  1.00  0.00           N  
ATOM   2401  CA  ILE   148      -4.064  -6.049  24.214  1.00  0.00           C  
ATOM   2402  C   ILE   148      -4.764  -5.574  25.469  1.00  0.00           C  
ATOM   2403  O   ILE   148      -4.128  -5.413  26.524  1.00  0.00           O  
ATOM   2404  CB  ILE   148      -4.004  -7.605  24.274  1.00  0.00           C  
ATOM   2405  CG1 ILE   148      -3.121  -8.220  23.186  1.00  0.00           C  
ATOM   2406  CG2 ILE   148      -5.381  -8.385  24.157  1.00  0.00           C  
ATOM   2407  CD1 ILE   148      -1.627  -8.242  23.526  1.00  0.00           C  
ATOM   2408  H   ILE   148      -2.234  -5.140  24.816  1.00  0.00           H  
ATOM   2409  HA  ILE   148      -4.766  -5.671  23.471  1.00  0.00           H  
ATOM   2410  HB  ILE   148      -3.566  -7.934  25.216  1.00  0.00           H  
ATOM   2411 HG12 ILE   148      -3.410  -9.222  22.868  1.00  0.00           H  
ATOM   2412 HG13 ILE   148      -3.261  -7.709  22.233  1.00  0.00           H  
ATOM   2413 HG21 ILE   148      -5.199  -9.441  23.959  1.00  0.00           H  
ATOM   2414 HG22 ILE   148      -6.168  -8.099  24.855  1.00  0.00           H  
ATOM   2415 HG23 ILE   148      -5.685  -8.106  23.148  1.00  0.00           H  
ATOM   2416 HD11 ILE   148      -1.200  -8.524  22.564  1.00  0.00           H  
ATOM   2417 HD12 ILE   148      -1.118  -7.301  23.732  1.00  0.00           H  
ATOM   2418 HD13 ILE   148      -1.527  -9.024  24.279  1.00  0.00           H  
ATOM   2419  N   VAL   149      -6.099  -5.319  25.480  1.00  0.00           N  
ATOM   2420  CA  VAL   149      -6.883  -4.958  26.642  1.00  0.00           C  
ATOM   2421  C   VAL   149      -7.992  -5.976  26.776  1.00  0.00           C  
ATOM   2422  O   VAL   149      -8.362  -6.611  25.765  1.00  0.00           O  
ATOM   2423  CB  VAL   149      -7.293  -3.512  26.539  1.00  0.00           C  
ATOM   2424  CG1 VAL   149      -8.505  -3.388  25.607  1.00  0.00           C  
ATOM   2425  CG2 VAL   149      -7.680  -2.966  27.896  1.00  0.00           C  
ATOM   2426  H   VAL   149      -6.545  -5.739  24.676  1.00  0.00           H  
ATOM   2427  HA  VAL   149      -6.331  -5.024  27.579  1.00  0.00           H  
ATOM   2428  HB  VAL   149      -6.512  -2.903  26.083  1.00  0.00           H  
ATOM   2429 HG11 VAL   149      -8.765  -2.336  25.491  1.00  0.00           H  
ATOM   2430 HG12 VAL   149      -8.260  -3.803  24.629  1.00  0.00           H  
ATOM   2431 HG13 VAL   149      -9.330  -3.947  26.049  1.00  0.00           H  
ATOM   2432 HG21 VAL   149      -8.064  -1.952  27.784  1.00  0.00           H  
ATOM   2433 HG22 VAL   149      -8.519  -3.514  28.326  1.00  0.00           H  
ATOM   2434 HG23 VAL   149      -6.821  -3.006  28.566  1.00  0.00           H  
ATOM   2435  N   HID   150      -8.574  -6.056  27.999  1.00  0.00           N  
ATOM   2436  CA  HID   150      -9.685  -6.943  28.427  1.00  0.00           C  
ATOM   2437  C   HID   150     -10.446  -6.231  29.562  1.00  0.00           C  
ATOM   2438  O   HID   150      -9.980  -5.248  30.134  1.00  0.00           O  
ATOM   2439  CB  HID   150      -9.101  -8.328  28.654  1.00  0.00           C  
ATOM   2440  CG  HID   150     -10.052  -9.301  29.173  1.00  0.00           C  
ATOM   2441  CD2 HID   150      -9.837 -10.208  30.181  1.00  0.00           C  
ATOM   2442  ND1 HID   150     -11.338  -9.419  28.719  1.00  0.00           N  
ATOM   2443  CE1 HID   150     -11.885 -10.421  29.462  1.00  0.00           C  
ATOM   2444  NE2 HID   150     -11.006 -10.940  30.285  1.00  0.00           N  
ATOM   2445  H   HID   150      -8.239  -5.466  28.748  1.00  0.00           H  
ATOM   2446  HA  HID   150     -10.454  -7.069  27.665  1.00  0.00           H  
ATOM   2447  HB2 HID   150      -8.784  -8.604  27.649  1.00  0.00           H  
ATOM   2448  HB3 HID   150      -8.194  -8.271  29.255  1.00  0.00           H  
ATOM   2449  HD1 HID   150     -11.899  -8.981  28.002  1.00  0.00           H  
ATOM   2450  HD2 HID   150      -8.947 -10.309  30.784  1.00  0.00           H  
ATOM   2451  HE1 HID   150     -12.942 -10.641  29.436  1.00  0.00           H  
ATOM   2452  N   ILE   151     -11.768  -6.562  29.652  1.00  0.00           N  
ATOM   2453  CA  ILE   151     -12.690  -5.712  30.364  1.00  0.00           C  
ATOM   2454  C   ILE   151     -13.839  -6.649  30.923  1.00  0.00           C  
ATOM   2455  O   ILE   151     -14.431  -7.407  30.190  1.00  0.00           O  
ATOM   2456  CB  ILE   151     -13.406  -4.695  29.482  1.00  0.00           C  
ATOM   2457  CG1 ILE   151     -12.464  -3.655  28.829  1.00  0.00           C  
ATOM   2458  CG2 ILE   151     -14.420  -3.809  30.203  1.00  0.00           C  
ATOM   2459  CD1 ILE   151     -12.140  -3.953  27.396  1.00  0.00           C  
ATOM   2460  H   ILE   151     -12.049  -7.332  29.062  1.00  0.00           H  
ATOM   2461  HA  ILE   151     -12.186  -5.203  31.185  1.00  0.00           H  
ATOM   2462  HB  ILE   151     -13.955  -5.134  28.649  1.00  0.00           H  
ATOM   2463 HG12 ILE   151     -12.965  -2.700  28.674  1.00  0.00           H  
ATOM   2464 HG13 ILE   151     -11.622  -3.407  29.475  1.00  0.00           H  
ATOM   2465 HG21 ILE   151     -13.844  -3.183  30.884  1.00  0.00           H  
ATOM   2466 HG22 ILE   151     -14.954  -3.277  29.416  1.00  0.00           H  
ATOM   2467 HG23 ILE   151     -15.152  -4.370  30.786  1.00  0.00           H  
ATOM   2468 HD11 ILE   151     -11.520  -3.201  26.908  1.00  0.00           H  
ATOM   2469 HD12 ILE   151     -11.681  -4.942  27.376  1.00  0.00           H  
ATOM   2470 HD13 ILE   151     -13.104  -4.049  26.896  1.00  0.00           H  
ATOM   2471  N   GLY   152     -14.010  -6.574  32.232  1.00  0.00           N  
ATOM   2472  CA  GLY   152     -14.769  -7.527  32.963  1.00  0.00           C  
ATOM   2473  C   GLY   152     -16.300  -7.344  32.831  1.00  0.00           C  
ATOM   2474  O   GLY   152     -16.707  -6.436  32.102  1.00  0.00           O  
ATOM   2475  H   GLY   152     -13.433  -5.862  32.657  1.00  0.00           H  
ATOM   2476  HA2 GLY   152     -14.481  -8.450  32.459  1.00  0.00           H  
ATOM   2477  HA3 GLY   152     -14.459  -7.449  34.005  1.00  0.00           H  
ATOM   2478  N   ILE   153     -16.984  -8.285  33.455  1.00  0.00           N  
ATOM   2479  CA  ILE   153     -18.405  -7.963  33.798  1.00  0.00           C  
ATOM   2480  C   ILE   153     -18.528  -6.723  34.766  1.00  0.00           C  
ATOM   2481  O   ILE   153     -17.622  -6.604  35.628  1.00  0.00           O  
ATOM   2482  CB  ILE   153     -19.090  -9.237  34.473  1.00  0.00           C  
ATOM   2483  CG1 ILE   153     -18.943 -10.543  33.643  1.00  0.00           C  
ATOM   2484  CG2 ILE   153     -20.495  -8.773  34.667  1.00  0.00           C  
ATOM   2485  CD1 ILE   153     -19.535 -11.835  34.038  1.00  0.00           C  
ATOM   2486  H   ILE   153     -16.399  -8.883  34.021  1.00  0.00           H  
ATOM   2487  HA  ILE   153     -18.997  -7.781  32.901  1.00  0.00           H  
ATOM   2488  HB  ILE   153     -18.605  -9.482  35.418  1.00  0.00           H  
ATOM   2489 HG12 ILE   153     -19.287 -10.303  32.637  1.00  0.00           H  
ATOM   2490 HG13 ILE   153     -17.871 -10.738  33.609  1.00  0.00           H  
ATOM   2491 HG21 ILE   153     -20.954  -8.506  33.715  1.00  0.00           H  
ATOM   2492 HG22 ILE   153     -21.008  -9.707  34.897  1.00  0.00           H  
ATOM   2493 HG23 ILE   153     -20.728  -8.060  35.457  1.00  0.00           H  
ATOM   2494 HD11 ILE   153     -19.033 -12.325  34.873  1.00  0.00           H  
ATOM   2495 HD12 ILE   153     -20.606 -11.901  34.225  1.00  0.00           H  
ATOM   2496 HD13 ILE   153     -19.417 -12.540  33.215  1.00  0.00           H  
ATOM   2497  N   SER   154     -19.460  -5.789  34.637  1.00  0.00           N  
ATOM   2498  CA  SER   154     -19.624  -4.572  35.492  1.00  0.00           C  
ATOM   2499  C   SER   154     -20.234  -4.873  36.900  1.00  0.00           C  
ATOM   2500  O   SER   154     -21.415  -4.458  37.128  1.00  0.00           O  
ATOM   2501  CB  SER   154     -20.378  -3.552  34.652  1.00  0.00           C  
ATOM   2502  OG  SER   154     -21.711  -3.895  34.316  1.00  0.00           O  
ATOM   2503  H   SER   154     -20.173  -5.996  33.951  1.00  0.00           H  
ATOM   2504  HA  SER   154     -18.684  -4.153  35.851  1.00  0.00           H  
ATOM   2505  HB2 SER   154     -20.429  -2.598  35.177  1.00  0.00           H  
ATOM   2506  HB3 SER   154     -19.870  -3.304  33.720  1.00  0.00           H  
ATOM   2507  HG  SER   154     -21.772  -3.713  33.376  1.00  0.00           H  
ATOM   2508  N   SER   155     -19.434  -5.574  37.703  1.00  0.00           N  
ATOM   2509  CA  SER   155     -19.775  -5.889  39.059  1.00  0.00           C  
ATOM   2510  C   SER   155     -18.526  -6.415  39.864  1.00  0.00           C  
ATOM   2511  O   SER   155     -17.556  -6.848  39.229  1.00  0.00           O  
ATOM   2512  CB  SER   155     -20.827  -6.994  39.123  1.00  0.00           C  
ATOM   2513  OG  SER   155     -20.360  -8.214  38.617  1.00  0.00           O  
ATOM   2514  H   SER   155     -18.510  -5.891  37.446  1.00  0.00           H  
ATOM   2515  HA  SER   155     -20.251  -5.057  39.579  1.00  0.00           H  
ATOM   2516  HB2 SER   155     -21.190  -7.170  40.135  1.00  0.00           H  
ATOM   2517  HB3 SER   155     -21.624  -6.812  38.403  1.00  0.00           H  
ATOM   2518  HG  SER   155     -20.910  -8.935  38.931  1.00  0.00           H  
ATOM   2519  N   SER   156     -18.548  -6.314  41.160  1.00  0.00           N  
ATOM   2520  CA  SER   156     -17.441  -6.720  42.023  1.00  0.00           C  
ATOM   2521  C   SER   156     -17.014  -8.222  41.837  1.00  0.00           C  
ATOM   2522  O   SER   156     -15.825  -8.558  41.761  1.00  0.00           O  
ATOM   2523  CB  SER   156     -17.976  -6.363  43.467  1.00  0.00           C  
ATOM   2524  OG  SER   156     -19.180  -7.199  43.720  1.00  0.00           O  
ATOM   2525  H   SER   156     -19.399  -6.034  41.628  1.00  0.00           H  
ATOM   2526  HA  SER   156     -16.603  -6.113  41.679  1.00  0.00           H  
ATOM   2527  HB2 SER   156     -17.127  -6.426  44.148  1.00  0.00           H  
ATOM   2528  HB3 SER   156     -18.174  -5.292  43.500  1.00  0.00           H  
ATOM   2529  HG  SER   156     -19.669  -6.847  44.467  1.00  0.00           H  
ATOM   2530  N   LYS   157     -17.933  -9.150  41.846  1.00  0.00           N  
ATOM   2531  CA  LYS   157     -17.689 -10.553  41.378  1.00  0.00           C  
ATOM   2532  C   LYS   157     -18.753 -11.010  40.395  1.00  0.00           C  
ATOM   2533  O   LYS   157     -19.745 -10.402  40.313  1.00  0.00           O  
ATOM   2534  CB  LYS   157     -17.548 -11.463  42.587  1.00  0.00           C  
ATOM   2535  CG  LYS   157     -18.891 -11.870  43.141  1.00  0.00           C  
ATOM   2536  CD  LYS   157     -18.743 -12.511  44.564  1.00  0.00           C  
ATOM   2537  CE  LYS   157     -20.216 -13.055  44.870  1.00  0.00           C  
ATOM   2538  NZ  LYS   157     -20.342 -13.477  46.274  1.00  0.00           N1+
ATOM   2539  H   LYS   157     -18.896  -8.848  41.885  1.00  0.00           H  
ATOM   2540  HA  LYS   157     -16.767 -10.491  40.800  1.00  0.00           H  
ATOM   2541  HB2 LYS   157     -16.949 -12.310  42.253  1.00  0.00           H  
ATOM   2542  HB3 LYS   157     -16.963 -10.926  43.334  1.00  0.00           H  
ATOM   2543  HG2 LYS   157     -19.479 -10.966  43.298  1.00  0.00           H  
ATOM   2544  HG3 LYS   157     -19.456 -12.514  42.467  1.00  0.00           H  
ATOM   2545  HD2 LYS   157     -18.020 -13.324  44.632  1.00  0.00           H  
ATOM   2546  HD3 LYS   157     -18.436 -11.763  45.295  1.00  0.00           H  
ATOM   2547  HE2 LYS   157     -20.930 -12.255  44.671  1.00  0.00           H  
ATOM   2548  HE3 LYS   157     -20.475 -13.824  44.142  1.00  0.00           H  
ATOM   2549  HZ1 LYS   157     -20.499 -12.695  46.893  1.00  0.00           H  
ATOM   2550  HZ2 LYS   157     -21.052 -14.194  46.316  1.00  0.00           H  
ATOM   2551  HZ3 LYS   157     -19.485 -13.796  46.704  1.00  0.00           H  
ATOM   2552  N   GLU   158     -18.440 -11.932  39.555  1.00  0.00           N  
ATOM   2553  CA  GLU   158     -19.090 -12.134  38.272  1.00  0.00           C  
ATOM   2554  C   GLU   158     -20.480 -12.799  38.469  1.00  0.00           C  
ATOM   2555  O   GLU   158     -21.342 -12.678  37.553  1.00  0.00           O  
ATOM   2556  CB  GLU   158     -18.162 -13.111  37.541  1.00  0.00           C  
ATOM   2557  CG  GLU   158     -16.741 -12.574  37.096  1.00  0.00           C  
ATOM   2558  CD  GLU   158     -16.161 -13.248  35.904  1.00  0.00           C  
ATOM   2559  OE1 GLU   158     -15.017 -12.848  35.547  1.00  0.00           O  
ATOM   2560  OE2 GLU   158     -16.815 -14.010  35.197  1.00  0.00           O1-
ATOM   2561  H   GLU   158     -17.525 -12.356  39.594  1.00  0.00           H  
ATOM   2562  HA  GLU   158     -19.144 -11.173  37.760  1.00  0.00           H  
ATOM   2563  HB2 GLU   158     -18.147 -14.000  38.172  1.00  0.00           H  
ATOM   2564  HB3 GLU   158     -18.733 -13.442  36.674  1.00  0.00           H  
ATOM   2565  HG2 GLU   158     -16.825 -11.548  36.739  1.00  0.00           H  
ATOM   2566  HG3 GLU   158     -16.012 -12.563  37.907  1.00  0.00           H  
ATOM   2567  N   SER   159     -20.729 -13.315  39.658  1.00  0.00           N  
ATOM   2568  CA  SER   159     -22.081 -13.756  40.112  1.00  0.00           C  
ATOM   2569  C   SER   159     -22.911 -12.725  40.930  1.00  0.00           C  
ATOM   2570  O   SER   159     -24.050 -12.999  41.352  1.00  0.00           O  
ATOM   2571  CB  SER   159     -21.912 -14.964  41.021  1.00  0.00           C  
ATOM   2572  OG  SER   159     -21.104 -14.645  42.155  1.00  0.00           O  
ATOM   2573  H   SER   159     -20.033 -13.236  40.386  1.00  0.00           H  
ATOM   2574  HA  SER   159     -22.693 -14.110  39.282  1.00  0.00           H  
ATOM   2575  HB2 SER   159     -22.896 -15.355  41.279  1.00  0.00           H  
ATOM   2576  HB3 SER   159     -21.337 -15.717  40.482  1.00  0.00           H  
ATOM   2577  HG  SER   159     -20.365 -15.256  42.187  1.00  0.00           H  
ATOM   2578  N   SER   160     -22.296 -11.567  41.207  1.00  0.00           N  
ATOM   2579  CA  SER   160     -23.033 -10.356  41.460  1.00  0.00           C  
ATOM   2580  C   SER   160     -23.455  -9.640  40.197  1.00  0.00           C  
ATOM   2581  O   SER   160     -22.769  -9.511  39.220  1.00  0.00           O  
ATOM   2582  CB  SER   160     -22.210  -9.378  42.408  1.00  0.00           C  
ATOM   2583  OG  SER   160     -23.038  -8.421  42.984  1.00  0.00           O  
ATOM   2584  H   SER   160     -21.305 -11.370  41.186  1.00  0.00           H  
ATOM   2585  HA  SER   160     -23.865 -10.631  42.108  1.00  0.00           H  
ATOM   2586  HB2 SER   160     -21.715  -9.959  43.185  1.00  0.00           H  
ATOM   2587  HB3 SER   160     -21.477  -8.825  41.819  1.00  0.00           H  
ATOM   2588  HG  SER   160     -23.039  -7.625  42.447  1.00  0.00           H  
ATOM   2589  N   LYS   161     -24.762  -9.333  40.191  1.00  0.00           N  
ATOM   2590  CA  LYS   161     -25.545  -8.978  38.921  1.00  0.00           C  
ATOM   2591  C   LYS   161     -24.764  -7.818  38.194  1.00  0.00           C  
ATOM   2592  O   LYS   161     -24.327  -6.913  38.908  1.00  0.00           O  
ATOM   2593  CB  LYS   161     -27.017  -8.760  39.204  1.00  0.00           C  
ATOM   2594  CG  LYS   161     -27.890  -8.528  38.024  1.00  0.00           C  
ATOM   2595  CD  LYS   161     -29.378  -8.583  38.403  1.00  0.00           C  
ATOM   2596  CE  LYS   161     -29.774  -7.541  39.417  1.00  0.00           C  
ATOM   2597  NZ  LYS   161     -31.191  -7.150  39.180  1.00  0.00           N1+
ATOM   2598  H   LYS   161     -25.183  -9.296  41.108  1.00  0.00           H  
ATOM   2599  HA  LYS   161     -25.478  -9.876  38.308  1.00  0.00           H  
ATOM   2600  HB2 LYS   161     -27.434  -9.625  39.720  1.00  0.00           H  
ATOM   2601  HB3 LYS   161     -26.977  -7.867  39.828  1.00  0.00           H  
ATOM   2602  HG2 LYS   161     -27.715  -7.535  37.608  1.00  0.00           H  
ATOM   2603  HG3 LYS   161     -27.668  -9.333  37.323  1.00  0.00           H  
ATOM   2604  HD2 LYS   161     -29.862  -8.395  37.445  1.00  0.00           H  
ATOM   2605  HD3 LYS   161     -29.644  -9.594  38.710  1.00  0.00           H  
ATOM   2606  HE2 LYS   161     -29.765  -7.991  40.410  1.00  0.00           H  
ATOM   2607  HE3 LYS   161     -29.197  -6.616  39.442  1.00  0.00           H  
ATOM   2608  HZ1 LYS   161     -31.799  -7.659  39.806  1.00  0.00           H  
ATOM   2609  HZ2 LYS   161     -31.244  -6.172  39.427  1.00  0.00           H  
ATOM   2610  HZ3 LYS   161     -31.580  -7.348  38.269  1.00  0.00           H  
ATOM   2611  N   GLU   162     -24.544  -7.790  36.881  1.00  0.00           N  
ATOM   2612  CA  GLU   162     -24.010  -6.638  36.107  1.00  0.00           C  
ATOM   2613  C   GLU   162     -24.870  -5.356  36.234  1.00  0.00           C  
ATOM   2614  O   GLU   162     -26.070  -5.356  36.398  1.00  0.00           O  
ATOM   2615  CB  GLU   162     -23.828  -6.936  34.693  1.00  0.00           C  
ATOM   2616  CG  GLU   162     -25.099  -6.691  33.879  1.00  0.00           C  
ATOM   2617  CD  GLU   162     -24.840  -7.244  32.451  1.00  0.00           C  
ATOM   2618  OE1 GLU   162     -23.698  -7.109  31.895  1.00  0.00           O  
ATOM   2619  OE2 GLU   162     -25.771  -7.895  31.877  1.00  0.00           O1-
ATOM   2620  H   GLU   162     -25.120  -8.439  36.364  1.00  0.00           H  
ATOM   2621  HA  GLU   162     -23.023  -6.427  36.518  1.00  0.00           H  
ATOM   2622  HB2 GLU   162     -23.070  -6.250  34.313  1.00  0.00           H  
ATOM   2623  HB3 GLU   162     -23.309  -7.892  34.625  1.00  0.00           H  
ATOM   2624  HG2 GLU   162     -25.829  -7.386  34.293  1.00  0.00           H  
ATOM   2625  HG3 GLU   162     -25.288  -5.618  33.845  1.00  0.00           H  
ATOM   2626  N   ASN   163     -24.111  -4.237  36.073  1.00  0.00           N  
ATOM   2627  CA  ASN   163     -24.697  -2.926  35.677  1.00  0.00           C  
ATOM   2628  C   ASN   163     -25.121  -2.803  34.212  1.00  0.00           C  
ATOM   2629  O   ASN   163     -25.962  -2.027  33.858  1.00  0.00           O  
ATOM   2630  CB  ASN   163     -23.700  -1.763  36.047  1.00  0.00           C  
ATOM   2631  CG  ASN   163     -23.643  -1.551  37.549  1.00  0.00           C  
ATOM   2632  ND2 ASN   163     -22.636  -2.186  38.161  1.00  0.00           N  
ATOM   2633  OD1 ASN   163     -24.237  -0.672  38.156  1.00  0.00           O  
ATOM   2634  H   ASN   163     -23.159  -4.407  35.783  1.00  0.00           H  
ATOM   2635  HA  ASN   163     -25.579  -2.902  36.317  1.00  0.00           H  
ATOM   2636  HB2 ASN   163     -22.689  -1.995  35.713  1.00  0.00           H  
ATOM   2637  HB3 ASN   163     -24.082  -0.789  35.742  1.00  0.00           H  
ATOM   2638 HD21 ASN   163     -22.435  -1.888  39.105  1.00  0.00           H  
ATOM   2639 HD22 ASN   163     -22.002  -2.824  37.701  1.00  0.00           H  
ATOM   2640  N   SER   164     -24.399  -3.378  33.252  1.00  0.00           N  
ATOM   2641  CA  SER   164     -24.445  -3.197  31.833  1.00  0.00           C  
ATOM   2642  C   SER   164     -25.645  -3.739  31.061  1.00  0.00           C  
ATOM   2643  O   SER   164     -25.564  -4.017  29.859  1.00  0.00           O  
ATOM   2644  CB  SER   164     -23.202  -3.880  31.222  1.00  0.00           C  
ATOM   2645  OG  SER   164     -22.046  -3.171  31.615  1.00  0.00           O  
ATOM   2646  H   SER   164     -23.532  -3.824  33.514  1.00  0.00           H  
ATOM   2647  HA  SER   164     -24.347  -2.146  31.562  1.00  0.00           H  
ATOM   2648  HB2 SER   164     -23.233  -4.868  31.681  1.00  0.00           H  
ATOM   2649  HB3 SER   164     -23.273  -3.915  30.134  1.00  0.00           H  
ATOM   2650  HG  SER   164     -21.289  -3.501  31.127  1.00  0.00           H  
ATOM   2651  N   LEU   165     -26.725  -3.944  31.840  1.00  0.00           N  
ATOM   2652  CA  LEU   165     -27.985  -4.533  31.448  1.00  0.00           C  
ATOM   2653  C   LEU   165     -28.573  -3.882  30.233  1.00  0.00           C  
ATOM   2654  O   LEU   165     -29.093  -2.775  30.285  1.00  0.00           O  
ATOM   2655  CB  LEU   165     -28.984  -4.395  32.617  1.00  0.00           C  
ATOM   2656  CG  LEU   165     -28.546  -5.224  33.931  1.00  0.00           C  
ATOM   2657  CD1 LEU   165     -29.206  -4.536  35.111  1.00  0.00           C  
ATOM   2658  CD2 LEU   165     -29.003  -6.644  33.743  1.00  0.00           C  
ATOM   2659  H   LEU   165     -26.462  -3.948  32.816  1.00  0.00           H  
ATOM   2660  HA  LEU   165     -27.756  -5.573  31.214  1.00  0.00           H  
ATOM   2661  HB2 LEU   165     -28.902  -3.316  32.743  1.00  0.00           H  
ATOM   2662  HB3 LEU   165     -30.010  -4.567  32.292  1.00  0.00           H  
ATOM   2663  HG  LEU   165     -27.470  -5.084  34.032  1.00  0.00           H  
ATOM   2664 HD11 LEU   165     -28.965  -5.015  36.060  1.00  0.00           H  
ATOM   2665 HD12 LEU   165     -28.832  -3.515  35.194  1.00  0.00           H  
ATOM   2666 HD13 LEU   165     -30.287  -4.561  34.971  1.00  0.00           H  
ATOM   2667 HD21 LEU   165     -30.048  -6.714  33.440  1.00  0.00           H  
ATOM   2668 HD22 LEU   165     -28.443  -7.157  32.961  1.00  0.00           H  
ATOM   2669 HD23 LEU   165     -28.879  -7.287  34.613  1.00  0.00           H  
ATOM   2670  N   SER   166     -28.557  -4.603  29.105  1.00  0.00           N  
ATOM   2671  CA  SER   166     -29.035  -4.133  27.815  1.00  0.00           C  
ATOM   2672  C   SER   166     -28.282  -2.922  27.277  1.00  0.00           C  
ATOM   2673  O   SER   166     -28.715  -2.324  26.249  1.00  0.00           O  
ATOM   2674  CB  SER   166     -30.497  -3.859  27.686  1.00  0.00           C  
ATOM   2675  OG  SER   166     -31.028  -5.099  28.051  1.00  0.00           O  
ATOM   2676  H   SER   166     -28.125  -5.516  29.115  1.00  0.00           H  
ATOM   2677  HA  SER   166     -28.773  -4.871  27.056  1.00  0.00           H  
ATOM   2678  HB2 SER   166     -30.695  -3.108  28.451  1.00  0.00           H  
ATOM   2679  HB3 SER   166     -30.622  -3.534  26.653  1.00  0.00           H  
ATOM   2680  HG  SER   166     -31.832  -5.260  27.551  1.00  0.00           H  
ATOM   2681  N   ASN   167     -27.235  -2.525  27.884  1.00  0.00           N  
ATOM   2682  CA  ASN   167     -26.553  -1.225  27.595  1.00  0.00           C  
ATOM   2683  C   ASN   167     -25.439  -1.434  26.571  1.00  0.00           C  
ATOM   2684  O   ASN   167     -25.231  -2.579  26.206  1.00  0.00           O  
ATOM   2685  CB  ASN   167     -25.984  -0.522  28.881  1.00  0.00           C  
ATOM   2686  CG  ASN   167     -26.242   0.992  28.801  1.00  0.00           C  
ATOM   2687  ND2 ASN   167     -26.904   1.446  29.830  1.00  0.00           N  
ATOM   2688  OD1 ASN   167     -25.866   1.640  27.860  1.00  0.00           O  
ATOM   2689  H   ASN   167     -26.811  -3.138  28.565  1.00  0.00           H  
ATOM   2690  HA  ASN   167     -27.310  -0.558  27.181  1.00  0.00           H  
ATOM   2691  HB2 ASN   167     -26.363  -0.947  29.811  1.00  0.00           H  
ATOM   2692  HB3 ASN   167     -24.923  -0.764  28.929  1.00  0.00           H  
ATOM   2693 HD21 ASN   167     -26.837   2.425  30.068  1.00  0.00           H  
ATOM   2694 HD22 ASN   167     -27.179   0.864  30.608  1.00  0.00           H  
ATOM   2695  N   LEU   168     -24.799  -0.351  26.088  1.00  0.00           N  
ATOM   2696  CA  LEU   168     -23.607  -0.356  25.335  1.00  0.00           C  
ATOM   2697  C   LEU   168     -22.850   0.946  25.682  1.00  0.00           C  
ATOM   2698  O   LEU   168     -23.338   2.058  25.495  1.00  0.00           O  
ATOM   2699  CB  LEU   168     -24.137  -0.297  23.879  1.00  0.00           C  
ATOM   2700  CG  LEU   168     -23.069  -0.112  22.862  1.00  0.00           C  
ATOM   2701  CD1 LEU   168     -21.973  -1.108  22.882  1.00  0.00           C  
ATOM   2702  CD2 LEU   168     -23.618  -0.093  21.436  1.00  0.00           C  
ATOM   2703  H   LEU   168     -25.078   0.510  26.537  1.00  0.00           H  
ATOM   2704  HA  LEU   168     -22.956  -1.197  25.575  1.00  0.00           H  
ATOM   2705  HB2 LEU   168     -24.648  -1.215  23.588  1.00  0.00           H  
ATOM   2706  HB3 LEU   168     -24.792   0.572  23.821  1.00  0.00           H  
ATOM   2707  HG  LEU   168     -22.517   0.818  22.998  1.00  0.00           H  
ATOM   2708 HD11 LEU   168     -21.215  -0.964  22.112  1.00  0.00           H  
ATOM   2709 HD12 LEU   168     -21.471  -1.066  23.848  1.00  0.00           H  
ATOM   2710 HD13 LEU   168     -22.384  -2.103  22.711  1.00  0.00           H  
ATOM   2711 HD21 LEU   168     -24.015  -1.090  21.243  1.00  0.00           H  
ATOM   2712 HD22 LEU   168     -24.353   0.708  21.373  1.00  0.00           H  
ATOM   2713 HD23 LEU   168     -22.872   0.177  20.689  1.00  0.00           H  
ATOM   2714  N   PHE   169     -21.639   0.938  26.187  1.00  0.00           N  
ATOM   2715  CA  PHE   169     -20.731   2.031  26.485  1.00  0.00           C  
ATOM   2716  C   PHE   169     -19.502   1.907  25.539  1.00  0.00           C  
ATOM   2717  O   PHE   169     -19.238   0.906  24.859  1.00  0.00           O  
ATOM   2718  CB  PHE   169     -20.302   1.836  27.944  1.00  0.00           C  
ATOM   2719  CG  PHE   169     -21.416   1.692  28.918  1.00  0.00           C  
ATOM   2720  CD1 PHE   169     -21.913   2.875  29.550  1.00  0.00           C  
ATOM   2721  CD2 PHE   169     -21.748   0.459  29.481  1.00  0.00           C  
ATOM   2722  CE1 PHE   169     -22.806   2.780  30.630  1.00  0.00           C  
ATOM   2723  CE2 PHE   169     -22.751   0.366  30.439  1.00  0.00           C  
ATOM   2724  CZ  PHE   169     -23.226   1.533  31.045  1.00  0.00           C  
ATOM   2725  H   PHE   169     -21.304   0.021  26.444  1.00  0.00           H  
ATOM   2726  HA  PHE   169     -21.108   3.048  26.600  1.00  0.00           H  
ATOM   2727  HB2 PHE   169     -19.546   1.050  27.956  1.00  0.00           H  
ATOM   2728  HB3 PHE   169     -19.871   2.787  28.259  1.00  0.00           H  
ATOM   2729  HD1 PHE   169     -21.581   3.856  29.243  1.00  0.00           H  
ATOM   2730  HD2 PHE   169     -21.170  -0.373  29.108  1.00  0.00           H  
ATOM   2731  HE1 PHE   169     -22.986   3.683  31.194  1.00  0.00           H  
ATOM   2732  HE2 PHE   169     -22.935  -0.616  30.849  1.00  0.00           H  
ATOM   2733  HZ  PHE   169     -23.909   1.568  31.880  1.00  0.00           H  
ATOM   2734  N   THR   170     -18.722   2.979  25.548  1.00  0.00           N  
ATOM   2735  CA  THR   170     -17.781   3.234  24.441  1.00  0.00           C  
ATOM   2736  C   THR   170     -16.407   3.732  24.918  1.00  0.00           C  
ATOM   2737  O   THR   170     -16.404   4.758  25.655  1.00  0.00           O  
ATOM   2738  CB  THR   170     -18.359   4.318  23.492  1.00  0.00           C  
ATOM   2739  CG2 THR   170     -17.528   4.417  22.196  1.00  0.00           C  
ATOM   2740  OG1 THR   170     -19.629   3.933  23.050  1.00  0.00           O  
ATOM   2741  H   THR   170     -18.951   3.756  26.151  1.00  0.00           H  
ATOM   2742  HA  THR   170     -17.622   2.328  23.857  1.00  0.00           H  
ATOM   2743  HB  THR   170     -18.420   5.284  23.992  1.00  0.00           H  
ATOM   2744  HG1 THR   170     -20.208   4.070  23.803  1.00  0.00           H  
ATOM   2745 HG21 THR   170     -18.046   5.033  21.460  1.00  0.00           H  
ATOM   2746 HG22 THR   170     -16.489   4.672  22.402  1.00  0.00           H  
ATOM   2747 HG23 THR   170     -17.497   3.443  21.709  1.00  0.00           H  
ATOM   2748  N   MET   171     -15.349   3.124  24.485  1.00  0.00           N  
ATOM   2749  CA  MET   171     -13.937   3.473  24.838  1.00  0.00           C  
ATOM   2750  C   MET   171     -13.159   3.697  23.524  1.00  0.00           C  
ATOM   2751  O   MET   171     -13.537   3.160  22.477  1.00  0.00           O  
ATOM   2752  CB  MET   171     -13.208   2.383  25.790  1.00  0.00           C  
ATOM   2753  CG  MET   171     -13.695   2.671  27.231  1.00  0.00           C  
ATOM   2754  SD  MET   171     -12.594   2.007  28.541  1.00  0.00           S  
ATOM   2755  CE  MET   171     -12.491   0.223  28.173  1.00  0.00           C  
ATOM   2756  H   MET   171     -15.525   2.259  23.993  1.00  0.00           H  
ATOM   2757  HA  MET   171     -14.030   4.421  25.368  1.00  0.00           H  
ATOM   2758  HB2 MET   171     -13.450   1.378  25.443  1.00  0.00           H  
ATOM   2759  HB3 MET   171     -12.128   2.524  25.739  1.00  0.00           H  
ATOM   2760  HG2 MET   171     -13.855   3.747  27.292  1.00  0.00           H  
ATOM   2761  HG3 MET   171     -14.685   2.227  27.342  1.00  0.00           H  
ATOM   2762  HE1 MET   171     -11.894   0.053  27.277  1.00  0.00           H  
ATOM   2763  HE2 MET   171     -12.039  -0.311  29.009  1.00  0.00           H  
ATOM   2764  HE3 MET   171     -13.519  -0.114  28.043  1.00  0.00           H  
ATOM   2765  N   THR   172     -12.129   4.560  23.607  1.00  0.00           N  
ATOM   2766  CA  THR   172     -11.027   4.787  22.589  1.00  0.00           C  
ATOM   2767  C   THR   172      -9.663   4.513  23.104  1.00  0.00           C  
ATOM   2768  O   THR   172      -9.356   4.875  24.234  1.00  0.00           O  
ATOM   2769  CB  THR   172     -11.483   6.071  21.847  1.00  0.00           C  
ATOM   2770  CG2 THR   172     -11.347   7.331  22.684  1.00  0.00           C  
ATOM   2771  OG1 THR   172     -10.510   6.160  20.769  1.00  0.00           O  
ATOM   2772  H   THR   172     -11.952   4.901  24.541  1.00  0.00           H  
ATOM   2773  HA  THR   172     -11.109   3.987  21.853  1.00  0.00           H  
ATOM   2774  HB  THR   172     -12.499   5.929  21.477  1.00  0.00           H  
ATOM   2775  HG1 THR   172     -10.855   5.435  20.242  1.00  0.00           H  
ATOM   2776 HG21 THR   172     -10.282   7.386  22.907  1.00  0.00           H  
ATOM   2777 HG22 THR   172     -11.731   8.129  22.048  1.00  0.00           H  
ATOM   2778 HG23 THR   172     -11.840   7.225  23.650  1.00  0.00           H  
ATOM   2779  N   VAL   173      -8.770   3.860  22.282  1.00  0.00           N  
ATOM   2780  CA  VAL   173      -7.329   3.759  22.444  1.00  0.00           C  
ATOM   2781  C   VAL   173      -6.653   4.609  21.429  1.00  0.00           C  
ATOM   2782  O   VAL   173      -6.927   4.550  20.310  1.00  0.00           O  
ATOM   2783  CB  VAL   173      -6.827   2.349  22.522  1.00  0.00           C  
ATOM   2784  CG1 VAL   173      -5.284   2.201  22.472  1.00  0.00           C  
ATOM   2785  CG2 VAL   173      -7.251   1.624  23.811  1.00  0.00           C  
ATOM   2786  H   VAL   173      -9.143   3.837  21.344  1.00  0.00           H  
ATOM   2787  HA  VAL   173      -7.011   4.259  23.358  1.00  0.00           H  
ATOM   2788  HB  VAL   173      -7.367   1.842  21.723  1.00  0.00           H  
ATOM   2789 HG11 VAL   173      -4.941   1.194  22.713  1.00  0.00           H  
ATOM   2790 HG12 VAL   173      -4.851   2.576  21.545  1.00  0.00           H  
ATOM   2791 HG13 VAL   173      -4.894   2.791  23.301  1.00  0.00           H  
ATOM   2792 HG21 VAL   173      -7.003   0.564  23.754  1.00  0.00           H  
ATOM   2793 HG22 VAL   173      -6.849   2.033  24.738  1.00  0.00           H  
ATOM   2794 HG23 VAL   173      -8.330   1.778  23.813  1.00  0.00           H  
ATOM   2795  N   GLU   174      -5.773   5.536  21.815  1.00  0.00           N  
ATOM   2796  CA  GLU   174      -4.681   6.157  21.024  1.00  0.00           C  
ATOM   2797  C   GLU   174      -3.309   5.877  21.526  1.00  0.00           C  
ATOM   2798  O   GLU   174      -3.049   5.357  22.583  1.00  0.00           O  
ATOM   2799  CB  GLU   174      -5.024   7.675  20.922  1.00  0.00           C  
ATOM   2800  CG  GLU   174      -4.674   8.448  22.167  1.00  0.00           C  
ATOM   2801  CD  GLU   174      -5.227   9.886  22.160  1.00  0.00           C  
ATOM   2802  OE1 GLU   174      -6.351  10.065  21.703  1.00  0.00           O  
ATOM   2803  OE2 GLU   174      -4.416  10.796  22.371  1.00  0.00           O1-
ATOM   2804  H   GLU   174      -5.642   5.713  22.801  1.00  0.00           H  
ATOM   2805  HA  GLU   174      -4.713   5.771  20.005  1.00  0.00           H  
ATOM   2806  HB2 GLU   174      -4.495   7.998  20.025  1.00  0.00           H  
ATOM   2807  HB3 GLU   174      -6.094   7.741  20.725  1.00  0.00           H  
ATOM   2808  HG2 GLU   174      -5.268   7.888  22.890  1.00  0.00           H  
ATOM   2809  HG3 GLU   174      -3.631   8.415  22.481  1.00  0.00           H  
ATOM   2810  N   VAL   175      -2.308   6.245  20.709  1.00  0.00           N  
ATOM   2811  CA  VAL   175      -0.889   5.963  21.043  1.00  0.00           C  
ATOM   2812  C   VAL   175       0.089   6.997  20.348  1.00  0.00           C  
ATOM   2813  O   VAL   175      -0.046   7.196  19.126  1.00  0.00           O  
ATOM   2814  CB  VAL   175      -0.454   4.616  20.547  1.00  0.00           C  
ATOM   2815  CG1 VAL   175      -0.469   4.256  19.070  1.00  0.00           C  
ATOM   2816  CG2 VAL   175       0.879   4.228  21.002  1.00  0.00           C  
ATOM   2817  H   VAL   175      -2.558   6.519  19.770  1.00  0.00           H  
ATOM   2818  HA  VAL   175      -0.623   6.089  22.092  1.00  0.00           H  
ATOM   2819  HB  VAL   175      -1.148   3.868  20.928  1.00  0.00           H  
ATOM   2820 HG11 VAL   175      -1.428   4.515  18.621  1.00  0.00           H  
ATOM   2821 HG12 VAL   175       0.261   4.818  18.487  1.00  0.00           H  
ATOM   2822 HG13 VAL   175      -0.192   3.211  18.924  1.00  0.00           H  
ATOM   2823 HG21 VAL   175       0.927   4.541  22.046  1.00  0.00           H  
ATOM   2824 HG22 VAL   175       1.149   3.184  21.156  1.00  0.00           H  
ATOM   2825 HG23 VAL   175       1.742   4.637  20.477  1.00  0.00           H  
ATOM   2826  N   LYS   176       1.012   7.670  20.990  1.00  0.00           N  
ATOM   2827  CA  LYS   176       1.745   8.835  20.550  1.00  0.00           C  
ATOM   2828  C   LYS   176       3.183   8.751  21.010  1.00  0.00           C  
ATOM   2829  O   LYS   176       3.539   8.431  22.195  1.00  0.00           O  
ATOM   2830  CB  LYS   176       0.981  10.026  21.153  1.00  0.00           C  
ATOM   2831  CG  LYS   176       1.148  11.296  20.328  1.00  0.00           C  
ATOM   2832  CD  LYS   176       0.595  12.490  21.096  1.00  0.00           C  
ATOM   2833  CE  LYS   176       0.726  13.750  20.270  1.00  0.00           C  
ATOM   2834  NZ  LYS   176       0.562  15.036  21.008  1.00  0.00           N1+
ATOM   2835  H   LYS   176       1.091   7.315  21.932  1.00  0.00           H  
ATOM   2836  HA  LYS   176       1.718   9.005  19.473  1.00  0.00           H  
ATOM   2837  HB2 LYS   176      -0.063   9.719  21.210  1.00  0.00           H  
ATOM   2838  HB3 LYS   176       1.430  10.276  22.113  1.00  0.00           H  
ATOM   2839  HG2 LYS   176       2.210  11.524  20.238  1.00  0.00           H  
ATOM   2840  HG3 LYS   176       0.680  11.311  19.344  1.00  0.00           H  
ATOM   2841  HD2 LYS   176      -0.435  12.335  21.416  1.00  0.00           H  
ATOM   2842  HD3 LYS   176       1.213  12.668  21.976  1.00  0.00           H  
ATOM   2843  HE2 LYS   176       1.755  13.736  19.911  1.00  0.00           H  
ATOM   2844  HE3 LYS   176       0.072  13.760  19.398  1.00  0.00           H  
ATOM   2845  HZ1 LYS   176      -0.333  15.014  21.475  1.00  0.00           H  
ATOM   2846  HZ2 LYS   176       1.257  15.235  21.713  1.00  0.00           H  
ATOM   2847  HZ3 LYS   176       0.633  15.849  20.414  1.00  0.00           H  
ATOM   2848  N   GLY   177       4.101   9.104  20.199  1.00  0.00           N  
ATOM   2849  CA  GLY   177       5.553   9.121  20.422  1.00  0.00           C  
ATOM   2850  C   GLY   177       6.306  10.445  19.793  1.00  0.00           C  
ATOM   2851  O   GLY   177       5.595  11.460  19.580  1.00  0.00           O  
ATOM   2852  H   GLY   177       3.940   9.532  19.298  1.00  0.00           H  
ATOM   2853  HA2 GLY   177       5.692   9.127  21.503  1.00  0.00           H  
ATOM   2854  HA3 GLY   177       6.011   8.264  19.927  1.00  0.00           H  
ATOM   2855  N   PRO   178       7.589  10.336  19.321  1.00  0.00           N  
ATOM   2856  CA  PRO   178       8.444  11.480  18.974  1.00  0.00           C  
ATOM   2857  C   PRO   178       8.139  12.231  17.616  1.00  0.00           C  
ATOM   2858  O   PRO   178       8.491  13.428  17.541  1.00  0.00           O  
ATOM   2859  CB  PRO   178       9.878  11.031  18.906  1.00  0.00           C  
ATOM   2860  CG  PRO   178       9.864   9.636  19.482  1.00  0.00           C  
ATOM   2861  CD  PRO   178       8.407   9.131  19.280  1.00  0.00           C  
ATOM   2862  HA  PRO   178       8.291  12.188  19.788  1.00  0.00           H  
ATOM   2863  HB2 PRO   178      10.194  10.986  17.864  1.00  0.00           H  
ATOM   2864  HB3 PRO   178      10.544  11.717  19.429  1.00  0.00           H  
ATOM   2865  HG2 PRO   178      10.517   8.994  18.890  1.00  0.00           H  
ATOM   2866  HG3 PRO   178      10.045   9.620  20.557  1.00  0.00           H  
ATOM   2867  HD2 PRO   178       8.313   8.767  18.257  1.00  0.00           H  
ATOM   2868  HD3 PRO   178       8.241   8.419  20.089  1.00  0.00           H  
ATOM   2869  N   TYR   179       7.480  11.549  16.700  1.00  0.00           N  
ATOM   2870  CA  TYR   179       6.860  12.077  15.520  1.00  0.00           C  
ATOM   2871  C   TYR   179       5.325  12.058  15.610  1.00  0.00           C  
ATOM   2872  O   TYR   179       4.632  11.633  14.648  1.00  0.00           O  
ATOM   2873  CB  TYR   179       7.376  11.304  14.335  1.00  0.00           C  
ATOM   2874  CG  TYR   179       8.882  11.433  14.117  1.00  0.00           C  
ATOM   2875  CD1 TYR   179       9.500  12.673  13.840  1.00  0.00           C  
ATOM   2876  CD2 TYR   179       9.735  10.319  14.289  1.00  0.00           C  
ATOM   2877  CE1 TYR   179      10.832  12.656  13.573  1.00  0.00           C  
ATOM   2878  CE2 TYR   179      11.108  10.348  13.957  1.00  0.00           C  
ATOM   2879  CZ  TYR   179      11.681  11.575  13.670  1.00  0.00           C  
ATOM   2880  OH  TYR   179      12.995  11.684  13.468  1.00  0.00           O  
ATOM   2881  H   TYR   179       7.114  10.651  16.981  1.00  0.00           H  
ATOM   2882  HA  TYR   179       7.135  13.127  15.420  1.00  0.00           H  
ATOM   2883  HB2 TYR   179       7.003  10.280  14.302  1.00  0.00           H  
ATOM   2884  HB3 TYR   179       6.877  11.603  13.414  1.00  0.00           H  
ATOM   2885  HD1 TYR   179       8.960  13.588  13.647  1.00  0.00           H  
ATOM   2886  HD2 TYR   179       9.215   9.375  14.362  1.00  0.00           H  
ATOM   2887  HE1 TYR   179      11.278  13.594  13.275  1.00  0.00           H  
ATOM   2888  HE2 TYR   179      11.700   9.446  14.004  1.00  0.00           H  
ATOM   2889  HH  TYR   179      13.490  10.863  13.408  1.00  0.00           H  
ATOM   2890  N   GLU   180       4.829  12.467  16.769  1.00  0.00           N  
ATOM   2891  CA  GLU   180       3.417  12.651  17.092  1.00  0.00           C  
ATOM   2892  C   GLU   180       2.732  11.202  17.021  1.00  0.00           C  
ATOM   2893  O   GLU   180       3.269  10.223  17.595  1.00  0.00           O  
ATOM   2894  CB  GLU   180       2.957  13.846  16.301  1.00  0.00           C  
ATOM   2895  CG  GLU   180       3.451  15.261  16.792  1.00  0.00           C  
ATOM   2896  CD  GLU   180       4.929  15.605  16.569  1.00  0.00           C  
ATOM   2897  OE1 GLU   180       5.395  15.451  15.381  1.00  0.00           O  
ATOM   2898  OE2 GLU   180       5.574  16.043  17.547  1.00  0.00           O1-
ATOM   2899  H   GLU   180       5.494  12.409  17.527  1.00  0.00           H  
ATOM   2900  HA  GLU   180       3.462  12.893  18.154  1.00  0.00           H  
ATOM   2901  HB2 GLU   180       3.082  13.631  15.239  1.00  0.00           H  
ATOM   2902  HB3 GLU   180       1.867  13.853  16.314  1.00  0.00           H  
ATOM   2903  HG2 GLU   180       2.899  16.084  16.339  1.00  0.00           H  
ATOM   2904  HG3 GLU   180       3.260  15.411  17.855  1.00  0.00           H  
ATOM   2905  N   TYR   181       1.529  11.095  16.392  1.00  0.00           N  
ATOM   2906  CA  TYR   181       0.755   9.819  16.174  1.00  0.00           C  
ATOM   2907  C   TYR   181       1.304   9.025  14.950  1.00  0.00           C  
ATOM   2908  O   TYR   181       1.047   7.843  14.844  1.00  0.00           O  
ATOM   2909  CB  TYR   181      -0.697  10.159  15.951  1.00  0.00           C  
ATOM   2910  CG  TYR   181      -1.438  10.793  17.243  1.00  0.00           C  
ATOM   2911  CD1 TYR   181      -1.276  12.189  17.541  1.00  0.00           C  
ATOM   2912  CD2 TYR   181      -2.111   9.905  18.151  1.00  0.00           C  
ATOM   2913  CE1 TYR   181      -1.934  12.640  18.752  1.00  0.00           C  
ATOM   2914  CE2 TYR   181      -2.684  10.360  19.392  1.00  0.00           C  
ATOM   2915  CZ  TYR   181      -2.618  11.751  19.697  1.00  0.00           C  
ATOM   2916  OH  TYR   181      -3.033  12.312  20.845  1.00  0.00           O  
ATOM   2917  H   TYR   181       1.043  11.927  16.090  1.00  0.00           H  
ATOM   2918  HA  TYR   181       0.841   9.306  17.132  1.00  0.00           H  
ATOM   2919  HB2 TYR   181      -0.818  10.957  15.218  1.00  0.00           H  
ATOM   2920  HB3 TYR   181      -1.302   9.288  15.701  1.00  0.00           H  
ATOM   2921  HD1 TYR   181      -0.752  12.894  16.912  1.00  0.00           H  
ATOM   2922  HD2 TYR   181      -2.202   8.881  17.821  1.00  0.00           H  
ATOM   2923  HE1 TYR   181      -1.919  13.717  18.831  1.00  0.00           H  
ATOM   2924  HE2 TYR   181      -3.223   9.775  20.123  1.00  0.00           H  
ATOM   2925  HH  TYR   181      -3.567  11.722  21.382  1.00  0.00           H  
ATOM   2926  N   LEU   182       2.144   9.519  14.083  1.00  0.00           N  
ATOM   2927  CA  LEU   182       2.709   8.806  12.993  1.00  0.00           C  
ATOM   2928  C   LEU   182       3.802   7.851  13.597  1.00  0.00           C  
ATOM   2929  O   LEU   182       4.762   8.200  14.247  1.00  0.00           O  
ATOM   2930  CB  LEU   182       3.287   9.800  11.959  1.00  0.00           C  
ATOM   2931  CG  LEU   182       4.074   9.216  10.793  1.00  0.00           C  
ATOM   2932  CD1 LEU   182       3.199   8.392   9.859  1.00  0.00           C  
ATOM   2933  CD2 LEU   182       4.723  10.324  10.078  1.00  0.00           C  
ATOM   2934  H   LEU   182       2.566  10.410  14.304  1.00  0.00           H  
ATOM   2935  HA  LEU   182       1.892   8.248  12.536  1.00  0.00           H  
ATOM   2936  HB2 LEU   182       2.516  10.435  11.522  1.00  0.00           H  
ATOM   2937  HB3 LEU   182       3.980  10.348  12.597  1.00  0.00           H  
ATOM   2938  HG  LEU   182       4.851   8.576  11.211  1.00  0.00           H  
ATOM   2939 HD11 LEU   182       3.774   8.239   8.946  1.00  0.00           H  
ATOM   2940 HD12 LEU   182       3.034   7.466  10.410  1.00  0.00           H  
ATOM   2941 HD13 LEU   182       2.284   8.965   9.705  1.00  0.00           H  
ATOM   2942 HD21 LEU   182       5.467  10.963  10.553  1.00  0.00           H  
ATOM   2943 HD22 LEU   182       5.048  10.024   9.082  1.00  0.00           H  
ATOM   2944 HD23 LEU   182       3.949  11.032   9.781  1.00  0.00           H  
ATOM   2945  N   THR   183       3.687   6.567  13.354  1.00  0.00           N  
ATOM   2946  CA  THR   183       4.671   5.508  13.788  1.00  0.00           C  
ATOM   2947  C   THR   183       5.708   5.073  12.692  1.00  0.00           C  
ATOM   2948  O   THR   183       5.655   5.367  11.506  1.00  0.00           O  
ATOM   2949  CB  THR   183       4.029   4.324  14.437  1.00  0.00           C  
ATOM   2950  CG2 THR   183       2.873   4.803  15.323  1.00  0.00           C  
ATOM   2951  OG1 THR   183       3.452   3.504  13.467  1.00  0.00           O  
ATOM   2952  H   THR   183       2.839   6.280  12.887  1.00  0.00           H  
ATOM   2953  HA  THR   183       5.145   6.001  14.637  1.00  0.00           H  
ATOM   2954  HB  THR   183       4.669   3.831  15.169  1.00  0.00           H  
ATOM   2955  HG1 THR   183       4.020   2.731  13.436  1.00  0.00           H  
ATOM   2956 HG21 THR   183       2.034   5.104  14.696  1.00  0.00           H  
ATOM   2957 HG22 THR   183       2.528   4.180  16.149  1.00  0.00           H  
ATOM   2958 HG23 THR   183       3.144   5.716  15.853  1.00  0.00           H  
ATOM   2959  N   LEU   184       6.698   4.383  13.161  1.00  0.00           N  
ATOM   2960  CA  LEU   184       7.616   3.582  12.267  1.00  0.00           C  
ATOM   2961  C   LEU   184       6.888   2.610  11.340  1.00  0.00           C  
ATOM   2962  O   LEU   184       5.860   2.064  11.695  1.00  0.00           O  
ATOM   2963  CB  LEU   184       8.510   2.833  13.317  1.00  0.00           C  
ATOM   2964  CG  LEU   184       9.685   1.973  12.757  1.00  0.00           C  
ATOM   2965  CD1 LEU   184      10.949   2.892  12.597  1.00  0.00           C  
ATOM   2966  CD2 LEU   184      10.079   1.068  13.891  1.00  0.00           C  
ATOM   2967  H   LEU   184       6.890   4.402  14.152  1.00  0.00           H  
ATOM   2968  HA  LEU   184       8.272   4.237  11.694  1.00  0.00           H  
ATOM   2969  HB2 LEU   184       8.879   3.643  13.945  1.00  0.00           H  
ATOM   2970  HB3 LEU   184       7.885   2.123  13.860  1.00  0.00           H  
ATOM   2971  HG  LEU   184       9.421   1.516  11.803  1.00  0.00           H  
ATOM   2972 HD11 LEU   184      10.816   3.562  11.748  1.00  0.00           H  
ATOM   2973 HD12 LEU   184      11.222   3.365  13.541  1.00  0.00           H  
ATOM   2974 HD13 LEU   184      11.887   2.370  12.413  1.00  0.00           H  
ATOM   2975 HD21 LEU   184       9.257   0.627  14.454  1.00  0.00           H  
ATOM   2976 HD22 LEU   184      10.713   0.225  13.613  1.00  0.00           H  
ATOM   2977 HD23 LEU   184      10.509   1.667  14.693  1.00  0.00           H  
ATOM   2978  N   GLU   185       7.483   2.337  10.141  1.00  0.00           N  
ATOM   2979  CA  GLU   185       6.843   1.759   8.957  1.00  0.00           C  
ATOM   2980  C   GLU   185       5.929   2.715   8.251  1.00  0.00           C  
ATOM   2981  O   GLU   185       5.907   2.654   6.963  1.00  0.00           O  
ATOM   2982  CB  GLU   185       6.249   0.321   9.163  1.00  0.00           C  
ATOM   2983  CG  GLU   185       5.535  -0.247   7.950  1.00  0.00           C  
ATOM   2984  CD  GLU   185       4.753  -1.448   8.480  1.00  0.00           C  
ATOM   2985  OE1 GLU   185       5.124  -2.645   8.363  1.00  0.00           O  
ATOM   2986  OE2 GLU   185       3.602  -1.204   8.914  1.00  0.00           O1-
ATOM   2987  H   GLU   185       8.447   2.636  10.094  1.00  0.00           H  
ATOM   2988  HA  GLU   185       7.686   1.586   8.287  1.00  0.00           H  
ATOM   2989  HB2 GLU   185       7.028  -0.381   9.462  1.00  0.00           H  
ATOM   2990  HB3 GLU   185       5.531   0.373   9.982  1.00  0.00           H  
ATOM   2991  HG2 GLU   185       4.815   0.451   7.521  1.00  0.00           H  
ATOM   2992  HG3 GLU   185       6.218  -0.574   7.167  1.00  0.00           H  
ATOM   2993  N   ASP   186       5.206   3.643   8.937  1.00  0.00           N  
ATOM   2994  CA  ASP   186       4.392   4.681   8.265  1.00  0.00           C  
ATOM   2995  C   ASP   186       5.173   5.970   8.011  1.00  0.00           C  
ATOM   2996  O   ASP   186       5.005   6.640   6.979  1.00  0.00           O  
ATOM   2997  CB  ASP   186       3.183   4.938   9.169  1.00  0.00           C  
ATOM   2998  CG  ASP   186       2.223   3.756   9.212  1.00  0.00           C  
ATOM   2999  OD1 ASP   186       2.316   2.824   8.371  1.00  0.00           O  
ATOM   3000  OD2 ASP   186       1.377   3.843  10.111  1.00  0.00           O1-
ATOM   3001  H   ASP   186       5.216   3.559   9.944  1.00  0.00           H  
ATOM   3002  HA  ASP   186       4.078   4.325   7.284  1.00  0.00           H  
ATOM   3003  HB2 ASP   186       3.543   5.286  10.137  1.00  0.00           H  
ATOM   3004  HB3 ASP   186       2.708   5.803   8.707  1.00  0.00           H  
ATOM   3005  N   TYR   187       6.161   6.196   8.882  1.00  0.00           N  
ATOM   3006  CA  TYR   187       6.993   7.445   8.700  1.00  0.00           C  
ATOM   3007  C   TYR   187       7.683   7.533   7.325  1.00  0.00           C  
ATOM   3008  O   TYR   187       7.657   8.601   6.651  1.00  0.00           O  
ATOM   3009  CB  TYR   187       8.007   7.581   9.861  1.00  0.00           C  
ATOM   3010  CG  TYR   187       8.900   8.828   9.754  1.00  0.00           C  
ATOM   3011  CD1 TYR   187       8.466   9.996  10.503  1.00  0.00           C  
ATOM   3012  CD2 TYR   187      10.137   8.824   9.030  1.00  0.00           C  
ATOM   3013  CE1 TYR   187       9.317  11.136  10.520  1.00  0.00           C  
ATOM   3014  CE2 TYR   187      11.021   9.862   9.101  1.00  0.00           C  
ATOM   3015  CZ  TYR   187      10.591  11.029   9.882  1.00  0.00           C  
ATOM   3016  OH  TYR   187      11.426  12.145   9.946  1.00  0.00           O  
ATOM   3017  H   TYR   187       6.056   5.704   9.758  1.00  0.00           H  
ATOM   3018  HA  TYR   187       6.283   8.270   8.754  1.00  0.00           H  
ATOM   3019  HB2 TYR   187       7.428   7.639  10.782  1.00  0.00           H  
ATOM   3020  HB3 TYR   187       8.665   6.719   9.972  1.00  0.00           H  
ATOM   3021  HD1 TYR   187       7.499  10.116  10.968  1.00  0.00           H  
ATOM   3022  HD2 TYR   187      10.319   7.975   8.387  1.00  0.00           H  
ATOM   3023  HE1 TYR   187       9.058  12.046  11.040  1.00  0.00           H  
ATOM   3024  HE2 TYR   187      11.984   9.902   8.613  1.00  0.00           H  
ATOM   3025  HH  TYR   187      10.885  12.932  10.047  1.00  0.00           H  
ATOM   3026  N   PRO   188       8.462   6.561   6.876  1.00  0.00           N  
ATOM   3027  CA  PRO   188       9.257   6.644   5.665  1.00  0.00           C  
ATOM   3028  C   PRO   188       8.406   6.640   4.398  1.00  0.00           C  
ATOM   3029  O   PRO   188       8.820   7.106   3.367  1.00  0.00           O  
ATOM   3030  CB  PRO   188      10.243   5.434   5.766  1.00  0.00           C  
ATOM   3031  CG  PRO   188       9.432   4.367   6.458  1.00  0.00           C  
ATOM   3032  CD  PRO   188       8.599   5.283   7.498  1.00  0.00           C  
ATOM   3033  HA  PRO   188       9.817   7.579   5.635  1.00  0.00           H  
ATOM   3034  HB2 PRO   188      10.662   5.153   4.800  1.00  0.00           H  
ATOM   3035  HB3 PRO   188      11.062   5.597   6.467  1.00  0.00           H  
ATOM   3036  HG2 PRO   188       8.765   3.943   5.707  1.00  0.00           H  
ATOM   3037  HG3 PRO   188      10.052   3.597   6.916  1.00  0.00           H  
ATOM   3038  HD2 PRO   188       7.647   4.794   7.704  1.00  0.00           H  
ATOM   3039  HD3 PRO   188       9.235   5.278   8.384  1.00  0.00           H  
ATOM   3040  N   LEU   189       7.212   6.028   4.500  1.00  0.00           N  
ATOM   3041  CA  LEU   189       6.324   5.904   3.274  1.00  0.00           C  
ATOM   3042  C   LEU   189       5.612   7.247   3.032  1.00  0.00           C  
ATOM   3043  O   LEU   189       5.398   7.535   1.869  1.00  0.00           O  
ATOM   3044  CB  LEU   189       5.470   4.649   3.427  1.00  0.00           C  
ATOM   3045  CG  LEU   189       4.526   4.448   2.212  1.00  0.00           C  
ATOM   3046  CD1 LEU   189       5.196   4.041   0.885  1.00  0.00           C  
ATOM   3047  CD2 LEU   189       3.565   3.232   2.463  1.00  0.00           C  
ATOM   3048  H   LEU   189       6.823   5.729   5.383  1.00  0.00           H  
ATOM   3049  HA  LEU   189       7.004   5.735   2.439  1.00  0.00           H  
ATOM   3050  HB2 LEU   189       6.072   3.791   3.725  1.00  0.00           H  
ATOM   3051  HB3 LEU   189       4.794   4.888   4.248  1.00  0.00           H  
ATOM   3052  HG  LEU   189       4.004   5.372   1.962  1.00  0.00           H  
ATOM   3053 HD11 LEU   189       6.116   4.612   0.759  1.00  0.00           H  
ATOM   3054 HD12 LEU   189       5.451   2.982   0.857  1.00  0.00           H  
ATOM   3055 HD13 LEU   189       4.555   4.207   0.020  1.00  0.00           H  
ATOM   3056 HD21 LEU   189       3.009   3.329   3.396  1.00  0.00           H  
ATOM   3057 HD22 LEU   189       2.942   3.219   1.568  1.00  0.00           H  
ATOM   3058 HD23 LEU   189       4.091   2.285   2.587  1.00  0.00           H  
ATOM   3059  N   MET   190       5.329   7.991   4.139  1.00  0.00           N  
ATOM   3060  CA  MET   190       5.001   9.378   4.144  1.00  0.00           C  
ATOM   3061  C   MET   190       6.094  10.308   3.453  1.00  0.00           C  
ATOM   3062  O   MET   190       5.784  11.086   2.499  1.00  0.00           O  
ATOM   3063  CB  MET   190       4.678   9.854   5.572  1.00  0.00           C  
ATOM   3064  CG  MET   190       4.026  11.233   5.759  1.00  0.00           C  
ATOM   3065  SD  MET   190       5.180  12.712   5.729  1.00  0.00           S  
ATOM   3066  CE  MET   190       5.726  12.642   7.476  1.00  0.00           C  
ATOM   3067  H   MET   190       5.746   7.637   4.988  1.00  0.00           H  
ATOM   3068  HA  MET   190       4.112   9.470   3.520  1.00  0.00           H  
ATOM   3069  HB2 MET   190       4.083   9.071   6.041  1.00  0.00           H  
ATOM   3070  HB3 MET   190       5.635   9.980   6.079  1.00  0.00           H  
ATOM   3071  HG2 MET   190       3.150  11.315   5.116  1.00  0.00           H  
ATOM   3072  HG3 MET   190       3.553  11.197   6.740  1.00  0.00           H  
ATOM   3073  HE1 MET   190       6.611  13.260   7.625  1.00  0.00           H  
ATOM   3074  HE2 MET   190       5.001  12.818   8.271  1.00  0.00           H  
ATOM   3075  HE3 MET   190       6.072  11.629   7.678  1.00  0.00           H  
ATOM   3076  N   ILE   191       7.416  10.090   3.710  1.00  0.00           N  
ATOM   3077  CA  ILE   191       8.468  10.887   3.130  1.00  0.00           C  
ATOM   3078  C   ILE   191       8.539  10.457   1.699  1.00  0.00           C  
ATOM   3079  O   ILE   191       8.606  11.220   0.742  1.00  0.00           O  
ATOM   3080  CB  ILE   191       9.819  10.572   3.804  1.00  0.00           C  
ATOM   3081  CG1 ILE   191       9.838  10.942   5.339  1.00  0.00           C  
ATOM   3082  CG2 ILE   191      10.895  11.419   3.052  1.00  0.00           C  
ATOM   3083  CD1 ILE   191       9.609  12.343   5.764  1.00  0.00           C  
ATOM   3084  H   ILE   191       7.713   9.330   4.304  1.00  0.00           H  
ATOM   3085  HA  ILE   191       8.308  11.962   3.057  1.00  0.00           H  
ATOM   3086  HB  ILE   191      10.135   9.531   3.734  1.00  0.00           H  
ATOM   3087 HG12 ILE   191       9.093  10.356   5.876  1.00  0.00           H  
ATOM   3088 HG13 ILE   191      10.736  10.567   5.830  1.00  0.00           H  
ATOM   3089 HG21 ILE   191      11.284  10.883   2.186  1.00  0.00           H  
ATOM   3090 HG22 ILE   191      10.467  12.315   2.602  1.00  0.00           H  
ATOM   3091 HG23 ILE   191      11.669  11.703   3.765  1.00  0.00           H  
ATOM   3092 HD11 ILE   191      10.161  13.065   5.162  1.00  0.00           H  
ATOM   3093 HD12 ILE   191       8.549  12.560   5.638  1.00  0.00           H  
ATOM   3094 HD13 ILE   191       9.725  12.463   6.842  1.00  0.00           H  
ATOM   3095  N   PHE   192       8.405   9.137   1.438  1.00  0.00           N  
ATOM   3096  CA  PHE   192       8.363   8.585   0.079  1.00  0.00           C  
ATOM   3097  C   PHE   192       7.157   9.150  -0.777  1.00  0.00           C  
ATOM   3098  O   PHE   192       7.402   9.345  -1.952  1.00  0.00           O  
ATOM   3099  CB  PHE   192       8.199   7.051   0.188  1.00  0.00           C  
ATOM   3100  CG  PHE   192       7.961   6.299  -1.052  1.00  0.00           C  
ATOM   3101  CD1 PHE   192       9.039   6.316  -2.037  1.00  0.00           C  
ATOM   3102  CD2 PHE   192       6.637   6.165  -1.512  1.00  0.00           C  
ATOM   3103  CE1 PHE   192       8.754   5.969  -3.373  1.00  0.00           C  
ATOM   3104  CE2 PHE   192       6.363   5.792  -2.792  1.00  0.00           C  
ATOM   3105  CZ  PHE   192       7.418   5.699  -3.713  1.00  0.00           C  
ATOM   3106  H   PHE   192       8.391   8.510   2.230  1.00  0.00           H  
ATOM   3107  HA  PHE   192       9.276   8.826  -0.465  1.00  0.00           H  
ATOM   3108  HB2 PHE   192       9.019   6.597   0.744  1.00  0.00           H  
ATOM   3109  HB3 PHE   192       7.270   6.940   0.749  1.00  0.00           H  
ATOM   3110  HD1 PHE   192      10.019   6.620  -1.699  1.00  0.00           H  
ATOM   3111  HD2 PHE   192       5.800   6.203  -0.830  1.00  0.00           H  
ATOM   3112  HE1 PHE   192       9.541   5.782  -4.089  1.00  0.00           H  
ATOM   3113  HE2 PHE   192       5.340   5.601  -3.080  1.00  0.00           H  
ATOM   3114  HZ  PHE   192       7.088   5.260  -4.643  1.00  0.00           H  
ATOM   3115  N   PHE   193       6.005   9.500  -0.145  1.00  0.00           N  
ATOM   3116  CA  PHE   193       4.983  10.143  -0.816  1.00  0.00           C  
ATOM   3117  C   PHE   193       5.271  11.676  -0.940  1.00  0.00           C  
ATOM   3118  O   PHE   193       4.905  12.257  -1.984  1.00  0.00           O  
ATOM   3119  CB  PHE   193       3.592  10.012  -0.132  1.00  0.00           C  
ATOM   3120  CG  PHE   193       2.926   8.620  -0.393  1.00  0.00           C  
ATOM   3121  CD1 PHE   193       2.844   8.107  -1.716  1.00  0.00           C  
ATOM   3122  CD2 PHE   193       2.384   7.848   0.704  1.00  0.00           C  
ATOM   3123  CE1 PHE   193       2.333   6.865  -1.875  1.00  0.00           C  
ATOM   3124  CE2 PHE   193       2.018   6.481   0.524  1.00  0.00           C  
ATOM   3125  CZ  PHE   193       2.004   5.974  -0.771  1.00  0.00           C  
ATOM   3126  H   PHE   193       6.033   9.356   0.855  1.00  0.00           H  
ATOM   3127  HA  PHE   193       4.898   9.750  -1.829  1.00  0.00           H  
ATOM   3128  HB2 PHE   193       3.673  10.137   0.948  1.00  0.00           H  
ATOM   3129  HB3 PHE   193       2.905  10.801  -0.437  1.00  0.00           H  
ATOM   3130  HD1 PHE   193       3.200   8.741  -2.515  1.00  0.00           H  
ATOM   3131  HD2 PHE   193       2.315   8.232   1.711  1.00  0.00           H  
ATOM   3132  HE1 PHE   193       2.137   6.578  -2.898  1.00  0.00           H  
ATOM   3133  HE2 PHE   193       1.696   5.898   1.374  1.00  0.00           H  
ATOM   3134  HZ  PHE   193       1.555   5.004  -0.923  1.00  0.00           H  
ATOM   3135  N   MET   194       5.999  12.466  -0.034  1.00  0.00           N  
ATOM   3136  CA  MET   194       6.603  13.783  -0.454  1.00  0.00           C  
ATOM   3137  C   MET   194       7.572  13.618  -1.676  1.00  0.00           C  
ATOM   3138  O   MET   194       7.530  14.431  -2.560  1.00  0.00           O  
ATOM   3139  CB  MET   194       7.417  14.426   0.721  1.00  0.00           C  
ATOM   3140  CG  MET   194       7.827  15.801   0.357  1.00  0.00           C  
ATOM   3141  SD  MET   194       9.248  16.374   1.237  1.00  0.00           S  
ATOM   3142  CE  MET   194      10.580  15.295   0.528  1.00  0.00           C  
ATOM   3143  H   MET   194       6.146  12.075   0.885  1.00  0.00           H  
ATOM   3144  HA  MET   194       5.785  14.388  -0.847  1.00  0.00           H  
ATOM   3145  HB2 MET   194       6.767  14.465   1.595  1.00  0.00           H  
ATOM   3146  HB3 MET   194       8.205  13.765   1.082  1.00  0.00           H  
ATOM   3147  HG2 MET   194       7.754  16.063  -0.699  1.00  0.00           H  
ATOM   3148  HG3 MET   194       7.006  16.416   0.725  1.00  0.00           H  
ATOM   3149  HE1 MET   194      11.368  15.119   1.260  1.00  0.00           H  
ATOM   3150  HE2 MET   194      10.195  14.298   0.311  1.00  0.00           H  
ATOM   3151  HE3 MET   194      11.045  15.838  -0.295  1.00  0.00           H  
ATOM   3152  N   VAL   195       8.456  12.616  -1.745  1.00  0.00           N  
ATOM   3153  CA  VAL   195       9.529  12.443  -2.787  1.00  0.00           C  
ATOM   3154  C   VAL   195       8.789  12.351  -4.116  1.00  0.00           C  
ATOM   3155  O   VAL   195       9.047  13.093  -5.105  1.00  0.00           O  
ATOM   3156  CB  VAL   195      10.419  11.255  -2.666  1.00  0.00           C  
ATOM   3157  CG1 VAL   195      11.272  10.897  -3.866  1.00  0.00           C  
ATOM   3158  CG2 VAL   195      11.235  11.448  -1.420  1.00  0.00           C  
ATOM   3159  H   VAL   195       8.589  12.056  -0.916  1.00  0.00           H  
ATOM   3160  HA  VAL   195      10.185  13.312  -2.841  1.00  0.00           H  
ATOM   3161  HB  VAL   195       9.785  10.370  -2.612  1.00  0.00           H  
ATOM   3162 HG11 VAL   195      11.800  10.010  -3.516  1.00  0.00           H  
ATOM   3163 HG12 VAL   195      10.755  10.548  -4.760  1.00  0.00           H  
ATOM   3164 HG13 VAL   195      12.074  11.570  -4.169  1.00  0.00           H  
ATOM   3165 HG21 VAL   195      10.647  11.799  -0.573  1.00  0.00           H  
ATOM   3166 HG22 VAL   195      11.551  10.484  -1.020  1.00  0.00           H  
ATOM   3167 HG23 VAL   195      11.972  12.242  -1.546  1.00  0.00           H  
ATOM   3168  N   MET   196       7.853  11.412  -4.239  1.00  0.00           N  
ATOM   3169  CA  MET   196       7.012  11.206  -5.444  1.00  0.00           C  
ATOM   3170  C   MET   196       6.002  12.323  -5.791  1.00  0.00           C  
ATOM   3171  O   MET   196       5.832  12.601  -7.016  1.00  0.00           O  
ATOM   3172  CB  MET   196       6.251   9.857  -5.390  1.00  0.00           C  
ATOM   3173  CG  MET   196       7.168   8.558  -5.384  1.00  0.00           C  
ATOM   3174  SD  MET   196       8.303   8.195  -6.748  1.00  0.00           S  
ATOM   3175  CE  MET   196       7.146   7.695  -7.980  1.00  0.00           C  
ATOM   3176  H   MET   196       7.642  10.782  -3.479  1.00  0.00           H  
ATOM   3177  HA  MET   196       7.721  11.155  -6.270  1.00  0.00           H  
ATOM   3178  HB2 MET   196       5.642   9.902  -4.487  1.00  0.00           H  
ATOM   3179  HB3 MET   196       5.590   9.823  -6.255  1.00  0.00           H  
ATOM   3180  HG2 MET   196       7.730   8.572  -4.451  1.00  0.00           H  
ATOM   3181  HG3 MET   196       6.405   7.780  -5.353  1.00  0.00           H  
ATOM   3182  HE1 MET   196       6.748   6.728  -7.672  1.00  0.00           H  
ATOM   3183  HE2 MET   196       6.255   8.322  -7.993  1.00  0.00           H  
ATOM   3184  HE3 MET   196       7.469   7.825  -9.013  1.00  0.00           H  
ATOM   3185  N   CYS   197       5.581  13.057  -4.725  1.00  0.00           N  
ATOM   3186  CA  CYS   197       4.914  14.373  -5.010  1.00  0.00           C  
ATOM   3187  C   CYS   197       5.832  15.316  -5.799  1.00  0.00           C  
ATOM   3188  O   CYS   197       5.471  15.884  -6.836  1.00  0.00           O  
ATOM   3189  CB  CYS   197       4.475  15.015  -3.744  1.00  0.00           C  
ATOM   3190  SG  CYS   197       2.999  14.265  -3.097  1.00  0.00           S  
ATOM   3191  H   CYS   197       6.083  13.014  -3.850  1.00  0.00           H  
ATOM   3192  HA  CYS   197       4.036  14.053  -5.570  1.00  0.00           H  
ATOM   3193  HB2 CYS   197       5.250  15.069  -2.980  1.00  0.00           H  
ATOM   3194  HB3 CYS   197       4.291  16.069  -3.953  1.00  0.00           H  
ATOM   3195  HG  CYS   197       3.634  13.122  -2.822  1.00  0.00           H  
ATOM   3196  N   ILE   198       7.099  15.489  -5.330  1.00  0.00           N  
ATOM   3197  CA  ILE   198       8.136  16.399  -5.880  1.00  0.00           C  
ATOM   3198  C   ILE   198       8.545  15.967  -7.322  1.00  0.00           C  
ATOM   3199  O   ILE   198       8.537  16.818  -8.184  1.00  0.00           O  
ATOM   3200  CB  ILE   198       9.371  16.536  -4.958  1.00  0.00           C  
ATOM   3201  CG1 ILE   198       8.880  17.297  -3.653  1.00  0.00           C  
ATOM   3202  CG2 ILE   198      10.632  17.208  -5.541  1.00  0.00           C  
ATOM   3203  CD1 ILE   198       9.823  17.118  -2.462  1.00  0.00           C  
ATOM   3204  H   ILE   198       7.332  15.011  -4.472  1.00  0.00           H  
ATOM   3205  HA  ILE   198       7.736  17.412  -5.910  1.00  0.00           H  
ATOM   3206  HB  ILE   198       9.629  15.521  -4.656  1.00  0.00           H  
ATOM   3207 HG12 ILE   198       8.688  18.337  -3.916  1.00  0.00           H  
ATOM   3208 HG13 ILE   198       8.000  16.766  -3.289  1.00  0.00           H  
ATOM   3209 HG21 ILE   198      11.045  16.728  -6.428  1.00  0.00           H  
ATOM   3210 HG22 ILE   198      10.389  18.268  -5.608  1.00  0.00           H  
ATOM   3211 HG23 ILE   198      11.352  17.224  -4.723  1.00  0.00           H  
ATOM   3212 HD11 ILE   198       9.831  16.071  -2.158  1.00  0.00           H  
ATOM   3213 HD12 ILE   198      10.815  17.478  -2.734  1.00  0.00           H  
ATOM   3214 HD13 ILE   198       9.527  17.774  -1.644  1.00  0.00           H  
ATOM   3215  N   VAL   199       8.652  14.678  -7.712  1.00  0.00           N  
ATOM   3216  CA  VAL   199       8.902  14.093  -9.002  1.00  0.00           C  
ATOM   3217  C   VAL   199       7.719  14.418  -9.825  1.00  0.00           C  
ATOM   3218  O   VAL   199       7.930  14.964 -10.912  1.00  0.00           O  
ATOM   3219  CB  VAL   199       9.056  12.519  -8.826  1.00  0.00           C  
ATOM   3220  CG1 VAL   199       9.056  11.706 -10.107  1.00  0.00           C  
ATOM   3221  CG2 VAL   199      10.351  12.230  -8.081  1.00  0.00           C  
ATOM   3222  H   VAL   199       8.717  14.052  -6.922  1.00  0.00           H  
ATOM   3223  HA  VAL   199       9.810  14.504  -9.442  1.00  0.00           H  
ATOM   3224  HB  VAL   199       8.217  12.179  -8.218  1.00  0.00           H  
ATOM   3225 HG11 VAL   199       9.814  12.096 -10.786  1.00  0.00           H  
ATOM   3226 HG12 VAL   199       9.356  10.669  -9.959  1.00  0.00           H  
ATOM   3227 HG13 VAL   199       8.075  11.775 -10.578  1.00  0.00           H  
ATOM   3228 HG21 VAL   199      11.245  12.231  -8.706  1.00  0.00           H  
ATOM   3229 HG22 VAL   199      10.609  12.915  -7.273  1.00  0.00           H  
ATOM   3230 HG23 VAL   199      10.382  11.199  -7.728  1.00  0.00           H  
ATOM   3231  N   TYR   200       6.467  14.204  -9.368  1.00  0.00           N  
ATOM   3232  CA  TYR   200       5.281  14.259 -10.259  1.00  0.00           C  
ATOM   3233  C   TYR   200       4.972  15.719 -10.556  1.00  0.00           C  
ATOM   3234  O   TYR   200       4.588  16.034 -11.673  1.00  0.00           O  
ATOM   3235  CB  TYR   200       4.031  13.613  -9.649  1.00  0.00           C  
ATOM   3236  CG  TYR   200       3.772  12.172 -10.106  1.00  0.00           C  
ATOM   3237  CD1 TYR   200       3.541  11.971 -11.559  1.00  0.00           C  
ATOM   3238  CD2 TYR   200       3.861  11.064  -9.285  1.00  0.00           C  
ATOM   3239  CE1 TYR   200       3.237  10.713 -12.057  1.00  0.00           C  
ATOM   3240  CE2 TYR   200       3.666   9.782  -9.848  1.00  0.00           C  
ATOM   3241  CZ  TYR   200       3.267   9.602 -11.167  1.00  0.00           C  
ATOM   3242  OH  TYR   200       3.257   8.324 -11.654  1.00  0.00           O  
ATOM   3243  H   TYR   200       6.388  13.993  -8.383  1.00  0.00           H  
ATOM   3244  HA  TYR   200       5.526  13.772 -11.203  1.00  0.00           H  
ATOM   3245  HB2 TYR   200       4.144  13.655  -8.565  1.00  0.00           H  
ATOM   3246  HB3 TYR   200       3.109  14.097  -9.971  1.00  0.00           H  
ATOM   3247  HD1 TYR   200       3.634  12.767 -12.284  1.00  0.00           H  
ATOM   3248  HD2 TYR   200       4.084  11.194  -8.236  1.00  0.00           H  
ATOM   3249  HE1 TYR   200       2.981  10.626 -13.102  1.00  0.00           H  
ATOM   3250  HE2 TYR   200       3.857   8.918  -9.228  1.00  0.00           H  
ATOM   3251  HH  TYR   200       4.038   7.897 -11.295  1.00  0.00           H  
ATOM   3252  N   VAL   201       5.396  16.679  -9.667  1.00  0.00           N  
ATOM   3253  CA  VAL   201       5.409  18.054 -10.010  1.00  0.00           C  
ATOM   3254  C   VAL   201       6.530  18.502 -11.009  1.00  0.00           C  
ATOM   3255  O   VAL   201       6.269  19.131 -12.065  1.00  0.00           O  
ATOM   3256  CB  VAL   201       5.504  19.023  -8.782  1.00  0.00           C  
ATOM   3257  CG1 VAL   201       5.703  20.504  -9.107  1.00  0.00           C  
ATOM   3258  CG2 VAL   201       4.208  18.772  -7.918  1.00  0.00           C  
ATOM   3259  H   VAL   201       5.595  16.374  -8.725  1.00  0.00           H  
ATOM   3260  HA  VAL   201       4.470  18.304 -10.505  1.00  0.00           H  
ATOM   3261  HB  VAL   201       6.382  18.665  -8.246  1.00  0.00           H  
ATOM   3262 HG11 VAL   201       5.671  21.045  -8.161  1.00  0.00           H  
ATOM   3263 HG12 VAL   201       6.687  20.756  -9.502  1.00  0.00           H  
ATOM   3264 HG13 VAL   201       4.951  20.863  -9.810  1.00  0.00           H  
ATOM   3265 HG21 VAL   201       4.297  17.812  -7.409  1.00  0.00           H  
ATOM   3266 HG22 VAL   201       4.232  19.634  -7.251  1.00  0.00           H  
ATOM   3267 HG23 VAL   201       3.366  18.828  -8.608  1.00  0.00           H  
ATOM   3268  N   LEU   202       7.736  17.994 -10.739  1.00  0.00           N  
ATOM   3269  CA  LEU   202       8.833  18.238 -11.628  1.00  0.00           C  
ATOM   3270  C   LEU   202       8.571  17.671 -13.054  1.00  0.00           C  
ATOM   3271  O   LEU   202       8.797  18.418 -14.019  1.00  0.00           O  
ATOM   3272  CB  LEU   202      10.150  17.754 -11.033  1.00  0.00           C  
ATOM   3273  CG  LEU   202      10.668  18.630  -9.828  1.00  0.00           C  
ATOM   3274  CD1 LEU   202      11.939  17.930  -9.304  1.00  0.00           C  
ATOM   3275  CD2 LEU   202      10.929  20.077 -10.184  1.00  0.00           C  
ATOM   3276  H   LEU   202       7.775  17.324  -9.985  1.00  0.00           H  
ATOM   3277  HA  LEU   202       9.035  19.282 -11.870  1.00  0.00           H  
ATOM   3278  HB2 LEU   202      10.032  16.704 -10.767  1.00  0.00           H  
ATOM   3279  HB3 LEU   202      10.883  17.763 -11.839  1.00  0.00           H  
ATOM   3280  HG  LEU   202       9.946  18.625  -9.011  1.00  0.00           H  
ATOM   3281 HD11 LEU   202      12.630  17.901 -10.147  1.00  0.00           H  
ATOM   3282 HD12 LEU   202      12.278  18.592  -8.508  1.00  0.00           H  
ATOM   3283 HD13 LEU   202      11.821  16.877  -9.049  1.00  0.00           H  
ATOM   3284 HD21 LEU   202      11.267  20.084 -11.220  1.00  0.00           H  
ATOM   3285 HD22 LEU   202      10.022  20.677 -10.118  1.00  0.00           H  
ATOM   3286 HD23 LEU   202      11.836  20.372  -9.655  1.00  0.00           H  
ATOM   3287  N   PHE   203       7.911  16.474 -13.168  1.00  0.00           N  
ATOM   3288  CA  PHE   203       7.584  15.925 -14.455  1.00  0.00           C  
ATOM   3289  C   PHE   203       6.682  16.978 -15.150  1.00  0.00           C  
ATOM   3290  O   PHE   203       7.046  17.329 -16.317  1.00  0.00           O  
ATOM   3291  CB  PHE   203       6.885  14.603 -14.220  1.00  0.00           C  
ATOM   3292  CG  PHE   203       7.794  13.353 -14.103  1.00  0.00           C  
ATOM   3293  CD1 PHE   203       7.307  12.167 -14.697  1.00  0.00           C  
ATOM   3294  CD2 PHE   203       9.083  13.390 -13.582  1.00  0.00           C  
ATOM   3295  CE1 PHE   203       8.059  10.994 -14.641  1.00  0.00           C  
ATOM   3296  CE2 PHE   203       9.910  12.226 -13.706  1.00  0.00           C  
ATOM   3297  CZ  PHE   203       9.389  10.985 -14.123  1.00  0.00           C  
ATOM   3298  H   PHE   203       7.721  15.990 -12.303  1.00  0.00           H  
ATOM   3299  HA  PHE   203       8.473  15.825 -15.078  1.00  0.00           H  
ATOM   3300  HB2 PHE   203       6.241  14.694 -13.345  1.00  0.00           H  
ATOM   3301  HB3 PHE   203       6.202  14.439 -15.054  1.00  0.00           H  
ATOM   3302  HD1 PHE   203       6.306  12.169 -15.101  1.00  0.00           H  
ATOM   3303  HD2 PHE   203       9.495  14.296 -13.162  1.00  0.00           H  
ATOM   3304  HE1 PHE   203       7.728  10.065 -15.080  1.00  0.00           H  
ATOM   3305  HE2 PHE   203      10.929  12.255 -13.350  1.00  0.00           H  
ATOM   3306  HZ  PHE   203      10.043  10.157 -14.356  1.00  0.00           H  
ATOM   3307  N   GLY   204       5.533  17.334 -14.496  1.00  0.00           N  
ATOM   3308  CA  GLY   204       4.551  18.225 -15.101  1.00  0.00           C  
ATOM   3309  C   GLY   204       4.989  19.661 -15.425  1.00  0.00           C  
ATOM   3310  O   GLY   204       4.766  20.065 -16.530  1.00  0.00           O  
ATOM   3311  H   GLY   204       5.418  16.937 -13.575  1.00  0.00           H  
ATOM   3312  HA2 GLY   204       4.138  17.845 -16.035  1.00  0.00           H  
ATOM   3313  HA3 GLY   204       3.689  18.279 -14.436  1.00  0.00           H  
ATOM   3314  N   VAL   205       5.795  20.352 -14.605  1.00  0.00           N  
ATOM   3315  CA  VAL   205       6.226  21.779 -14.833  1.00  0.00           C  
ATOM   3316  C   VAL   205       7.323  21.819 -15.968  1.00  0.00           C  
ATOM   3317  O   VAL   205       7.447  22.863 -16.591  1.00  0.00           O  
ATOM   3318  CB  VAL   205       6.431  22.551 -13.479  1.00  0.00           C  
ATOM   3319  CG1 VAL   205       7.763  22.305 -12.772  1.00  0.00           C  
ATOM   3320  CG2 VAL   205       6.200  24.070 -13.703  1.00  0.00           C  
ATOM   3321  H   VAL   205       6.103  19.961 -13.727  1.00  0.00           H  
ATOM   3322  HA  VAL   205       5.364  22.220 -15.333  1.00  0.00           H  
ATOM   3323  HB  VAL   205       5.628  22.205 -12.829  1.00  0.00           H  
ATOM   3324 HG11 VAL   205       8.525  22.686 -13.452  1.00  0.00           H  
ATOM   3325 HG12 VAL   205       7.799  22.808 -11.806  1.00  0.00           H  
ATOM   3326 HG13 VAL   205       7.912  21.237 -12.615  1.00  0.00           H  
ATOM   3327 HG21 VAL   205       6.874  24.420 -14.484  1.00  0.00           H  
ATOM   3328 HG22 VAL   205       5.163  24.283 -13.965  1.00  0.00           H  
ATOM   3329 HG23 VAL   205       6.405  24.620 -12.785  1.00  0.00           H  
ATOM   3330  N   LEU   206       8.020  20.723 -16.251  1.00  0.00           N  
ATOM   3331  CA  LEU   206       9.098  20.520 -17.243  1.00  0.00           C  
ATOM   3332  C   LEU   206       8.551  20.006 -18.612  1.00  0.00           C  
ATOM   3333  O   LEU   206       8.859  20.534 -19.642  1.00  0.00           O  
ATOM   3334  CB  LEU   206      10.164  19.547 -16.645  1.00  0.00           C  
ATOM   3335  CG  LEU   206      11.258  19.019 -17.591  1.00  0.00           C  
ATOM   3336  CD1 LEU   206      11.783  20.203 -18.463  1.00  0.00           C  
ATOM   3337  CD2 LEU   206      12.443  18.367 -16.918  1.00  0.00           C  
ATOM   3338  H   LEU   206       7.742  19.928 -15.693  1.00  0.00           H  
ATOM   3339  HA  LEU   206       9.708  21.403 -17.432  1.00  0.00           H  
ATOM   3340  HB2 LEU   206      10.552  20.105 -15.792  1.00  0.00           H  
ATOM   3341  HB3 LEU   206       9.692  18.616 -16.331  1.00  0.00           H  
ATOM   3342  HG  LEU   206      10.788  18.281 -18.241  1.00  0.00           H  
ATOM   3343 HD11 LEU   206      12.692  19.986 -19.025  1.00  0.00           H  
ATOM   3344 HD12 LEU   206      11.076  20.415 -19.265  1.00  0.00           H  
ATOM   3345 HD13 LEU   206      12.076  21.078 -17.882  1.00  0.00           H  
ATOM   3346 HD21 LEU   206      12.653  19.095 -16.134  1.00  0.00           H  
ATOM   3347 HD22 LEU   206      12.242  17.373 -16.518  1.00  0.00           H  
ATOM   3348 HD23 LEU   206      13.132  18.235 -17.752  1.00  0.00           H  
ATOM   3349  N   TRP   207       7.562  19.150 -18.505  1.00  0.00           N  
ATOM   3350  CA  TRP   207       6.599  18.919 -19.609  1.00  0.00           C  
ATOM   3351  C   TRP   207       5.772  20.084 -20.074  1.00  0.00           C  
ATOM   3352  O   TRP   207       5.501  20.188 -21.265  1.00  0.00           O  
ATOM   3353  CB  TRP   207       5.667  17.765 -19.186  1.00  0.00           C  
ATOM   3354  CG  TRP   207       4.865  17.090 -20.263  1.00  0.00           C  
ATOM   3355  CD1 TRP   207       3.471  16.989 -20.301  1.00  0.00           C  
ATOM   3356  CD2 TRP   207       5.254  16.137 -21.282  1.00  0.00           C  
ATOM   3357  CE2 TRP   207       4.093  15.577 -22.004  1.00  0.00           C  
ATOM   3358  CE3 TRP   207       6.553  15.688 -21.648  1.00  0.00           C  
ATOM   3359  NE1 TRP   207       3.056  16.086 -21.314  1.00  0.00           N  
ATOM   3360  CZ2 TRP   207       4.280  14.752 -23.001  1.00  0.00           C  
ATOM   3361  CZ3 TRP   207       6.661  14.834 -22.747  1.00  0.00           C  
ATOM   3362  CH2 TRP   207       5.530  14.285 -23.315  1.00  0.00           C  
ATOM   3363  H   TRP   207       7.476  18.627 -17.645  1.00  0.00           H  
ATOM   3364  HA  TRP   207       7.240  18.572 -20.419  1.00  0.00           H  
ATOM   3365  HB2 TRP   207       6.193  16.944 -18.698  1.00  0.00           H  
ATOM   3366  HB3 TRP   207       4.966  18.149 -18.446  1.00  0.00           H  
ATOM   3367  HD1 TRP   207       2.852  17.439 -19.539  1.00  0.00           H  
ATOM   3368  HE1 TRP   207       2.071  16.006 -21.523  1.00  0.00           H  
ATOM   3369  HE3 TRP   207       7.438  16.070 -21.161  1.00  0.00           H  
ATOM   3370  HZ2 TRP   207       3.400  14.326 -23.458  1.00  0.00           H  
ATOM   3371  HZ3 TRP   207       7.650  14.529 -23.055  1.00  0.00           H  
ATOM   3372  HH2 TRP   207       5.615  13.418 -23.954  1.00  0.00           H  
ATOM   3373  N   LEU   208       5.238  20.861 -19.108  1.00  0.00           N  
ATOM   3374  CA  LEU   208       4.579  22.077 -19.527  1.00  0.00           C  
ATOM   3375  C   LEU   208       5.513  23.096 -20.158  1.00  0.00           C  
ATOM   3376  O   LEU   208       5.118  23.679 -21.207  1.00  0.00           O  
ATOM   3377  CB  LEU   208       3.817  22.768 -18.368  1.00  0.00           C  
ATOM   3378  CG  LEU   208       2.372  22.241 -18.065  1.00  0.00           C  
ATOM   3379  CD1 LEU   208       2.127  22.202 -16.523  1.00  0.00           C  
ATOM   3380  CD2 LEU   208       1.337  23.149 -18.762  1.00  0.00           C  
ATOM   3381  H   LEU   208       5.382  20.604 -18.142  1.00  0.00           H  
ATOM   3382  HA  LEU   208       3.801  21.809 -20.241  1.00  0.00           H  
ATOM   3383  HB2 LEU   208       4.440  22.678 -17.478  1.00  0.00           H  
ATOM   3384  HB3 LEU   208       3.714  23.826 -18.612  1.00  0.00           H  
ATOM   3385  HG  LEU   208       2.247  21.254 -18.510  1.00  0.00           H  
ATOM   3386 HD11 LEU   208       2.020  23.249 -16.237  1.00  0.00           H  
ATOM   3387 HD12 LEU   208       1.195  21.646 -16.418  1.00  0.00           H  
ATOM   3388 HD13 LEU   208       2.956  21.775 -15.959  1.00  0.00           H  
ATOM   3389 HD21 LEU   208       1.565  23.382 -19.802  1.00  0.00           H  
ATOM   3390 HD22 LEU   208       0.333  22.729 -18.705  1.00  0.00           H  
ATOM   3391 HD23 LEU   208       1.262  24.085 -18.209  1.00  0.00           H  
ATOM   3392  N   ALA   209       6.769  23.145 -19.646  1.00  0.00           N  
ATOM   3393  CA  ALA   209       7.823  24.024 -20.152  1.00  0.00           C  
ATOM   3394  C   ALA   209       8.238  23.655 -21.601  1.00  0.00           C  
ATOM   3395  O   ALA   209       8.504  24.481 -22.428  1.00  0.00           O  
ATOM   3396  CB  ALA   209       9.014  23.962 -19.134  1.00  0.00           C  
ATOM   3397  H   ALA   209       6.866  22.757 -18.719  1.00  0.00           H  
ATOM   3398  HA  ALA   209       7.538  25.075 -20.168  1.00  0.00           H  
ATOM   3399  HB1 ALA   209       9.529  23.001 -19.139  1.00  0.00           H  
ATOM   3400  HB2 ALA   209       9.826  24.572 -19.529  1.00  0.00           H  
ATOM   3401  HB3 ALA   209       8.613  24.255 -18.163  1.00  0.00           H  
ATOM   3402  N   TRP   210       8.318  22.334 -21.867  1.00  0.00           N  
ATOM   3403  CA  TRP   210       8.716  21.787 -23.196  1.00  0.00           C  
ATOM   3404  C   TRP   210       7.554  21.795 -24.214  1.00  0.00           C  
ATOM   3405  O   TRP   210       7.817  22.143 -25.371  1.00  0.00           O  
ATOM   3406  CB  TRP   210       9.214  20.375 -22.935  1.00  0.00           C  
ATOM   3407  CG  TRP   210       9.719  19.516 -24.127  1.00  0.00           C  
ATOM   3408  CD1 TRP   210       9.986  19.902 -25.394  1.00  0.00           C  
ATOM   3409  CD2 TRP   210      10.160  18.106 -23.973  1.00  0.00           C  
ATOM   3410  CE2 TRP   210      10.655  17.750 -25.235  1.00  0.00           C  
ATOM   3411  CE3 TRP   210      10.252  17.139 -22.970  1.00  0.00           C  
ATOM   3412  NE1 TRP   210      10.497  18.805 -26.101  1.00  0.00           N  
ATOM   3413  CZ2 TRP   210      11.260  16.528 -25.511  1.00  0.00           C  
ATOM   3414  CZ3 TRP   210      10.943  15.898 -23.199  1.00  0.00           C  
ATOM   3415  CH2 TRP   210      11.276  15.588 -24.517  1.00  0.00           C  
ATOM   3416  H   TRP   210       7.948  21.635 -21.238  1.00  0.00           H  
ATOM   3417  HA  TRP   210       9.601  22.298 -23.576  1.00  0.00           H  
ATOM   3418  HB2 TRP   210       9.988  20.407 -22.169  1.00  0.00           H  
ATOM   3419  HB3 TRP   210       8.416  19.841 -22.419  1.00  0.00           H  
ATOM   3420  HD1 TRP   210       9.682  20.869 -25.768  1.00  0.00           H  
ATOM   3421  HE1 TRP   210      10.731  18.770 -27.083  1.00  0.00           H  
ATOM   3422  HE3 TRP   210       9.890  17.398 -21.986  1.00  0.00           H  
ATOM   3423  HZ2 TRP   210      11.737  16.403 -26.472  1.00  0.00           H  
ATOM   3424  HZ3 TRP   210      11.098  15.263 -22.339  1.00  0.00           H  
ATOM   3425  HH2 TRP   210      11.682  14.609 -24.721  1.00  0.00           H  
ATOM   3426  N   SER   211       6.343  21.513 -23.701  1.00  0.00           N  
ATOM   3427  CA  SER   211       5.136  21.877 -24.539  1.00  0.00           C  
ATOM   3428  C   SER   211       5.079  23.322 -24.938  1.00  0.00           C  
ATOM   3429  O   SER   211       4.906  23.603 -26.080  1.00  0.00           O  
ATOM   3430  CB  SER   211       3.812  21.486 -23.759  1.00  0.00           C  
ATOM   3431  OG  SER   211       3.692  20.032 -23.653  1.00  0.00           O  
ATOM   3432  H   SER   211       6.228  21.296 -22.721  1.00  0.00           H  
ATOM   3433  HA  SER   211       5.119  21.257 -25.435  1.00  0.00           H  
ATOM   3434  HB2 SER   211       3.664  21.918 -22.770  1.00  0.00           H  
ATOM   3435  HB3 SER   211       3.006  21.943 -24.335  1.00  0.00           H  
ATOM   3436  HG  SER   211       4.126  19.879 -22.811  1.00  0.00           H  
ATOM   3437  N   ALA   212       5.685  24.205 -24.117  1.00  0.00           N  
ATOM   3438  CA  ALA   212       5.719  25.610 -24.567  1.00  0.00           C  
ATOM   3439  C   ALA   212       6.592  25.864 -25.857  1.00  0.00           C  
ATOM   3440  O   ALA   212       6.336  26.784 -26.657  1.00  0.00           O  
ATOM   3441  CB  ALA   212       6.239  26.535 -23.445  1.00  0.00           C  
ATOM   3442  H   ALA   212       5.934  23.951 -23.172  1.00  0.00           H  
ATOM   3443  HA  ALA   212       4.735  25.982 -24.852  1.00  0.00           H  
ATOM   3444  HB1 ALA   212       5.875  26.314 -22.441  1.00  0.00           H  
ATOM   3445  HB2 ALA   212       7.325  26.440 -23.424  1.00  0.00           H  
ATOM   3446  HB3 ALA   212       6.042  27.590 -23.633  1.00  0.00           H  
ATOM   3447  N   CYS   213       7.638  25.066 -25.997  1.00  0.00           N  
ATOM   3448  CA  CYS   213       8.643  25.222 -27.049  1.00  0.00           C  
ATOM   3449  C   CYS   213       8.048  24.877 -28.495  1.00  0.00           C  
ATOM   3450  O   CYS   213       8.627  25.259 -29.496  1.00  0.00           O  
ATOM   3451  CB  CYS   213       9.983  24.459 -26.694  1.00  0.00           C  
ATOM   3452  SG  CYS   213      10.546  25.025 -25.094  1.00  0.00           S  
ATOM   3453  H   CYS   213       7.670  24.293 -25.347  1.00  0.00           H  
ATOM   3454  HA  CYS   213       8.855  26.291 -27.020  1.00  0.00           H  
ATOM   3455  HB2 CYS   213       9.749  23.399 -26.798  1.00  0.00           H  
ATOM   3456  HB3 CYS   213      10.713  24.799 -27.428  1.00  0.00           H  
ATOM   3457  HG  CYS   213       9.383  24.986 -24.436  1.00  0.00           H  
ATOM   3458  N   TYR   214       6.964  24.104 -28.598  1.00  0.00           N  
ATOM   3459  CA  TYR   214       6.449  23.483 -29.863  1.00  0.00           C  
ATOM   3460  C   TYR   214       4.872  23.516 -29.823  1.00  0.00           C  
ATOM   3461  O   TYR   214       4.262  22.664 -30.424  1.00  0.00           O  
ATOM   3462  CB  TYR   214       7.087  22.120 -30.006  1.00  0.00           C  
ATOM   3463  CG  TYR   214       8.610  22.182 -29.840  1.00  0.00           C  
ATOM   3464  CD1 TYR   214       9.389  22.953 -30.721  1.00  0.00           C  
ATOM   3465  CD2 TYR   214       9.183  21.501 -28.783  1.00  0.00           C  
ATOM   3466  CE1 TYR   214      10.801  23.023 -30.502  1.00  0.00           C  
ATOM   3467  CE2 TYR   214      10.559  21.554 -28.633  1.00  0.00           C  
ATOM   3468  CZ  TYR   214      11.423  22.261 -29.528  1.00  0.00           C  
ATOM   3469  OH  TYR   214      12.743  22.437 -29.232  1.00  0.00           O  
ATOM   3470  H   TYR   214       6.536  23.712 -27.772  1.00  0.00           H  
ATOM   3471  HA  TYR   214       6.746  24.013 -30.768  1.00  0.00           H  
ATOM   3472  HB2 TYR   214       6.700  21.474 -29.218  1.00  0.00           H  
ATOM   3473  HB3 TYR   214       6.822  21.626 -30.941  1.00  0.00           H  
ATOM   3474  HD1 TYR   214       8.928  23.460 -31.557  1.00  0.00           H  
ATOM   3475  HD2 TYR   214       8.613  20.844 -28.144  1.00  0.00           H  
ATOM   3476  HE1 TYR   214      11.358  23.709 -31.123  1.00  0.00           H  
ATOM   3477  HE2 TYR   214      10.971  21.034 -27.781  1.00  0.00           H  
ATOM   3478  HH  TYR   214      13.104  22.639 -30.098  1.00  0.00           H  
ATOM   3479  N   TRP   215       4.298  24.435 -29.104  1.00  0.00           N  
ATOM   3480  CA  TRP   215       2.971  24.459 -28.651  1.00  0.00           C  
ATOM   3481  C   TRP   215       1.861  24.229 -29.750  1.00  0.00           C  
ATOM   3482  O   TRP   215       0.782  23.906 -29.367  1.00  0.00           O  
ATOM   3483  CB  TRP   215       2.675  25.718 -27.752  1.00  0.00           C  
ATOM   3484  CG  TRP   215       2.836  27.035 -28.476  1.00  0.00           C  
ATOM   3485  CD1 TRP   215       3.913  27.825 -28.459  1.00  0.00           C  
ATOM   3486  CD2 TRP   215       1.845  27.702 -29.273  1.00  0.00           C  
ATOM   3487  CE2 TRP   215       2.411  28.969 -29.669  1.00  0.00           C  
ATOM   3488  CE3 TRP   215       0.440  27.549 -29.553  1.00  0.00           C  
ATOM   3489  NE1 TRP   215       3.671  29.021 -29.136  1.00  0.00           N  
ATOM   3490  CZ2 TRP   215       1.711  29.996 -30.338  1.00  0.00           C  
ATOM   3491  CZ3 TRP   215      -0.245  28.519 -30.292  1.00  0.00           C  
ATOM   3492  CH2 TRP   215       0.400  29.708 -30.712  1.00  0.00           C  
ATOM   3493  H   TRP   215       4.765  25.313 -28.927  1.00  0.00           H  
ATOM   3494  HA  TRP   215       2.936  23.621 -27.954  1.00  0.00           H  
ATOM   3495  HB2 TRP   215       1.650  25.608 -27.395  1.00  0.00           H  
ATOM   3496  HB3 TRP   215       3.365  25.689 -26.909  1.00  0.00           H  
ATOM   3497  HD1 TRP   215       4.831  27.511 -27.986  1.00  0.00           H  
ATOM   3498  HE1 TRP   215       4.356  29.763 -29.158  1.00  0.00           H  
ATOM   3499  HE3 TRP   215      -0.165  26.761 -29.130  1.00  0.00           H  
ATOM   3500  HZ2 TRP   215       2.185  30.886 -30.726  1.00  0.00           H  
ATOM   3501  HZ3 TRP   215      -1.313  28.417 -30.417  1.00  0.00           H  
ATOM   3502  HH2 TRP   215      -0.075  30.396 -31.396  1.00  0.00           H  
ATOM   3503  N   ARG   216       2.132  24.645 -30.976  1.00  0.00           N  
ATOM   3504  CA  ARG   216       1.202  24.590 -32.159  1.00  0.00           C  
ATOM   3505  C   ARG   216       1.131  23.208 -32.629  1.00  0.00           C  
ATOM   3506  O   ARG   216       0.020  22.758 -32.795  1.00  0.00           O  
ATOM   3507  CB  ARG   216       1.786  25.460 -33.378  1.00  0.00           C  
ATOM   3508  CG  ARG   216       1.804  26.927 -32.993  1.00  0.00           C  
ATOM   3509  CD  ARG   216       2.636  27.707 -34.048  1.00  0.00           C  
ATOM   3510  NE  ARG   216       2.708  29.119 -33.681  1.00  0.00           N  
ATOM   3511  CZ  ARG   216       1.735  29.999 -33.787  1.00  0.00           C  
ATOM   3512  NH1 ARG   216       0.560  29.714 -34.294  1.00  0.00           N1+
ATOM   3513  NH2 ARG   216       1.915  31.165 -33.296  1.00  0.00           N  
ATOM   3514  H   ARG   216       2.998  25.145 -31.122  1.00  0.00           H  
ATOM   3515  HA  ARG   216       0.215  24.982 -31.914  1.00  0.00           H  
ATOM   3516  HB2 ARG   216       2.820  25.247 -33.648  1.00  0.00           H  
ATOM   3517  HB3 ARG   216       1.109  25.301 -34.216  1.00  0.00           H  
ATOM   3518  HG2 ARG   216       0.778  27.296 -32.973  1.00  0.00           H  
ATOM   3519  HG3 ARG   216       2.235  27.046 -31.999  1.00  0.00           H  
ATOM   3520  HD2 ARG   216       3.678  27.388 -34.048  1.00  0.00           H  
ATOM   3521  HD3 ARG   216       2.256  27.622 -35.066  1.00  0.00           H  
ATOM   3522  HE  ARG   216       3.542  29.382 -33.177  1.00  0.00           H  
ATOM   3523 HH11 ARG   216       0.393  28.886 -34.848  1.00  0.00           H  
ATOM   3524 HH12 ARG   216      -0.257  30.307 -34.273  1.00  0.00           H  
ATOM   3525 HH21 ARG   216       2.799  31.314 -32.831  1.00  0.00           H  
ATOM   3526 HH22 ARG   216       1.198  31.874 -33.249  1.00  0.00           H  
ATOM   3527  N   ASP   217       2.248  22.472 -32.718  1.00  0.00           N  
ATOM   3528  CA  ASP   217       2.247  21.088 -33.318  1.00  0.00           C  
ATOM   3529  C   ASP   217       1.882  20.024 -32.307  1.00  0.00           C  
ATOM   3530  O   ASP   217       2.286  18.860 -32.434  1.00  0.00           O  
ATOM   3531  CB  ASP   217       3.590  20.862 -34.004  1.00  0.00           C  
ATOM   3532  CG  ASP   217       3.983  21.964 -34.987  1.00  0.00           C  
ATOM   3533  OD1 ASP   217       3.203  22.238 -35.997  1.00  0.00           O  
ATOM   3534  OD2 ASP   217       5.126  22.600 -34.907  1.00  0.00           O1-
ATOM   3535  H   ASP   217       3.132  22.943 -32.591  1.00  0.00           H  
ATOM   3536  HA  ASP   217       1.506  21.127 -34.116  1.00  0.00           H  
ATOM   3537  HB2 ASP   217       4.421  20.901 -33.299  1.00  0.00           H  
ATOM   3538  HB3 ASP   217       3.600  19.848 -34.402  1.00  0.00           H  
ATOM   3539  N   LEU   218       0.985  20.293 -31.387  1.00  0.00           N  
ATOM   3540  CA  LEU   218       0.635  19.278 -30.279  1.00  0.00           C  
ATOM   3541  C   LEU   218      -0.408  18.215 -30.782  1.00  0.00           C  
ATOM   3542  O   LEU   218      -1.405  18.550 -31.463  1.00  0.00           O  
ATOM   3543  CB  LEU   218       0.221  19.914 -28.959  1.00  0.00           C  
ATOM   3544  CG  LEU   218       1.536  20.287 -28.091  1.00  0.00           C  
ATOM   3545  CD1 LEU   218       1.062  21.098 -26.918  1.00  0.00           C  
ATOM   3546  CD2 LEU   218       2.301  19.096 -27.578  1.00  0.00           C  
ATOM   3547  H   LEU   218       0.489  21.171 -31.444  1.00  0.00           H  
ATOM   3548  HA  LEU   218       1.576  18.745 -30.140  1.00  0.00           H  
ATOM   3549  HB2 LEU   218      -0.298  20.855 -29.140  1.00  0.00           H  
ATOM   3550  HB3 LEU   218      -0.437  19.238 -28.413  1.00  0.00           H  
ATOM   3551  HG  LEU   218       2.181  20.857 -28.760  1.00  0.00           H  
ATOM   3552 HD11 LEU   218       0.637  22.068 -27.178  1.00  0.00           H  
ATOM   3553 HD12 LEU   218       0.304  20.552 -26.356  1.00  0.00           H  
ATOM   3554 HD13 LEU   218       1.899  21.286 -26.245  1.00  0.00           H  
ATOM   3555 HD21 LEU   218       1.486  18.389 -27.423  1.00  0.00           H  
ATOM   3556 HD22 LEU   218       3.005  18.702 -28.310  1.00  0.00           H  
ATOM   3557 HD23 LEU   218       2.934  19.360 -26.731  1.00  0.00           H  
ATOM   3558  N   LEU   219      -0.310  17.029 -30.248  1.00  0.00           N  
ATOM   3559  CA  LEU   219      -1.267  15.984 -30.453  1.00  0.00           C  
ATOM   3560  C   LEU   219      -1.897  15.545 -29.138  1.00  0.00           C  
ATOM   3561  O   LEU   219      -1.247  15.625 -28.086  1.00  0.00           O  
ATOM   3562  CB  LEU   219      -0.649  14.777 -31.252  1.00  0.00           C  
ATOM   3563  CG  LEU   219      -0.380  15.213 -32.709  1.00  0.00           C  
ATOM   3564  CD1 LEU   219       0.554  14.062 -33.270  1.00  0.00           C  
ATOM   3565  CD2 LEU   219      -1.529  15.374 -33.532  1.00  0.00           C  
ATOM   3566  H   LEU   219       0.319  16.924 -29.465  1.00  0.00           H  
ATOM   3567  HA  LEU   219      -2.112  16.449 -30.960  1.00  0.00           H  
ATOM   3568  HB2 LEU   219       0.304  14.516 -30.793  1.00  0.00           H  
ATOM   3569  HB3 LEU   219      -1.389  13.977 -31.234  1.00  0.00           H  
ATOM   3570  HG  LEU   219       0.103  16.190 -32.704  1.00  0.00           H  
ATOM   3571 HD11 LEU   219       1.458  14.022 -32.662  1.00  0.00           H  
ATOM   3572 HD12 LEU   219       0.065  13.118 -33.028  1.00  0.00           H  
ATOM   3573 HD13 LEU   219       0.929  14.208 -34.283  1.00  0.00           H  
ATOM   3574 HD21 LEU   219      -2.145  14.481 -33.425  1.00  0.00           H  
ATOM   3575 HD22 LEU   219      -2.069  16.298 -33.326  1.00  0.00           H  
ATOM   3576 HD23 LEU   219      -1.077  15.417 -34.522  1.00  0.00           H  
ATOM   3577  N   ARG   220      -3.051  15.031 -29.179  1.00  0.00           N  
ATOM   3578  CA  ARG   220      -3.762  14.536 -27.968  1.00  0.00           C  
ATOM   3579  C   ARG   220      -2.952  13.561 -27.137  1.00  0.00           C  
ATOM   3580  O   ARG   220      -2.989  13.669 -25.918  1.00  0.00           O  
ATOM   3581  CB  ARG   220      -5.165  13.942 -28.307  1.00  0.00           C  
ATOM   3582  CG  ARG   220      -6.298  14.910 -28.656  1.00  0.00           C  
ATOM   3583  CD  ARG   220      -7.503  14.142 -29.342  1.00  0.00           C  
ATOM   3584  NE  ARG   220      -8.287  15.167 -30.125  1.00  0.00           N  
ATOM   3585  CZ  ARG   220      -9.530  15.457 -29.920  1.00  0.00           C  
ATOM   3586  NH1 ARG   220     -10.406  14.586 -29.382  1.00  0.00           N1+
ATOM   3587  NH2 ARG   220      -9.982  16.586 -30.278  1.00  0.00           N  
ATOM   3588  H   ARG   220      -3.615  15.087 -30.015  1.00  0.00           H  
ATOM   3589  HA  ARG   220      -4.012  15.378 -27.322  1.00  0.00           H  
ATOM   3590  HB2 ARG   220      -5.021  13.217 -29.108  1.00  0.00           H  
ATOM   3591  HB3 ARG   220      -5.563  13.300 -27.522  1.00  0.00           H  
ATOM   3592  HG2 ARG   220      -6.713  15.352 -27.750  1.00  0.00           H  
ATOM   3593  HG3 ARG   220      -5.919  15.759 -29.225  1.00  0.00           H  
ATOM   3594  HD2 ARG   220      -7.082  13.391 -30.011  1.00  0.00           H  
ATOM   3595  HD3 ARG   220      -8.059  13.714 -28.508  1.00  0.00           H  
ATOM   3596  HE  ARG   220      -7.716  15.707 -30.759  1.00  0.00           H  
ATOM   3597 HH11 ARG   220     -10.140  13.620 -29.258  1.00  0.00           H  
ATOM   3598 HH12 ARG   220     -11.394  14.787 -29.319  1.00  0.00           H  
ATOM   3599 HH21 ARG   220      -9.229  17.233 -30.465  1.00  0.00           H  
ATOM   3600 HH22 ARG   220     -10.888  16.927 -29.991  1.00  0.00           H  
ATOM   3601  N   ILE   221      -2.005  12.787 -27.678  1.00  0.00           N  
ATOM   3602  CA  ILE   221      -1.132  11.808 -27.017  1.00  0.00           C  
ATOM   3603  C   ILE   221      -0.172  12.549 -25.964  1.00  0.00           C  
ATOM   3604  O   ILE   221       0.026  12.090 -24.832  1.00  0.00           O  
ATOM   3605  CB  ILE   221      -0.326  10.889 -28.005  1.00  0.00           C  
ATOM   3606  CG1 ILE   221       0.273   9.702 -27.128  1.00  0.00           C  
ATOM   3607  CG2 ILE   221       0.734  11.611 -28.819  1.00  0.00           C  
ATOM   3608  CD1 ILE   221       0.924   8.554 -27.921  1.00  0.00           C  
ATOM   3609  H   ILE   221      -2.008  12.710 -28.686  1.00  0.00           H  
ATOM   3610  HA  ILE   221      -1.731  11.073 -26.480  1.00  0.00           H  
ATOM   3611  HB  ILE   221      -0.997  10.426 -28.729  1.00  0.00           H  
ATOM   3612 HG12 ILE   221       0.956  10.093 -26.375  1.00  0.00           H  
ATOM   3613 HG13 ILE   221      -0.432   9.133 -26.522  1.00  0.00           H  
ATOM   3614 HG21 ILE   221       1.368  10.836 -29.251  1.00  0.00           H  
ATOM   3615 HG22 ILE   221       0.304  12.206 -29.625  1.00  0.00           H  
ATOM   3616 HG23 ILE   221       1.388  12.271 -28.249  1.00  0.00           H  
ATOM   3617 HD11 ILE   221       1.092   7.664 -27.314  1.00  0.00           H  
ATOM   3618 HD12 ILE   221       0.227   8.273 -28.711  1.00  0.00           H  
ATOM   3619 HD13 ILE   221       1.857   8.856 -28.397  1.00  0.00           H  
ATOM   3620  N   GLN   222       0.179  13.835 -26.157  1.00  0.00           N  
ATOM   3621  CA  GLN   222       0.858  14.675 -25.093  1.00  0.00           C  
ATOM   3622  C   GLN   222      -0.057  15.192 -23.975  1.00  0.00           C  
ATOM   3623  O   GLN   222       0.207  15.203 -22.792  1.00  0.00           O  
ATOM   3624  CB  GLN   222       1.576  15.891 -25.757  1.00  0.00           C  
ATOM   3625  CG  GLN   222       2.907  15.687 -26.539  1.00  0.00           C  
ATOM   3626  CD  GLN   222       2.803  15.309 -28.042  1.00  0.00           C  
ATOM   3627  NE2 GLN   222       3.667  14.476 -28.523  1.00  0.00           N  
ATOM   3628  OE1 GLN   222       2.009  15.796 -28.843  1.00  0.00           O  
ATOM   3629  H   GLN   222      -0.062  14.289 -27.027  1.00  0.00           H  
ATOM   3630  HA  GLN   222       1.567  13.969 -24.661  1.00  0.00           H  
ATOM   3631  HB2 GLN   222       0.943  16.498 -26.405  1.00  0.00           H  
ATOM   3632  HB3 GLN   222       1.947  16.605 -25.022  1.00  0.00           H  
ATOM   3633  HG2 GLN   222       3.375  16.670 -26.572  1.00  0.00           H  
ATOM   3634  HG3 GLN   222       3.639  15.118 -25.966  1.00  0.00           H  
ATOM   3635 HE21 GLN   222       3.533  14.182 -29.480  1.00  0.00           H  
ATOM   3636 HE22 GLN   222       4.401  14.025 -27.997  1.00  0.00           H  
ATOM   3637  N   PHE   223      -1.299  15.684 -24.324  1.00  0.00           N  
ATOM   3638  CA  PHE   223      -2.366  15.896 -23.330  1.00  0.00           C  
ATOM   3639  C   PHE   223      -2.756  14.699 -22.538  1.00  0.00           C  
ATOM   3640  O   PHE   223      -3.200  14.778 -21.416  1.00  0.00           O  
ATOM   3641  CB  PHE   223      -3.628  16.616 -23.816  1.00  0.00           C  
ATOM   3642  CG  PHE   223      -3.323  17.980 -24.411  1.00  0.00           C  
ATOM   3643  CD1 PHE   223      -2.916  18.112 -25.742  1.00  0.00           C  
ATOM   3644  CD2 PHE   223      -3.700  19.156 -23.764  1.00  0.00           C  
ATOM   3645  CE1 PHE   223      -2.896  19.373 -26.421  1.00  0.00           C  
ATOM   3646  CE2 PHE   223      -3.581  20.405 -24.450  1.00  0.00           C  
ATOM   3647  CZ  PHE   223      -3.200  20.490 -25.726  1.00  0.00           C  
ATOM   3648  H   PHE   223      -1.412  15.970 -25.286  1.00  0.00           H  
ATOM   3649  HA  PHE   223      -1.867  16.526 -22.594  1.00  0.00           H  
ATOM   3650  HB2 PHE   223      -4.160  16.084 -24.604  1.00  0.00           H  
ATOM   3651  HB3 PHE   223      -4.335  16.682 -22.989  1.00  0.00           H  
ATOM   3652  HD1 PHE   223      -2.655  17.264 -26.357  1.00  0.00           H  
ATOM   3653  HD2 PHE   223      -4.279  19.074 -22.856  1.00  0.00           H  
ATOM   3654  HE1 PHE   223      -2.431  19.471 -27.391  1.00  0.00           H  
ATOM   3655  HE2 PHE   223      -3.981  21.280 -23.961  1.00  0.00           H  
ATOM   3656  HZ  PHE   223      -3.148  21.464 -26.190  1.00  0.00           H  
ATOM   3657  N   TRP   224      -2.732  13.475 -23.103  1.00  0.00           N  
ATOM   3658  CA  TRP   224      -3.090  12.181 -22.603  1.00  0.00           C  
ATOM   3659  C   TRP   224      -2.130  11.735 -21.523  1.00  0.00           C  
ATOM   3660  O   TRP   224      -2.569  11.172 -20.468  1.00  0.00           O  
ATOM   3661  CB  TRP   224      -3.325  11.157 -23.659  1.00  0.00           C  
ATOM   3662  CG  TRP   224      -4.735  11.135 -24.127  1.00  0.00           C  
ATOM   3663  CD1 TRP   224      -5.175  11.277 -25.445  1.00  0.00           C  
ATOM   3664  CD2 TRP   224      -5.929  10.919 -23.358  1.00  0.00           C  
ATOM   3665  CE2 TRP   224      -7.033  10.856 -24.237  1.00  0.00           C  
ATOM   3666  CE3 TRP   224      -6.215  10.767 -21.967  1.00  0.00           C  
ATOM   3667  NE1 TRP   224      -6.521  11.155 -25.503  1.00  0.00           N  
ATOM   3668  CZ2 TRP   224      -8.364  10.728 -23.755  1.00  0.00           C  
ATOM   3669  CZ3 TRP   224      -7.526  10.618 -21.497  1.00  0.00           C  
ATOM   3670  CH2 TRP   224      -8.645  10.671 -22.347  1.00  0.00           C  
ATOM   3671  H   TRP   224      -2.617  13.489 -24.106  1.00  0.00           H  
ATOM   3672  HA  TRP   224      -4.111  12.326 -22.248  1.00  0.00           H  
ATOM   3673  HB2 TRP   224      -2.703  11.335 -24.536  1.00  0.00           H  
ATOM   3674  HB3 TRP   224      -3.164  10.168 -23.230  1.00  0.00           H  
ATOM   3675  HD1 TRP   224      -4.556  11.447 -26.314  1.00  0.00           H  
ATOM   3676  HE1 TRP   224      -7.067  11.318 -26.337  1.00  0.00           H  
ATOM   3677  HE3 TRP   224      -5.384  10.671 -21.284  1.00  0.00           H  
ATOM   3678  HZ2 TRP   224      -9.101  10.633 -24.539  1.00  0.00           H  
ATOM   3679  HZ3 TRP   224      -7.687  10.410 -20.450  1.00  0.00           H  
ATOM   3680  HH2 TRP   224      -9.655  10.548 -21.987  1.00  0.00           H  
ATOM   3681  N   ILE   225      -0.809  11.876 -21.791  1.00  0.00           N  
ATOM   3682  CA  ILE   225       0.219  11.780 -20.816  1.00  0.00           C  
ATOM   3683  C   ILE   225      -0.109  12.822 -19.659  1.00  0.00           C  
ATOM   3684  O   ILE   225      -0.002  12.466 -18.491  1.00  0.00           O  
ATOM   3685  CB  ILE   225       1.621  11.959 -21.675  1.00  0.00           C  
ATOM   3686  CG1 ILE   225       1.973  10.639 -22.362  1.00  0.00           C  
ATOM   3687  CG2 ILE   225       2.760  12.332 -20.828  1.00  0.00           C  
ATOM   3688  CD1 ILE   225       3.041  10.794 -23.540  1.00  0.00           C  
ATOM   3689  H   ILE   225      -0.581  12.148 -22.736  1.00  0.00           H  
ATOM   3690  HA  ILE   225       0.126  10.854 -20.248  1.00  0.00           H  
ATOM   3691  HB  ILE   225       1.487  12.806 -22.347  1.00  0.00           H  
ATOM   3692 HG12 ILE   225       2.267   9.862 -21.657  1.00  0.00           H  
ATOM   3693 HG13 ILE   225       1.031  10.203 -22.696  1.00  0.00           H  
ATOM   3694 HG21 ILE   225       2.822  13.259 -20.258  1.00  0.00           H  
ATOM   3695 HG22 ILE   225       2.955  11.505 -20.146  1.00  0.00           H  
ATOM   3696 HG23 ILE   225       3.599  12.517 -21.499  1.00  0.00           H  
ATOM   3697 HD11 ILE   225       3.962  11.191 -23.112  1.00  0.00           H  
ATOM   3698 HD12 ILE   225       3.164   9.918 -24.176  1.00  0.00           H  
ATOM   3699 HD13 ILE   225       2.678  11.587 -24.193  1.00  0.00           H  
ATOM   3700  N   GLY   226      -0.617  14.025 -20.059  1.00  0.00           N  
ATOM   3701  CA  GLY   226      -1.063  15.123 -19.150  1.00  0.00           C  
ATOM   3702  C   GLY   226      -2.058  14.583 -18.091  1.00  0.00           C  
ATOM   3703  O   GLY   226      -1.882  14.830 -16.875  1.00  0.00           O  
ATOM   3704  H   GLY   226      -0.582  14.193 -21.054  1.00  0.00           H  
ATOM   3705  HA2 GLY   226      -0.155  15.460 -18.650  1.00  0.00           H  
ATOM   3706  HA3 GLY   226      -1.555  15.911 -19.722  1.00  0.00           H  
ATOM   3707  N   ALA   227      -3.135  13.786 -18.469  1.00  0.00           N  
ATOM   3708  CA  ALA   227      -4.024  13.131 -17.468  1.00  0.00           C  
ATOM   3709  C   ALA   227      -3.312  12.145 -16.625  1.00  0.00           C  
ATOM   3710  O   ALA   227      -3.583  12.173 -15.432  1.00  0.00           O  
ATOM   3711  CB  ALA   227      -5.263  12.517 -18.150  1.00  0.00           C  
ATOM   3712  H   ALA   227      -3.286  13.738 -19.467  1.00  0.00           H  
ATOM   3713  HA  ALA   227      -4.365  13.912 -16.788  1.00  0.00           H  
ATOM   3714  HB1 ALA   227      -5.834  13.366 -18.526  1.00  0.00           H  
ATOM   3715  HB2 ALA   227      -5.029  11.877 -19.000  1.00  0.00           H  
ATOM   3716  HB3 ALA   227      -5.876  11.954 -17.446  1.00  0.00           H  
ATOM   3717  N   VAL   228      -2.452  11.257 -17.104  1.00  0.00           N  
ATOM   3718  CA  VAL   228      -1.606  10.304 -16.381  1.00  0.00           C  
ATOM   3719  C   VAL   228      -0.880  11.059 -15.243  1.00  0.00           C  
ATOM   3720  O   VAL   228      -0.777  10.599 -14.063  1.00  0.00           O  
ATOM   3721  CB  VAL   228      -0.671   9.360 -17.161  1.00  0.00           C  
ATOM   3722  CG1 VAL   228       0.042   8.409 -16.252  1.00  0.00           C  
ATOM   3723  CG2 VAL   228      -1.520   8.513 -18.221  1.00  0.00           C  
ATOM   3724  H   VAL   228      -2.512  11.208 -18.111  1.00  0.00           H  
ATOM   3725  HA  VAL   228      -2.322   9.713 -15.811  1.00  0.00           H  
ATOM   3726  HB  VAL   228       0.078   9.945 -17.696  1.00  0.00           H  
ATOM   3727 HG11 VAL   228       0.709   7.722 -16.775  1.00  0.00           H  
ATOM   3728 HG12 VAL   228       0.728   8.960 -15.609  1.00  0.00           H  
ATOM   3729 HG13 VAL   228      -0.657   7.908 -15.583  1.00  0.00           H  
ATOM   3730 HG21 VAL   228      -2.289   7.938 -17.706  1.00  0.00           H  
ATOM   3731 HG22 VAL   228      -1.956   9.219 -18.928  1.00  0.00           H  
ATOM   3732 HG23 VAL   228      -0.825   7.946 -18.841  1.00  0.00           H  
ATOM   3733  N   ILE   229      -0.297  12.219 -15.524  1.00  0.00           N  
ATOM   3734  CA  ILE   229       0.564  12.969 -14.619  1.00  0.00           C  
ATOM   3735  C   ILE   229      -0.259  13.667 -13.524  1.00  0.00           C  
ATOM   3736  O   ILE   229       0.044  13.669 -12.380  1.00  0.00           O  
ATOM   3737  CB  ILE   229       1.492  13.962 -15.392  1.00  0.00           C  
ATOM   3738  CG1 ILE   229       2.453  12.950 -16.174  1.00  0.00           C  
ATOM   3739  CG2 ILE   229       2.182  15.170 -14.667  1.00  0.00           C  
ATOM   3740  CD1 ILE   229       2.978  13.647 -17.402  1.00  0.00           C  
ATOM   3741  H   ILE   229      -0.390  12.604 -16.453  1.00  0.00           H  
ATOM   3742  HA  ILE   229       1.213  12.180 -14.240  1.00  0.00           H  
ATOM   3743  HB  ILE   229       0.822  14.380 -16.142  1.00  0.00           H  
ATOM   3744 HG12 ILE   229       3.251  12.773 -15.452  1.00  0.00           H  
ATOM   3745 HG13 ILE   229       1.924  12.065 -16.528  1.00  0.00           H  
ATOM   3746 HG21 ILE   229       2.598  15.807 -15.448  1.00  0.00           H  
ATOM   3747 HG22 ILE   229       1.386  15.637 -14.087  1.00  0.00           H  
ATOM   3748 HG23 ILE   229       2.926  14.911 -13.913  1.00  0.00           H  
ATOM   3749 HD11 ILE   229       3.755  14.332 -17.063  1.00  0.00           H  
ATOM   3750 HD12 ILE   229       3.342  12.933 -18.142  1.00  0.00           H  
ATOM   3751 HD13 ILE   229       2.259  14.270 -17.934  1.00  0.00           H  
ATOM   3752  N   PHE   230      -1.380  14.170 -13.973  1.00  0.00           N  
ATOM   3753  CA  PHE   230      -2.420  14.777 -13.064  1.00  0.00           C  
ATOM   3754  C   PHE   230      -2.897  13.663 -12.127  1.00  0.00           C  
ATOM   3755  O   PHE   230      -3.081  13.789 -10.878  1.00  0.00           O  
ATOM   3756  CB  PHE   230      -3.696  15.278 -13.928  1.00  0.00           C  
ATOM   3757  CG  PHE   230      -4.734  15.963 -13.092  1.00  0.00           C  
ATOM   3758  CD1 PHE   230      -4.903  17.358 -13.173  1.00  0.00           C  
ATOM   3759  CD2 PHE   230      -5.739  15.216 -12.455  1.00  0.00           C  
ATOM   3760  CE1 PHE   230      -6.008  18.021 -12.591  1.00  0.00           C  
ATOM   3761  CE2 PHE   230      -6.841  15.909 -11.864  1.00  0.00           C  
ATOM   3762  CZ  PHE   230      -7.031  17.306 -11.962  1.00  0.00           C  
ATOM   3763  H   PHE   230      -1.548  14.088 -14.966  1.00  0.00           H  
ATOM   3764  HA  PHE   230      -2.074  15.590 -12.426  1.00  0.00           H  
ATOM   3765  HB2 PHE   230      -3.214  15.909 -14.675  1.00  0.00           H  
ATOM   3766  HB3 PHE   230      -3.943  14.498 -14.648  1.00  0.00           H  
ATOM   3767  HD1 PHE   230      -4.254  17.965 -13.786  1.00  0.00           H  
ATOM   3768  HD2 PHE   230      -5.664  14.139 -12.461  1.00  0.00           H  
ATOM   3769  HE1 PHE   230      -5.972  19.100 -12.606  1.00  0.00           H  
ATOM   3770  HE2 PHE   230      -7.536  15.347 -11.257  1.00  0.00           H  
ATOM   3771  HZ  PHE   230      -7.760  17.868 -11.396  1.00  0.00           H  
ATOM   3772  N   LEU   231      -3.163  12.441 -12.650  1.00  0.00           N  
ATOM   3773  CA  LEU   231      -3.693  11.363 -11.746  1.00  0.00           C  
ATOM   3774  C   LEU   231      -2.611  10.784 -10.795  1.00  0.00           C  
ATOM   3775  O   LEU   231      -2.977  10.462  -9.668  1.00  0.00           O  
ATOM   3776  CB  LEU   231      -4.291  10.168 -12.525  1.00  0.00           C  
ATOM   3777  CG  LEU   231      -5.716  10.403 -13.030  1.00  0.00           C  
ATOM   3778  CD1 LEU   231      -5.899   9.646 -14.380  1.00  0.00           C  
ATOM   3779  CD2 LEU   231      -6.785   9.747 -12.093  1.00  0.00           C  
ATOM   3780  H   LEU   231      -3.352  12.355 -13.638  1.00  0.00           H  
ATOM   3781  HA  LEU   231      -4.545  11.677 -11.142  1.00  0.00           H  
ATOM   3782  HB2 LEU   231      -3.615  10.096 -13.377  1.00  0.00           H  
ATOM   3783  HB3 LEU   231      -4.280   9.257 -11.926  1.00  0.00           H  
ATOM   3784  HG  LEU   231      -5.896  11.466 -13.189  1.00  0.00           H  
ATOM   3785 HD11 LEU   231      -5.315  10.212 -15.105  1.00  0.00           H  
ATOM   3786 HD12 LEU   231      -5.505   8.664 -14.118  1.00  0.00           H  
ATOM   3787 HD13 LEU   231      -6.951   9.620 -14.664  1.00  0.00           H  
ATOM   3788 HD21 LEU   231      -6.324   8.776 -11.914  1.00  0.00           H  
ATOM   3789 HD22 LEU   231      -6.649  10.082 -11.065  1.00  0.00           H  
ATOM   3790 HD23 LEU   231      -7.811   9.731 -12.459  1.00  0.00           H  
ATOM   3791  N   GLY   232      -1.364  10.648 -11.297  1.00  0.00           N  
ATOM   3792  CA  GLY   232      -0.224  10.309 -10.475  1.00  0.00           C  
ATOM   3793  C   GLY   232       0.034  11.279  -9.342  1.00  0.00           C  
ATOM   3794  O   GLY   232       0.252  10.756  -8.226  1.00  0.00           O  
ATOM   3795  H   GLY   232      -1.099  10.981 -12.213  1.00  0.00           H  
ATOM   3796  HA2 GLY   232      -0.236   9.298 -10.067  1.00  0.00           H  
ATOM   3797  HA3 GLY   232       0.671  10.261 -11.095  1.00  0.00           H  
ATOM   3798  N   MET   233      -0.138  12.593  -9.561  1.00  0.00           N  
ATOM   3799  CA  MET   233       0.020  13.557  -8.432  1.00  0.00           C  
ATOM   3800  C   MET   233      -1.072  13.334  -7.380  1.00  0.00           C  
ATOM   3801  O   MET   233      -0.780  13.589  -6.169  1.00  0.00           O  
ATOM   3802  CB  MET   233      -0.059  14.950  -9.030  1.00  0.00           C  
ATOM   3803  CG  MET   233       0.666  15.968  -8.209  1.00  0.00           C  
ATOM   3804  SD  MET   233       0.684  17.581  -9.022  1.00  0.00           S  
ATOM   3805  CE  MET   233       1.281  17.210 -10.647  1.00  0.00           C  
ATOM   3806  H   MET   233      -0.245  12.955 -10.498  1.00  0.00           H  
ATOM   3807  HA  MET   233       1.020  13.380  -8.036  1.00  0.00           H  
ATOM   3808  HB2 MET   233       0.412  14.914 -10.012  1.00  0.00           H  
ATOM   3809  HB3 MET   233      -1.084  15.308  -9.129  1.00  0.00           H  
ATOM   3810  HG2 MET   233       0.331  16.205  -7.200  1.00  0.00           H  
ATOM   3811  HG3 MET   233       1.695  15.609  -8.248  1.00  0.00           H  
ATOM   3812  HE1 MET   233       2.130  16.535 -10.537  1.00  0.00           H  
ATOM   3813  HE2 MET   233       0.426  16.766 -11.158  1.00  0.00           H  
ATOM   3814  HE3 MET   233       1.546  18.112 -11.198  1.00  0.00           H  
ATOM   3815  N   LEU   234      -2.336  13.291  -7.853  1.00  0.00           N  
ATOM   3816  CA  LEU   234      -3.476  13.217  -6.959  1.00  0.00           C  
ATOM   3817  C   LEU   234      -3.451  12.000  -6.065  1.00  0.00           C  
ATOM   3818  O   LEU   234      -3.893  12.119  -4.916  1.00  0.00           O  
ATOM   3819  CB  LEU   234      -4.806  13.415  -7.753  1.00  0.00           C  
ATOM   3820  CG  LEU   234      -5.962  14.060  -7.001  1.00  0.00           C  
ATOM   3821  CD1 LEU   234      -5.586  15.546  -6.807  1.00  0.00           C  
ATOM   3822  CD2 LEU   234      -7.380  13.907  -7.653  1.00  0.00           C  
ATOM   3823  H   LEU   234      -2.609  13.113  -8.809  1.00  0.00           H  
ATOM   3824  HA  LEU   234      -3.334  14.110  -6.350  1.00  0.00           H  
ATOM   3825  HB2 LEU   234      -4.617  14.038  -8.627  1.00  0.00           H  
ATOM   3826  HB3 LEU   234      -5.039  12.410  -8.104  1.00  0.00           H  
ATOM   3827  HG  LEU   234      -5.930  13.642  -5.995  1.00  0.00           H  
ATOM   3828 HD11 LEU   234      -5.731  16.068  -7.753  1.00  0.00           H  
ATOM   3829 HD12 LEU   234      -6.238  15.943  -6.029  1.00  0.00           H  
ATOM   3830 HD13 LEU   234      -4.589  15.787  -6.439  1.00  0.00           H  
ATOM   3831 HD21 LEU   234      -7.293  14.374  -8.634  1.00  0.00           H  
ATOM   3832 HD22 LEU   234      -7.737  12.878  -7.696  1.00  0.00           H  
ATOM   3833 HD23 LEU   234      -8.121  14.418  -7.039  1.00  0.00           H  
ATOM   3834  N   GLU   235      -2.953  10.847  -6.643  1.00  0.00           N  
ATOM   3835  CA  GLU   235      -2.698   9.627  -5.920  1.00  0.00           C  
ATOM   3836  C   GLU   235      -1.754   9.891  -4.761  1.00  0.00           C  
ATOM   3837  O   GLU   235      -2.124   9.575  -3.636  1.00  0.00           O  
ATOM   3838  CB  GLU   235      -2.060   8.538  -6.837  1.00  0.00           C  
ATOM   3839  CG  GLU   235      -1.735   7.215  -6.119  1.00  0.00           C  
ATOM   3840  CD  GLU   235      -0.873   6.270  -6.979  1.00  0.00           C  
ATOM   3841  OE1 GLU   235      -1.355   5.829  -8.040  1.00  0.00           O  
ATOM   3842  OE2 GLU   235       0.159   5.858  -6.386  1.00  0.00           O1-
ATOM   3843  H   GLU   235      -2.699  10.882  -7.620  1.00  0.00           H  
ATOM   3844  HA  GLU   235      -3.658   9.201  -5.630  1.00  0.00           H  
ATOM   3845  HB2 GLU   235      -2.677   8.300  -7.703  1.00  0.00           H  
ATOM   3846  HB3 GLU   235      -1.094   8.785  -7.277  1.00  0.00           H  
ATOM   3847  HG2 GLU   235      -1.179   7.408  -5.202  1.00  0.00           H  
ATOM   3848  HG3 GLU   235      -2.657   6.671  -5.915  1.00  0.00           H  
ATOM   3849  N   LYN   236      -0.613  10.500  -5.003  1.00  0.00           N  
ATOM   3850  CA  LYN   236       0.426  10.615  -3.902  1.00  0.00           C  
ATOM   3851  C   LYN   236      -0.032  11.637  -2.887  1.00  0.00           C  
ATOM   3852  O   LYN   236       0.150  11.520  -1.650  1.00  0.00           O  
ATOM   3853  CB  LYN   236       1.857  10.934  -4.386  1.00  0.00           C  
ATOM   3854  CG  LYN   236       2.381  10.107  -5.553  1.00  0.00           C  
ATOM   3855  CD  LYN   236       2.334   8.592  -5.324  1.00  0.00           C  
ATOM   3856  CE  LYN   236       2.868   7.833  -6.575  1.00  0.00           C  
ATOM   3857  NZ  LYN   236       1.964   7.668  -7.748  1.00  0.00           N  
ATOM   3858  H   LYN   236      -0.455  10.705  -5.979  1.00  0.00           H  
ATOM   3859  HA  LYN   236       0.449   9.721  -3.279  1.00  0.00           H  
ATOM   3860  HB2 LYN   236       1.949  12.005  -4.564  1.00  0.00           H  
ATOM   3861  HB3 LYN   236       2.525  10.683  -3.562  1.00  0.00           H  
ATOM   3862  HG2 LYN   236       1.724  10.215  -6.416  1.00  0.00           H  
ATOM   3863  HG3 LYN   236       3.422  10.319  -5.800  1.00  0.00           H  
ATOM   3864  HD2 LYN   236       3.106   8.522  -4.558  1.00  0.00           H  
ATOM   3865  HD3 LYN   236       1.337   8.248  -5.049  1.00  0.00           H  
ATOM   3866  HE2 LYN   236       3.782   8.379  -6.809  1.00  0.00           H  
ATOM   3867  HE3 LYN   236       3.220   6.839  -6.301  1.00  0.00           H  
ATOM   3868  HZ2 LYN   236       1.320   8.426  -7.923  1.00  0.00           H  
ATOM   3869  HZ3 LYN   236       1.351   6.931  -7.431  1.00  0.00           H  
ATOM   3870  N   ALA   237      -0.720  12.694  -3.407  1.00  0.00           N  
ATOM   3871  CA  ALA   237      -1.148  13.838  -2.693  1.00  0.00           C  
ATOM   3872  C   ALA   237      -2.226  13.389  -1.690  1.00  0.00           C  
ATOM   3873  O   ALA   237      -2.334  13.864  -0.548  1.00  0.00           O  
ATOM   3874  CB  ALA   237      -1.755  14.855  -3.690  1.00  0.00           C  
ATOM   3875  H   ALA   237      -0.791  12.780  -4.411  1.00  0.00           H  
ATOM   3876  HA  ALA   237      -0.295  14.308  -2.203  1.00  0.00           H  
ATOM   3877  HB1 ALA   237      -2.306  14.236  -4.398  1.00  0.00           H  
ATOM   3878  HB2 ALA   237      -2.371  15.592  -3.175  1.00  0.00           H  
ATOM   3879  HB3 ALA   237      -0.987  15.384  -4.255  1.00  0.00           H  
ATOM   3880  N   VAL   238      -3.245  12.557  -2.090  1.00  0.00           N  
ATOM   3881  CA  VAL   238      -4.382  12.028  -1.174  1.00  0.00           C  
ATOM   3882  C   VAL   238      -3.774  11.182   0.029  1.00  0.00           C  
ATOM   3883  O   VAL   238      -4.209  11.453   1.180  1.00  0.00           O  
ATOM   3884  CB  VAL   238      -5.466  11.273  -1.952  1.00  0.00           C  
ATOM   3885  CG1 VAL   238      -6.520  10.706  -0.992  1.00  0.00           C  
ATOM   3886  CG2 VAL   238      -6.431  12.007  -2.952  1.00  0.00           C  
ATOM   3887  H   VAL   238      -3.212  12.246  -3.051  1.00  0.00           H  
ATOM   3888  HA  VAL   238      -4.863  12.901  -0.735  1.00  0.00           H  
ATOM   3889  HB  VAL   238      -5.035  10.496  -2.582  1.00  0.00           H  
ATOM   3890 HG11 VAL   238      -6.949  11.522  -0.410  1.00  0.00           H  
ATOM   3891 HG12 VAL   238      -7.313  10.250  -1.585  1.00  0.00           H  
ATOM   3892 HG13 VAL   238      -6.094   9.927  -0.360  1.00  0.00           H  
ATOM   3893 HG21 VAL   238      -7.267  12.511  -2.467  1.00  0.00           H  
ATOM   3894 HG22 VAL   238      -5.835  12.705  -3.540  1.00  0.00           H  
ATOM   3895 HG23 VAL   238      -6.862  11.207  -3.553  1.00  0.00           H  
ATOM   3896  N   PHE   239      -2.802  10.329  -0.296  1.00  0.00           N  
ATOM   3897  CA  PHE   239      -1.897   9.747   0.678  1.00  0.00           C  
ATOM   3898  C   PHE   239      -1.155  10.774   1.553  1.00  0.00           C  
ATOM   3899  O   PHE   239      -1.368  10.749   2.723  1.00  0.00           O  
ATOM   3900  CB  PHE   239      -0.954   8.723   0.016  1.00  0.00           C  
ATOM   3901  CG  PHE   239      -1.518   7.486  -0.430  1.00  0.00           C  
ATOM   3902  CD1 PHE   239      -1.277   6.983  -1.747  1.00  0.00           C  
ATOM   3903  CD2 PHE   239      -2.272   6.687   0.494  1.00  0.00           C  
ATOM   3904  CE1 PHE   239      -1.812   5.825  -2.148  1.00  0.00           C  
ATOM   3905  CE2 PHE   239      -2.727   5.441   0.091  1.00  0.00           C  
ATOM   3906  CZ  PHE   239      -2.453   4.955  -1.207  1.00  0.00           C  
ATOM   3907  H   PHE   239      -2.731   9.927  -1.219  1.00  0.00           H  
ATOM   3908  HA  PHE   239      -2.562   9.216   1.359  1.00  0.00           H  
ATOM   3909  HB2 PHE   239      -0.558   9.195  -0.884  1.00  0.00           H  
ATOM   3910  HB3 PHE   239      -0.136   8.527   0.709  1.00  0.00           H  
ATOM   3911  HD1 PHE   239      -0.851   7.677  -2.456  1.00  0.00           H  
ATOM   3912  HD2 PHE   239      -2.488   7.019   1.498  1.00  0.00           H  
ATOM   3913  HE1 PHE   239      -1.722   5.522  -3.181  1.00  0.00           H  
ATOM   3914  HE2 PHE   239      -3.248   4.768   0.755  1.00  0.00           H  
ATOM   3915  HZ  PHE   239      -2.922   4.048  -1.560  1.00  0.00           H  
ATOM   3916  N   TYR   240      -0.286  11.591   0.983  1.00  0.00           N  
ATOM   3917  CA  TYR   240       0.507  12.564   1.764  1.00  0.00           C  
ATOM   3918  C   TYR   240      -0.407  13.467   2.673  1.00  0.00           C  
ATOM   3919  O   TYR   240      -0.174  13.506   3.828  1.00  0.00           O  
ATOM   3920  CB  TYR   240       1.373  13.484   0.810  1.00  0.00           C  
ATOM   3921  CG  TYR   240       2.353  14.518   1.362  1.00  0.00           C  
ATOM   3922  CD1 TYR   240       3.225  14.265   2.452  1.00  0.00           C  
ATOM   3923  CD2 TYR   240       2.461  15.783   0.715  1.00  0.00           C  
ATOM   3924  CE1 TYR   240       4.172  15.184   2.798  1.00  0.00           C  
ATOM   3925  CE2 TYR   240       3.455  16.729   1.034  1.00  0.00           C  
ATOM   3926  CZ  TYR   240       4.333  16.341   2.057  1.00  0.00           C  
ATOM   3927  OH  TYR   240       5.292  17.217   2.419  1.00  0.00           O  
ATOM   3928  H   TYR   240      -0.182  11.529  -0.020  1.00  0.00           H  
ATOM   3929  HA  TYR   240       1.182  11.999   2.407  1.00  0.00           H  
ATOM   3930  HB2 TYR   240       1.879  12.968  -0.006  1.00  0.00           H  
ATOM   3931  HB3 TYR   240       0.559  13.961   0.265  1.00  0.00           H  
ATOM   3932  HD1 TYR   240       3.269  13.384   3.075  1.00  0.00           H  
ATOM   3933  HD2 TYR   240       1.743  15.922  -0.080  1.00  0.00           H  
ATOM   3934  HE1 TYR   240       4.792  15.068   3.675  1.00  0.00           H  
ATOM   3935  HE2 TYR   240       3.529  17.649   0.473  1.00  0.00           H  
ATOM   3936  HH  TYR   240       5.767  16.765   3.120  1.00  0.00           H  
ATOM   3937  N   ALA   241      -1.597  13.829   2.154  1.00  0.00           N  
ATOM   3938  CA  ALA   241      -2.625  14.471   2.893  1.00  0.00           C  
ATOM   3939  C   ALA   241      -3.147  13.588   4.121  1.00  0.00           C  
ATOM   3940  O   ALA   241      -3.388  14.110   5.263  1.00  0.00           O  
ATOM   3941  CB  ALA   241      -3.787  14.934   1.937  1.00  0.00           C  
ATOM   3942  H   ALA   241      -1.724  13.779   1.154  1.00  0.00           H  
ATOM   3943  HA  ALA   241      -2.264  15.408   3.318  1.00  0.00           H  
ATOM   3944  HB1 ALA   241      -4.690  15.388   2.346  1.00  0.00           H  
ATOM   3945  HB2 ALA   241      -3.545  15.731   1.234  1.00  0.00           H  
ATOM   3946  HB3 ALA   241      -4.078  14.109   1.288  1.00  0.00           H  
ATOM   3947  N   GLU   242      -3.465  12.333   3.941  1.00  0.00           N  
ATOM   3948  CA  GLU   242      -3.870  11.435   4.976  1.00  0.00           C  
ATOM   3949  C   GLU   242      -2.922  10.823   5.977  1.00  0.00           C  
ATOM   3950  O   GLU   242      -3.216  10.622   7.116  1.00  0.00           O  
ATOM   3951  CB  GLU   242      -4.715  10.272   4.384  1.00  0.00           C  
ATOM   3952  CG  GLU   242      -5.615   9.593   5.426  1.00  0.00           C  
ATOM   3953  CD  GLU   242      -6.691  10.524   5.970  1.00  0.00           C  
ATOM   3954  OE1 GLU   242      -6.903  11.586   5.384  1.00  0.00           O  
ATOM   3955  OE2 GLU   242      -7.278  10.057   6.966  1.00  0.00           O1-
ATOM   3956  H   GLU   242      -3.213  11.945   3.043  1.00  0.00           H  
ATOM   3957  HA  GLU   242      -4.490  12.023   5.653  1.00  0.00           H  
ATOM   3958  HB2 GLU   242      -5.388  10.670   3.624  1.00  0.00           H  
ATOM   3959  HB3 GLU   242      -4.038   9.591   3.869  1.00  0.00           H  
ATOM   3960  HG2 GLU   242      -6.102   8.681   5.080  1.00  0.00           H  
ATOM   3961  HG3 GLU   242      -4.945   9.114   6.140  1.00  0.00           H  
ATOM   3962  N   PHE   243      -1.640  10.605   5.527  1.00  0.00           N  
ATOM   3963  CA  PHE   243      -0.479  10.291   6.422  1.00  0.00           C  
ATOM   3964  C   PHE   243      -0.257  11.422   7.462  1.00  0.00           C  
ATOM   3965  O   PHE   243       0.026  11.181   8.621  1.00  0.00           O  
ATOM   3966  CB  PHE   243       0.761   9.925   5.540  1.00  0.00           C  
ATOM   3967  CG  PHE   243       0.747   8.468   5.066  1.00  0.00           C  
ATOM   3968  CD1 PHE   243       1.611   7.485   5.712  1.00  0.00           C  
ATOM   3969  CD2 PHE   243      -0.323   8.055   4.228  1.00  0.00           C  
ATOM   3970  CE1 PHE   243       1.536   6.119   5.251  1.00  0.00           C  
ATOM   3971  CE2 PHE   243      -0.255   6.747   3.743  1.00  0.00           C  
ATOM   3972  CZ  PHE   243       0.627   5.742   4.305  1.00  0.00           C  
ATOM   3973  H   PHE   243      -1.307  10.734   4.583  1.00  0.00           H  
ATOM   3974  HA  PHE   243      -0.826   9.461   7.037  1.00  0.00           H  
ATOM   3975  HB2 PHE   243       0.864  10.561   4.661  1.00  0.00           H  
ATOM   3976  HB3 PHE   243       1.602  10.087   6.214  1.00  0.00           H  
ATOM   3977  HD1 PHE   243       2.287   7.817   6.486  1.00  0.00           H  
ATOM   3978  HD2 PHE   243      -1.106   8.669   3.807  1.00  0.00           H  
ATOM   3979  HE1 PHE   243       2.093   5.338   5.748  1.00  0.00           H  
ATOM   3980  HE2 PHE   243      -0.846   6.396   2.910  1.00  0.00           H  
ATOM   3981  HZ  PHE   243       0.589   4.766   3.842  1.00  0.00           H  
ATOM   3982  N   GLN   244      -0.460  12.705   7.051  1.00  0.00           N  
ATOM   3983  CA  GLN   244      -0.493  13.873   7.952  1.00  0.00           C  
ATOM   3984  C   GLN   244      -1.648  13.829   8.892  1.00  0.00           C  
ATOM   3985  O   GLN   244      -1.476  14.246  10.054  1.00  0.00           O  
ATOM   3986  CB  GLN   244      -0.380  15.153   7.186  1.00  0.00           C  
ATOM   3987  CG  GLN   244       1.062  15.312   6.667  1.00  0.00           C  
ATOM   3988  CD  GLN   244       1.249  16.589   5.913  1.00  0.00           C  
ATOM   3989  NE2 GLN   244       1.138  16.561   4.582  1.00  0.00           N  
ATOM   3990  OE1 GLN   244       1.322  17.658   6.503  1.00  0.00           O  
ATOM   3991  H   GLN   244      -0.685  12.817   6.073  1.00  0.00           H  
ATOM   3992  HA  GLN   244       0.405  13.824   8.567  1.00  0.00           H  
ATOM   3993  HB2 GLN   244      -1.072  15.186   6.344  1.00  0.00           H  
ATOM   3994  HB3 GLN   244      -0.586  15.917   7.936  1.00  0.00           H  
ATOM   3995  HG2 GLN   244       1.798  15.203   7.464  1.00  0.00           H  
ATOM   3996  HG3 GLN   244       1.098  14.455   5.995  1.00  0.00           H  
ATOM   3997 HE21 GLN   244       1.217  17.462   4.133  1.00  0.00           H  
ATOM   3998 HE22 GLN   244       0.881  15.760   4.023  1.00  0.00           H  
ATOM   3999  N   ASN   245      -2.815  13.422   8.547  1.00  0.00           N  
ATOM   4000  CA  ASN   245      -3.909  13.151   9.564  1.00  0.00           C  
ATOM   4001  C   ASN   245      -3.540  11.987  10.504  1.00  0.00           C  
ATOM   4002  O   ASN   245      -3.687  12.157  11.745  1.00  0.00           O  
ATOM   4003  CB  ASN   245      -5.187  12.763   8.853  1.00  0.00           C  
ATOM   4004  CG  ASN   245      -5.825  13.977   8.279  1.00  0.00           C  
ATOM   4005  ND2 ASN   245      -6.606  13.757   7.229  1.00  0.00           N  
ATOM   4006  OD1 ASN   245      -5.767  15.083   8.748  1.00  0.00           O  
ATOM   4007  H   ASN   245      -2.971  13.185   7.577  1.00  0.00           H  
ATOM   4008  HA  ASN   245      -4.018  14.002  10.236  1.00  0.00           H  
ATOM   4009  HB2 ASN   245      -5.085  11.959   8.124  1.00  0.00           H  
ATOM   4010  HB3 ASN   245      -5.869  12.380   9.612  1.00  0.00           H  
ATOM   4011 HD21 ASN   245      -7.140  14.517   6.832  1.00  0.00           H  
ATOM   4012 HD22 ASN   245      -6.669  12.847   6.796  1.00  0.00           H  
ATOM   4013  N   ILE   246      -2.961  10.870   9.945  1.00  0.00           N  
ATOM   4014  CA  ILE   246      -2.488   9.854  10.847  1.00  0.00           C  
ATOM   4015  C   ILE   246      -1.334  10.326  11.788  1.00  0.00           C  
ATOM   4016  O   ILE   246      -1.055   9.774  12.791  1.00  0.00           O  
ATOM   4017  CB  ILE   246      -2.017   8.583   9.983  1.00  0.00           C  
ATOM   4018  CG1 ILE   246      -3.250   7.814   9.515  1.00  0.00           C  
ATOM   4019  CG2 ILE   246      -1.311   7.485  10.801  1.00  0.00           C  
ATOM   4020  CD1 ILE   246      -3.067   6.785   8.488  1.00  0.00           C  
ATOM   4021  H   ILE   246      -2.962  10.552   8.987  1.00  0.00           H  
ATOM   4022  HA  ILE   246      -3.300   9.523  11.494  1.00  0.00           H  
ATOM   4023  HB  ILE   246      -1.340   8.913   9.195  1.00  0.00           H  
ATOM   4024 HG12 ILE   246      -3.782   7.399  10.371  1.00  0.00           H  
ATOM   4025 HG13 ILE   246      -3.864   8.566   9.019  1.00  0.00           H  
ATOM   4026 HG21 ILE   246      -2.022   7.045  11.500  1.00  0.00           H  
ATOM   4027 HG22 ILE   246      -0.830   6.788  10.115  1.00  0.00           H  
ATOM   4028 HG23 ILE   246      -0.392   7.818  11.284  1.00  0.00           H  
ATOM   4029 HD11 ILE   246      -2.495   7.041   7.597  1.00  0.00           H  
ATOM   4030 HD12 ILE   246      -2.647   5.845   8.845  1.00  0.00           H  
ATOM   4031 HD13 ILE   246      -4.019   6.457   8.071  1.00  0.00           H  
ATOM   4032  N   ARG   247      -0.520  11.368  11.366  1.00  0.00           N  
ATOM   4033  CA  ARG   247       0.468  12.146  12.233  1.00  0.00           C  
ATOM   4034  C   ARG   247      -0.172  12.905  13.362  1.00  0.00           C  
ATOM   4035  O   ARG   247       0.332  12.909  14.428  1.00  0.00           O  
ATOM   4036  CB  ARG   247       1.510  12.913  11.370  1.00  0.00           C  
ATOM   4037  CG  ARG   247       2.680  13.313  12.235  1.00  0.00           C  
ATOM   4038  CD  ARG   247       3.836  13.910  11.418  1.00  0.00           C  
ATOM   4039  NE  ARG   247       4.890  14.321  12.338  1.00  0.00           N  
ATOM   4040  CZ  ARG   247       6.143  14.669  12.116  1.00  0.00           C  
ATOM   4041  NH1 ARG   247       6.668  14.857  10.869  1.00  0.00           N1+
ATOM   4042  NH2 ARG   247       6.872  15.087  13.052  1.00  0.00           N  
ATOM   4043  H   ARG   247      -0.614  11.579  10.382  1.00  0.00           H  
ATOM   4044  HA  ARG   247       1.011  11.357  12.753  1.00  0.00           H  
ATOM   4045  HB2 ARG   247       1.711  12.413  10.422  1.00  0.00           H  
ATOM   4046  HB3 ARG   247       0.835  13.737  11.139  1.00  0.00           H  
ATOM   4047  HG2 ARG   247       2.458  13.819  13.174  1.00  0.00           H  
ATOM   4048  HG3 ARG   247       3.048  12.445  12.782  1.00  0.00           H  
ATOM   4049  HD2 ARG   247       4.200  13.188  10.687  1.00  0.00           H  
ATOM   4050  HD3 ARG   247       3.479  14.823  10.942  1.00  0.00           H  
ATOM   4051  HE  ARG   247       4.683  14.297  13.327  1.00  0.00           H  
ATOM   4052 HH11 ARG   247       6.042  15.126  10.124  1.00  0.00           H  
ATOM   4053 HH12 ARG   247       7.557  15.332  10.928  1.00  0.00           H  
ATOM   4054 HH21 ARG   247       6.533  15.025  14.001  1.00  0.00           H  
ATOM   4055 HH22 ARG   247       7.717  15.577  12.794  1.00  0.00           H  
ATOM   4056  N   TYR   248      -1.170  13.719  13.047  1.00  0.00           N  
ATOM   4057  CA  TYR   248      -1.594  14.818  13.936  1.00  0.00           C  
ATOM   4058  C   TYR   248      -2.949  14.568  14.571  1.00  0.00           C  
ATOM   4059  O   TYR   248      -3.414  15.449  15.323  1.00  0.00           O  
ATOM   4060  CB  TYR   248      -1.397  16.191  13.202  1.00  0.00           C  
ATOM   4061  CG  TYR   248       0.072  16.435  12.864  1.00  0.00           C  
ATOM   4062  CD1 TYR   248       0.524  16.558  11.552  1.00  0.00           C  
ATOM   4063  CD2 TYR   248       0.929  16.749  13.942  1.00  0.00           C  
ATOM   4064  CE1 TYR   248       1.854  17.051  11.266  1.00  0.00           C  
ATOM   4065  CE2 TYR   248       2.266  17.228  13.690  1.00  0.00           C  
ATOM   4066  CZ  TYR   248       2.644  17.327  12.381  1.00  0.00           C  
ATOM   4067  OH  TYR   248       3.900  17.821  12.204  1.00  0.00           O  
ATOM   4068  H   TYR   248      -1.448  13.690  12.076  1.00  0.00           H  
ATOM   4069  HA  TYR   248      -0.821  14.880  14.702  1.00  0.00           H  
ATOM   4070  HB2 TYR   248      -1.919  16.162  12.245  1.00  0.00           H  
ATOM   4071  HB3 TYR   248      -1.809  16.959  13.857  1.00  0.00           H  
ATOM   4072  HD1 TYR   248      -0.169  16.742  10.744  1.00  0.00           H  
ATOM   4073  HD2 TYR   248       0.521  16.653  14.937  1.00  0.00           H  
ATOM   4074  HE1 TYR   248       2.266  17.212  10.281  1.00  0.00           H  
ATOM   4075  HE2 TYR   248       2.828  17.591  14.539  1.00  0.00           H  
ATOM   4076  HH  TYR   248       4.101  18.018  11.286  1.00  0.00           H  
ATOM   4077  N   LYS   249      -3.596  13.444  14.245  1.00  0.00           N  
ATOM   4078  CA  LYS   249      -4.762  12.913  14.997  1.00  0.00           C  
ATOM   4079  C   LYS   249      -4.454  11.449  15.455  1.00  0.00           C  
ATOM   4080  O   LYS   249      -5.163  10.996  16.335  1.00  0.00           O  
ATOM   4081  CB  LYS   249      -6.023  13.083  14.120  1.00  0.00           C  
ATOM   4082  CG  LYS   249      -6.366  14.608  13.806  1.00  0.00           C  
ATOM   4083  CD  LYS   249      -6.083  15.069  12.339  1.00  0.00           C  
ATOM   4084  CE  LYS   249      -6.952  16.234  11.993  1.00  0.00           C  
ATOM   4085  NZ  LYS   249      -7.351  16.445  10.604  1.00  0.00           N1+
ATOM   4086  H   LYS   249      -3.190  13.008  13.429  1.00  0.00           H  
ATOM   4087  HA  LYS   249      -4.991  13.429  15.929  1.00  0.00           H  
ATOM   4088  HB2 LYS   249      -5.803  12.609  13.164  1.00  0.00           H  
ATOM   4089  HB3 LYS   249      -6.824  12.561  14.643  1.00  0.00           H  
ATOM   4090  HG2 LYS   249      -7.432  14.733  13.996  1.00  0.00           H  
ATOM   4091  HG3 LYS   249      -5.890  15.183  14.600  1.00  0.00           H  
ATOM   4092  HD2 LYS   249      -5.052  15.232  12.025  1.00  0.00           H  
ATOM   4093  HD3 LYS   249      -6.455  14.292  11.671  1.00  0.00           H  
ATOM   4094  HE2 LYS   249      -7.844  16.233  12.620  1.00  0.00           H  
ATOM   4095  HE3 LYS   249      -6.313  17.099  12.171  1.00  0.00           H  
ATOM   4096  HZ1 LYS   249      -6.537  16.439  10.006  1.00  0.00           H  
ATOM   4097  HZ2 LYS   249      -7.977  15.712  10.301  1.00  0.00           H  
ATOM   4098  HZ3 LYS   249      -7.868  17.306  10.497  1.00  0.00           H  
ATOM   4099  N   GLY   250      -3.741  10.656  14.682  1.00  0.00           N  
ATOM   4100  CA  GLY   250      -3.731   9.187  14.600  1.00  0.00           C  
ATOM   4101  C   GLY   250      -5.042   8.499  14.102  1.00  0.00           C  
ATOM   4102  O   GLY   250      -5.085   7.249  13.967  1.00  0.00           O  
ATOM   4103  H   GLY   250      -3.049  11.137  14.125  1.00  0.00           H  
ATOM   4104  HA2 GLY   250      -2.891   8.913  13.961  1.00  0.00           H  
ATOM   4105  HA3 GLY   250      -3.532   8.949  15.645  1.00  0.00           H  
ATOM   4106  N   GLU   251      -6.100   9.188  14.073  1.00  0.00           N  
ATOM   4107  CA  GLU   251      -7.419   8.836  13.521  1.00  0.00           C  
ATOM   4108  C   GLU   251      -7.243   9.115  11.979  1.00  0.00           C  
ATOM   4109  O   GLU   251      -6.347   9.862  11.562  1.00  0.00           O  
ATOM   4110  CB  GLU   251      -8.449   9.603  14.221  1.00  0.00           C  
ATOM   4111  CG  GLU   251      -9.874   9.349  13.680  1.00  0.00           C  
ATOM   4112  CD  GLU   251     -10.257   7.905  14.017  1.00  0.00           C  
ATOM   4113  OE1 GLU   251      -9.790   6.953  13.324  1.00  0.00           O  
ATOM   4114  OE2 GLU   251     -11.178   7.688  14.866  1.00  0.00           O1-
ATOM   4115  H   GLU   251      -5.919  10.179  14.136  1.00  0.00           H  
ATOM   4116  HA  GLU   251      -7.598   7.765  13.619  1.00  0.00           H  
ATOM   4117  HB2 GLU   251      -8.366   9.427  15.294  1.00  0.00           H  
ATOM   4118  HB3 GLU   251      -8.324  10.655  13.966  1.00  0.00           H  
ATOM   4119  HG2 GLU   251     -10.515  10.073  14.181  1.00  0.00           H  
ATOM   4120  HG3 GLU   251     -10.038   9.360  12.602  1.00  0.00           H  
ATOM   4121  N   SER   252      -8.050   8.388  11.151  1.00  0.00           N  
ATOM   4122  CA  SER   252      -7.990   8.502   9.687  1.00  0.00           C  
ATOM   4123  C   SER   252      -9.303   8.103   9.037  1.00  0.00           C  
ATOM   4124  O   SER   252     -10.080   7.305   9.625  1.00  0.00           O  
ATOM   4125  CB  SER   252      -6.833   7.663   9.121  1.00  0.00           C  
ATOM   4126  OG  SER   252      -6.876   7.419   7.751  1.00  0.00           O  
ATOM   4127  H   SER   252      -8.851   7.929  11.561  1.00  0.00           H  
ATOM   4128  HA  SER   252      -7.772   9.540   9.433  1.00  0.00           H  
ATOM   4129  HB2 SER   252      -5.822   7.978   9.378  1.00  0.00           H  
ATOM   4130  HB3 SER   252      -6.877   6.655   9.534  1.00  0.00           H  
ATOM   4131  HG  SER   252      -6.776   8.277   7.331  1.00  0.00           H  
ATOM   4132  N   VAL   253      -9.608   8.617   7.902  1.00  0.00           N  
ATOM   4133  CA  VAL   253     -10.712   8.114   7.032  1.00  0.00           C  
ATOM   4134  C   VAL   253     -10.073   7.323   5.830  1.00  0.00           C  
ATOM   4135  O   VAL   253      -9.533   7.816   4.872  1.00  0.00           O  
ATOM   4136  CB  VAL   253     -11.632   9.156   6.420  1.00  0.00           C  
ATOM   4137  CG1 VAL   253     -12.762   8.621   5.544  1.00  0.00           C  
ATOM   4138  CG2 VAL   253     -12.234  10.162   7.478  1.00  0.00           C  
ATOM   4139  H   VAL   253      -9.080   9.442   7.655  1.00  0.00           H  
ATOM   4140  HA  VAL   253     -11.373   7.361   7.460  1.00  0.00           H  
ATOM   4141  HB  VAL   253     -11.005   9.772   5.775  1.00  0.00           H  
ATOM   4142 HG11 VAL   253     -12.331   8.421   4.563  1.00  0.00           H  
ATOM   4143 HG12 VAL   253     -13.264   7.750   5.964  1.00  0.00           H  
ATOM   4144 HG13 VAL   253     -13.523   9.395   5.447  1.00  0.00           H  
ATOM   4145 HG21 VAL   253     -11.445  10.557   8.119  1.00  0.00           H  
ATOM   4146 HG22 VAL   253     -12.648  11.028   6.962  1.00  0.00           H  
ATOM   4147 HG23 VAL   253     -13.050   9.811   8.108  1.00  0.00           H  
ATOM   4148  N   GLN   254     -10.110   6.067   6.053  1.00  0.00           N  
ATOM   4149  CA  GLN   254      -9.623   5.048   5.045  1.00  0.00           C  
ATOM   4150  C   GLN   254     -10.441   5.130   3.722  1.00  0.00           C  
ATOM   4151  O   GLN   254      -9.839   4.772   2.709  1.00  0.00           O  
ATOM   4152  CB  GLN   254      -9.545   3.585   5.611  1.00  0.00           C  
ATOM   4153  CG  GLN   254     -10.897   2.886   5.475  1.00  0.00           C  
ATOM   4154  CD  GLN   254     -10.905   1.590   6.272  1.00  0.00           C  
ATOM   4155  NE2 GLN   254     -11.967   1.317   6.985  1.00  0.00           N  
ATOM   4156  OE1 GLN   254      -9.976   0.787   6.181  1.00  0.00           O  
ATOM   4157  H   GLN   254     -10.399   5.808   6.985  1.00  0.00           H  
ATOM   4158  HA  GLN   254      -8.571   5.247   4.837  1.00  0.00           H  
ATOM   4159  HB2 GLN   254      -8.759   3.084   5.047  1.00  0.00           H  
ATOM   4160  HB3 GLN   254      -9.172   3.688   6.631  1.00  0.00           H  
ATOM   4161  HG2 GLN   254     -11.626   3.571   5.907  1.00  0.00           H  
ATOM   4162  HG3 GLN   254     -11.153   2.802   4.419  1.00  0.00           H  
ATOM   4163 HE21 GLN   254     -12.021   0.517   7.599  1.00  0.00           H  
ATOM   4164 HE22 GLN   254     -12.797   1.888   7.061  1.00  0.00           H  
ATOM   4165  N   GLY   255     -11.549   5.797   3.626  1.00  0.00           N  
ATOM   4166  CA  GLY   255     -12.217   6.278   2.455  1.00  0.00           C  
ATOM   4167  C   GLY   255     -11.425   7.255   1.571  1.00  0.00           C  
ATOM   4168  O   GLY   255     -11.560   7.238   0.307  1.00  0.00           O  
ATOM   4169  H   GLY   255     -11.784   6.120   4.554  1.00  0.00           H  
ATOM   4170  HA2 GLY   255     -12.503   5.400   1.877  1.00  0.00           H  
ATOM   4171  HA3 GLY   255     -13.131   6.785   2.765  1.00  0.00           H  
ATOM   4172  N   ALA   256     -10.456   8.010   2.111  1.00  0.00           N  
ATOM   4173  CA  ALA   256      -9.504   8.826   1.335  1.00  0.00           C  
ATOM   4174  C   ALA   256      -8.450   7.812   0.790  1.00  0.00           C  
ATOM   4175  O   ALA   256      -8.023   7.743  -0.371  1.00  0.00           O  
ATOM   4176  CB  ALA   256      -9.007   9.884   2.393  1.00  0.00           C  
ATOM   4177  H   ALA   256     -10.320   8.007   3.112  1.00  0.00           H  
ATOM   4178  HA  ALA   256     -10.052   9.362   0.560  1.00  0.00           H  
ATOM   4179  HB1 ALA   256      -8.190   9.450   2.970  1.00  0.00           H  
ATOM   4180  HB2 ALA   256      -8.710  10.855   1.998  1.00  0.00           H  
ATOM   4181  HB3 ALA   256      -9.808  10.164   3.077  1.00  0.00           H  
ATOM   4182  N   LEU   257      -7.996   6.923   1.662  1.00  0.00           N  
ATOM   4183  CA  LEU   257      -6.986   5.909   1.213  1.00  0.00           C  
ATOM   4184  C   LEU   257      -7.472   5.007   0.073  1.00  0.00           C  
ATOM   4185  O   LEU   257      -6.714   4.705  -0.873  1.00  0.00           O  
ATOM   4186  CB  LEU   257      -6.524   5.029   2.416  1.00  0.00           C  
ATOM   4187  CG  LEU   257      -5.813   5.753   3.611  1.00  0.00           C  
ATOM   4188  CD1 LEU   257      -5.579   4.732   4.709  1.00  0.00           C  
ATOM   4189  CD2 LEU   257      -4.576   6.443   3.235  1.00  0.00           C  
ATOM   4190  H   LEU   257      -8.525   6.746   2.504  1.00  0.00           H  
ATOM   4191  HA  LEU   257      -6.149   6.473   0.801  1.00  0.00           H  
ATOM   4192  HB2 LEU   257      -7.449   4.531   2.707  1.00  0.00           H  
ATOM   4193  HB3 LEU   257      -5.832   4.288   2.016  1.00  0.00           H  
ATOM   4194  HG  LEU   257      -6.517   6.504   3.967  1.00  0.00           H  
ATOM   4195 HD11 LEU   257      -6.547   4.593   5.191  1.00  0.00           H  
ATOM   4196 HD12 LEU   257      -5.205   3.763   4.378  1.00  0.00           H  
ATOM   4197 HD13 LEU   257      -4.924   5.127   5.486  1.00  0.00           H  
ATOM   4198 HD21 LEU   257      -4.182   6.912   4.136  1.00  0.00           H  
ATOM   4199 HD22 LEU   257      -3.870   5.761   2.760  1.00  0.00           H  
ATOM   4200 HD23 LEU   257      -4.776   7.242   2.521  1.00  0.00           H  
ATOM   4201  N   ILE   258      -8.765   4.617   0.005  1.00  0.00           N  
ATOM   4202  CA  ILE   258      -9.544   3.908  -0.998  1.00  0.00           C  
ATOM   4203  C   ILE   258      -9.717   4.802  -2.159  1.00  0.00           C  
ATOM   4204  O   ILE   258      -9.294   4.367  -3.224  1.00  0.00           O  
ATOM   4205  CB  ILE   258     -10.864   3.496  -0.364  1.00  0.00           C  
ATOM   4206  CG1 ILE   258     -10.642   2.313   0.667  1.00  0.00           C  
ATOM   4207  CG2 ILE   258     -11.987   3.351  -1.432  1.00  0.00           C  
ATOM   4208  CD1 ILE   258     -11.892   1.993   1.526  1.00  0.00           C  
ATOM   4209  H   ILE   258      -9.234   4.699   0.896  1.00  0.00           H  
ATOM   4210  HA  ILE   258      -8.931   3.074  -1.340  1.00  0.00           H  
ATOM   4211  HB  ILE   258     -11.201   4.352   0.220  1.00  0.00           H  
ATOM   4212 HG12 ILE   258     -10.452   1.385   0.129  1.00  0.00           H  
ATOM   4213 HG13 ILE   258      -9.863   2.575   1.383  1.00  0.00           H  
ATOM   4214 HG21 ILE   258     -12.110   4.229  -2.065  1.00  0.00           H  
ATOM   4215 HG22 ILE   258     -11.879   2.417  -1.983  1.00  0.00           H  
ATOM   4216 HG23 ILE   258     -12.892   3.284  -0.828  1.00  0.00           H  
ATOM   4217 HD11 ILE   258     -11.670   1.107   2.123  1.00  0.00           H  
ATOM   4218 HD12 ILE   258     -12.155   2.717   2.298  1.00  0.00           H  
ATOM   4219 HD13 ILE   258     -12.780   1.684   0.976  1.00  0.00           H  
ATOM   4220  N   LEU   259     -10.147   6.064  -2.038  1.00  0.00           N  
ATOM   4221  CA  LEU   259     -10.055   6.995  -3.134  1.00  0.00           C  
ATOM   4222  C   LEU   259      -8.712   7.018  -3.861  1.00  0.00           C  
ATOM   4223  O   LEU   259      -8.627   6.833  -5.058  1.00  0.00           O  
ATOM   4224  CB  LEU   259     -10.440   8.395  -2.802  1.00  0.00           C  
ATOM   4225  CG  LEU   259     -10.603   9.327  -4.019  1.00  0.00           C  
ATOM   4226  CD1 LEU   259     -11.752   8.877  -4.864  1.00  0.00           C  
ATOM   4227  CD2 LEU   259     -11.007  10.663  -3.440  1.00  0.00           C  
ATOM   4228  H   LEU   259     -10.204   6.481  -1.120  1.00  0.00           H  
ATOM   4229  HA  LEU   259     -10.723   6.652  -3.924  1.00  0.00           H  
ATOM   4230  HB2 LEU   259     -11.404   8.351  -2.297  1.00  0.00           H  
ATOM   4231  HB3 LEU   259      -9.696   8.872  -2.164  1.00  0.00           H  
ATOM   4232  HG  LEU   259      -9.643   9.315  -4.534  1.00  0.00           H  
ATOM   4233 HD11 LEU   259     -12.709   8.796  -4.349  1.00  0.00           H  
ATOM   4234 HD12 LEU   259     -11.972   9.564  -5.681  1.00  0.00           H  
ATOM   4235 HD13 LEU   259     -11.594   7.934  -5.388  1.00  0.00           H  
ATOM   4236 HD21 LEU   259     -10.963  11.438  -4.204  1.00  0.00           H  
ATOM   4237 HD22 LEU   259     -11.906  10.590  -2.828  1.00  0.00           H  
ATOM   4238 HD23 LEU   259     -10.228  10.936  -2.729  1.00  0.00           H  
ATOM   4239  N   ALA   260      -7.614   7.137  -3.090  1.00  0.00           N  
ATOM   4240  CA  ALA   260      -6.266   7.100  -3.636  1.00  0.00           C  
ATOM   4241  C   ALA   260      -5.924   5.802  -4.402  1.00  0.00           C  
ATOM   4242  O   ALA   260      -5.289   5.839  -5.469  1.00  0.00           O  
ATOM   4243  CB  ALA   260      -5.247   7.372  -2.512  1.00  0.00           C  
ATOM   4244  H   ALA   260      -7.792   7.101  -2.096  1.00  0.00           H  
ATOM   4245  HA  ALA   260      -6.228   7.818  -4.455  1.00  0.00           H  
ATOM   4246  HB1 ALA   260      -5.263   8.401  -2.152  1.00  0.00           H  
ATOM   4247  HB2 ALA   260      -5.271   6.679  -1.672  1.00  0.00           H  
ATOM   4248  HB3 ALA   260      -4.265   7.211  -2.958  1.00  0.00           H  
ATOM   4249  N   GLU   261      -6.431   4.608  -3.959  1.00  0.00           N  
ATOM   4250  CA  GLU   261      -6.179   3.353  -4.727  1.00  0.00           C  
ATOM   4251  C   GLU   261      -7.094   3.205  -5.925  1.00  0.00           C  
ATOM   4252  O   GLU   261      -6.727   2.590  -6.940  1.00  0.00           O  
ATOM   4253  CB  GLU   261      -6.259   2.103  -3.838  1.00  0.00           C  
ATOM   4254  CG  GLU   261      -4.868   1.867  -3.107  1.00  0.00           C  
ATOM   4255  CD  GLU   261      -3.753   1.556  -4.078  1.00  0.00           C  
ATOM   4256  OE1 GLU   261      -2.559   2.081  -3.992  1.00  0.00           O  
ATOM   4257  OE2 GLU   261      -4.026   0.765  -5.051  1.00  0.00           O1-
ATOM   4258  H   GLU   261      -6.801   4.575  -3.020  1.00  0.00           H  
ATOM   4259  HA  GLU   261      -5.186   3.416  -5.171  1.00  0.00           H  
ATOM   4260  HB2 GLU   261      -7.125   2.300  -3.206  1.00  0.00           H  
ATOM   4261  HB3 GLU   261      -6.388   1.191  -4.421  1.00  0.00           H  
ATOM   4262  HG2 GLU   261      -4.570   2.826  -2.683  1.00  0.00           H  
ATOM   4263  HG3 GLU   261      -4.968   1.253  -2.212  1.00  0.00           H  
ATOM   4264  N   LEU   262      -8.317   3.789  -5.869  1.00  0.00           N  
ATOM   4265  CA  LEU   262      -9.281   3.726  -6.916  1.00  0.00           C  
ATOM   4266  C   LEU   262      -8.818   4.678  -8.059  1.00  0.00           C  
ATOM   4267  O   LEU   262      -9.021   4.450  -9.238  1.00  0.00           O  
ATOM   4268  CB  LEU   262     -10.691   4.144  -6.397  1.00  0.00           C  
ATOM   4269  CG  LEU   262     -11.238   3.035  -5.391  1.00  0.00           C  
ATOM   4270  CD1 LEU   262     -12.525   3.666  -4.909  1.00  0.00           C  
ATOM   4271  CD2 LEU   262     -11.688   1.692  -6.037  1.00  0.00           C  
ATOM   4272  H   LEU   262      -8.590   4.064  -4.936  1.00  0.00           H  
ATOM   4273  HA  LEU   262      -9.443   2.690  -7.215  1.00  0.00           H  
ATOM   4274  HB2 LEU   262     -10.696   5.163  -6.010  1.00  0.00           H  
ATOM   4275  HB3 LEU   262     -11.439   4.143  -7.189  1.00  0.00           H  
ATOM   4276  HG  LEU   262     -10.454   2.863  -4.653  1.00  0.00           H  
ATOM   4277 HD11 LEU   262     -13.118   3.004  -4.277  1.00  0.00           H  
ATOM   4278 HD12 LEU   262     -12.312   4.528  -4.277  1.00  0.00           H  
ATOM   4279 HD13 LEU   262     -13.078   4.007  -5.784  1.00  0.00           H  
ATOM   4280 HD21 LEU   262     -12.355   1.870  -6.881  1.00  0.00           H  
ATOM   4281 HD22 LEU   262     -10.826   1.165  -6.445  1.00  0.00           H  
ATOM   4282 HD23 LEU   262     -12.139   0.986  -5.340  1.00  0.00           H  
ATOM   4283  N   LEU   263      -8.168   5.803  -7.727  1.00  0.00           N  
ATOM   4284  CA  LEU   263      -7.426   6.680  -8.670  1.00  0.00           C  
ATOM   4285  C   LEU   263      -6.263   5.965  -9.300  1.00  0.00           C  
ATOM   4286  O   LEU   263      -6.012   6.076 -10.496  1.00  0.00           O  
ATOM   4287  CB  LEU   263      -6.930   8.008  -7.901  1.00  0.00           C  
ATOM   4288  CG  LEU   263      -7.953   9.119  -7.565  1.00  0.00           C  
ATOM   4289  CD1 LEU   263      -7.384  10.094  -6.569  1.00  0.00           C  
ATOM   4290  CD2 LEU   263      -8.328  10.132  -8.663  1.00  0.00           C  
ATOM   4291  H   LEU   263      -7.925   5.881  -6.750  1.00  0.00           H  
ATOM   4292  HA  LEU   263      -8.173   7.022  -9.386  1.00  0.00           H  
ATOM   4293  HB2 LEU   263      -6.416   7.711  -6.987  1.00  0.00           H  
ATOM   4294  HB3 LEU   263      -6.200   8.514  -8.532  1.00  0.00           H  
ATOM   4295  HG  LEU   263      -8.922   8.756  -7.223  1.00  0.00           H  
ATOM   4296 HD11 LEU   263      -6.495  10.646  -6.873  1.00  0.00           H  
ATOM   4297 HD12 LEU   263      -8.082  10.892  -6.317  1.00  0.00           H  
ATOM   4298 HD13 LEU   263      -7.310   9.482  -5.669  1.00  0.00           H  
ATOM   4299 HD21 LEU   263      -8.731   9.465  -9.425  1.00  0.00           H  
ATOM   4300 HD22 LEU   263      -9.123  10.831  -8.402  1.00  0.00           H  
ATOM   4301 HD23 LEU   263      -7.424  10.646  -8.990  1.00  0.00           H  
ATOM   4302  N   SER   264      -5.538   5.167  -8.455  1.00  0.00           N  
ATOM   4303  CA  SER   264      -4.507   4.278  -8.956  1.00  0.00           C  
ATOM   4304  C   SER   264      -5.119   3.192  -9.934  1.00  0.00           C  
ATOM   4305  O   SER   264      -4.584   3.089 -11.023  1.00  0.00           O  
ATOM   4306  CB  SER   264      -3.839   3.680  -7.705  1.00  0.00           C  
ATOM   4307  OG  SER   264      -2.482   3.311  -7.977  1.00  0.00           O  
ATOM   4308  H   SER   264      -5.578   5.400  -7.473  1.00  0.00           H  
ATOM   4309  HA  SER   264      -3.720   4.820  -9.481  1.00  0.00           H  
ATOM   4310  HB2 SER   264      -3.737   4.399  -6.892  1.00  0.00           H  
ATOM   4311  HB3 SER   264      -4.432   2.842  -7.338  1.00  0.00           H  
ATOM   4312  HG  SER   264      -1.989   4.132  -7.906  1.00  0.00           H  
ATOM   4313  N   ALA   265      -6.259   2.568  -9.583  1.00  0.00           N  
ATOM   4314  CA  ALA   265      -7.047   1.711 -10.445  1.00  0.00           C  
ATOM   4315  C   ALA   265      -7.245   2.363 -11.789  1.00  0.00           C  
ATOM   4316  O   ALA   265      -6.933   1.774 -12.844  1.00  0.00           O  
ATOM   4317  CB  ALA   265      -8.293   1.156  -9.786  1.00  0.00           C  
ATOM   4318  H   ALA   265      -6.712   2.804  -8.712  1.00  0.00           H  
ATOM   4319  HA  ALA   265      -6.360   0.881 -10.608  1.00  0.00           H  
ATOM   4320  HB1 ALA   265      -9.054   0.809 -10.486  1.00  0.00           H  
ATOM   4321  HB2 ALA   265      -7.946   0.315  -9.186  1.00  0.00           H  
ATOM   4322  HB3 ALA   265      -8.847   1.889  -9.199  1.00  0.00           H  
ATOM   4323  N   VAL   266      -7.681   3.610 -11.805  1.00  0.00           N  
ATOM   4324  CA  VAL   266      -7.995   4.485 -12.946  1.00  0.00           C  
ATOM   4325  C   VAL   266      -6.693   4.744 -13.787  1.00  0.00           C  
ATOM   4326  O   VAL   266      -6.690   4.692 -14.989  1.00  0.00           O  
ATOM   4327  CB  VAL   266      -8.673   5.829 -12.438  1.00  0.00           C  
ATOM   4328  CG1 VAL   266      -8.760   6.837 -13.585  1.00  0.00           C  
ATOM   4329  CG2 VAL   266     -10.121   5.517 -12.119  1.00  0.00           C  
ATOM   4330  H   VAL   266      -8.012   4.071 -10.969  1.00  0.00           H  
ATOM   4331  HA  VAL   266      -8.809   4.148 -13.588  1.00  0.00           H  
ATOM   4332  HB  VAL   266      -8.145   6.252 -11.584  1.00  0.00           H  
ATOM   4333 HG11 VAL   266      -8.974   6.363 -14.543  1.00  0.00           H  
ATOM   4334 HG12 VAL   266      -9.446   7.638 -13.310  1.00  0.00           H  
ATOM   4335 HG13 VAL   266      -7.763   7.243 -13.755  1.00  0.00           H  
ATOM   4336 HG21 VAL   266     -10.173   4.813 -11.288  1.00  0.00           H  
ATOM   4337 HG22 VAL   266     -10.628   6.443 -11.848  1.00  0.00           H  
ATOM   4338 HG23 VAL   266     -10.662   5.250 -13.026  1.00  0.00           H  
ATOM   4339  N   LYS   267      -5.591   5.058 -13.109  1.00  0.00           N  
ATOM   4340  CA  LYS   267      -4.251   5.285 -13.691  1.00  0.00           C  
ATOM   4341  C   LYS   267      -3.722   4.023 -14.301  1.00  0.00           C  
ATOM   4342  O   LYS   267      -3.047   4.016 -15.327  1.00  0.00           O  
ATOM   4343  CB  LYS   267      -3.242   5.872 -12.627  1.00  0.00           C  
ATOM   4344  CG  LYS   267      -2.047   6.703 -13.196  1.00  0.00           C  
ATOM   4345  CD  LYS   267      -1.153   7.367 -12.199  1.00  0.00           C  
ATOM   4346  CE  LYS   267      -1.158   6.749 -10.814  1.00  0.00           C  
ATOM   4347  NZ  LYS   267      -0.087   5.765 -10.761  1.00  0.00           N1+
ATOM   4348  H   LYS   267      -5.702   5.201 -12.115  1.00  0.00           H  
ATOM   4349  HA  LYS   267      -4.487   5.891 -14.566  1.00  0.00           H  
ATOM   4350  HB2 LYS   267      -3.883   6.468 -11.977  1.00  0.00           H  
ATOM   4351  HB3 LYS   267      -2.940   5.048 -11.981  1.00  0.00           H  
ATOM   4352  HG2 LYS   267      -1.540   5.961 -13.812  1.00  0.00           H  
ATOM   4353  HG3 LYS   267      -2.382   7.479 -13.884  1.00  0.00           H  
ATOM   4354  HD2 LYS   267      -0.167   7.599 -12.603  1.00  0.00           H  
ATOM   4355  HD3 LYS   267      -1.707   8.303 -12.126  1.00  0.00           H  
ATOM   4356  HE2 LYS   267      -0.922   7.559 -10.124  1.00  0.00           H  
ATOM   4357  HE3 LYS   267      -2.107   6.277 -10.560  1.00  0.00           H  
ATOM   4358  HZ1 LYS   267       0.819   6.145 -10.997  1.00  0.00           H  
ATOM   4359  HZ2 LYS   267      -0.185   5.221  -9.916  1.00  0.00           H  
ATOM   4360  HZ3 LYS   267      -0.224   5.093 -11.503  1.00  0.00           H  
ATOM   4361  N   ARG   268      -3.882   2.829 -13.690  1.00  0.00           N  
ATOM   4362  CA  ARG   268      -3.499   1.496 -14.106  1.00  0.00           C  
ATOM   4363  C   ARG   268      -4.281   1.084 -15.405  1.00  0.00           C  
ATOM   4364  O   ARG   268      -3.659   0.849 -16.445  1.00  0.00           O  
ATOM   4365  CB  ARG   268      -3.569   0.395 -13.008  1.00  0.00           C  
ATOM   4366  CG  ARG   268      -2.537   0.666 -11.850  1.00  0.00           C  
ATOM   4367  CD  ARG   268      -2.907  -0.149 -10.583  1.00  0.00           C  
ATOM   4368  NE  ARG   268      -3.134  -1.640 -10.894  1.00  0.00           N  
ATOM   4369  CZ  ARG   268      -3.715  -2.572 -10.120  1.00  0.00           C  
ATOM   4370  NH1 ARG   268      -4.288  -2.157  -8.990  1.00  0.00           N1+
ATOM   4371  NH2 ARG   268      -3.572  -3.850 -10.435  1.00  0.00           N  
ATOM   4372  H   ARG   268      -4.293   2.920 -12.771  1.00  0.00           H  
ATOM   4373  HA  ARG   268      -2.466   1.510 -14.452  1.00  0.00           H  
ATOM   4374  HB2 ARG   268      -4.539   0.482 -12.519  1.00  0.00           H  
ATOM   4375  HB3 ARG   268      -3.480  -0.611 -13.419  1.00  0.00           H  
ATOM   4376  HG2 ARG   268      -1.652   0.279 -12.354  1.00  0.00           H  
ATOM   4377  HG3 ARG   268      -2.569   1.732 -11.624  1.00  0.00           H  
ATOM   4378  HD2 ARG   268      -2.082  -0.121  -9.871  1.00  0.00           H  
ATOM   4379  HD3 ARG   268      -3.845   0.280 -10.233  1.00  0.00           H  
ATOM   4380  HE  ARG   268      -2.509  -1.970 -11.616  1.00  0.00           H  
ATOM   4381 HH11 ARG   268      -4.353  -1.166  -8.809  1.00  0.00           H  
ATOM   4382 HH12 ARG   268      -4.387  -2.836  -8.248  1.00  0.00           H  
ATOM   4383 HH21 ARG   268      -3.028  -4.239 -11.191  1.00  0.00           H  
ATOM   4384 HH22 ARG   268      -3.758  -4.491  -9.677  1.00  0.00           H  
ATOM   4385  N   SER   269      -5.641   1.102 -15.334  1.00  0.00           N  
ATOM   4386  CA  SER   269      -6.643   0.929 -16.336  1.00  0.00           C  
ATOM   4387  C   SER   269      -6.431   1.812 -17.545  1.00  0.00           C  
ATOM   4388  O   SER   269      -6.356   1.286 -18.612  1.00  0.00           O  
ATOM   4389  CB  SER   269      -8.018   1.281 -15.676  1.00  0.00           C  
ATOM   4390  OG  SER   269      -9.013   1.239 -16.713  1.00  0.00           O  
ATOM   4391  H   SER   269      -6.053   1.505 -14.505  1.00  0.00           H  
ATOM   4392  HA  SER   269      -6.719  -0.124 -16.604  1.00  0.00           H  
ATOM   4393  HB2 SER   269      -8.211   0.576 -14.868  1.00  0.00           H  
ATOM   4394  HB3 SER   269      -8.018   2.261 -15.199  1.00  0.00           H  
ATOM   4395  HG  SER   269      -9.213   0.313 -16.867  1.00  0.00           H  
ATOM   4396  N   LEU   270      -6.251   3.137 -17.383  1.00  0.00           N  
ATOM   4397  CA  LEU   270      -5.943   4.100 -18.384  1.00  0.00           C  
ATOM   4398  C   LEU   270      -4.589   3.786 -19.145  1.00  0.00           C  
ATOM   4399  O   LEU   270      -4.630   3.849 -20.405  1.00  0.00           O  
ATOM   4400  CB  LEU   270      -5.984   5.431 -17.706  1.00  0.00           C  
ATOM   4401  CG  LEU   270      -5.711   6.560 -18.702  1.00  0.00           C  
ATOM   4402  CD1 LEU   270      -7.035   6.857 -19.522  1.00  0.00           C  
ATOM   4403  CD2 LEU   270      -5.504   7.796 -17.825  1.00  0.00           C  
ATOM   4404  H   LEU   270      -6.412   3.506 -16.456  1.00  0.00           H  
ATOM   4405  HA  LEU   270      -6.801   4.137 -19.056  1.00  0.00           H  
ATOM   4406  HB2 LEU   270      -6.958   5.531 -17.228  1.00  0.00           H  
ATOM   4407  HB3 LEU   270      -5.185   5.417 -16.964  1.00  0.00           H  
ATOM   4408  HG  LEU   270      -4.818   6.462 -19.318  1.00  0.00           H  
ATOM   4409 HD11 LEU   270      -7.827   7.029 -18.794  1.00  0.00           H  
ATOM   4410 HD12 LEU   270      -6.841   7.774 -20.078  1.00  0.00           H  
ATOM   4411 HD13 LEU   270      -7.164   6.146 -20.338  1.00  0.00           H  
ATOM   4412 HD21 LEU   270      -4.651   7.528 -17.203  1.00  0.00           H  
ATOM   4413 HD22 LEU   270      -5.219   8.647 -18.444  1.00  0.00           H  
ATOM   4414 HD23 LEU   270      -6.373   8.033 -17.212  1.00  0.00           H  
ATOM   4415  N   ALA   271      -3.505   3.568 -18.405  1.00  0.00           N  
ATOM   4416  CA  ALA   271      -2.222   3.543 -19.127  1.00  0.00           C  
ATOM   4417  C   ALA   271      -2.199   2.518 -20.277  1.00  0.00           C  
ATOM   4418  O   ALA   271      -1.809   2.830 -21.440  1.00  0.00           O  
ATOM   4419  CB  ALA   271      -1.215   3.195 -18.044  1.00  0.00           C  
ATOM   4420  H   ALA   271      -3.472   3.519 -17.397  1.00  0.00           H  
ATOM   4421  HA  ALA   271      -2.088   4.548 -19.527  1.00  0.00           H  
ATOM   4422  HB1 ALA   271      -0.225   2.867 -18.362  1.00  0.00           H  
ATOM   4423  HB2 ALA   271      -0.874   4.052 -17.463  1.00  0.00           H  
ATOM   4424  HB3 ALA   271      -1.631   2.458 -17.356  1.00  0.00           H  
ATOM   4425  N   ARG   272      -2.762   1.361 -19.861  1.00  0.00           N  
ATOM   4426  CA  ARG   272      -2.966   0.173 -20.722  1.00  0.00           C  
ATOM   4427  C   ARG   272      -3.814   0.494 -21.944  1.00  0.00           C  
ATOM   4428  O   ARG   272      -3.313   0.153 -23.035  1.00  0.00           O  
ATOM   4429  CB  ARG   272      -3.600  -0.935 -19.874  1.00  0.00           C  
ATOM   4430  CG  ARG   272      -2.597  -1.627 -18.907  1.00  0.00           C  
ATOM   4431  CD  ARG   272      -3.102  -2.489 -17.722  1.00  0.00           C  
ATOM   4432  NE  ARG   272      -2.031  -3.032 -16.994  1.00  0.00           N  
ATOM   4433  CZ  ARG   272      -1.477  -2.456 -15.921  1.00  0.00           C  
ATOM   4434  NH1 ARG   272      -1.763  -1.234 -15.625  1.00  0.00           N1+
ATOM   4435  NH2 ARG   272      -0.700  -3.139 -15.112  1.00  0.00           N  
ATOM   4436  H   ARG   272      -3.073   1.221 -18.910  1.00  0.00           H  
ATOM   4437  HA  ARG   272      -2.036  -0.186 -21.163  1.00  0.00           H  
ATOM   4438  HB2 ARG   272      -4.520  -0.663 -19.357  1.00  0.00           H  
ATOM   4439  HB3 ARG   272      -3.894  -1.648 -20.644  1.00  0.00           H  
ATOM   4440  HG2 ARG   272      -2.055  -2.258 -19.612  1.00  0.00           H  
ATOM   4441  HG3 ARG   272      -1.967  -0.857 -18.462  1.00  0.00           H  
ATOM   4442  HD2 ARG   272      -3.747  -1.916 -17.056  1.00  0.00           H  
ATOM   4443  HD3 ARG   272      -3.792  -3.164 -18.227  1.00  0.00           H  
ATOM   4444  HE  ARG   272      -1.674  -3.969 -17.112  1.00  0.00           H  
ATOM   4445 HH11 ARG   272      -2.425  -0.669 -16.137  1.00  0.00           H  
ATOM   4446 HH12 ARG   272      -1.210  -1.026 -14.806  1.00  0.00           H  
ATOM   4447 HH21 ARG   272      -0.676  -4.135 -15.279  1.00  0.00           H  
ATOM   4448 HH22 ARG   272      -0.510  -2.809 -14.177  1.00  0.00           H  
ATOM   4449  N   THR   273      -4.973   1.152 -21.731  1.00  0.00           N  
ATOM   4450  CA  THR   273      -5.783   1.532 -22.877  1.00  0.00           C  
ATOM   4451  C   THR   273      -5.019   2.404 -23.853  1.00  0.00           C  
ATOM   4452  O   THR   273      -5.139   2.209 -25.027  1.00  0.00           O  
ATOM   4453  CB  THR   273      -7.117   2.232 -22.374  1.00  0.00           C  
ATOM   4454  CG2 THR   273      -8.097   2.789 -23.422  1.00  0.00           C  
ATOM   4455  OG1 THR   273      -7.868   1.389 -21.515  1.00  0.00           O  
ATOM   4456  H   THR   273      -5.364   1.272 -20.807  1.00  0.00           H  
ATOM   4457  HA  THR   273      -6.086   0.651 -23.441  1.00  0.00           H  
ATOM   4458  HB  THR   273      -6.782   3.041 -21.725  1.00  0.00           H  
ATOM   4459  HG1 THR   273      -7.421   1.407 -20.665  1.00  0.00           H  
ATOM   4460 HG21 THR   273      -7.556   3.358 -24.178  1.00  0.00           H  
ATOM   4461 HG22 THR   273      -8.476   1.857 -23.839  1.00  0.00           H  
ATOM   4462 HG23 THR   273      -8.863   3.365 -22.904  1.00  0.00           H  
ATOM   4463  N   LEU   274      -4.232   3.374 -23.409  1.00  0.00           N  
ATOM   4464  CA  LEU   274      -3.572   4.269 -24.331  1.00  0.00           C  
ATOM   4465  C   LEU   274      -2.385   3.582 -24.959  1.00  0.00           C  
ATOM   4466  O   LEU   274      -1.985   3.752 -26.144  1.00  0.00           O  
ATOM   4467  CB  LEU   274      -3.198   5.451 -23.443  1.00  0.00           C  
ATOM   4468  CG  LEU   274      -4.316   6.436 -22.948  1.00  0.00           C  
ATOM   4469  CD1 LEU   274      -3.850   7.255 -21.760  1.00  0.00           C  
ATOM   4470  CD2 LEU   274      -4.694   7.393 -24.170  1.00  0.00           C  
ATOM   4471  H   LEU   274      -4.218   3.668 -22.443  1.00  0.00           H  
ATOM   4472  HA  LEU   274      -4.171   4.717 -25.124  1.00  0.00           H  
ATOM   4473  HB2 LEU   274      -2.693   5.053 -22.563  1.00  0.00           H  
ATOM   4474  HB3 LEU   274      -2.464   6.070 -23.959  1.00  0.00           H  
ATOM   4475  HG  LEU   274      -5.227   5.893 -22.694  1.00  0.00           H  
ATOM   4476 HD11 LEU   274      -3.014   7.844 -22.136  1.00  0.00           H  
ATOM   4477 HD12 LEU   274      -4.724   7.851 -21.495  1.00  0.00           H  
ATOM   4478 HD13 LEU   274      -3.534   6.534 -21.005  1.00  0.00           H  
ATOM   4479 HD21 LEU   274      -5.370   8.150 -23.771  1.00  0.00           H  
ATOM   4480 HD22 LEU   274      -3.812   7.866 -24.599  1.00  0.00           H  
ATOM   4481 HD23 LEU   274      -5.079   6.841 -25.028  1.00  0.00           H  
ATOM   4482  N   VAL   275      -1.740   2.620 -24.247  1.00  0.00           N  
ATOM   4483  CA  VAL   275      -0.715   1.701 -24.699  1.00  0.00           C  
ATOM   4484  C   VAL   275      -1.216   0.788 -25.835  1.00  0.00           C  
ATOM   4485  O   VAL   275      -0.592   0.742 -26.903  1.00  0.00           O  
ATOM   4486  CB  VAL   275       0.060   0.859 -23.600  1.00  0.00           C  
ATOM   4487  CG1 VAL   275       0.788  -0.367 -24.096  1.00  0.00           C  
ATOM   4488  CG2 VAL   275       1.022   1.796 -22.841  1.00  0.00           C  
ATOM   4489  H   VAL   275      -2.064   2.440 -23.307  1.00  0.00           H  
ATOM   4490  HA  VAL   275       0.068   2.230 -25.242  1.00  0.00           H  
ATOM   4491  HB  VAL   275      -0.738   0.458 -22.975  1.00  0.00           H  
ATOM   4492 HG11 VAL   275       1.151  -0.905 -23.220  1.00  0.00           H  
ATOM   4493 HG12 VAL   275       0.224  -0.991 -24.789  1.00  0.00           H  
ATOM   4494 HG13 VAL   275       1.621   0.030 -24.676  1.00  0.00           H  
ATOM   4495 HG21 VAL   275       1.502   1.312 -21.990  1.00  0.00           H  
ATOM   4496 HG22 VAL   275       1.692   2.222 -23.588  1.00  0.00           H  
ATOM   4497 HG23 VAL   275       0.420   2.649 -22.527  1.00  0.00           H  
ATOM   4498  N   ILE   276      -2.419   0.248 -25.739  1.00  0.00           N  
ATOM   4499  CA  ILE   276      -2.914  -0.749 -26.718  1.00  0.00           C  
ATOM   4500  C   ILE   276      -3.193  -0.105 -28.036  1.00  0.00           C  
ATOM   4501  O   ILE   276      -2.815  -0.611 -29.083  1.00  0.00           O  
ATOM   4502  CB  ILE   276      -4.153  -1.566 -26.195  1.00  0.00           C  
ATOM   4503  CG1 ILE   276      -3.654  -2.726 -25.254  1.00  0.00           C  
ATOM   4504  CG2 ILE   276      -5.071  -2.126 -27.309  1.00  0.00           C  
ATOM   4505  CD1 ILE   276      -4.720  -3.434 -24.444  1.00  0.00           C  
ATOM   4506  H   ILE   276      -3.009   0.784 -25.118  1.00  0.00           H  
ATOM   4507  HA  ILE   276      -2.027  -1.376 -26.805  1.00  0.00           H  
ATOM   4508  HB  ILE   276      -4.760  -0.889 -25.593  1.00  0.00           H  
ATOM   4509 HG12 ILE   276      -3.082  -3.428 -25.862  1.00  0.00           H  
ATOM   4510 HG13 ILE   276      -3.025  -2.170 -24.558  1.00  0.00           H  
ATOM   4511 HG21 ILE   276      -4.553  -2.958 -27.787  1.00  0.00           H  
ATOM   4512 HG22 ILE   276      -5.947  -2.572 -26.838  1.00  0.00           H  
ATOM   4513 HG23 ILE   276      -5.265  -1.391 -28.091  1.00  0.00           H  
ATOM   4514 HD11 ILE   276      -4.247  -3.932 -23.597  1.00  0.00           H  
ATOM   4515 HD12 ILE   276      -5.439  -2.680 -24.123  1.00  0.00           H  
ATOM   4516 HD13 ILE   276      -5.295  -4.061 -25.125  1.00  0.00           H  
ATOM   4517  N   ILE   277      -3.992   0.979 -28.086  1.00  0.00           N  
ATOM   4518  CA  ILE   277      -4.309   1.780 -29.355  1.00  0.00           C  
ATOM   4519  C   ILE   277      -3.017   2.190 -30.111  1.00  0.00           C  
ATOM   4520  O   ILE   277      -2.980   2.113 -31.318  1.00  0.00           O  
ATOM   4521  CB  ILE   277      -5.261   2.958 -29.015  1.00  0.00           C  
ATOM   4522  CG1 ILE   277      -4.584   4.109 -28.217  1.00  0.00           C  
ATOM   4523  CG2 ILE   277      -6.596   2.404 -28.428  1.00  0.00           C  
ATOM   4524  CD1 ILE   277      -5.422   5.356 -28.005  1.00  0.00           C  
ATOM   4525  H   ILE   277      -4.271   1.373 -27.199  1.00  0.00           H  
ATOM   4526  HA  ILE   277      -4.795   1.010 -29.954  1.00  0.00           H  
ATOM   4527  HB  ILE   277      -5.453   3.380 -30.002  1.00  0.00           H  
ATOM   4528 HG12 ILE   277      -4.406   3.615 -27.262  1.00  0.00           H  
ATOM   4529 HG13 ILE   277      -3.650   4.434 -28.676  1.00  0.00           H  
ATOM   4530 HG21 ILE   277      -6.487   2.363 -27.344  1.00  0.00           H  
ATOM   4531 HG22 ILE   277      -7.313   3.198 -28.638  1.00  0.00           H  
ATOM   4532 HG23 ILE   277      -7.001   1.517 -28.916  1.00  0.00           H  
ATOM   4533 HD11 ILE   277      -6.272   5.009 -27.418  1.00  0.00           H  
ATOM   4534 HD12 ILE   277      -4.991   6.042 -27.275  1.00  0.00           H  
ATOM   4535 HD13 ILE   277      -5.638   5.958 -28.887  1.00  0.00           H  
ATOM   4536  N   VAL   278      -1.988   2.677 -29.427  1.00  0.00           N  
ATOM   4537  CA  VAL   278      -0.589   2.889 -29.967  1.00  0.00           C  
ATOM   4538  C   VAL   278      -0.108   1.530 -30.488  1.00  0.00           C  
ATOM   4539  O   VAL   278       0.505   1.515 -31.578  1.00  0.00           O  
ATOM   4540  CB  VAL   278       0.263   3.364 -28.811  1.00  0.00           C  
ATOM   4541  CG1 VAL   278       1.766   3.445 -29.281  1.00  0.00           C  
ATOM   4542  CG2 VAL   278      -0.193   4.870 -28.505  1.00  0.00           C  
ATOM   4543  H   VAL   278      -1.928   2.765 -28.422  1.00  0.00           H  
ATOM   4544  HA  VAL   278      -0.602   3.671 -30.727  1.00  0.00           H  
ATOM   4545  HB  VAL   278       0.098   2.743 -27.930  1.00  0.00           H  
ATOM   4546 HG11 VAL   278       1.913   4.099 -30.141  1.00  0.00           H  
ATOM   4547 HG12 VAL   278       2.376   3.879 -28.489  1.00  0.00           H  
ATOM   4548 HG13 VAL   278       2.183   2.441 -29.364  1.00  0.00           H  
ATOM   4549 HG21 VAL   278       0.464   5.470 -29.133  1.00  0.00           H  
ATOM   4550 HG22 VAL   278      -1.249   5.003 -28.742  1.00  0.00           H  
ATOM   4551 HG23 VAL   278       0.074   5.074 -27.468  1.00  0.00           H  
ATOM   4552  N   SER   279      -0.349   0.408 -29.814  1.00  0.00           N  
ATOM   4553  CA  SER   279       0.215  -0.910 -30.267  1.00  0.00           C  
ATOM   4554  C   SER   279      -0.440  -1.305 -31.578  1.00  0.00           C  
ATOM   4555  O   SER   279       0.252  -1.876 -32.424  1.00  0.00           O  
ATOM   4556  CB  SER   279       0.187  -1.940 -29.195  1.00  0.00           C  
ATOM   4557  OG  SER   279       0.715  -1.478 -27.965  1.00  0.00           O  
ATOM   4558  H   SER   279      -0.656   0.486 -28.855  1.00  0.00           H  
ATOM   4559  HA  SER   279       1.259  -0.675 -30.475  1.00  0.00           H  
ATOM   4560  HB2 SER   279      -0.858  -2.201 -29.026  1.00  0.00           H  
ATOM   4561  HB3 SER   279       0.653  -2.862 -29.542  1.00  0.00           H  
ATOM   4562  HG  SER   279       0.008  -0.936 -27.608  1.00  0.00           H  
ATOM   4563  N   LEU   280      -1.767  -0.969 -31.738  1.00  0.00           N  
ATOM   4564  CA  LEU   280      -2.628  -1.158 -32.922  1.00  0.00           C  
ATOM   4565  C   LEU   280      -2.408  -0.080 -33.947  1.00  0.00           C  
ATOM   4566  O   LEU   280      -2.827  -0.241 -35.074  1.00  0.00           O  
ATOM   4567  CB  LEU   280      -4.129  -1.154 -32.477  1.00  0.00           C  
ATOM   4568  CG  LEU   280      -4.509  -2.502 -31.871  1.00  0.00           C  
ATOM   4569  CD1 LEU   280      -5.788  -2.376 -30.978  1.00  0.00           C  
ATOM   4570  CD2 LEU   280      -4.820  -3.620 -32.845  1.00  0.00           C  
ATOM   4571  H   LEU   280      -2.196  -0.624 -30.891  1.00  0.00           H  
ATOM   4572  HA  LEU   280      -2.283  -2.095 -33.359  1.00  0.00           H  
ATOM   4573  HB2 LEU   280      -4.388  -0.271 -31.894  1.00  0.00           H  
ATOM   4574  HB3 LEU   280      -4.728  -1.110 -33.386  1.00  0.00           H  
ATOM   4575  HG  LEU   280      -3.685  -2.791 -31.220  1.00  0.00           H  
ATOM   4576 HD11 LEU   280      -5.653  -1.568 -30.260  1.00  0.00           H  
ATOM   4577 HD12 LEU   280      -6.657  -2.151 -31.596  1.00  0.00           H  
ATOM   4578 HD13 LEU   280      -6.089  -3.264 -30.423  1.00  0.00           H  
ATOM   4579 HD21 LEU   280      -5.675  -3.312 -33.446  1.00  0.00           H  
ATOM   4580 HD22 LEU   280      -3.941  -3.855 -33.446  1.00  0.00           H  
ATOM   4581 HD23 LEU   280      -5.119  -4.535 -32.335  1.00  0.00           H  
ATOM   4582  N   GLY   281      -1.744   1.010 -33.674  1.00  0.00           N  
ATOM   4583  CA  GLY   281      -1.300   1.945 -34.680  1.00  0.00           C  
ATOM   4584  C   GLY   281      -1.945   3.297 -34.688  1.00  0.00           C  
ATOM   4585  O   GLY   281      -1.646   4.046 -35.610  1.00  0.00           O  
ATOM   4586  H   GLY   281      -1.467   1.193 -32.720  1.00  0.00           H  
ATOM   4587  HA2 GLY   281      -0.230   2.152 -34.722  1.00  0.00           H  
ATOM   4588  HA3 GLY   281      -1.565   1.608 -35.682  1.00  0.00           H  
ATOM   4589  N   TYR   282      -2.976   3.540 -33.854  1.00  0.00           N  
ATOM   4590  CA  TYR   282      -3.935   4.632 -33.981  1.00  0.00           C  
ATOM   4591  C   TYR   282      -3.246   6.046 -34.155  1.00  0.00           C  
ATOM   4592  O   TYR   282      -2.647   6.562 -33.198  1.00  0.00           O  
ATOM   4593  CB  TYR   282      -4.761   4.574 -32.697  1.00  0.00           C  
ATOM   4594  CG  TYR   282      -5.925   5.560 -32.709  1.00  0.00           C  
ATOM   4595  CD1 TYR   282      -7.128   5.267 -33.419  1.00  0.00           C  
ATOM   4596  CD2 TYR   282      -5.937   6.727 -31.874  1.00  0.00           C  
ATOM   4597  CE1 TYR   282      -8.293   6.008 -33.170  1.00  0.00           C  
ATOM   4598  CE2 TYR   282      -6.969   7.608 -31.943  1.00  0.00           C  
ATOM   4599  CZ  TYR   282      -8.215   7.222 -32.483  1.00  0.00           C  
ATOM   4600  OH  TYR   282      -9.212   8.159 -32.496  1.00  0.00           O  
ATOM   4601  H   TYR   282      -3.044   2.855 -33.116  1.00  0.00           H  
ATOM   4602  HA  TYR   282      -4.644   4.380 -34.770  1.00  0.00           H  
ATOM   4603  HB2 TYR   282      -5.175   3.589 -32.483  1.00  0.00           H  
ATOM   4604  HB3 TYR   282      -4.160   4.792 -31.814  1.00  0.00           H  
ATOM   4605  HD1 TYR   282      -7.215   4.391 -34.045  1.00  0.00           H  
ATOM   4606  HD2 TYR   282      -5.088   7.011 -31.270  1.00  0.00           H  
ATOM   4607  HE1 TYR   282      -9.236   5.646 -33.552  1.00  0.00           H  
ATOM   4608  HE2 TYR   282      -6.887   8.635 -31.620  1.00  0.00           H  
ATOM   4609  HH  TYR   282      -9.932   7.873 -33.063  1.00  0.00           H  
ATOM   4610  N   GLY   283      -3.652   6.761 -35.208  1.00  0.00           N  
ATOM   4611  CA  GLY   283      -3.121   8.054 -35.652  1.00  0.00           C  
ATOM   4612  C   GLY   283      -1.662   8.117 -36.102  1.00  0.00           C  
ATOM   4613  O   GLY   283      -1.246   8.814 -37.000  1.00  0.00           O  
ATOM   4614  H   GLY   283      -4.198   6.226 -35.868  1.00  0.00           H  
ATOM   4615  HA2 GLY   283      -3.716   8.445 -36.478  1.00  0.00           H  
ATOM   4616  HA3 GLY   283      -3.126   8.651 -34.740  1.00  0.00           H  
ATOM   4617  N   ILE   284      -0.799   7.196 -35.583  1.00  0.00           N  
ATOM   4618  CA  ILE   284       0.660   7.279 -35.691  1.00  0.00           C  
ATOM   4619  C   ILE   284       1.136   6.484 -36.926  1.00  0.00           C  
ATOM   4620  O   ILE   284       1.993   6.950 -37.613  1.00  0.00           O  
ATOM   4621  CB  ILE   284       1.247   6.714 -34.372  1.00  0.00           C  
ATOM   4622  CG1 ILE   284       0.849   7.456 -33.130  1.00  0.00           C  
ATOM   4623  CG2 ILE   284       2.806   6.637 -34.395  1.00  0.00           C  
ATOM   4624  CD1 ILE   284       0.540   6.522 -31.918  1.00  0.00           C  
ATOM   4625  H   ILE   284      -1.114   6.754 -34.731  1.00  0.00           H  
ATOM   4626  HA  ILE   284       0.961   8.312 -35.865  1.00  0.00           H  
ATOM   4627  HB  ILE   284       0.962   5.669 -34.247  1.00  0.00           H  
ATOM   4628 HG12 ILE   284       1.598   8.184 -32.820  1.00  0.00           H  
ATOM   4629 HG13 ILE   284      -0.064   8.008 -33.355  1.00  0.00           H  
ATOM   4630 HG21 ILE   284       3.003   5.828 -35.099  1.00  0.00           H  
ATOM   4631 HG22 ILE   284       3.352   7.525 -34.714  1.00  0.00           H  
ATOM   4632 HG23 ILE   284       3.198   6.293 -33.438  1.00  0.00           H  
ATOM   4633 HD11 ILE   284       1.460   6.018 -31.622  1.00  0.00           H  
ATOM   4634 HD12 ILE   284       0.256   7.080 -31.026  1.00  0.00           H  
ATOM   4635 HD13 ILE   284      -0.304   5.886 -32.184  1.00  0.00           H  
ATOM   4636  N   VAL   285       0.649   5.262 -37.180  1.00  0.00           N  
ATOM   4637  CA  VAL   285       0.934   4.329 -38.252  1.00  0.00           C  
ATOM   4638  C   VAL   285      -0.313   4.133 -39.132  1.00  0.00           C  
ATOM   4639  O   VAL   285      -0.214   4.350 -40.344  1.00  0.00           O  
ATOM   4640  CB  VAL   285       1.333   2.983 -37.742  1.00  0.00           C  
ATOM   4641  CG1 VAL   285       1.737   1.906 -38.719  1.00  0.00           C  
ATOM   4642  CG2 VAL   285       2.503   3.028 -36.734  1.00  0.00           C  
ATOM   4643  H   VAL   285      -0.199   5.114 -36.652  1.00  0.00           H  
ATOM   4644  HA  VAL   285       1.643   4.712 -38.986  1.00  0.00           H  
ATOM   4645  HB  VAL   285       0.437   2.564 -37.284  1.00  0.00           H  
ATOM   4646 HG11 VAL   285       2.749   2.007 -39.110  1.00  0.00           H  
ATOM   4647 HG12 VAL   285       1.676   0.967 -38.168  1.00  0.00           H  
ATOM   4648 HG13 VAL   285       1.019   1.856 -39.538  1.00  0.00           H  
ATOM   4649 HG21 VAL   285       2.047   3.521 -35.875  1.00  0.00           H  
ATOM   4650 HG22 VAL   285       2.969   2.068 -36.516  1.00  0.00           H  
ATOM   4651 HG23 VAL   285       3.287   3.599 -37.231  1.00  0.00           H  
ATOM   4652  N   LYS   286      -1.482   3.884 -38.493  1.00  0.00           N  
ATOM   4653  CA  LYS   286      -2.790   4.005 -39.131  1.00  0.00           C  
ATOM   4654  C   LYS   286      -3.342   5.417 -38.962  1.00  0.00           C  
ATOM   4655  O   LYS   286      -2.840   6.190 -38.146  1.00  0.00           O  
ATOM   4656  CB  LYS   286      -3.717   3.036 -38.409  1.00  0.00           C  
ATOM   4657  CG  LYS   286      -3.247   1.531 -38.709  1.00  0.00           C  
ATOM   4658  CD  LYS   286      -3.454   1.179 -40.186  1.00  0.00           C  
ATOM   4659  CE  LYS   286      -3.517  -0.386 -40.407  1.00  0.00           C  
ATOM   4660  NZ  LYS   286      -3.775  -0.759 -41.841  1.00  0.00           N1+
ATOM   4661  H   LYS   286      -1.504   3.933 -37.485  1.00  0.00           H  
ATOM   4662  HA  LYS   286      -2.665   3.790 -40.193  1.00  0.00           H  
ATOM   4663  HB2 LYS   286      -3.598   3.222 -37.342  1.00  0.00           H  
ATOM   4664  HB3 LYS   286      -4.756   3.096 -38.735  1.00  0.00           H  
ATOM   4665  HG2 LYS   286      -2.203   1.450 -38.407  1.00  0.00           H  
ATOM   4666  HG3 LYS   286      -3.762   0.858 -38.024  1.00  0.00           H  
ATOM   4667  HD2 LYS   286      -4.415   1.514 -40.577  1.00  0.00           H  
ATOM   4668  HD3 LYS   286      -2.583   1.517 -40.747  1.00  0.00           H  
ATOM   4669  HE2 LYS   286      -2.507  -0.744 -40.206  1.00  0.00           H  
ATOM   4670  HE3 LYS   286      -4.130  -0.905 -39.670  1.00  0.00           H  
ATOM   4671  HZ1 LYS   286      -3.661  -1.736 -42.070  1.00  0.00           H  
ATOM   4672  HZ2 LYS   286      -4.622  -0.415 -42.270  1.00  0.00           H  
ATOM   4673  HZ3 LYS   286      -3.140  -0.251 -42.439  1.00  0.00           H  
ATOM   4674  N   PRO   287      -4.511   5.654 -39.636  1.00  0.00           N  
ATOM   4675  CA  PRO   287      -5.251   6.909 -39.379  1.00  0.00           C  
ATOM   4676  C   PRO   287      -5.904   6.852 -37.967  1.00  0.00           C  
ATOM   4677  O   PRO   287      -5.683   5.953 -37.162  1.00  0.00           O  
ATOM   4678  CB  PRO   287      -6.319   6.859 -40.512  1.00  0.00           C  
ATOM   4679  CG  PRO   287      -6.305   5.511 -41.188  1.00  0.00           C  
ATOM   4680  CD  PRO   287      -4.885   5.020 -40.938  1.00  0.00           C  
ATOM   4681  HA  PRO   287      -4.654   7.799 -39.579  1.00  0.00           H  
ATOM   4682  HB2 PRO   287      -7.365   7.032 -40.261  1.00  0.00           H  
ATOM   4683  HB3 PRO   287      -6.061   7.622 -41.247  1.00  0.00           H  
ATOM   4684  HG2 PRO   287      -7.013   4.812 -40.743  1.00  0.00           H  
ATOM   4685  HG3 PRO   287      -6.492   5.696 -42.246  1.00  0.00           H  
ATOM   4686  HD2 PRO   287      -4.827   3.935 -40.857  1.00  0.00           H  
ATOM   4687  HD3 PRO   287      -4.211   5.364 -41.722  1.00  0.00           H  
ATOM   4688  N   ARG   288      -6.706   7.869 -37.583  1.00  0.00           N  
ATOM   4689  CA  ARG   288      -7.508   7.849 -36.329  1.00  0.00           C  
ATOM   4690  C   ARG   288      -8.947   7.210 -36.602  1.00  0.00           C  
ATOM   4691  O   ARG   288      -9.968   7.921 -36.450  1.00  0.00           O  
ATOM   4692  CB  ARG   288      -7.588   9.257 -35.730  1.00  0.00           C  
ATOM   4693  CG  ARG   288      -6.261   9.624 -34.972  1.00  0.00           C  
ATOM   4694  CD  ARG   288      -6.605  10.840 -34.162  1.00  0.00           C  
ATOM   4695  NE  ARG   288      -5.533  11.188 -33.204  1.00  0.00           N  
ATOM   4696  CZ  ARG   288      -5.474  12.411 -32.677  1.00  0.00           C  
ATOM   4697  NH1 ARG   288      -6.519  13.094 -32.509  1.00  0.00           N1+
ATOM   4698  NH2 ARG   288      -4.345  12.981 -32.336  1.00  0.00           N  
ATOM   4699  H   ARG   288      -6.693   8.720 -38.127  1.00  0.00           H  
ATOM   4700  HA  ARG   288      -7.027   7.135 -35.659  1.00  0.00           H  
ATOM   4701  HB2 ARG   288      -7.664  10.088 -36.431  1.00  0.00           H  
ATOM   4702  HB3 ARG   288      -8.324   9.203 -34.927  1.00  0.00           H  
ATOM   4703  HG2 ARG   288      -6.055   8.788 -34.303  1.00  0.00           H  
ATOM   4704  HG3 ARG   288      -5.534   9.872 -35.745  1.00  0.00           H  
ATOM   4705  HD2 ARG   288      -6.678  11.716 -34.806  1.00  0.00           H  
ATOM   4706  HD3 ARG   288      -7.505  10.610 -33.592  1.00  0.00           H  
ATOM   4707  HE  ARG   288      -4.711  10.605 -33.254  1.00  0.00           H  
ATOM   4708 HH11 ARG   288      -7.437  12.694 -32.646  1.00  0.00           H  
ATOM   4709 HH12 ARG   288      -6.551  14.082 -32.305  1.00  0.00           H  
ATOM   4710 HH21 ARG   288      -3.505  12.468 -32.562  1.00  0.00           H  
ATOM   4711 HH22 ARG   288      -4.312  13.963 -32.104  1.00  0.00           H  
ATOM   4712  N   LEU   289      -8.963   5.974 -37.137  1.00  0.00           N  
ATOM   4713  CA  LEU   289     -10.095   5.161 -37.629  1.00  0.00           C  
ATOM   4714  C   LEU   289     -11.049   4.930 -36.397  1.00  0.00           C  
ATOM   4715  O   LEU   289     -10.632   4.287 -35.434  1.00  0.00           O  
ATOM   4716  CB  LEU   289      -9.504   3.880 -38.150  1.00  0.00           C  
ATOM   4717  CG  LEU   289     -10.540   3.043 -39.021  1.00  0.00           C  
ATOM   4718  CD1 LEU   289     -10.836   3.618 -40.409  1.00  0.00           C  
ATOM   4719  CD2 LEU   289      -9.908   1.639 -39.352  1.00  0.00           C  
ATOM   4720  H   LEU   289      -8.008   5.653 -37.197  1.00  0.00           H  
ATOM   4721  HA  LEU   289     -10.574   5.656 -38.473  1.00  0.00           H  
ATOM   4722  HB2 LEU   289      -8.675   4.124 -38.814  1.00  0.00           H  
ATOM   4723  HB3 LEU   289      -9.270   3.282 -37.269  1.00  0.00           H  
ATOM   4724  HG  LEU   289     -11.476   2.887 -38.485  1.00  0.00           H  
ATOM   4725 HD11 LEU   289     -11.085   4.679 -40.395  1.00  0.00           H  
ATOM   4726 HD12 LEU   289      -9.958   3.432 -41.028  1.00  0.00           H  
ATOM   4727 HD13 LEU   289     -11.733   3.141 -40.804  1.00  0.00           H  
ATOM   4728 HD21 LEU   289      -9.802   1.132 -38.393  1.00  0.00           H  
ATOM   4729 HD22 LEU   289     -10.693   1.048 -39.822  1.00  0.00           H  
ATOM   4730 HD23 LEU   289      -9.005   1.620 -39.963  1.00  0.00           H  
ATOM   4731  N   GLY   290     -12.325   5.315 -36.560  1.00  0.00           N  
ATOM   4732  CA  GLY   290     -13.443   5.292 -35.560  1.00  0.00           C  
ATOM   4733  C   GLY   290     -14.129   3.961 -35.273  1.00  0.00           C  
ATOM   4734  O   GLY   290     -15.209   3.932 -34.639  1.00  0.00           O  
ATOM   4735  H   GLY   290     -12.591   5.712 -37.451  1.00  0.00           H  
ATOM   4736  HA2 GLY   290     -13.057   5.510 -34.564  1.00  0.00           H  
ATOM   4737  HA3 GLY   290     -14.199   6.028 -35.834  1.00  0.00           H  
ATOM   4738  N   VAL   291     -13.439   2.848 -35.576  1.00  0.00           N  
ATOM   4739  CA  VAL   291     -13.645   1.493 -34.999  1.00  0.00           C  
ATOM   4740  C   VAL   291     -12.639   0.895 -34.015  1.00  0.00           C  
ATOM   4741  O   VAL   291     -12.467  -0.304 -33.840  1.00  0.00           O  
ATOM   4742  CB  VAL   291     -13.970   0.525 -36.143  1.00  0.00           C  
ATOM   4743  CG1 VAL   291     -15.360   0.778 -36.711  1.00  0.00           C  
ATOM   4744  CG2 VAL   291     -12.882   0.632 -37.235  1.00  0.00           C  
ATOM   4745  H   VAL   291     -12.576   2.962 -36.089  1.00  0.00           H  
ATOM   4746  HA  VAL   291     -14.494   1.650 -34.334  1.00  0.00           H  
ATOM   4747  HB  VAL   291     -13.916  -0.524 -35.854  1.00  0.00           H  
ATOM   4748 HG11 VAL   291     -16.158   0.578 -35.996  1.00  0.00           H  
ATOM   4749 HG12 VAL   291     -15.596   1.751 -37.142  1.00  0.00           H  
ATOM   4750 HG13 VAL   291     -15.574   0.041 -37.485  1.00  0.00           H  
ATOM   4751 HG21 VAL   291     -12.943  -0.176 -37.965  1.00  0.00           H  
ATOM   4752 HG22 VAL   291     -12.987   1.532 -37.841  1.00  0.00           H  
ATOM   4753 HG23 VAL   291     -11.901   0.671 -36.761  1.00  0.00           H  
ATOM   4754  N   THR   292     -11.662   1.734 -33.508  1.00  0.00           N  
ATOM   4755  CA  THR   292     -10.374   1.230 -32.944  1.00  0.00           C  
ATOM   4756  C   THR   292     -10.418   0.938 -31.472  1.00  0.00           C  
ATOM   4757  O   THR   292      -9.926  -0.065 -31.014  1.00  0.00           O  
ATOM   4758  CB  THR   292      -9.175   2.151 -33.284  1.00  0.00           C  
ATOM   4759  CG2 THR   292      -7.831   1.620 -32.882  1.00  0.00           C  
ATOM   4760  OG1 THR   292      -9.089   2.164 -34.707  1.00  0.00           O  
ATOM   4761  H   THR   292     -11.914   2.710 -33.454  1.00  0.00           H  
ATOM   4762  HA  THR   292     -10.138   0.288 -33.439  1.00  0.00           H  
ATOM   4763  HB  THR   292      -9.298   3.181 -32.949  1.00  0.00           H  
ATOM   4764  HG1 THR   292      -9.370   3.039 -34.985  1.00  0.00           H  
ATOM   4765 HG21 THR   292      -7.000   2.148 -33.348  1.00  0.00           H  
ATOM   4766 HG22 THR   292      -7.595   1.834 -31.840  1.00  0.00           H  
ATOM   4767 HG23 THR   292      -7.685   0.563 -33.105  1.00  0.00           H  
ATOM   4768  N   LEU   293     -11.096   1.840 -30.728  1.00  0.00           N  
ATOM   4769  CA  LEU   293     -11.430   1.640 -29.298  1.00  0.00           C  
ATOM   4770  C   LEU   293     -12.481   0.439 -29.145  1.00  0.00           C  
ATOM   4771  O   LEU   293     -12.931   0.132 -28.005  1.00  0.00           O  
ATOM   4772  CB  LEU   293     -12.000   3.003 -28.714  1.00  0.00           C  
ATOM   4773  CG  LEU   293     -11.001   3.860 -27.823  1.00  0.00           C  
ATOM   4774  CD1 LEU   293     -10.120   3.228 -26.842  1.00  0.00           C  
ATOM   4775  CD2 LEU   293     -10.178   4.802 -28.707  1.00  0.00           C  
ATOM   4776  H   LEU   293     -11.434   2.707 -31.119  1.00  0.00           H  
ATOM   4777  HA  LEU   293     -10.471   1.393 -28.842  1.00  0.00           H  
ATOM   4778  HB2 LEU   293     -12.385   3.677 -29.480  1.00  0.00           H  
ATOM   4779  HB3 LEU   293     -12.860   2.779 -28.083  1.00  0.00           H  
ATOM   4780  HG  LEU   293     -11.692   4.524 -27.304  1.00  0.00           H  
ATOM   4781 HD11 LEU   293      -9.588   4.007 -26.296  1.00  0.00           H  
ATOM   4782 HD12 LEU   293     -10.707   2.637 -26.139  1.00  0.00           H  
ATOM   4783 HD13 LEU   293      -9.283   2.701 -27.300  1.00  0.00           H  
ATOM   4784 HD21 LEU   293      -9.431   4.317 -29.336  1.00  0.00           H  
ATOM   4785 HD22 LEU   293     -10.630   5.370 -29.520  1.00  0.00           H  
ATOM   4786 HD23 LEU   293      -9.569   5.549 -28.198  1.00  0.00           H  
ATOM   4787  N   HIE   294     -12.689  -0.355 -30.149  1.00  0.00           N  
ATOM   4788  CA  HIE   294     -13.691  -1.432 -30.050  1.00  0.00           C  
ATOM   4789  C   HIE   294     -13.228  -2.542 -29.071  1.00  0.00           C  
ATOM   4790  O   HIE   294     -12.165  -3.105 -29.311  1.00  0.00           O  
ATOM   4791  CB  HIE   294     -14.019  -1.862 -31.406  1.00  0.00           C  
ATOM   4792  CG  HIE   294     -15.113  -2.886 -31.345  1.00  0.00           C  
ATOM   4793  CD2 HIE   294     -16.390  -2.786 -30.890  1.00  0.00           C  
ATOM   4794  ND1 HIE   294     -14.933  -4.126 -31.864  1.00  0.00           N  
ATOM   4795  CE1 HIE   294     -15.942  -4.884 -31.517  1.00  0.00           C  
ATOM   4796  NE2 HIE   294     -16.920  -4.070 -31.029  1.00  0.00           N  
ATOM   4797  H   HIE   294     -11.969  -0.450 -30.851  1.00  0.00           H  
ATOM   4798  HA  HIE   294     -14.582  -1.015 -29.581  1.00  0.00           H  
ATOM   4799  HB2 HIE   294     -14.359  -0.994 -31.972  1.00  0.00           H  
ATOM   4800  HB3 HIE   294     -13.178  -2.239 -31.988  1.00  0.00           H  
ATOM   4801  HD2 HIE   294     -16.893  -1.891 -30.556  1.00  0.00           H  
ATOM   4802  HE1 HIE   294     -16.045  -5.908 -31.845  1.00  0.00           H  
ATOM   4803  HE2 HIE   294     -17.875  -4.286 -30.780  1.00  0.00           H  
ATOM   4804  N   LYS   295     -14.093  -2.855 -28.056  1.00  0.00           N  
ATOM   4805  CA  LYS   295     -13.681  -3.762 -26.960  1.00  0.00           C  
ATOM   4806  C   LYS   295     -12.525  -3.409 -26.063  1.00  0.00           C  
ATOM   4807  O   LYS   295     -12.305  -4.114 -25.090  1.00  0.00           O  
ATOM   4808  CB  LYS   295     -13.578  -5.160 -27.590  1.00  0.00           C  
ATOM   4809  CG  LYS   295     -14.743  -5.801 -28.421  1.00  0.00           C  
ATOM   4810  CD  LYS   295     -16.119  -5.953 -27.719  1.00  0.00           C  
ATOM   4811  CE  LYS   295     -16.921  -7.210 -28.184  1.00  0.00           C  
ATOM   4812  NZ  LYS   295     -18.396  -7.051 -28.054  1.00  0.00           N1+
ATOM   4813  H   LYS   295     -14.860  -2.221 -27.886  1.00  0.00           H  
ATOM   4814  HA  LYS   295     -14.626  -3.708 -26.419  1.00  0.00           H  
ATOM   4815  HB2 LYS   295     -12.773  -5.346 -28.300  1.00  0.00           H  
ATOM   4816  HB3 LYS   295     -13.456  -5.850 -26.755  1.00  0.00           H  
ATOM   4817  HG2 LYS   295     -14.894  -5.199 -29.317  1.00  0.00           H  
ATOM   4818  HG3 LYS   295     -14.438  -6.840 -28.547  1.00  0.00           H  
ATOM   4819  HD2 LYS   295     -15.977  -6.008 -26.640  1.00  0.00           H  
ATOM   4820  HD3 LYS   295     -16.729  -5.080 -27.951  1.00  0.00           H  
ATOM   4821  HE2 LYS   295     -16.616  -7.593 -29.158  1.00  0.00           H  
ATOM   4822  HE3 LYS   295     -16.734  -8.024 -27.485  1.00  0.00           H  
ATOM   4823  HZ1 LYS   295     -18.827  -6.304 -28.581  1.00  0.00           H  
ATOM   4824  HZ2 LYS   295     -18.875  -7.929 -28.191  1.00  0.00           H  
ATOM   4825  HZ3 LYS   295     -18.607  -6.687 -27.135  1.00  0.00           H  
ATOM   4826  N   VAL   296     -11.647  -2.394 -26.421  1.00  0.00           N  
ATOM   4827  CA  VAL   296     -10.453  -1.984 -25.659  1.00  0.00           C  
ATOM   4828  C   VAL   296     -10.916  -1.445 -24.317  1.00  0.00           C  
ATOM   4829  O   VAL   296     -10.446  -1.921 -23.266  1.00  0.00           O  
ATOM   4830  CB  VAL   296      -9.801  -0.894 -26.448  1.00  0.00           C  
ATOM   4831  CG1 VAL   296      -8.626  -0.378 -25.696  1.00  0.00           C  
ATOM   4832  CG2 VAL   296      -9.317  -1.263 -27.880  1.00  0.00           C  
ATOM   4833  H   VAL   296     -11.881  -1.911 -27.277  1.00  0.00           H  
ATOM   4834  HA  VAL   296      -9.852  -2.873 -25.470  1.00  0.00           H  
ATOM   4835  HB  VAL   296     -10.527  -0.093 -26.591  1.00  0.00           H  
ATOM   4836 HG11 VAL   296      -7.911   0.300 -26.161  1.00  0.00           H  
ATOM   4837 HG12 VAL   296      -9.083   0.207 -24.898  1.00  0.00           H  
ATOM   4838 HG13 VAL   296      -8.048  -1.208 -25.289  1.00  0.00           H  
ATOM   4839 HG21 VAL   296      -8.805  -0.379 -28.259  1.00  0.00           H  
ATOM   4840 HG22 VAL   296      -8.631  -2.104 -27.770  1.00  0.00           H  
ATOM   4841 HG23 VAL   296     -10.153  -1.580 -28.503  1.00  0.00           H  
ATOM   4842  N   VAL   297     -11.829  -0.510 -24.377  1.00  0.00           N  
ATOM   4843  CA  VAL   297     -12.451   0.011 -23.234  1.00  0.00           C  
ATOM   4844  C   VAL   297     -13.174  -1.011 -22.382  1.00  0.00           C  
ATOM   4845  O   VAL   297     -12.845  -1.093 -21.205  1.00  0.00           O  
ATOM   4846  CB  VAL   297     -13.370   1.189 -23.525  1.00  0.00           C  
ATOM   4847  CG1 VAL   297     -13.821   1.923 -22.251  1.00  0.00           C  
ATOM   4848  CG2 VAL   297     -12.599   2.239 -24.382  1.00  0.00           C  
ATOM   4849  H   VAL   297     -12.222  -0.276 -25.277  1.00  0.00           H  
ATOM   4850  HA  VAL   297     -11.592   0.382 -22.675  1.00  0.00           H  
ATOM   4851  HB  VAL   297     -14.270   0.861 -24.045  1.00  0.00           H  
ATOM   4852 HG11 VAL   297     -12.830   2.093 -21.828  1.00  0.00           H  
ATOM   4853 HG12 VAL   297     -14.435   2.807 -22.418  1.00  0.00           H  
ATOM   4854 HG13 VAL   297     -14.348   1.213 -21.614  1.00  0.00           H  
ATOM   4855 HG21 VAL   297     -13.268   3.038 -24.703  1.00  0.00           H  
ATOM   4856 HG22 VAL   297     -11.702   2.646 -23.915  1.00  0.00           H  
ATOM   4857 HG23 VAL   297     -12.343   1.744 -25.318  1.00  0.00           H  
ATOM   4858  N   VAL   298     -14.001  -1.886 -22.936  1.00  0.00           N  
ATOM   4859  CA  VAL   298     -14.582  -3.078 -22.168  1.00  0.00           C  
ATOM   4860  C   VAL   298     -13.525  -3.880 -21.388  1.00  0.00           C  
ATOM   4861  O   VAL   298     -13.682  -4.112 -20.207  1.00  0.00           O  
ATOM   4862  CB  VAL   298     -15.325  -3.879 -23.192  1.00  0.00           C  
ATOM   4863  CG1 VAL   298     -15.745  -5.293 -22.721  1.00  0.00           C  
ATOM   4864  CG2 VAL   298     -16.668  -3.130 -23.371  1.00  0.00           C  
ATOM   4865  H   VAL   298     -14.365  -1.669 -23.853  1.00  0.00           H  
ATOM   4866  HA  VAL   298     -15.336  -2.706 -21.475  1.00  0.00           H  
ATOM   4867  HB  VAL   298     -14.760  -3.957 -24.121  1.00  0.00           H  
ATOM   4868 HG11 VAL   298     -16.178  -5.850 -23.552  1.00  0.00           H  
ATOM   4869 HG12 VAL   298     -14.833  -5.824 -22.444  1.00  0.00           H  
ATOM   4870 HG13 VAL   298     -16.490  -5.294 -21.926  1.00  0.00           H  
ATOM   4871 HG21 VAL   298     -17.129  -3.654 -24.209  1.00  0.00           H  
ATOM   4872 HG22 VAL   298     -17.303  -3.101 -22.486  1.00  0.00           H  
ATOM   4873 HG23 VAL   298     -16.355  -2.128 -23.665  1.00  0.00           H  
ATOM   4874  N   ALA   299     -12.339  -4.193 -22.005  1.00  0.00           N  
ATOM   4875  CA  ALA   299     -11.186  -4.951 -21.372  1.00  0.00           C  
ATOM   4876  C   ALA   299     -10.636  -4.086 -20.224  1.00  0.00           C  
ATOM   4877  O   ALA   299     -10.239  -4.592 -19.204  1.00  0.00           O  
ATOM   4878  CB  ALA   299     -10.102  -5.288 -22.372  1.00  0.00           C  
ATOM   4879  H   ALA   299     -12.265  -3.956 -22.984  1.00  0.00           H  
ATOM   4880  HA  ALA   299     -11.736  -5.826 -21.024  1.00  0.00           H  
ATOM   4881  HB1 ALA   299     -10.127  -4.472 -23.095  1.00  0.00           H  
ATOM   4882  HB2 ALA   299      -9.095  -5.144 -21.979  1.00  0.00           H  
ATOM   4883  HB3 ALA   299     -10.274  -6.253 -22.849  1.00  0.00           H  
ATOM   4884  N   GLY   300     -10.461  -2.792 -20.489  1.00  0.00           N  
ATOM   4885  CA  GLY   300      -9.684  -1.915 -19.527  1.00  0.00           C  
ATOM   4886  C   GLY   300     -10.537  -1.623 -18.303  1.00  0.00           C  
ATOM   4887  O   GLY   300     -10.038  -1.402 -17.185  1.00  0.00           O  
ATOM   4888  H   GLY   300     -10.773  -2.426 -21.377  1.00  0.00           H  
ATOM   4889  HA2 GLY   300      -8.781  -2.472 -19.280  1.00  0.00           H  
ATOM   4890  HA3 GLY   300      -9.463  -0.918 -19.908  1.00  0.00           H  
ATOM   4891  N   ALA   301     -11.853  -1.783 -18.465  1.00  0.00           N  
ATOM   4892  CA  ALA   301     -12.873  -1.601 -17.428  1.00  0.00           C  
ATOM   4893  C   ALA   301     -13.227  -2.885 -16.678  1.00  0.00           C  
ATOM   4894  O   ALA   301     -13.432  -2.785 -15.450  1.00  0.00           O  
ATOM   4895  CB  ALA   301     -14.192  -1.104 -18.116  1.00  0.00           C  
ATOM   4896  H   ALA   301     -12.179  -1.844 -19.420  1.00  0.00           H  
ATOM   4897  HA  ALA   301     -12.489  -0.817 -16.776  1.00  0.00           H  
ATOM   4898  HB1 ALA   301     -14.471  -1.828 -18.881  1.00  0.00           H  
ATOM   4899  HB2 ALA   301     -14.876  -1.102 -17.267  1.00  0.00           H  
ATOM   4900  HB3 ALA   301     -14.036  -0.113 -18.543  1.00  0.00           H  
ATOM   4901  N   LEU   302     -13.124  -4.081 -17.233  1.00  0.00           N  
ATOM   4902  CA  LEU   302     -13.110  -5.288 -16.508  1.00  0.00           C  
ATOM   4903  C   LEU   302     -11.849  -5.448 -15.702  1.00  0.00           C  
ATOM   4904  O   LEU   302     -11.857  -5.931 -14.607  1.00  0.00           O  
ATOM   4905  CB  LEU   302     -13.326  -6.425 -17.543  1.00  0.00           C  
ATOM   4906  CG  LEU   302     -13.297  -7.890 -16.967  1.00  0.00           C  
ATOM   4907  CD1 LEU   302     -14.462  -7.992 -15.947  1.00  0.00           C  
ATOM   4908  CD2 LEU   302     -13.680  -8.850 -18.057  1.00  0.00           C  
ATOM   4909  H   LEU   302     -13.063  -4.183 -18.236  1.00  0.00           H  
ATOM   4910  HA  LEU   302     -14.009  -5.289 -15.891  1.00  0.00           H  
ATOM   4911  HB2 LEU   302     -14.299  -6.187 -17.974  1.00  0.00           H  
ATOM   4912  HB3 LEU   302     -12.659  -6.201 -18.376  1.00  0.00           H  
ATOM   4913  HG  LEU   302     -12.318  -8.095 -16.536  1.00  0.00           H  
ATOM   4914 HD11 LEU   302     -14.711  -9.043 -15.804  1.00  0.00           H  
ATOM   4915 HD12 LEU   302     -14.323  -7.376 -15.058  1.00  0.00           H  
ATOM   4916 HD13 LEU   302     -15.364  -7.607 -16.423  1.00  0.00           H  
ATOM   4917 HD21 LEU   302     -13.981  -9.825 -17.673  1.00  0.00           H  
ATOM   4918 HD22 LEU   302     -14.553  -8.421 -18.549  1.00  0.00           H  
ATOM   4919 HD23 LEU   302     -12.845  -8.926 -18.755  1.00  0.00           H  
ATOM   4920  N   TYR   303     -10.768  -4.926 -16.254  1.00  0.00           N  
ATOM   4921  CA  TYR   303      -9.570  -4.699 -15.498  1.00  0.00           C  
ATOM   4922  C   TYR   303      -9.695  -3.742 -14.347  1.00  0.00           C  
ATOM   4923  O   TYR   303      -9.141  -3.981 -13.300  1.00  0.00           O  
ATOM   4924  CB  TYR   303      -8.374  -4.404 -16.440  1.00  0.00           C  
ATOM   4925  CG  TYR   303      -6.990  -4.239 -15.696  1.00  0.00           C  
ATOM   4926  CD1 TYR   303      -6.634  -2.964 -15.206  1.00  0.00           C  
ATOM   4927  CD2 TYR   303      -6.140  -5.361 -15.501  1.00  0.00           C  
ATOM   4928  CE1 TYR   303      -5.409  -2.824 -14.485  1.00  0.00           C  
ATOM   4929  CE2 TYR   303      -4.918  -5.153 -14.838  1.00  0.00           C  
ATOM   4930  CZ  TYR   303      -4.573  -3.889 -14.292  1.00  0.00           C  
ATOM   4931  OH  TYR   303      -3.471  -3.870 -13.521  1.00  0.00           O  
ATOM   4932  H   TYR   303     -10.821  -4.720 -17.242  1.00  0.00           H  
ATOM   4933  HA  TYR   303      -9.261  -5.627 -15.017  1.00  0.00           H  
ATOM   4934  HB2 TYR   303      -8.243  -5.222 -17.148  1.00  0.00           H  
ATOM   4935  HB3 TYR   303      -8.610  -3.489 -16.984  1.00  0.00           H  
ATOM   4936  HD1 TYR   303      -7.292  -2.120 -15.352  1.00  0.00           H  
ATOM   4937  HD2 TYR   303      -6.319  -6.387 -15.786  1.00  0.00           H
[truncated: 205,914 more chars]
