# Supplementary material for: GolpHCat (TMEM87A), a unique voltage-dependent cation channel in Golgi apparatus, contributes to Golgi-pH maintenance and hippocampus-dependent memory
Source: Nat Commun. 2024 Jul 11;15:5830. doi: 10.1038/s41467-024-49297-8 (PMC11239671; doi:10.1038/s41467-024-49297-8)
Supplement: Supplementary file 5 — Supplementary Data 2 [file 41467_2024_49297_MOESM5_ESM.txt]

CRYST1   98.318   98.318  144.722  90.00  90.00  90.00               0
ATOM      1  N   ASP     1      -3.131   3.502   8.258  1.00  0.00           N  
ATOM      2  CA  ASP     1      -4.292   2.799   8.846  1.00  0.00           C  
ATOM      3  C   ASP     1      -4.633   3.446  10.172  1.00  0.00           C  
ATOM      4  O   ASP     1      -3.779   4.138  10.748  1.00  0.00           O  
ATOM      5  CB  ASP     1      -4.041   1.290   8.934  1.00  0.00           C  
ATOM      6  CG  ASP     1      -3.028   0.920  10.056  1.00  0.00           C  
ATOM      7  OD1 ASP     1      -2.133   1.739  10.185  1.00  0.00           O  
ATOM      8  OD2 ASP     1      -3.127  -0.122  10.683  1.00  0.00           O1-
ATOM      9  HA  ASP     1      -5.171   2.935   8.216  1.00  0.00           H  
ATOM     10  HB2 ASP     1      -4.968   0.762   9.155  1.00  0.00           H  
ATOM     11  HB3 ASP     1      -3.694   0.823   8.013  1.00  0.00           H  
ATOM     12  H1  ASP     1      -3.308   4.496   8.257  1.00  0.00           H  
ATOM     13  H2  ASP     1      -2.838   3.094   7.382  1.00  0.00           H  
ATOM     14  H3  ASP     1      -2.373   3.372   8.912  1.00  0.00           H  
ATOM     15  N   ARG     2      -5.722   3.103  10.854  1.00  0.00           N  
ATOM     16  CA  ARG     2      -6.271   3.729  12.094  1.00  0.00           C  
ATOM     17  C   ARG     2      -5.293   3.526  13.244  1.00  0.00           C  
ATOM     18  O   ARG     2      -4.572   2.559  13.218  1.00  0.00           O  
ATOM     19  CB  ARG     2      -7.651   3.226  12.380  1.00  0.00           C  
ATOM     20  CG  ARG     2      -7.715   1.682  12.719  1.00  0.00           C  
ATOM     21  CD  ARG     2      -9.140   1.175  13.136  1.00  0.00           C  
ATOM     22  NE  ARG     2      -9.986   1.029  11.943  1.00  0.00           N  
ATOM     23  CZ  ARG     2     -10.104  -0.099  11.243  1.00  0.00           C  
ATOM     24  NH1 ARG     2      -9.611  -1.230  11.569  1.00  0.00           N1+
ATOM     25  NH2 ARG     2     -10.816  -0.094  10.140  1.00  0.00           N  
ATOM     26  H   ARG     2      -6.375   2.418  10.500  1.00  0.00           H  
ATOM     27  HA  ARG     2      -6.463   4.780  11.879  1.00  0.00           H  
ATOM     28  HB2 ARG     2      -7.974   3.835  13.224  1.00  0.00           H  
ATOM     29  HB3 ARG     2      -8.253   3.569  11.539  1.00  0.00           H  
ATOM     30  HG2 ARG     2      -7.342   1.107  11.872  1.00  0.00           H  
ATOM     31  HG3 ARG     2      -7.127   1.486  13.616  1.00  0.00           H  
ATOM     32  HD2 ARG     2      -9.005   0.208  13.621  1.00  0.00           H  
ATOM     33  HD3 ARG     2      -9.565   1.932  13.795  1.00  0.00           H  
ATOM     34  HE  ARG     2     -10.486   1.856  11.649  1.00  0.00           H  
ATOM     35 HH11 ARG     2      -9.256  -1.412  12.497  1.00  0.00           H  
ATOM     36 HH12 ARG     2      -9.861  -2.056  11.045  1.00  0.00           H  
ATOM     37 HH21 ARG     2     -10.870   0.779   9.635  1.00  0.00           H  
ATOM     38 HH22 ARG     2     -10.772  -0.988   9.673  1.00  0.00           H  
ATOM     39  N   SER     3      -5.412   4.461  14.257  1.00  0.00           N  
ATOM     40  CA  SER     3      -4.739   4.692  15.532  1.00  0.00           C  
ATOM     41  C   SER     3      -5.821   4.730  16.682  1.00  0.00           C  
ATOM     42  O   SER     3      -5.504   4.998  17.849  1.00  0.00           O  
ATOM     43  CB  SER     3      -3.841   5.863  15.431  1.00  0.00           C  
ATOM     44  OG  SER     3      -2.814   5.647  14.451  1.00  0.00           O  
ATOM     45  H   SER     3      -6.289   4.963  14.258  1.00  0.00           H  
ATOM     46  HA  SER     3      -3.995   3.932  15.772  1.00  0.00           H  
ATOM     47  HB2 SER     3      -4.335   6.798  15.169  1.00  0.00           H  
ATOM     48  HB3 SER     3      -3.420   5.949  16.433  1.00  0.00           H  
ATOM     49  HG  SER     3      -2.197   6.380  14.507  1.00  0.00           H  
ATOM     50  N   LYS     4      -7.110   4.353  16.427  1.00  0.00           N  
ATOM     51  CA  LYS     4      -8.249   4.352  17.430  1.00  0.00           C  
ATOM     52  C   LYS     4      -9.241   3.257  17.079  1.00  0.00           C  
ATOM     53  O   LYS     4      -9.877   3.270  16.024  1.00  0.00           O  
ATOM     54  CB  LYS     4      -8.886   5.768  17.446  1.00  0.00           C  
ATOM     55  CG  LYS     4      -9.978   5.831  18.544  1.00  0.00           C  
ATOM     56  CD  LYS     4     -10.532   7.243  18.695  1.00  0.00           C  
ATOM     57  CE  LYS     4     -11.848   7.223  19.484  1.00  0.00           C  
ATOM     58  NZ  LYS     4     -11.571   6.986  20.876  1.00  0.00           N1+
ATOM     59  H   LYS     4      -7.394   4.386  15.459  1.00  0.00           H  
ATOM     60  HA  LYS     4      -7.930   4.203  18.462  1.00  0.00           H  
ATOM     61  HB2 LYS     4      -8.119   6.461  17.793  1.00  0.00           H  
ATOM     62  HB3 LYS     4      -9.451   6.014  16.547  1.00  0.00           H  
ATOM     63  HG2 LYS     4     -10.800   5.202  18.201  1.00  0.00           H  
ATOM     64  HG3 LYS     4      -9.698   5.422  19.515  1.00  0.00           H  
ATOM     65  HD2 LYS     4      -9.776   7.858  19.184  1.00  0.00           H  
ATOM     66  HD3 LYS     4     -10.628   7.728  17.724  1.00  0.00           H  
ATOM     67  HE2 LYS     4     -12.294   8.208  19.345  1.00  0.00           H  
ATOM     68  HE3 LYS     4     -12.469   6.424  19.079  1.00  0.00           H  
ATOM     69  HZ1 LYS     4     -12.362   7.306  21.417  1.00  0.00           H  
ATOM     70  HZ2 LYS     4     -11.187   6.060  20.996  1.00  0.00           H  
ATOM     71  HZ3 LYS     4     -10.838   7.610  21.181  1.00  0.00           H  
ATOM     72  N   TRP     5      -9.497   2.448  18.146  1.00  0.00           N  
ATOM     73  CA  TRP     5     -10.362   1.254  18.038  1.00  0.00           C  
ATOM     74  C   TRP     5     -11.557   1.176  19.016  1.00  0.00           C  
ATOM     75  O   TRP     5     -11.430   1.521  20.217  1.00  0.00           O  
ATOM     76  CB  TRP     5      -9.533  -0.061  18.064  1.00  0.00           C  
ATOM     77  CG  TRP     5      -8.321  -0.109  17.236  1.00  0.00           C  
ATOM     78  CD1 TRP     5      -8.187  -0.753  16.047  1.00  0.00           C  
ATOM     79  CD2 TRP     5      -6.954   0.437  17.570  1.00  0.00           C  
ATOM     80  CE2 TRP     5      -6.098   0.179  16.506  1.00  0.00           C  
ATOM     81  CE3 TRP     5      -6.357   1.094  18.685  1.00  0.00           C  
ATOM     82  NE1 TRP     5      -6.887  -0.539  15.584  1.00  0.00           N  
ATOM     83  CZ2 TRP     5      -4.752   0.702  16.466  1.00  0.00           C  
ATOM     84  CZ3 TRP     5      -5.046   1.654  18.660  1.00  0.00           C  
ATOM     85  CH2 TRP     5      -4.281   1.450  17.532  1.00  0.00           C  
ATOM     86  H   TRP     5      -8.953   2.556  18.990  1.00  0.00           H  
ATOM     87  HA  TRP     5     -10.880   1.242  17.079  1.00  0.00           H  
ATOM     88  HB2 TRP     5      -9.188  -0.218  19.086  1.00  0.00           H  
ATOM     89  HB3 TRP     5     -10.187  -0.857  17.708  1.00  0.00           H  
ATOM     90  HD1 TRP     5      -9.018  -1.332  15.672  1.00  0.00           H  
ATOM     91  HE1 TRP     5      -6.462  -0.933  14.757  1.00  0.00           H  
ATOM     92  HE3 TRP     5      -7.012   1.041  19.542  1.00  0.00           H  
ATOM     93  HZ2 TRP     5      -4.112   0.420  15.643  1.00  0.00           H  
ATOM     94  HZ3 TRP     5      -4.613   2.131  19.526  1.00  0.00           H  
ATOM     95  HH2 TRP     5      -3.374   2.033  17.468  1.00  0.00           H  
ATOM     96  N   HIE     6     -12.731   0.829  18.539  1.00  0.00           N  
ATOM     97  CA  HIE     6     -14.055   1.008  19.236  1.00  0.00           C  
ATOM     98  C   HIE     6     -14.661  -0.450  19.478  1.00  0.00           C  
ATOM     99  O   HIE     6     -15.024  -1.163  18.512  1.00  0.00           O  
ATOM    100  CB  HIE     6     -14.936   1.881  18.416  1.00  0.00           C  
ATOM    101  CG  HIE     6     -15.621   2.854  19.352  1.00  0.00           C  
ATOM    102  CD2 HIE     6     -16.881   2.772  19.879  1.00  0.00           C  
ATOM    103  ND1 HIE     6     -14.936   3.977  19.884  1.00  0.00           N  
ATOM    104  CE1 HIE     6     -15.864   4.631  20.612  1.00  0.00           C  
ATOM    105  NE2 HIE     6     -16.990   3.935  20.679  1.00  0.00           N  
ATOM    106  H   HIE     6     -12.925   0.633  17.568  1.00  0.00           H  
ATOM    107  HA  HIE     6     -13.863   1.537  20.170  1.00  0.00           H  
ATOM    108  HB2 HIE     6     -14.335   2.460  17.716  1.00  0.00           H  
ATOM    109  HB3 HIE     6     -15.613   1.223  17.871  1.00  0.00           H  
ATOM    110  HD2 HIE     6     -17.583   1.964  19.738  1.00  0.00           H  
ATOM    111  HE1 HIE     6     -15.708   5.530  21.189  1.00  0.00           H  
ATOM    112  HE2 HIE     6     -17.855   4.210  21.121  1.00  0.00           H  
ATOM    113  N   ILE     7     -14.897  -0.812  20.789  1.00  0.00           N  
ATOM    114  CA  ILE     7     -15.044  -2.191  21.161  1.00  0.00           C  
ATOM    115  C   ILE     7     -16.168  -2.385  22.205  1.00  0.00           C  
ATOM    116  O   ILE     7     -16.138  -1.925  23.340  1.00  0.00           O  
ATOM    117  CB  ILE     7     -13.698  -2.695  21.777  1.00  0.00           C  
ATOM    118  CG1 ILE     7     -12.465  -2.492  20.840  1.00  0.00           C  
ATOM    119  CG2 ILE     7     -13.786  -4.145  22.174  1.00  0.00           C  
ATOM    120  CD1 ILE     7     -11.389  -1.910  21.747  1.00  0.00           C  
ATOM    121  H   ILE     7     -14.440  -0.184  21.436  1.00  0.00           H  
ATOM    122  HA  ILE     7     -15.232  -2.731  20.234  1.00  0.00           H  
ATOM    123  HB  ILE     7     -13.471  -2.182  22.711  1.00  0.00           H  
ATOM    124 HG12 ILE     7     -12.120  -3.459  20.475  1.00  0.00           H  
ATOM    125 HG13 ILE     7     -12.675  -1.914  19.940  1.00  0.00           H  
ATOM    126 HG21 ILE     7     -14.014  -4.786  21.323  1.00  0.00           H  
ATOM    127 HG22 ILE     7     -12.828  -4.539  22.514  1.00  0.00           H  
ATOM    128 HG23 ILE     7     -14.450  -4.330  23.018  1.00  0.00           H  
ATOM    129 HD11 ILE     7     -10.452  -1.690  21.236  1.00  0.00           H  
ATOM    130 HD12 ILE     7     -11.578  -0.908  22.133  1.00  0.00           H  
ATOM    131 HD13 ILE     7     -11.193  -2.628  22.544  1.00  0.00           H  
ATOM    132  N   PRO     8     -17.269  -3.072  21.862  1.00  0.00           N  
ATOM    133  CA  PRO     8     -18.383  -3.382  22.740  1.00  0.00           C  
ATOM    134  C   PRO     8     -17.997  -4.355  23.796  1.00  0.00           C  
ATOM    135  O   PRO     8     -17.263  -5.337  23.463  1.00  0.00           O  
ATOM    136  CB  PRO     8     -19.500  -4.011  21.787  1.00  0.00           C  
ATOM    137  CG  PRO     8     -19.068  -3.675  20.395  1.00  0.00           C  
ATOM    138  CD  PRO     8     -17.581  -3.529  20.522  1.00  0.00           C  
ATOM    139  HA  PRO     8     -18.729  -2.418  23.114  1.00  0.00           H  
ATOM    140  HB2 PRO     8     -19.431  -5.098  21.742  1.00  0.00           H  
ATOM    141  HB3 PRO     8     -20.515  -3.658  21.968  1.00  0.00           H  
ATOM    142  HG2 PRO     8     -19.283  -4.512  19.730  1.00  0.00           H  
ATOM    143  HG3 PRO     8     -19.514  -2.783  19.956  1.00  0.00           H  
ATOM    144  HD2 PRO     8     -17.120  -4.506  20.380  1.00  0.00           H  
ATOM    145  HD3 PRO     8     -17.295  -2.790  19.774  1.00  0.00           H  
ATOM    146  N   ILE     9     -18.631  -4.270  24.952  1.00  0.00           N  
ATOM    147  CA  ILE     9     -18.462  -5.184  26.069  1.00  0.00           C  
ATOM    148  C   ILE     9     -19.785  -5.770  26.512  1.00  0.00           C  
ATOM    149  O   ILE     9     -20.403  -5.387  27.494  1.00  0.00           O  
ATOM    150  CB  ILE     9     -17.871  -4.248  27.135  1.00  0.00           C  
ATOM    151  CG1 ILE     9     -16.534  -3.531  26.786  1.00  0.00           C  
ATOM    152  CG2 ILE     9     -17.605  -4.989  28.410  1.00  0.00           C  
ATOM    153  CD1 ILE     9     -15.291  -4.341  26.424  1.00  0.00           C  
ATOM    154  H   ILE     9     -19.052  -3.384  25.197  1.00  0.00           H  
ATOM    155  HA  ILE     9     -17.719  -5.929  25.783  1.00  0.00           H  
ATOM    156  HB  ILE     9     -18.602  -3.465  27.337  1.00  0.00           H  
ATOM    157 HG12 ILE     9     -16.730  -2.835  25.970  1.00  0.00           H  
ATOM    158 HG13 ILE     9     -16.317  -2.835  27.597  1.00  0.00           H  
ATOM    159 HG21 ILE     9     -17.108  -5.933  28.187  1.00  0.00           H  
ATOM    160 HG22 ILE     9     -17.044  -4.475  29.190  1.00  0.00           H  
ATOM    161 HG23 ILE     9     -18.522  -5.364  28.864  1.00  0.00           H  
ATOM    162 HD11 ILE     9     -15.413  -4.901  25.496  1.00  0.00           H  
ATOM    163 HD12 ILE     9     -14.355  -3.791  26.330  1.00  0.00           H  
ATOM    164 HD13 ILE     9     -14.980  -5.045  27.196  1.00  0.00           H  
ATOM    165  N   PRO    10     -20.272  -6.671  25.573  1.00  0.00           N  
ATOM    166  CA  PRO    10     -21.198  -7.683  26.049  1.00  0.00           C  
ATOM    167  C   PRO    10     -20.594  -8.615  27.203  1.00  0.00           C  
ATOM    168  O   PRO    10     -19.408  -8.783  27.342  1.00  0.00           O  
ATOM    169  CB  PRO    10     -21.579  -8.539  24.832  1.00  0.00           C  
ATOM    170  CG  PRO    10     -20.504  -8.233  23.741  1.00  0.00           C  
ATOM    171  CD  PRO    10     -19.818  -6.970  24.253  1.00  0.00           C  
ATOM    172  HA  PRO    10     -22.082  -7.164  26.420  1.00  0.00           H  
ATOM    173  HB2 PRO    10     -21.527  -9.561  25.208  1.00  0.00           H  
ATOM    174  HB3 PRO    10     -22.568  -8.301  24.440  1.00  0.00           H  
ATOM    175  HG2 PRO    10     -19.810  -9.072  23.679  1.00  0.00           H  
ATOM    176  HG3 PRO    10     -20.959  -7.975  22.784  1.00  0.00           H  
ATOM    177  HD2 PRO    10     -18.752  -7.195  24.233  1.00  0.00           H  
ATOM    178  HD3 PRO    10     -19.965  -6.080  23.641  1.00  0.00           H  
ATOM    179  N   SER    11     -21.504  -9.137  28.081  1.00  0.00           N  
ATOM    180  CA  SER    11     -21.246  -9.680  29.423  1.00  0.00           C  
ATOM    181  C   SER    11     -20.185 -10.741  29.505  1.00  0.00           C  
ATOM    182  O   SER    11     -20.152 -11.561  28.637  1.00  0.00           O  
ATOM    183  CB  SER    11     -22.520 -10.255  30.030  1.00  0.00           C  
ATOM    184  OG  SER    11     -22.318 -10.481  31.376  1.00  0.00           O  
ATOM    185  H   SER    11     -22.477  -9.018  27.837  1.00  0.00           H  
ATOM    186  HA  SER    11     -20.953  -8.823  30.029  1.00  0.00           H  
ATOM    187  HB2 SER    11     -23.297  -9.516  29.833  1.00  0.00           H  
ATOM    188  HB3 SER    11     -22.824 -11.165  29.514  1.00  0.00           H  
ATOM    189  HG  SER    11     -22.383  -9.605  31.764  1.00  0.00           H  
ATOM    190  N   GLY    12     -19.325 -10.762  30.559  1.00  0.00           N  
ATOM    191  CA  GLY    12     -18.234 -11.720  30.640  1.00  0.00           C  
ATOM    192  C   GLY    12     -16.925 -11.320  29.900  1.00  0.00           C  
ATOM    193  O   GLY    12     -16.562 -10.133  29.923  1.00  0.00           O  
ATOM    194  H   GLY    12     -19.293  -9.915  31.107  1.00  0.00           H  
ATOM    195  HA2 GLY    12     -17.923 -11.887  31.672  1.00  0.00           H  
ATOM    196  HA3 GLY    12     -18.629 -12.638  30.207  1.00  0.00           H  
ATOM    197  N   LYS    13     -16.077 -12.229  29.483  1.00  0.00           N  
ATOM    198  CA  LYS    13     -14.672 -12.037  29.124  1.00  0.00           C  
ATOM    199  C   LYS    13     -14.619 -11.438  27.679  1.00  0.00           C  
ATOM    200  O   LYS    13     -15.435 -11.679  26.835  1.00  0.00           O  
ATOM    201  CB  LYS    13     -13.904 -13.288  29.307  1.00  0.00           C  
ATOM    202  CG  LYS    13     -14.558 -14.510  28.584  1.00  0.00           C  
ATOM    203  CD  LYS    13     -13.459 -15.424  28.114  1.00  0.00           C  
ATOM    204  CE  LYS    13     -14.114 -16.709  27.549  1.00  0.00           C  
ATOM    205  NZ  LYS    13     -13.222 -17.592  26.860  1.00  0.00           N1+
ATOM    206  H   LYS    13     -16.368 -13.195  29.520  1.00  0.00           H  
ATOM    207  HA  LYS    13     -14.231 -11.370  29.865  1.00  0.00           H  
ATOM    208  HB2 LYS    13     -12.906 -13.287  28.869  1.00  0.00           H  
ATOM    209  HB3 LYS    13     -13.781 -13.458  30.376  1.00  0.00           H  
ATOM    210  HG2 LYS    13     -15.295 -15.004  29.217  1.00  0.00           H  
ATOM    211  HG3 LYS    13     -15.195 -14.254  27.737  1.00  0.00           H  
ATOM    212  HD2 LYS    13     -12.772 -14.963  27.405  1.00  0.00           H  
ATOM    213  HD3 LYS    13     -12.803 -15.790  28.904  1.00  0.00           H  
ATOM    214  HE2 LYS    13     -14.661 -17.260  28.314  1.00  0.00           H  
ATOM    215  HE3 LYS    13     -14.882 -16.471  26.813  1.00  0.00           H  
ATOM    216  HZ1 LYS    13     -12.322 -17.475  27.304  1.00  0.00           H  
ATOM    217  HZ2 LYS    13     -13.497 -18.558  26.962  1.00  0.00           H  
ATOM    218  HZ3 LYS    13     -13.166 -17.259  25.907  1.00  0.00           H  
ATOM    219  N   ASN    14     -13.719 -10.441  27.463  1.00  0.00           N  
ATOM    220  CA  ASN    14     -13.702  -9.647  26.256  1.00  0.00           C  
ATOM    221  C   ASN    14     -12.204  -9.372  25.845  1.00  0.00           C  
ATOM    222  O   ASN    14     -11.320  -9.216  26.728  1.00  0.00           O  
ATOM    223  CB  ASN    14     -14.490  -8.289  26.469  1.00  0.00           C  
ATOM    224  CG  ASN    14     -15.930  -8.502  26.516  1.00  0.00           C  
ATOM    225  ND2 ASN    14     -16.592  -8.312  27.652  1.00  0.00           N  
ATOM    226  OD1 ASN    14     -16.584  -8.605  25.487  1.00  0.00           O  
ATOM    227  H   ASN    14     -12.955 -10.294  28.107  1.00  0.00           H  
ATOM    228  HA  ASN    14     -14.136 -10.218  25.435  1.00  0.00           H  
ATOM    229  HB2 ASN    14     -14.231  -8.034  27.496  1.00  0.00           H  
ATOM    230  HB3 ASN    14     -14.127  -7.579  25.725  1.00  0.00           H  
ATOM    231 HD21 ASN    14     -17.555  -8.585  27.516  1.00  0.00           H  
ATOM    232 HD22 ASN    14     -16.196  -8.665  28.511  1.00  0.00           H  
ATOM    233  N   TYR    15     -11.832  -9.260  24.563  1.00  0.00           N  
ATOM    234  CA  TYR    15     -10.452  -8.975  24.058  1.00  0.00           C  
ATOM    235  C   TYR    15     -10.347  -7.761  23.123  1.00  0.00           C  
ATOM    236  O   TYR    15     -11.222  -7.585  22.269  1.00  0.00           O  
ATOM    237  CB  TYR    15      -9.872 -10.278  23.412  1.00  0.00           C  
ATOM    238  CG  TYR    15     -10.165 -11.553  24.089  1.00  0.00           C  
ATOM    239  CD1 TYR    15     -11.272 -12.374  23.643  1.00  0.00           C  
ATOM    240  CD2 TYR    15      -9.247 -12.134  24.958  1.00  0.00           C  
ATOM    241  CE1 TYR    15     -11.468 -13.697  24.185  1.00  0.00           C  
ATOM    242  CE2 TYR    15      -9.472 -13.421  25.460  1.00  0.00           C  
ATOM    243  CZ  TYR    15     -10.485 -14.228  25.051  1.00  0.00           C  
ATOM    244  OH  TYR    15     -10.645 -15.433  25.617  1.00  0.00           O  
ATOM    245  H   TYR    15     -12.565  -9.412  23.886  1.00  0.00           H  
ATOM    246  HA  TYR    15      -9.733  -8.859  24.868  1.00  0.00           H  
ATOM    247  HB2 TYR    15     -10.341 -10.232  22.429  1.00  0.00           H  
ATOM    248  HB3 TYR    15      -8.785 -10.193  23.429  1.00  0.00           H  
ATOM    249  HD1 TYR    15     -11.990 -12.052  22.903  1.00  0.00           H  
ATOM    250  HD2 TYR    15      -8.336 -11.596  25.177  1.00  0.00           H  
ATOM    251  HE1 TYR    15     -12.359 -14.271  23.978  1.00  0.00           H  
ATOM    252  HE2 TYR    15      -8.594 -13.876  25.895  1.00  0.00           H  
ATOM    253  HH  TYR    15     -10.297 -15.614  26.494  1.00  0.00           H  
ATOM    254  N   PHE    16      -9.119  -7.168  23.139  1.00  0.00           N  
ATOM    255  CA  PHE    16      -8.626  -6.432  21.971  1.00  0.00           C  
ATOM    256  C   PHE    16      -7.125  -6.574  21.694  1.00  0.00           C  
ATOM    257  O   PHE    16      -6.342  -6.605  22.632  1.00  0.00           O  
ATOM    258  CB  PHE    16      -9.262  -5.020  22.026  1.00  0.00           C  
ATOM    259  CG  PHE    16      -8.808  -4.228  20.769  1.00  0.00           C  
ATOM    260  CD1 PHE    16      -7.813  -3.265  20.851  1.00  0.00           C  
ATOM    261  CD2 PHE    16      -9.267  -4.696  19.502  1.00  0.00           C  
ATOM    262  CE1 PHE    16      -7.227  -2.785  19.650  1.00  0.00           C  
ATOM    263  CE2 PHE    16      -8.637  -4.187  18.334  1.00  0.00           C  
ATOM    264  CZ  PHE    16      -7.580  -3.213  18.413  1.00  0.00           C  
ATOM    265  H   PHE    16      -8.478  -7.571  23.807  1.00  0.00           H  
ATOM    266  HA  PHE    16      -9.064  -7.000  21.150  1.00  0.00           H  
ATOM    267  HB2 PHE    16     -10.351  -5.048  21.995  1.00  0.00           H  
ATOM    268  HB3 PHE    16      -8.947  -4.459  22.906  1.00  0.00           H  
ATOM    269  HD1 PHE    16      -7.422  -2.933  21.802  1.00  0.00           H  
ATOM    270  HD2 PHE    16      -9.753  -5.658  19.433  1.00  0.00           H  
ATOM    271  HE1 PHE    16      -6.416  -2.081  19.769  1.00  0.00           H  
ATOM    272  HE2 PHE    16      -9.062  -4.398  17.364  1.00  0.00           H  
ATOM    273  HZ  PHE    16      -7.203  -2.741  17.518  1.00  0.00           H  
ATOM    274  N   SER    17      -6.688  -6.433  20.424  1.00  0.00           N  
ATOM    275  CA  SER    17      -5.254  -6.346  20.097  1.00  0.00           C  
ATOM    276  C   SER    17      -5.023  -5.442  18.842  1.00  0.00           C  
ATOM    277  O   SER    17      -5.727  -5.646  17.906  1.00  0.00           O  
ATOM    278  CB  SER    17      -4.650  -7.760  19.890  1.00  0.00           C  
ATOM    279  OG  SER    17      -3.232  -7.750  19.736  1.00  0.00           O  
ATOM    280  H   SER    17      -7.330  -6.448  19.644  1.00  0.00           H  
ATOM    281  HA  SER    17      -4.705  -5.891  20.920  1.00  0.00           H  
ATOM    282  HB2 SER    17      -4.936  -8.232  20.830  1.00  0.00           H  
ATOM    283  HB3 SER    17      -5.207  -8.165  19.045  1.00  0.00           H  
ATOM    284  HG  SER    17      -2.976  -7.141  20.432  1.00  0.00           H  
ATOM    285  N   PHE    18      -3.928  -4.688  18.882  1.00  0.00           N  
ATOM    286  CA  PHE    18      -3.404  -3.904  17.736  1.00  0.00           C  
ATOM    287  C   PHE    18      -1.963  -4.264  17.402  1.00  0.00           C  
ATOM    288  O   PHE    18      -1.177  -4.486  18.284  1.00  0.00           O  
ATOM    289  CB  PHE    18      -3.611  -2.330  17.938  1.00  0.00           C  
ATOM    290  CG  PHE    18      -2.757  -1.493  18.858  1.00  0.00           C  
ATOM    291  CD1 PHE    18      -1.639  -0.885  18.211  1.00  0.00           C  
ATOM    292  CD2 PHE    18      -3.130  -1.171  20.180  1.00  0.00           C  
ATOM    293  CE1 PHE    18      -0.913   0.031  18.938  1.00  0.00           C  
ATOM    294  CE2 PHE    18      -2.415  -0.256  20.925  1.00  0.00           C  
ATOM    295  CZ  PHE    18      -1.271   0.389  20.278  1.00  0.00           C  
ATOM    296  H   PHE    18      -3.181  -4.892  19.530  1.00  0.00           H  
ATOM    297  HA  PHE    18      -4.047  -4.191  16.904  1.00  0.00           H  
ATOM    298  HB2 PHE    18      -3.612  -1.885  16.943  1.00  0.00           H  
ATOM    299  HB3 PHE    18      -4.655  -2.257  18.243  1.00  0.00           H  
ATOM    300  HD1 PHE    18      -1.255  -1.148  17.237  1.00  0.00           H  
ATOM    301  HD2 PHE    18      -4.044  -1.553  20.610  1.00  0.00           H  
ATOM    302  HE1 PHE    18      -0.102   0.595  18.500  1.00  0.00           H  
ATOM    303  HE2 PHE    18      -2.767   0.142  21.865  1.00  0.00           H  
ATOM    304  HZ  PHE    18      -0.702   1.157  20.780  1.00  0.00           H  
ATOM    305  N   GLY    19      -1.633  -4.333  16.105  1.00  0.00           N  
ATOM    306  CA  GLY    19      -0.245  -4.316  15.560  1.00  0.00           C  
ATOM    307  C   GLY    19      -0.001  -3.029  14.784  1.00  0.00           C  
ATOM    308  O   GLY    19      -0.406  -2.832  13.649  1.00  0.00           O  
ATOM    309  H   GLY    19      -2.287  -4.084  15.376  1.00  0.00           H  
ATOM    310  HA2 GLY    19       0.462  -4.314  16.390  1.00  0.00           H  
ATOM    311  HA3 GLY    19       0.028  -5.136  14.896  1.00  0.00           H  
ATOM    312  N   LYS    20       0.779  -2.131  15.341  1.00  0.00           N  
ATOM    313  CA  LYS    20       1.297  -0.981  14.706  1.00  0.00           C  
ATOM    314  C   LYS    20       2.825  -0.915  14.561  1.00  0.00           C  
ATOM    315  O   LYS    20       3.507  -1.584  15.368  1.00  0.00           O  
ATOM    316  CB  LYS    20       0.832   0.276  15.477  1.00  0.00           C  
ATOM    317  CG  LYS    20      -0.492   0.849  14.914  1.00  0.00           C  
ATOM    318  CD  LYS    20      -0.315   1.734  13.650  1.00  0.00           C  
ATOM    319  CE  LYS    20      -1.511   2.623  13.401  1.00  0.00           C  
ATOM    320  NZ  LYS    20      -1.497   3.486  12.196  1.00  0.00           N1+
ATOM    321  H   LYS    20       1.226  -2.476  16.178  1.00  0.00           H  
ATOM    322  HA  LYS    20       0.948  -0.818  13.686  1.00  0.00           H  
ATOM    323  HB2 LYS    20       0.792   0.169  16.561  1.00  0.00           H  
ATOM    324  HB3 LYS    20       1.457   1.130  15.213  1.00  0.00           H  
ATOM    325  HG2 LYS    20      -1.210   0.039  14.785  1.00  0.00           H  
ATOM    326  HG3 LYS    20      -1.012   1.447  15.662  1.00  0.00           H  
ATOM    327  HD2 LYS    20       0.604   2.320  13.649  1.00  0.00           H  
ATOM    328  HD3 LYS    20      -0.118   1.053  12.822  1.00  0.00           H  
ATOM    329  HE2 LYS    20      -2.404   2.000  13.466  1.00  0.00           H  
ATOM    330  HE3 LYS    20      -1.387   3.411  14.144  1.00  0.00           H  
ATOM    331  HZ1 LYS    20      -1.348   2.977  11.336  1.00  0.00           H  
ATOM    332  HZ2 LYS    20      -2.361   3.992  12.062  1.00  0.00           H  
ATOM    333  HZ3 LYS    20      -0.795   4.197  12.340  1.00  0.00           H  
ATOM    334  N   ILE    21       3.321  -0.210  13.538  1.00  0.00           N  
ATOM    335  CA  ILE    21       4.718   0.333  13.553  1.00  0.00           C  
ATOM    336  C   ILE    21       4.600   1.681  14.269  1.00  0.00           C  
ATOM    337  O   ILE    21       3.682   2.438  13.945  1.00  0.00           O  
ATOM    338  CB  ILE    21       5.390   0.233  12.134  1.00  0.00           C  
ATOM    339  CG1 ILE    21       5.292  -1.237  11.544  1.00  0.00           C  
ATOM    340  CG2 ILE    21       6.911   0.598  12.381  1.00  0.00           C  
ATOM    341  CD1 ILE    21       5.819  -1.333  10.134  1.00  0.00           C  
ATOM    342  H   ILE    21       2.644   0.174  12.895  1.00  0.00           H  
ATOM    343  HA  ILE    21       5.322  -0.294  14.209  1.00  0.00           H  
ATOM    344  HB  ILE    21       4.828   0.903  11.483  1.00  0.00           H  
ATOM    345 HG12 ILE    21       5.940  -1.850  12.170  1.00  0.00           H  
ATOM    346 HG13 ILE    21       4.266  -1.605  11.564  1.00  0.00           H  
ATOM    347 HG21 ILE    21       6.973   1.464  13.039  1.00  0.00           H  
ATOM    348 HG22 ILE    21       7.379  -0.257  12.867  1.00  0.00           H  
ATOM    349 HG23 ILE    21       7.510   0.711  11.477  1.00  0.00           H  
ATOM    350 HD11 ILE    21       6.903  -1.228  10.119  1.00  0.00           H  
ATOM    351 HD12 ILE    21       5.443  -2.277   9.739  1.00  0.00           H  
ATOM    352 HD13 ILE    21       5.372  -0.566   9.501  1.00  0.00           H  
ATOM    353  N   LEU    22       5.405   1.979  15.272  1.00  0.00           N  
ATOM    354  CA  LEU    22       5.228   3.152  16.233  1.00  0.00           C  
ATOM    355  C   LEU    22       6.628   3.838  16.429  1.00  0.00           C  
ATOM    356  O   LEU    22       7.693   3.239  16.423  1.00  0.00           O  
ATOM    357  CB  LEU    22       4.634   2.641  17.622  1.00  0.00           C  
ATOM    358  CG  LEU    22       3.203   2.187  17.607  1.00  0.00           C  
ATOM    359  CD1 LEU    22       2.902   1.671  19.015  1.00  0.00           C  
ATOM    360  CD2 LEU    22       2.256   3.310  17.011  1.00  0.00           C  
ATOM    361  H   LEU    22       6.150   1.330  15.483  1.00  0.00           H  
ATOM    362  HA  LEU    22       4.643   3.988  15.851  1.00  0.00           H  
ATOM    363  HB2 LEU    22       5.421   1.972  17.972  1.00  0.00           H  
ATOM    364  HB3 LEU    22       4.633   3.528  18.255  1.00  0.00           H  
ATOM    365  HG  LEU    22       3.160   1.301  16.973  1.00  0.00           H  
ATOM    366 HD11 LEU    22       3.588   0.879  19.315  1.00  0.00           H  
ATOM    367 HD12 LEU    22       2.830   2.465  19.757  1.00  0.00           H  
ATOM    368 HD13 LEU    22       1.870   1.353  19.164  1.00  0.00           H  
ATOM    369 HD21 LEU    22       2.587   3.677  16.040  1.00  0.00           H  
ATOM    370 HD22 LEU    22       1.321   2.756  16.933  1.00  0.00           H  
ATOM    371 HD23 LEU    22       2.266   4.132  17.727  1.00  0.00           H  
ATOM    372  N   PHE    23       6.572   5.107  16.554  1.00  0.00           N  
ATOM    373  CA  PHE    23       7.700   5.972  17.003  1.00  0.00           C  
ATOM    374  C   PHE    23       8.078   5.649  18.445  1.00  0.00           C  
ATOM    375  O   PHE    23       7.183   5.168  19.216  1.00  0.00           O  
ATOM    376  CB  PHE    23       7.538   7.510  16.807  1.00  0.00           C  
ATOM    377  CG  PHE    23       7.415   8.144  15.449  1.00  0.00           C  
ATOM    378  CD1 PHE    23       8.480   8.930  14.950  1.00  0.00           C  
ATOM    379  CD2 PHE    23       6.258   7.951  14.706  1.00  0.00           C  
ATOM    380  CE1 PHE    23       8.405   9.624  13.730  1.00  0.00           C  
ATOM    381  CE2 PHE    23       6.132   8.743  13.485  1.00  0.00           C  
ATOM    382  CZ  PHE    23       7.179   9.518  12.967  1.00  0.00           C  
ATOM    383  H   PHE    23       5.698   5.614  16.534  1.00  0.00           H  
ATOM    384  HA  PHE    23       8.551   5.741  16.362  1.00  0.00           H  
ATOM    385  HB2 PHE    23       6.623   7.788  17.331  1.00  0.00           H  
ATOM    386  HB3 PHE    23       8.347   8.064  17.282  1.00  0.00           H  
ATOM    387  HD1 PHE    23       9.336   9.087  15.590  1.00  0.00           H  
ATOM    388  HD2 PHE    23       5.469   7.294  15.042  1.00  0.00           H  
ATOM    389  HE1 PHE    23       9.097  10.378  13.385  1.00  0.00           H  
ATOM    390  HE2 PHE    23       5.191   8.695  12.957  1.00  0.00           H  
ATOM    391  HZ  PHE    23       7.005  10.234  12.177  1.00  0.00           H  
ATOM    392  N   ARG    24       9.301   5.995  18.846  1.00  0.00           N  
ATOM    393  CA  ARG    24       9.648   6.010  20.336  1.00  0.00           C  
ATOM    394  C   ARG    24       8.752   6.885  21.249  1.00  0.00           C  
ATOM    395  O   ARG    24       8.169   7.839  20.811  1.00  0.00           O  
ATOM    396  CB  ARG    24      11.119   6.424  20.506  1.00  0.00           C  
ATOM    397  CG  ARG    24      11.347   7.922  19.963  1.00  0.00           C  
ATOM    398  CD  ARG    24      12.781   8.442  20.267  1.00  0.00           C  
ATOM    399  NE  ARG    24      13.662   7.675  19.425  1.00  0.00           N  
ATOM    400  CZ  ARG    24      14.928   7.656  19.481  1.00  0.00           C  
ATOM    401  NH1 ARG    24      15.721   8.458  20.173  1.00  0.00           N1+
ATOM    402  NH2 ARG    24      15.543   6.734  18.754  1.00  0.00           N  
ATOM    403  H   ARG    24       9.885   6.398  18.128  1.00  0.00           H  
ATOM    404  HA  ARG    24       9.648   4.979  20.688  1.00  0.00           H  
ATOM    405  HB2 ARG    24      11.324   6.517  21.572  1.00  0.00           H  
ATOM    406  HB3 ARG    24      11.829   5.767  20.004  1.00  0.00           H  
ATOM    407  HG2 ARG    24      11.179   7.952  18.886  1.00  0.00           H  
ATOM    408  HG3 ARG    24      10.658   8.606  20.457  1.00  0.00           H  
ATOM    409  HD2 ARG    24      13.001   9.486  20.043  1.00  0.00           H  
ATOM    410  HD3 ARG    24      13.074   8.206  21.290  1.00  0.00           H  
ATOM    411  HE  ARG    24      13.278   6.946  18.841  1.00  0.00           H  
ATOM    412 HH11 ARG    24      15.309   9.082  20.852  1.00  0.00           H  
ATOM    413 HH12 ARG    24      16.726   8.513  20.093  1.00  0.00           H  
ATOM    414 HH21 ARG    24      14.948   6.016  18.367  1.00  0.00           H  
ATOM    415 HH22 ARG    24      16.515   6.531  18.938  1.00  0.00           H  
ATOM    416  N   ASN    25       8.828   6.673  22.557  1.00  0.00           N  
ATOM    417  CA  ASN    25       8.118   7.525  23.558  1.00  0.00           C  
ATOM    418  C   ASN    25       6.585   7.639  23.337  1.00  0.00           C  
ATOM    419  O   ASN    25       6.068   8.603  23.935  1.00  0.00           O  
ATOM    420  CB  ASN    25       8.920   8.805  23.712  1.00  0.00           C  
ATOM    421  CG  ASN    25      10.417   8.700  23.962  1.00  0.00           C  
ATOM    422  ND2 ASN    25      11.230   9.592  23.519  1.00  0.00           N  
ATOM    423  OD1 ASN    25      10.940   7.893  24.678  1.00  0.00           O  
ATOM    424  H   ASN    25       9.196   5.752  22.747  1.00  0.00           H  
ATOM    425  HA  ASN    25       8.233   6.921  24.458  1.00  0.00           H  
ATOM    426  HB2 ASN    25       8.678   9.424  22.849  1.00  0.00           H  
ATOM    427  HB3 ASN    25       8.521   9.516  24.436  1.00  0.00           H  
ATOM    428 HD21 ASN    25      12.184   9.287  23.649  1.00  0.00           H  
ATOM    429 HD22 ASN    25      10.898  10.300  22.879  1.00  0.00           H  
ATOM    430  N   THR    26       5.988   6.928  22.426  1.00  0.00           N  
ATOM    431  CA  THR    26       4.603   6.944  22.010  1.00  0.00           C  
ATOM    432  C   THR    26       3.705   6.193  23.030  1.00  0.00           C  
ATOM    433  O   THR    26       3.908   5.057  23.478  1.00  0.00           O  
ATOM    434  CB  THR    26       4.519   6.292  20.624  1.00  0.00           C  
ATOM    435  CG2 THR    26       3.120   6.004  20.064  1.00  0.00           C  
ATOM    436  OG1 THR    26       5.066   7.253  19.697  1.00  0.00           O  
ATOM    437  H   THR    26       6.502   6.121  22.103  1.00  0.00           H  
ATOM    438  HA  THR    26       4.288   7.979  21.877  1.00  0.00           H  
ATOM    439  HB  THR    26       5.111   5.379  20.686  1.00  0.00           H  
ATOM    440  HG1 THR    26       6.003   7.073  19.593  1.00  0.00           H  
ATOM    441 HG21 THR    26       2.717   6.880  19.555  1.00  0.00           H  
ATOM    442 HG22 THR    26       3.154   5.184  19.347  1.00  0.00           H  
ATOM    443 HG23 THR    26       2.398   5.614  20.781  1.00  0.00           H  
ATOM    444  N   THR    27       2.678   6.920  23.451  1.00  0.00           N  
ATOM    445  CA  THR    27       1.746   6.539  24.459  1.00  0.00           C  
ATOM    446  C   THR    27       0.506   5.817  24.024  1.00  0.00           C  
ATOM    447  O   THR    27      -0.106   6.026  22.994  1.00  0.00           O  
ATOM    448  CB  THR    27       1.366   7.770  25.396  1.00  0.00           C  
ATOM    449  CG2 THR    27       0.681   7.326  26.710  1.00  0.00           C  
ATOM    450  OG1 THR    27       2.480   8.589  25.704  1.00  0.00           O  
ATOM    451  H   THR    27       2.510   7.793  22.971  1.00  0.00           H  
ATOM    452  HA  THR    27       2.296   5.925  25.173  1.00  0.00           H  
ATOM    453  HB  THR    27       0.652   8.479  24.978  1.00  0.00           H  
ATOM    454  HG1 THR    27       2.549   9.275  25.036  1.00  0.00           H  
ATOM    455 HG21 THR    27       1.226   6.535  27.227  1.00  0.00           H  
ATOM    456 HG22 THR    27       0.589   8.162  27.404  1.00  0.00           H  
ATOM    457 HG23 THR    27      -0.324   6.923  26.589  1.00  0.00           H  
ATOM    458  N   ILE    28      -0.044   4.891  24.959  1.00  0.00           N  
ATOM    459  CA  ILE    28      -1.283   4.229  24.737  1.00  0.00           C  
ATOM    460  C   ILE    28      -2.303   4.595  25.822  1.00  0.00           C  
ATOM    461  O   ILE    28      -2.051   4.533  27.043  1.00  0.00           O  
ATOM    462  CB  ILE    28      -1.021   2.741  24.508  1.00  0.00           C  
ATOM    463  CG1 ILE    28      -0.069   2.452  23.376  1.00  0.00           C  
ATOM    464  CG2 ILE    28      -2.398   1.957  24.337  1.00  0.00           C  
ATOM    465  CD1 ILE    28       0.983   1.452  23.876  1.00  0.00           C  
ATOM    466  H   ILE    28       0.488   4.629  25.776  1.00  0.00           H  
ATOM    467  HA  ILE    28      -1.669   4.590  23.783  1.00  0.00           H  
ATOM    468  HB  ILE    28      -0.589   2.270  25.392  1.00  0.00           H  
ATOM    469 HG12 ILE    28      -0.624   2.023  22.542  1.00  0.00           H  
ATOM    470 HG13 ILE    28       0.543   3.273  23.001  1.00  0.00           H  
ATOM    471 HG21 ILE    28      -2.922   1.952  25.293  1.00  0.00           H  
ATOM    472 HG22 ILE    28      -2.926   2.437  23.513  1.00  0.00           H  
ATOM    473 HG23 ILE    28      -2.206   0.922  24.054  1.00  0.00           H  
ATOM    474 HD11 ILE    28       1.715   1.284  23.086  1.00  0.00           H  
ATOM    475 HD12 ILE    28       1.524   1.985  24.658  1.00  0.00           H  
ATOM    476 HD13 ILE    28       0.628   0.439  24.061  1.00  0.00           H  
ATOM    477  N   PHE    29      -3.414   5.166  25.300  1.00  0.00           N  
ATOM    478  CA  PHE    29      -4.537   5.763  26.062  1.00  0.00           C  
ATOM    479  C   PHE    29      -5.770   4.823  25.952  1.00  0.00           C  
ATOM    480  O   PHE    29      -6.059   4.386  24.827  1.00  0.00           O  
ATOM    481  CB  PHE    29      -4.805   7.230  25.682  1.00  0.00           C  
ATOM    482  CG  PHE    29      -3.809   8.374  26.104  1.00  0.00           C  
ATOM    483  CD1 PHE    29      -3.790   8.818  27.407  1.00  0.00           C  
ATOM    484  CD2 PHE    29      -2.999   8.958  25.103  1.00  0.00           C  
ATOM    485  CE1 PHE    29      -2.869   9.859  27.780  1.00  0.00           C  
ATOM    486  CE2 PHE    29      -2.048   9.868  25.475  1.00  0.00           C  
ATOM    487  CZ  PHE    29      -2.042  10.340  26.810  1.00  0.00           C  
ATOM    488  H   PHE    29      -3.678   4.990  24.341  1.00  0.00           H  
ATOM    489  HA  PHE    29      -4.277   5.830  27.119  1.00  0.00           H  
ATOM    490  HB2 PHE    29      -5.049   7.303  24.622  1.00  0.00           H  
ATOM    491  HB3 PHE    29      -5.749   7.470  26.172  1.00  0.00           H  
ATOM    492  HD1 PHE    29      -4.451   8.336  28.111  1.00  0.00           H  
ATOM    493  HD2 PHE    29      -3.047   8.581  24.092  1.00  0.00           H  
ATOM    494  HE1 PHE    29      -2.806  10.112  28.828  1.00  0.00           H  
ATOM    495  HE2 PHE    29      -1.455  10.415  24.757  1.00  0.00           H  
ATOM    496  HZ  PHE    29      -1.367  11.142  27.071  1.00  0.00           H  
ATOM    497  N   LEU    30      -6.601   4.694  26.955  1.00  0.00           N  
ATOM    498  CA  LEU    30      -7.919   3.924  26.982  1.00  0.00           C  
ATOM    499  C   LEU    30      -9.104   4.713  27.781  1.00  0.00           C  
ATOM    500  O   LEU    30      -8.952   5.118  28.950  1.00  0.00           O  
ATOM    501  CB  LEU    30      -7.788   2.588  27.699  1.00  0.00           C  
ATOM    502  CG  LEU    30      -6.665   1.611  27.171  1.00  0.00           C  
ATOM    503  CD1 LEU    30      -5.364   1.645  27.893  1.00  0.00           C  
ATOM    504  CD2 LEU    30      -7.190   0.178  27.220  1.00  0.00           C  
ATOM    505  H   LEU    30      -6.401   5.240  27.780  1.00  0.00           H  
ATOM    506  HA  LEU    30      -8.306   3.681  25.992  1.00  0.00           H  
ATOM    507  HB2 LEU    30      -7.491   2.728  28.738  1.00  0.00           H  
ATOM    508  HB3 LEU    30      -8.788   2.171  27.574  1.00  0.00           H  
ATOM    509  HG  LEU    30      -6.582   1.844  26.110  1.00  0.00           H  
ATOM    510 HD11 LEU    30      -5.632   1.593  28.948  1.00  0.00           H  
ATOM    511 HD12 LEU    30      -4.693   0.811  27.689  1.00  0.00           H  
ATOM    512 HD13 LEU    30      -4.938   2.570  27.503  1.00  0.00           H  
ATOM    513 HD21 LEU    30      -7.371   0.034  28.285  1.00  0.00           H  
ATOM    514 HD22 LEU    30      -8.116   0.192  26.644  1.00  0.00           H  
ATOM    515 HD23 LEU    30      -6.486  -0.539  26.796  1.00  0.00           H  
ATOM    516  N   LYS    31     -10.346   4.705  27.200  1.00  0.00           N  
ATOM    517  CA  LYS    31     -11.576   5.082  27.948  1.00  0.00           C  
ATOM    518  C   LYS    31     -12.755   4.141  27.669  1.00  0.00           C  
ATOM    519  O   LYS    31     -12.860   3.716  26.557  1.00  0.00           O  
ATOM    520  CB  LYS    31     -11.858   6.560  27.639  1.00  0.00           C  
ATOM    521  CG  LYS    31     -12.269   6.841  26.142  1.00  0.00           C  
ATOM    522  CD  LYS    31     -12.494   8.351  25.792  1.00  0.00           C  
ATOM    523  CE  LYS    31     -13.587   9.129  26.575  1.00  0.00           C  
ATOM    524  NZ  LYS    31     -14.876   8.489  26.450  1.00  0.00           N1+
ATOM    525  H   LYS    31     -10.580   4.168  26.377  1.00  0.00           H  
ATOM    526  HA  LYS    31     -11.358   4.981  29.011  1.00  0.00           H  
ATOM    527  HB2 LYS    31     -12.588   6.874  28.385  1.00  0.00           H  
ATOM    528  HB3 LYS    31     -10.959   7.164  27.758  1.00  0.00           H  
ATOM    529  HG2 LYS    31     -11.407   6.624  25.512  1.00  0.00           H  
ATOM    530  HG3 LYS    31     -13.158   6.284  25.843  1.00  0.00           H  
ATOM    531  HD2 LYS    31     -11.584   8.851  26.123  1.00  0.00           H  
ATOM    532  HD3 LYS    31     -12.630   8.456  24.716  1.00  0.00           H  
ATOM    533  HE2 LYS    31     -13.299   9.225  27.623  1.00  0.00           H  
ATOM    534  HE3 LYS    31     -13.692  10.136  26.171  1.00  0.00           H  
ATOM    535  HZ1 LYS    31     -15.067   8.430  25.461  1.00  0.00           H  
ATOM    536  HZ2 LYS    31     -14.859   7.533  26.776  1.00  0.00           H  
ATOM    537  HZ3 LYS    31     -15.683   8.893  26.903  1.00  0.00           H  
ATOM    538  N   PHE    32     -13.611   3.904  28.646  1.00  0.00           N  
ATOM    539  CA  PHE    32     -14.949   3.601  28.321  1.00  0.00           C  
ATOM    540  C   PHE    32     -15.673   4.775  27.501  1.00  0.00           C  
ATOM    541  O   PHE    32     -15.228   5.902  27.476  1.00  0.00           O  
ATOM    542  CB  PHE    32     -15.849   3.335  29.566  1.00  0.00           C  
ATOM    543  CG  PHE    32     -15.610   2.132  30.517  1.00  0.00           C  
ATOM    544  CD1 PHE    32     -14.943   2.396  31.686  1.00  0.00           C  
ATOM    545  CD2 PHE    32     -15.547   0.769  30.089  1.00  0.00           C  
ATOM    546  CE1 PHE    32     -14.670   1.366  32.643  1.00  0.00           C  
ATOM    547  CE2 PHE    32     -15.295  -0.312  31.001  1.00  0.00           C  
ATOM    548  CZ  PHE    32     -14.838   0.005  32.312  1.00  0.00           C  
ATOM    549  H   PHE    32     -13.425   4.366  29.524  1.00  0.00           H  
ATOM    550  HA  PHE    32     -14.927   2.709  27.694  1.00  0.00           H  
ATOM    551  HB2 PHE    32     -15.978   4.288  30.078  1.00  0.00           H  
ATOM    552  HB3 PHE    32     -16.872   3.138  29.244  1.00  0.00           H  
ATOM    553  HD1 PHE    32     -14.760   3.434  31.920  1.00  0.00           H  
ATOM    554  HD2 PHE    32     -15.870   0.410  29.123  1.00  0.00           H  
ATOM    555  HE1 PHE    32     -14.101   1.586  33.534  1.00  0.00           H  
ATOM    556  HE2 PHE    32     -15.325  -1.344  30.684  1.00  0.00           H  
ATOM    557  HZ  PHE    32     -14.688  -0.777  33.042  1.00  0.00           H  
ATOM    558  N   ASP    33     -16.688   4.352  26.708  1.00  0.00           N  
ATOM    559  CA  ASP    33     -17.400   5.208  25.796  1.00  0.00           C  
ATOM    560  C   ASP    33     -18.873   5.280  26.251  1.00  0.00           C  
ATOM    561  O   ASP    33     -19.532   4.207  26.260  1.00  0.00           O  
ATOM    562  CB  ASP    33     -17.283   4.653  24.330  1.00  0.00           C  
ATOM    563  CG  ASP    33     -18.144   5.338  23.325  1.00  0.00           C  
ATOM    564  OD1 ASP    33     -18.799   4.627  22.546  1.00  0.00           O  
ATOM    565  OD2 ASP    33     -18.164   6.594  23.263  1.00  0.00           O1-
ATOM    566  H   ASP    33     -17.017   3.442  26.999  1.00  0.00           H  
ATOM    567  HA  ASP    33     -16.951   6.200  25.743  1.00  0.00           H  
ATOM    568  HB2 ASP    33     -16.241   4.806  24.051  1.00  0.00           H  
ATOM    569  HB3 ASP    33     -17.528   3.591  24.318  1.00  0.00           H  
ATOM    570  N   GLY    34     -19.290   6.459  26.682  1.00  0.00           N  
ATOM    571  CA  GLY    34     -20.709   6.835  26.964  1.00  0.00           C  
ATOM    572  C   GLY    34     -21.401   6.193  28.150  1.00  0.00           C  
ATOM    573  O   GLY    34     -22.371   6.789  28.619  1.00  0.00           O  
ATOM    574  H   GLY    34     -18.629   7.221  26.647  1.00  0.00           H  
ATOM    575  HA2 GLY    34     -20.866   7.901  27.128  1.00  0.00           H  
ATOM    576  HA3 GLY    34     -21.232   6.586  26.041  1.00  0.00           H  
ATOM    577  N   GLU    35     -20.951   5.076  28.720  1.00  0.00           N  
ATOM    578  CA  GLU    35     -21.533   4.532  29.990  1.00  0.00           C  
ATOM    579  C   GLU    35     -21.321   5.439  31.209  1.00  0.00           C  
ATOM    580  O   GLU    35     -20.516   6.365  31.078  1.00  0.00           O  
ATOM    581  CB  GLU    35     -20.790   3.212  30.196  1.00  0.00           C  
ATOM    582  CG  GLU    35     -20.709   2.157  29.067  1.00  0.00           C  
ATOM    583  CD  GLU    35     -21.942   1.997  28.186  1.00  0.00           C  
ATOM    584  OE1 GLU    35     -23.085   2.142  28.632  1.00  0.00           O  
ATOM    585  OE2 GLU    35     -21.743   1.710  27.010  1.00  0.00           O1-
ATOM    586  H   GLU    35     -20.264   4.618  28.137  1.00  0.00           H  
ATOM    587  HA  GLU    35     -22.554   4.232  29.755  1.00  0.00           H  
ATOM    588  HB2 GLU    35     -19.754   3.485  30.398  1.00  0.00           H  
ATOM    589  HB3 GLU    35     -21.126   2.732  31.115  1.00  0.00           H  
ATOM    590  HG2 GLU    35     -19.894   2.522  28.442  1.00  0.00           H  
ATOM    591  HG3 GLU    35     -20.437   1.237  29.584  1.00  0.00           H  
ATOM    592  N   PRO    36     -22.037   5.294  32.325  1.00  0.00           N  
ATOM    593  CA  PRO    36     -21.702   6.033  33.529  1.00  0.00           C  
ATOM    594  C   PRO    36     -20.202   5.820  33.946  1.00  0.00           C  
ATOM    595  O   PRO    36     -19.610   4.757  33.729  1.00  0.00           O  
ATOM    596  CB  PRO    36     -22.577   5.502  34.593  1.00  0.00           C  
ATOM    597  CG  PRO    36     -23.816   4.949  33.893  1.00  0.00           C  
ATOM    598  CD  PRO    36     -23.272   4.495  32.556  1.00  0.00           C  
ATOM    599  HA  PRO    36     -21.847   7.093  33.324  1.00  0.00           H  
ATOM    600  HB2 PRO    36     -22.125   4.708  35.188  1.00  0.00           H  
ATOM    601  HB3 PRO    36     -22.955   6.351  35.162  1.00  0.00           H  
ATOM    602  HG2 PRO    36     -24.302   4.145  34.446  1.00  0.00           H  
ATOM    603  HG3 PRO    36     -24.446   5.816  33.698  1.00  0.00           H  
ATOM    604  HD2 PRO    36     -22.933   3.473  32.726  1.00  0.00           H  
ATOM    605  HD3 PRO    36     -23.932   4.617  31.697  1.00  0.00           H  
ATOM    606  N   CYX    37     -19.602   6.797  34.583  1.00  0.00           N  
ATOM    607  CA  CYX    37     -18.267   6.823  35.151  1.00  0.00           C  
ATOM    608  C   CYX    37     -18.125   5.786  36.342  1.00  0.00           C  
ATOM    609  O   CYX    37     -17.075   5.536  36.830  1.00  0.00           O  
ATOM    610  CB  CYX    37     -17.949   8.280  35.459  1.00  0.00           C  
ATOM    611  SG  CYX    37     -17.899   9.226  33.865  1.00  0.00           S  
ATOM    612  H   CYX    37     -20.075   7.687  34.655  1.00  0.00           H  
ATOM    613  HA  CYX    37     -17.591   6.469  34.374  1.00  0.00           H  
ATOM    614  HB2 CYX    37     -18.744   8.658  36.102  1.00  0.00           H  
ATOM    615  HB3 CYX    37     -16.985   8.394  35.955  1.00  0.00           H  
ATOM    616  N   ASP    38     -19.215   5.312  36.960  1.00  0.00           N  
ATOM    617  CA  ASP    38     -19.128   4.433  38.130  1.00  0.00           C  
ATOM    618  C   ASP    38     -18.988   2.954  37.648  1.00  0.00           C  
ATOM    619  O   ASP    38     -18.761   2.135  38.589  1.00  0.00           O  
ATOM    620  CB  ASP    38     -20.415   4.799  38.929  1.00  0.00           C  
ATOM    621  CG  ASP    38     -20.271   6.121  39.679  1.00  0.00           C  
ATOM    622  OD1 ASP    38     -20.896   7.113  39.281  1.00  0.00           O  
ATOM    623  OD2 ASP    38     -19.565   6.203  40.686  1.00  0.00           O1-
ATOM    624  H   ASP    38     -20.104   5.499  36.519  1.00  0.00           H  
ATOM    625  HA  ASP    38     -18.248   4.616  38.747  1.00  0.00           H  
ATOM    626  HB2 ASP    38     -21.263   4.808  38.244  1.00  0.00           H  
ATOM    627  HB3 ASP    38     -20.696   4.069  39.688  1.00  0.00           H  
ATOM    628  N   LEU    39     -19.251   2.582  36.409  1.00  0.00           N  
ATOM    629  CA  LEU    39     -18.719   1.324  35.783  1.00  0.00           C  
ATOM    630  C   LEU    39     -17.286   1.014  36.196  1.00  0.00           C  
ATOM    631  O   LEU    39     -16.435   1.840  36.205  1.00  0.00           O  
ATOM    632  CB  LEU    39     -18.808   1.492  34.249  1.00  0.00           C  
ATOM    633  CG  LEU    39     -18.366   0.214  33.481  1.00  0.00           C  
ATOM    634  CD1 LEU    39     -19.218  -0.953  33.921  1.00  0.00           C  
ATOM    635  CD2 LEU    39     -18.579   0.473  31.945  1.00  0.00           C  
ATOM    636  H   LEU    39     -19.459   3.333  35.767  1.00  0.00           H  
ATOM    637  HA  LEU    39     -19.421   0.528  36.034  1.00  0.00           H  
ATOM    638  HB2 LEU    39     -19.821   1.748  33.939  1.00  0.00           H  
ATOM    639  HB3 LEU    39     -18.184   2.362  34.046  1.00  0.00           H  
ATOM    640  HG  LEU    39     -17.305  -0.006  33.595  1.00  0.00           H  
ATOM    641 HD11 LEU    39     -20.273  -0.697  33.828  1.00  0.00           H  
ATOM    642 HD12 LEU    39     -19.151  -1.834  33.283  1.00  0.00           H  
ATOM    643 HD13 LEU    39     -18.911  -1.208  34.936  1.00  0.00           H  
ATOM    644 HD21 LEU    39     -17.941   1.332  31.741  1.00  0.00           H  
ATOM    645 HD22 LEU    39     -18.388  -0.484  31.459  1.00  0.00           H  
ATOM    646 HD23 LEU    39     -19.598   0.830  31.797  1.00  0.00           H  
ATOM    647  N   SER    40     -16.975  -0.207  36.686  1.00  0.00           N  
ATOM    648  CA  SER    40     -15.589  -0.814  36.891  1.00  0.00           C  
ATOM    649  C   SER    40     -15.478  -2.401  36.965  1.00  0.00           C  
ATOM    650  O   SER    40     -16.402  -3.099  37.407  1.00  0.00           O  
ATOM    651  CB  SER    40     -14.889  -0.115  38.047  1.00  0.00           C  
ATOM    652  OG  SER    40     -13.566  -0.520  38.112  1.00  0.00           O  
ATOM    653  H   SER    40     -17.764  -0.838  36.673  1.00  0.00           H  
ATOM    654  HA  SER    40     -15.074  -0.585  35.958  1.00  0.00           H  
ATOM    655  HB2 SER    40     -14.990   0.968  37.981  1.00  0.00           H  
ATOM    656  HB3 SER    40     -15.315  -0.406  39.007  1.00  0.00           H  
ATOM    657  HG  SER    40     -13.052  -0.138  37.397  1.00  0.00           H  
ATOM    658  N   LEU    41     -14.318  -2.953  36.594  1.00  0.00           N  
ATOM    659  CA  LEU    41     -13.834  -4.389  36.349  1.00  0.00           C  
ATOM    660  C   LEU    41     -12.342  -4.435  36.148  1.00  0.00           C  
ATOM    661  O   LEU    41     -11.789  -3.373  35.908  1.00  0.00           O  
ATOM    662  CB  LEU    41     -14.517  -4.927  35.090  1.00  0.00           C  
ATOM    663  CG  LEU    41     -14.677  -4.011  33.837  1.00  0.00           C  
ATOM    664  CD1 LEU    41     -13.444  -3.838  33.007  1.00  0.00           C  
ATOM    665  CD2 LEU    41     -15.796  -4.389  32.837  1.00  0.00           C  
ATOM    666  H   LEU    41     -13.603  -2.266  36.400  1.00  0.00           H  
ATOM    667  HA  LEU    41     -14.157  -5.024  37.174  1.00  0.00           H  
ATOM    668  HB2 LEU    41     -14.169  -5.900  34.743  1.00  0.00           H  
ATOM    669  HB3 LEU    41     -15.503  -5.209  35.458  1.00  0.00           H  
ATOM    670  HG  LEU    41     -14.998  -3.019  34.155  1.00  0.00           H  
ATOM    671 HD11 LEU    41     -13.715  -3.227  32.146  1.00  0.00           H  
ATOM    672 HD12 LEU    41     -12.658  -3.411  33.632  1.00  0.00           H  
ATOM    673 HD13 LEU    41     -12.995  -4.793  32.733  1.00  0.00           H  
ATOM    674 HD21 LEU    41     -15.520  -5.370  32.449  1.00  0.00           H  
ATOM    675 HD22 LEU    41     -16.732  -4.367  33.396  1.00  0.00           H  
ATOM    676 HD23 LEU    41     -15.822  -3.733  31.967  1.00  0.00           H  
ATOM    677  N   ASN    42     -11.679  -5.563  36.184  1.00  0.00           N  
ATOM    678  CA  ASN    42     -10.246  -5.744  35.958  1.00  0.00           C  
ATOM    679  C   ASN    42      -9.961  -5.577  34.446  1.00  0.00           C  
ATOM    680  O   ASN    42     -10.619  -6.234  33.677  1.00  0.00           O  
ATOM    681  CB  ASN    42      -9.856  -7.153  36.335  1.00  0.00           C  
ATOM    682  CG  ASN    42      -8.366  -7.293  36.165  1.00  0.00           C  
ATOM    683  ND2 ASN    42      -7.519  -7.300  37.136  1.00  0.00           N  
ATOM    684  OD1 ASN    42      -7.941  -7.545  35.027  1.00  0.00           O  
ATOM    685  H   ASN    42     -12.230  -6.396  36.036  1.00  0.00           H  
ATOM    686  HA  ASN    42      -9.704  -4.920  36.422  1.00  0.00           H  
ATOM    687  HB2 ASN    42     -10.135  -7.248  37.384  1.00  0.00           H  
ATOM    688  HB3 ASN    42     -10.436  -7.868  35.751  1.00  0.00           H  
ATOM    689 HD21 ASN    42      -6.555  -7.545  36.960  1.00  0.00           H  
ATOM    690 HD22 ASN    42      -7.920  -7.080  38.036  1.00  0.00           H  
ATOM    691  N   ILE    43      -8.913  -4.841  34.022  1.00  0.00           N  
ATOM    692  CA  ILE    43      -8.292  -5.005  32.726  1.00  0.00           C  
ATOM    693  C   ILE    43      -6.793  -5.315  32.857  1.00  0.00           C  
ATOM    694  O   ILE    43      -6.068  -4.458  33.370  1.00  0.00           O  
ATOM    695  CB  ILE    43      -8.533  -3.755  31.849  1.00  0.00           C  
ATOM    696  CG1 ILE    43     -10.111  -3.760  31.581  1.00  0.00           C  
ATOM    697  CG2 ILE    43      -7.782  -3.719  30.523  1.00  0.00           C  
ATOM    698  CD1 ILE    43     -10.471  -2.560  30.696  1.00  0.00           C  
ATOM    699  H   ILE    43      -8.335  -4.374  34.706  1.00  0.00           H  
ATOM    700  HA  ILE    43      -8.721  -5.822  32.144  1.00  0.00           H  
ATOM    701  HB  ILE    43      -8.184  -2.891  32.413  1.00  0.00           H  
ATOM    702 HG12 ILE    43     -10.439  -4.726  31.198  1.00  0.00           H  
ATOM    703 HG13 ILE    43     -10.522  -3.535  32.565  1.00  0.00           H  
ATOM    704 HG21 ILE    43      -8.217  -4.319  29.724  1.00  0.00           H  
ATOM    705 HG22 ILE    43      -7.556  -2.687  30.254  1.00  0.00           H  
ATOM    706 HG23 ILE    43      -6.754  -4.072  30.595  1.00  0.00           H  
ATOM    707 HD11 ILE    43      -9.983  -1.698  31.152  1.00  0.00           H  
ATOM    708 HD12 ILE    43     -10.077  -2.655  29.684  1.00  0.00           H  
ATOM    709 HD13 ILE    43     -11.546  -2.428  30.575  1.00  0.00           H  
ATOM    710  N   THR    44      -6.359  -6.385  32.208  1.00  0.00           N  
ATOM    711  CA  THR    44      -4.945  -6.733  32.023  1.00  0.00           C  
ATOM    712  C   THR    44      -4.384  -6.427  30.659  1.00  0.00           C  
ATOM    713  O   THR    44      -5.056  -6.573  29.612  1.00  0.00           O  
ATOM    714  CB  THR    44      -4.790  -8.259  32.192  1.00  0.00           C  
ATOM    715  CG2 THR    44      -3.309  -8.753  32.220  1.00  0.00           C  
ATOM    716  OG1 THR    44      -5.259  -8.629  33.464  1.00  0.00           O  
ATOM    717  H   THR    44      -7.006  -6.984  31.716  1.00  0.00           H  
ATOM    718  HA  THR    44      -4.395  -6.197  32.796  1.00  0.00           H  
ATOM    719  HB  THR    44      -5.356  -8.800  31.433  1.00  0.00           H  
ATOM    720  HG1 THR    44      -6.017  -9.190  33.285  1.00  0.00           H  
ATOM    721 HG21 THR    44      -3.341  -9.805  32.502  1.00  0.00           H  
ATOM    722 HG22 THR    44      -2.965  -8.850  31.190  1.00  0.00           H  
ATOM    723 HG23 THR    44      -2.657  -8.205  32.900  1.00  0.00           H  
ATOM    724  N   TRP    45      -3.112  -6.011  30.570  1.00  0.00           N  
ATOM    725  CA  TRP    45      -2.579  -5.489  29.308  1.00  0.00           C  
ATOM    726  C   TRP    45      -1.150  -5.963  29.082  1.00  0.00           C  
ATOM    727  O   TRP    45      -0.364  -6.139  29.978  1.00  0.00           O  
ATOM    728  CB  TRP    45      -2.657  -3.921  29.199  1.00  0.00           C  
ATOM    729  CG  TRP    45      -1.817  -3.192  30.200  1.00  0.00           C  
ATOM    730  CD1 TRP    45      -2.201  -2.602  31.308  1.00  0.00           C  
ATOM    731  CD2 TRP    45      -0.338  -2.880  30.089  1.00  0.00           C  
ATOM    732  CE2 TRP    45       0.042  -2.080  31.201  1.00  0.00           C  
ATOM    733  CE3 TRP    45       0.574  -3.091  29.045  1.00  0.00           C  
ATOM    734  NE1 TRP    45      -1.133  -1.902  31.930  1.00  0.00           N  
ATOM    735  CZ2 TRP    45       1.366  -1.664  31.309  1.00  0.00           C  
ATOM    736  CZ3 TRP    45       1.904  -2.668  29.133  1.00  0.00           C  
ATOM    737  CH2 TRP    45       2.249  -1.975  30.278  1.00  0.00           C  
ATOM    738  H   TRP    45      -2.490  -6.025  31.365  1.00  0.00           H  
ATOM    739  HA  TRP    45      -3.055  -5.897  28.416  1.00  0.00           H  
ATOM    740  HB2 TRP    45      -2.472  -3.540  28.195  1.00  0.00           H  
ATOM    741  HB3 TRP    45      -3.688  -3.611  29.366  1.00  0.00           H  
ATOM    742  HD1 TRP    45      -3.163  -2.598  31.799  1.00  0.00           H  
ATOM    743  HE1 TRP    45      -1.357  -1.203  32.624  1.00  0.00           H  
ATOM    744  HE3 TRP    45       0.178  -3.590  28.173  1.00  0.00           H  
ATOM    745  HZ2 TRP    45       1.731  -1.057  32.124  1.00  0.00           H  
ATOM    746  HZ3 TRP    45       2.617  -2.927  28.365  1.00  0.00           H  
ATOM    747  HH2 TRP    45       3.232  -1.535  30.363  1.00  0.00           H  
ATOM    748  N   TYR    46      -0.754  -6.120  27.811  1.00  0.00           N  
ATOM    749  CA  TYR    46       0.602  -6.459  27.318  1.00  0.00           C  
ATOM    750  C   TYR    46       0.850  -5.540  26.126  1.00  0.00           C  
ATOM    751  O   TYR    46       0.126  -5.445  25.191  1.00  0.00           O  
ATOM    752  CB  TYR    46       0.651  -7.950  26.880  1.00  0.00           C  
ATOM    753  CG  TYR    46       0.228  -8.936  27.985  1.00  0.00           C  
ATOM    754  CD1 TYR    46      -1.116  -9.188  28.215  1.00  0.00           C  
ATOM    755  CD2 TYR    46       1.196  -9.671  28.608  1.00  0.00           C  
ATOM    756  CE1 TYR    46      -1.517 -10.188  29.159  1.00  0.00           C  
ATOM    757  CE2 TYR    46       0.883 -10.589  29.562  1.00  0.00           C  
ATOM    758  CZ  TYR    46      -0.476 -10.869  29.839  1.00  0.00           C  
ATOM    759  OH  TYR    46      -0.757 -11.760  30.798  1.00  0.00           O  
ATOM    760  H   TYR    46      -1.441  -5.884  27.110  1.00  0.00           H  
ATOM    761  HA  TYR    46       1.344  -6.204  28.075  1.00  0.00           H  
ATOM    762  HB2 TYR    46      -0.110  -8.021  26.103  1.00  0.00           H  
ATOM    763  HB3 TYR    46       1.622  -8.273  26.505  1.00  0.00           H  
ATOM    764  HD1 TYR    46      -1.851  -8.694  27.596  1.00  0.00           H  
ATOM    765  HD2 TYR    46       2.235  -9.447  28.413  1.00  0.00           H  
ATOM    766  HE1 TYR    46      -2.562 -10.421  29.299  1.00  0.00           H  
ATOM    767  HE2 TYR    46       1.792 -11.070  29.891  1.00  0.00           H  
ATOM    768  HH  TYR    46      -1.686 -11.976  30.688  1.00  0.00           H  
ATOM    769  N   LEU    47       2.057  -5.015  26.187  1.00  0.00           N  
ATOM    770  CA  LEU    47       2.717  -4.376  25.071  1.00  0.00           C  
ATOM    771  C   LEU    47       4.006  -5.064  24.849  1.00  0.00           C  
ATOM    772  O   LEU    47       4.856  -5.196  25.722  1.00  0.00           O  
ATOM    773  CB  LEU    47       2.976  -2.928  25.392  1.00  0.00           C  
ATOM    774  CG  LEU    47       3.858  -2.096  24.424  1.00  0.00           C  
ATOM    775  CD1 LEU    47       3.033  -1.863  23.191  1.00  0.00           C  
ATOM    776  CD2 LEU    47       4.198  -0.691  24.984  1.00  0.00           C  
ATOM    777  H   LEU    47       2.654  -5.316  26.944  1.00  0.00           H  
ATOM    778  HA  LEU    47       2.000  -4.441  24.252  1.00  0.00           H  
ATOM    779  HB2 LEU    47       2.065  -2.426  25.718  1.00  0.00           H  
ATOM    780  HB3 LEU    47       3.548  -2.969  26.318  1.00  0.00           H  
ATOM    781  HG  LEU    47       4.755  -2.682  24.225  1.00  0.00           H  
ATOM    782 HD11 LEU    47       1.987  -1.628  23.388  1.00  0.00           H  
ATOM    783 HD12 LEU    47       3.348  -0.983  22.630  1.00  0.00           H  
ATOM    784 HD13 LEU    47       3.049  -2.732  22.533  1.00  0.00           H  
ATOM    785 HD21 LEU    47       4.665  -0.021  24.262  1.00  0.00           H  
ATOM    786 HD22 LEU    47       3.244  -0.343  25.381  1.00  0.00           H  
ATOM    787 HD23 LEU    47       4.824  -0.709  25.876  1.00  0.00           H  
ATOM    788  N   LYS    48       4.130  -5.562  23.650  1.00  0.00           N  
ATOM    789  CA  LYS    48       5.320  -6.180  23.022  1.00  0.00           C  
ATOM    790  C   LYS    48       5.899  -5.261  21.837  1.00  0.00           C  
ATOM    791  O   LYS    48       5.131  -4.658  21.133  1.00  0.00           O  
ATOM    792  CB  LYS    48       4.943  -7.545  22.437  1.00  0.00           C  
ATOM    793  CG  LYS    48       6.151  -8.418  21.970  1.00  0.00           C  
ATOM    794  CD  LYS    48       5.632  -9.690  21.200  1.00  0.00           C  
ATOM    795  CE  LYS    48       6.918 -10.495  20.924  1.00  0.00           C  
ATOM    796  NZ  LYS    48       6.624 -11.766  20.100  1.00  0.00           N1+
ATOM    797  H   LYS    48       3.320  -5.491  23.051  1.00  0.00           H  
ATOM    798  HA  LYS    48       6.064  -6.321  23.805  1.00  0.00           H  
ATOM    799  HB2 LYS    48       4.371  -8.123  23.163  1.00  0.00           H  
ATOM    800  HB3 LYS    48       4.328  -7.507  21.537  1.00  0.00           H  
ATOM    801  HG2 LYS    48       6.662  -7.853  21.190  1.00  0.00           H  
ATOM    802  HG3 LYS    48       6.827  -8.685  22.782  1.00  0.00           H  
ATOM    803  HD2 LYS    48       5.030 -10.200  21.951  1.00  0.00           H  
ATOM    804  HD3 LYS    48       5.008  -9.383  20.360  1.00  0.00           H  
ATOM    805  HE2 LYS    48       7.670  -9.916  20.388  1.00  0.00           H  
ATOM    806  HE3 LYS    48       7.398 -10.652  21.890  1.00  0.00           H  
ATOM    807  HZ1 LYS    48       7.250 -12.558  20.106  1.00  0.00           H  
ATOM    808  HZ2 LYS    48       5.753 -12.180  20.398  1.00  0.00           H  
ATOM    809  HZ3 LYS    48       6.665 -11.574  19.109  1.00  0.00           H  
ATOM    810  N   SER    49       7.230  -5.370  21.614  1.00  0.00           N  
ATOM    811  CA  SER    49       7.915  -5.046  20.389  1.00  0.00           C  
ATOM    812  C   SER    49       8.363  -6.374  19.688  1.00  0.00           C  
ATOM    813  O   SER    49       8.955  -7.261  20.307  1.00  0.00           O  
ATOM    814  CB  SER    49       9.150  -4.124  20.533  1.00  0.00           C  
ATOM    815  OG  SER    49       9.686  -3.858  19.252  1.00  0.00           O  
ATOM    816  H   SER    49       7.683  -6.018  22.241  1.00  0.00           H  
ATOM    817  HA  SER    49       7.243  -4.528  19.705  1.00  0.00           H  
ATOM    818  HB2 SER    49       8.743  -3.288  21.102  1.00  0.00           H  
ATOM    819  HB3 SER    49       9.950  -4.652  21.053  1.00  0.00           H  
ATOM    820  HG  SER    49       8.981  -3.582  18.662  1.00  0.00           H  
ATOM    821  N   ALA    50       8.034  -6.479  18.421  1.00  0.00           N  
ATOM    822  CA  ALA    50       8.464  -7.587  17.587  1.00  0.00           C  
ATOM    823  C   ALA    50       9.887  -7.435  17.056  1.00  0.00           C  
ATOM    824  O   ALA    50      10.315  -6.444  16.513  1.00  0.00           O  
ATOM    825  CB  ALA    50       7.363  -7.683  16.498  1.00  0.00           C  
ATOM    826  H   ALA    50       7.621  -5.711  17.912  1.00  0.00           H  
ATOM    827  HA  ALA    50       8.451  -8.517  18.156  1.00  0.00           H  
ATOM    828  HB1 ALA    50       7.288  -6.713  16.007  1.00  0.00           H  
ATOM    829  HB2 ALA    50       7.585  -8.464  15.770  1.00  0.00           H  
ATOM    830  HB3 ALA    50       6.411  -7.929  16.968  1.00  0.00           H  
ATOM    831  N   ASP    51      10.707  -8.449  17.296  1.00  0.00           N  
ATOM    832  CA  ASP    51      12.050  -8.521  16.745  1.00  0.00           C  
ATOM    833  C   ASP    51      12.087  -8.769  15.226  1.00  0.00           C  
ATOM    834  O   ASP    51      12.870  -8.105  14.487  1.00  0.00           O  
ATOM    835  CB  ASP    51      12.806  -9.573  17.557  1.00  0.00           C  
ATOM    836  CG  ASP    51      14.324  -9.663  17.583  1.00  0.00           C  
ATOM    837  OD1 ASP    51      15.048  -9.085  16.707  1.00  0.00           O  
ATOM    838  OD2 ASP    51      14.850 -10.332  18.458  1.00  0.00           O1-
ATOM    839  H   ASP    51      10.496  -9.299  17.798  1.00  0.00           H  
ATOM    840  HA  ASP    51      12.563  -7.588  16.975  1.00  0.00           H  
ATOM    841  HB2 ASP    51      12.535  -9.374  18.594  1.00  0.00           H  
ATOM    842  HB3 ASP    51      12.513 -10.545  17.161  1.00  0.00           H  
ATOM    843  N   CYX    52      11.231  -9.621  14.708  1.00  0.00           N  
ATOM    844  CA  CYX    52      11.152  -9.988  13.318  1.00  0.00           C  
ATOM    845  C   CYX    52       9.870  -9.211  12.780  1.00  0.00           C  
ATOM    846  O   CYX    52       8.837  -9.458  13.351  1.00  0.00           O  
ATOM    847  CB  CYX    52      11.056 -11.555  13.215  1.00  0.00           C  
ATOM    848  SG  CYX    52      12.244 -12.452  14.336  1.00  0.00           S  
ATOM    849  H   CYX    52      10.573 -10.088  15.316  1.00  0.00           H  
ATOM    850  HA  CYX    52      12.057  -9.733  12.767  1.00  0.00           H  
ATOM    851  HB2 CYX    52       9.989 -11.752  13.327  1.00  0.00           H  
ATOM    852  HB3 CYX    52      11.340 -11.751  12.181  1.00  0.00           H  
ATOM    853  N   TYR    53      10.048  -8.447  11.724  1.00  0.00           N  
ATOM    854  CA  TYR    53       8.953  -7.895  11.050  1.00  0.00           C  
ATOM    855  C   TYR    53       7.916  -9.010  10.595  1.00  0.00           C  
ATOM    856  O   TYR    53       6.742  -8.694  10.511  1.00  0.00           O  
ATOM    857  CB  TYR    53       9.478  -7.161   9.795  1.00  0.00           C  
ATOM    858  CG  TYR    53       8.542  -6.384   8.870  1.00  0.00           C  
ATOM    859  CD1 TYR    53       7.528  -5.475   9.277  1.00  0.00           C  
ATOM    860  CD2 TYR    53       8.585  -6.678   7.508  1.00  0.00           C  
ATOM    861  CE1 TYR    53       6.743  -4.788   8.358  1.00  0.00           C  
ATOM    862  CE2 TYR    53       7.711  -6.083   6.558  1.00  0.00           C  
ATOM    863  CZ  TYR    53       6.902  -4.984   6.971  1.00  0.00           C  
ATOM    864  OH  TYR    53       6.198  -4.140   6.074  1.00  0.00           O  
ATOM    865  H   TYR    53      10.981  -8.069  11.647  1.00  0.00           H  
ATOM    866  HA  TYR    53       8.434  -7.127  11.624  1.00  0.00           H  
ATOM    867  HB2 TYR    53      10.235  -6.453  10.131  1.00  0.00           H  
ATOM    868  HB3 TYR    53      10.002  -7.874   9.159  1.00  0.00           H  
ATOM    869  HD1 TYR    53       7.514  -5.255  10.335  1.00  0.00           H  
ATOM    870  HD2 TYR    53       9.216  -7.521   7.266  1.00  0.00           H  
ATOM    871  HE1 TYR    53       6.017  -4.032   8.620  1.00  0.00           H  
ATOM    872  HE2 TYR    53       7.779  -6.349   5.513  1.00  0.00           H  
ATOM    873  HH  TYR    53       5.269  -4.133   6.316  1.00  0.00           H  
ATOM    874  N   ASN    54       8.443 -10.258  10.433  1.00  0.00           N  
ATOM    875  CA  ASN    54       7.638 -11.415  10.209  1.00  0.00           C  
ATOM    876  C   ASN    54       6.446 -11.504  11.131  1.00  0.00           C  
ATOM    877  O   ASN    54       5.293 -11.805  10.740  1.00  0.00           O  
ATOM    878  CB  ASN    54       8.561 -12.665  10.327  1.00  0.00           C  
ATOM    879  CG  ASN    54       9.856 -12.630   9.545  1.00  0.00           C  
ATOM    880  ND2 ASN    54      10.000 -13.396   8.553  1.00  0.00           N  
ATOM    881  OD1 ASN    54      10.698 -11.839   9.892  1.00  0.00           O  
ATOM    882  H   ASN    54       9.432 -10.293  10.634  1.00  0.00           H  
ATOM    883  HA  ASN    54       7.291 -11.438   9.175  1.00  0.00           H  
ATOM    884  HB2 ASN    54       8.818 -12.892  11.361  1.00  0.00           H  
ATOM    885  HB3 ASN    54       7.973 -13.488   9.922  1.00  0.00           H  
ATOM    886 HD21 ASN    54      10.843 -13.310   8.004  1.00  0.00           H  
ATOM    887 HD22 ASN    54       9.287 -14.031   8.225  1.00  0.00           H  
ATOM    888  N   GLU    55       6.548 -11.153  12.432  1.00  0.00           N  
ATOM    889  CA  GLU    55       5.419 -11.144  13.398  1.00  0.00           C  
ATOM    890  C   GLU    55       4.319 -10.133  12.989  1.00  0.00           C  
ATOM    891  O   GLU    55       3.142 -10.549  12.979  1.00  0.00           O  
ATOM    892  CB  GLU    55       5.844 -10.898  14.854  1.00  0.00           C  
ATOM    893  CG  GLU    55       4.713 -11.122  15.832  1.00  0.00           C  
ATOM    894  CD  GLU    55       5.255 -11.269  17.267  1.00  0.00           C  
ATOM    895  OE1 GLU    55       6.353 -10.786  17.585  1.00  0.00           O  
ATOM    896  OE2 GLU    55       4.485 -11.782  18.115  1.00  0.00           O1-
ATOM    897  H   GLU    55       7.230 -10.428  12.606  1.00  0.00           H  
ATOM    898  HA  GLU    55       4.936 -12.110  13.251  1.00  0.00           H  
ATOM    899  HB2 GLU    55       6.651 -11.610  15.029  1.00  0.00           H  
ATOM    900  HB3 GLU    55       6.223  -9.892  15.031  1.00  0.00           H  
ATOM    901  HG2 GLU    55       4.144 -10.194  15.785  1.00  0.00           H  
ATOM    902  HG3 GLU    55       4.028 -11.947  15.638  1.00  0.00           H  
ATOM    903  N   ILE    56       4.520  -8.856  12.851  1.00  0.00           N  
ATOM    904  CA  ILE    56       3.452  -7.943  12.341  1.00  0.00           C  
ATOM    905  C   ILE    56       2.991  -8.117  10.861  1.00  0.00           C  
ATOM    906  O   ILE    56       1.878  -7.651  10.526  1.00  0.00           O  
ATOM    907  CB  ILE    56       3.927  -6.472  12.658  1.00  0.00           C  
ATOM    908  CG1 ILE    56       2.917  -5.350  12.435  1.00  0.00           C  
ATOM    909  CG2 ILE    56       5.307  -6.143  11.896  1.00  0.00           C  
ATOM    910  CD1 ILE    56       3.155  -4.056  13.192  1.00  0.00           C  
ATOM    911  H   ILE    56       5.491  -8.597  12.943  1.00  0.00           H  
ATOM    912  HA  ILE    56       2.628  -8.097  13.038  1.00  0.00           H  
ATOM    913  HB  ILE    56       4.152  -6.490  13.724  1.00  0.00           H  
ATOM    914 HG12 ILE    56       2.894  -5.128  11.368  1.00  0.00           H  
ATOM    915 HG13 ILE    56       1.984  -5.760  12.823  1.00  0.00           H  
ATOM    916 HG21 ILE    56       5.361  -6.683  10.951  1.00  0.00           H  
ATOM    917 HG22 ILE    56       5.413  -5.086  11.648  1.00  0.00           H  
ATOM    918 HG23 ILE    56       6.193  -6.420  12.467  1.00  0.00           H  
ATOM    919 HD11 ILE    56       2.420  -3.305  12.904  1.00  0.00           H  
ATOM    920 HD12 ILE    56       2.960  -4.257  14.245  1.00  0.00           H  
ATOM    921 HD13 ILE    56       4.114  -3.600  12.943  1.00  0.00           H  
ATOM    922  N   TYR    57       3.801  -8.759  10.019  1.00  0.00           N  
ATOM    923  CA  TYR    57       3.273  -9.222   8.781  1.00  0.00           C  
ATOM    924  C   TYR    57       2.174 -10.228   8.907  1.00  0.00           C  
ATOM    925  O   TYR    57       1.117 -10.075   8.344  1.00  0.00           O  
ATOM    926  CB  TYR    57       4.522  -9.655   7.954  1.00  0.00           C  
ATOM    927  CG  TYR    57       4.339 -10.260   6.617  1.00  0.00           C  
ATOM    928  CD1 TYR    57       3.226  -9.913   5.798  1.00  0.00           C  
ATOM    929  CD2 TYR    57       5.254 -11.217   6.240  1.00  0.00           C  
ATOM    930  CE1 TYR    57       3.058 -10.594   4.616  1.00  0.00           C  
ATOM    931  CE2 TYR    57       5.167 -11.880   4.975  1.00  0.00           C  
ATOM    932  CZ  TYR    57       4.105 -11.568   4.140  1.00  0.00           C  
ATOM    933  OH  TYR    57       3.939 -12.313   2.986  1.00  0.00           O  
ATOM    934  H   TYR    57       4.806  -8.828  10.090  1.00  0.00           H  
ATOM    935  HA  TYR    57       2.876  -8.310   8.336  1.00  0.00           H  
ATOM    936  HB2 TYR    57       5.242  -8.837   7.936  1.00  0.00           H  
ATOM    937  HB3 TYR    57       5.111 -10.324   8.581  1.00  0.00           H  
ATOM    938  HD1 TYR    57       2.772  -8.942   5.926  1.00  0.00           H  
ATOM    939  HD2 TYR    57       6.023 -11.493   6.946  1.00  0.00           H  
ATOM    940  HE1 TYR    57       2.304 -10.259   3.919  1.00  0.00           H  
ATOM    941  HE2 TYR    57       5.893 -12.645   4.738  1.00  0.00           H  
ATOM    942  HH  TYR    57       3.744 -11.666   2.304  1.00  0.00           H  
ATOM    943  N   ASN    58       2.360 -11.226   9.816  1.00  0.00           N  
ATOM    944  CA  ASN    58       1.356 -12.284  10.049  1.00  0.00           C  
ATOM    945  C   ASN    58       0.273 -11.811  10.966  1.00  0.00           C  
ATOM    946  O   ASN    58      -0.714 -12.644  11.063  1.00  0.00           O  
ATOM    947  CB  ASN    58       2.176 -13.467  10.735  1.00  0.00           C  
ATOM    948  CG  ASN    58       2.941 -14.253   9.678  1.00  0.00           C  
ATOM    949  ND2 ASN    58       4.110 -13.834   9.319  1.00  0.00           N  
ATOM    950  OD1 ASN    58       2.384 -15.147   9.051  1.00  0.00           O  
ATOM    951  H   ASN    58       3.333 -11.367  10.044  1.00  0.00           H  
ATOM    952  HA  ASN    58       1.027 -12.743   9.117  1.00  0.00           H  
ATOM    953  HB2 ASN    58       2.815 -13.006  11.489  1.00  0.00           H  
ATOM    954  HB3 ASN    58       1.451 -14.068  11.284  1.00  0.00           H  
ATOM    955 HD21 ASN    58       4.581 -14.138   8.478  1.00  0.00           H  
ATOM    956 HD22 ASN    58       4.557 -13.143   9.904  1.00  0.00           H  
ATOM    957  N   PHE    59       0.354 -10.576  11.664  1.00  0.00           N  
ATOM    958  CA  PHE    59      -0.509 -10.163  12.737  1.00  0.00           C  
ATOM    959  C   PHE    59      -1.913  -9.922  12.176  1.00  0.00           C  
ATOM    960  O   PHE    59      -2.084  -9.548  11.012  1.00  0.00           O  
ATOM    961  CB  PHE    59       0.128  -8.952  13.401  1.00  0.00           C  
ATOM    962  CG  PHE    59      -0.705  -8.405  14.588  1.00  0.00           C  
ATOM    963  CD1 PHE    59      -0.525  -8.800  15.924  1.00  0.00           C  
ATOM    964  CD2 PHE    59      -1.844  -7.689  14.240  1.00  0.00           C  
ATOM    965  CE1 PHE    59      -1.526  -8.546  16.848  1.00  0.00           C  
ATOM    966  CE2 PHE    59      -2.729  -7.370  15.134  1.00  0.00           C  
ATOM    967  CZ  PHE    59      -2.681  -7.873  16.407  1.00  0.00           C  
ATOM    968  H   PHE    59       1.245 -10.116  11.544  1.00  0.00           H  
ATOM    969  HA  PHE    59      -0.509 -10.949  13.493  1.00  0.00           H  
ATOM    970  HB2 PHE    59       1.134  -9.194  13.744  1.00  0.00           H  
ATOM    971  HB3 PHE    59       0.166  -8.147  12.667  1.00  0.00           H  
ATOM    972  HD1 PHE    59       0.257  -9.503  16.169  1.00  0.00           H  
ATOM    973  HD2 PHE    59      -1.869  -7.367  13.209  1.00  0.00           H  
ATOM    974  HE1 PHE    59      -1.654  -8.912  17.855  1.00  0.00           H  
ATOM    975  HE2 PHE    59      -3.507  -6.655  14.910  1.00  0.00           H  
ATOM    976  HZ  PHE    59      -3.485  -7.693  17.105  1.00  0.00           H  
ATOM    977  N   LYS    60      -2.917 -10.224  12.994  1.00  0.00           N  
ATOM    978  CA  LYS    60      -4.345  -9.974  12.741  1.00  0.00           C  
ATOM    979  C   LYS    60      -5.129 -10.070  14.101  1.00  0.00           C  
ATOM    980  O   LYS    60      -4.954 -10.961  14.958  1.00  0.00           O  
ATOM    981  CB  LYS    60      -4.716 -11.074  11.811  1.00  0.00           C  
ATOM    982  CG  LYS    60      -5.558 -10.616  10.553  1.00  0.00           C  
ATOM    983  CD  LYS    60      -6.074 -11.781   9.661  1.00  0.00           C  
ATOM    984  CE  LYS    60      -7.001 -11.192   8.577  1.00  0.00           C  
ATOM    985  NZ  LYS    60      -8.091 -10.449   9.224  1.00  0.00           N1+
ATOM    986  H   LYS    60      -2.683 -10.664  13.873  1.00  0.00           H  
ATOM    987  HA  LYS    60      -4.503  -8.998  12.282  1.00  0.00           H  
ATOM    988  HB2 LYS    60      -3.842 -11.540  11.356  1.00  0.00           H  
ATOM    989  HB3 LYS    60      -5.260 -11.909  12.253  1.00  0.00           H  
ATOM    990  HG2 LYS    60      -6.440 -10.064  10.879  1.00  0.00           H  
ATOM    991  HG3 LYS    60      -4.934  -9.975   9.931  1.00  0.00           H  
ATOM    992  HD2 LYS    60      -5.284 -12.266   9.087  1.00  0.00           H  
ATOM    993  HD3 LYS    60      -6.673 -12.510  10.207  1.00  0.00           H  
ATOM    994  HE2 LYS    60      -6.422 -10.482   7.987  1.00  0.00           H  
ATOM    995  HE3 LYS    60      -7.441 -12.064   8.093  1.00  0.00           H  
ATOM    996  HZ1 LYS    60      -7.868  -9.482   9.414  1.00  0.00           H  
ATOM    997  HZ2 LYS    60      -8.895 -10.522   8.618  1.00  0.00           H  
ATOM    998  HZ3 LYS    60      -8.382 -10.859  10.100  1.00  0.00           H  
ATOM    999  N   ALA    61      -5.976  -9.074  14.278  1.00  0.00           N  
ATOM   1000  CA  ALA    61      -6.580  -8.750  15.559  1.00  0.00           C  
ATOM   1001  C   ALA    61      -7.470  -9.994  16.054  1.00  0.00           C  
ATOM   1002  O   ALA    61      -7.600 -10.278  17.215  1.00  0.00           O  
ATOM   1003  CB  ALA    61      -7.451  -7.486  15.362  1.00  0.00           C  
ATOM   1004  H   ALA    61      -6.131  -8.455  13.495  1.00  0.00           H  
ATOM   1005  HA  ALA    61      -5.779  -8.472  16.244  1.00  0.00           H  
ATOM   1006  HB1 ALA    61      -8.253  -7.578  14.629  1.00  0.00           H  
ATOM   1007  HB2 ALA    61      -7.761  -7.173  16.359  1.00  0.00           H  
ATOM   1008  HB3 ALA    61      -6.770  -6.736  14.960  1.00  0.00           H  
ATOM   1009  N   GLU    62      -8.122 -10.760  15.140  1.00  0.00           N  
ATOM   1010  CA  GLU    62      -8.974 -11.948  15.430  1.00  0.00           C  
ATOM   1011  C   GLU    62      -8.159 -13.218  15.746  1.00  0.00           C  
ATOM   1012  O   GLU    62      -8.752 -14.277  16.001  1.00  0.00           O  
ATOM   1013  CB  GLU    62     -10.130 -12.207  14.394  1.00  0.00           C  
ATOM   1014  CG  GLU    62      -9.834 -12.967  13.158  1.00  0.00           C  
ATOM   1015  CD  GLU    62      -9.482 -12.090  12.006  1.00  0.00           C  
ATOM   1016  OE1 GLU    62      -9.712 -12.388  10.807  1.00  0.00           O  
ATOM   1017  OE2 GLU    62      -9.032 -10.873  12.193  1.00  0.00           O1-
ATOM   1018  H   GLU    62      -8.060 -10.505  14.165  1.00  0.00           H  
ATOM   1019  HA  GLU    62      -9.485 -11.734  16.369  1.00  0.00           H  
ATOM   1020  HB2 GLU    62     -10.771 -12.812  15.035  1.00  0.00           H  
ATOM   1021  HB3 GLU    62     -10.572 -11.233  14.182  1.00  0.00           H  
ATOM   1022  HG2 GLU    62      -8.930 -13.565  13.276  1.00  0.00           H  
ATOM   1023  HG3 GLU    62     -10.684 -13.597  12.894  1.00  0.00           H  
ATOM   1024  N   GLU    63      -6.822 -13.144  15.759  1.00  0.00           N  
ATOM   1025  CA  GLU    63      -6.010 -14.197  16.283  1.00  0.00           C  
ATOM   1026  C   GLU    63      -5.805 -13.999  17.794  1.00  0.00           C  
ATOM   1027  O   GLU    63      -5.064 -14.752  18.481  1.00  0.00           O  
ATOM   1028  CB  GLU    63      -4.706 -14.240  15.535  1.00  0.00           C  
ATOM   1029  CG  GLU    63      -4.826 -14.388  14.013  1.00  0.00           C  
ATOM   1030  CD  GLU    63      -5.934 -15.351  13.364  1.00  0.00           C  
ATOM   1031  OE1 GLU    63      -6.203 -16.448  13.926  1.00  0.00           O  
ATOM   1032  OE2 GLU    63      -6.371 -15.017  12.261  1.00  0.00           O1-
ATOM   1033  H   GLU    63      -6.376 -12.274  15.507  1.00  0.00           H  
ATOM   1034  HA  GLU    63      -6.521 -15.129  16.040  1.00  0.00           H  
ATOM   1035  HB2 GLU    63      -4.296 -13.253  15.750  1.00  0.00           H  
ATOM   1036  HB3 GLU    63      -4.068 -14.950  16.062  1.00  0.00           H  
ATOM   1037  HG2 GLU    63      -4.747 -13.439  13.483  1.00  0.00           H  
ATOM   1038  HG3 GLU    63      -3.851 -14.839  13.829  1.00  0.00           H  
ATOM   1039  N   VAL    64      -6.362 -12.951  18.410  1.00  0.00           N  
ATOM   1040  CA  VAL    64      -6.080 -12.466  19.774  1.00  0.00           C  
ATOM   1041  C   VAL    64      -6.060 -13.533  20.875  1.00  0.00           C  
ATOM   1042  O   VAL    64      -5.101 -13.641  21.654  1.00  0.00           O  
ATOM   1043  CB  VAL    64      -6.890 -11.181  20.163  1.00  0.00           C  
ATOM   1044  CG1 VAL    64      -8.425 -11.397  20.074  1.00  0.00           C  
ATOM   1045  CG2 VAL    64      -6.466 -10.687  21.602  1.00  0.00           C  
ATOM   1046  H   VAL    64      -6.986 -12.337  17.906  1.00  0.00           H  
ATOM   1047  HA  VAL    64      -5.071 -12.061  19.688  1.00  0.00           H  
ATOM   1048  HB  VAL    64      -6.570 -10.409  19.463  1.00  0.00           H  
ATOM   1049 HG11 VAL    64      -8.807 -11.890  20.968  1.00  0.00           H  
ATOM   1050 HG12 VAL    64      -8.996 -10.471  20.141  1.00  0.00           H  
ATOM   1051 HG13 VAL    64      -8.715 -11.958  19.187  1.00  0.00           H  
ATOM   1052 HG21 VAL    64      -6.895 -11.357  22.347  1.00  0.00           H  
ATOM   1053 HG22 VAL    64      -5.389 -10.663  21.766  1.00  0.00           H  
ATOM   1054 HG23 VAL    64      -6.767  -9.641  21.653  1.00  0.00           H  
ATOM   1055  N   GLU    65      -7.195 -14.196  20.981  1.00  0.00           N  
ATOM   1056  CA  GLU    65      -7.409 -15.226  22.005  1.00  0.00           C  
ATOM   1057  C   GLU    65      -6.251 -16.168  22.128  1.00  0.00           C  
ATOM   1058  O   GLU    65      -5.701 -16.450  23.260  1.00  0.00           O  
ATOM   1059  CB  GLU    65      -8.747 -15.787  21.698  1.00  0.00           C  
ATOM   1060  CG  GLU    65      -9.132 -16.938  22.626  1.00  0.00           C  
ATOM   1061  CD  GLU    65     -10.608 -17.400  22.402  1.00  0.00           C  
ATOM   1062  OE1 GLU    65     -10.855 -18.475  22.966  1.00  0.00           O  
ATOM   1063  OE2 GLU    65     -11.352 -16.946  21.542  1.00  0.00           O1-
ATOM   1064  H   GLU    65      -7.865 -13.938  20.270  1.00  0.00           H  
ATOM   1065  HA  GLU    65      -7.521 -14.660  22.929  1.00  0.00           H  
ATOM   1066  HB2 GLU    65      -9.443 -14.955  21.805  1.00  0.00           H  
ATOM   1067  HB3 GLU    65      -8.780 -16.190  20.686  1.00  0.00           H  
ATOM   1068  HG2 GLU    65      -8.408 -17.739  22.478  1.00  0.00           H  
ATOM   1069  HG3 GLU    65      -8.957 -16.534  23.623  1.00  0.00           H  
ATOM   1070  N   LEU    66      -5.770 -16.698  20.979  1.00  0.00           N  
ATOM   1071  CA  LEU    66      -4.578 -17.590  20.931  1.00  0.00           C  
ATOM   1072  C   LEU    66      -3.227 -16.874  21.025  1.00  0.00           C  
ATOM   1073  O   LEU    66      -2.222 -17.376  21.581  1.00  0.00           O  
ATOM   1074  CB  LEU    66      -4.568 -18.291  19.588  1.00  0.00           C  
ATOM   1075  CG  LEU    66      -3.582 -19.470  19.403  1.00  0.00           C  
ATOM   1076  CD1 LEU    66      -3.553 -20.441  20.612  1.00  0.00           C  
ATOM   1077  CD2 LEU    66      -3.999 -20.193  18.180  1.00  0.00           C  
ATOM   1078  H   LEU    66      -6.317 -16.462  20.163  1.00  0.00           H  
ATOM   1079  HA  LEU    66      -4.604 -18.298  21.759  1.00  0.00           H  
ATOM   1080  HB2 LEU    66      -5.597 -18.644  19.512  1.00  0.00           H  
ATOM   1081  HB3 LEU    66      -4.466 -17.640  18.719  1.00  0.00           H  
ATOM   1082  HG  LEU    66      -2.533 -19.189  19.302  1.00  0.00           H  
ATOM   1083 HD11 LEU    66      -2.822 -20.153  21.367  1.00  0.00           H  
ATOM   1084 HD12 LEU    66      -4.554 -20.445  21.044  1.00  0.00           H  
ATOM   1085 HD13 LEU    66      -3.133 -21.298  20.085  1.00  0.00           H  
ATOM   1086 HD21 LEU    66      -4.124 -19.414  17.427  1.00  0.00           H  
ATOM   1087 HD22 LEU    66      -3.183 -20.824  17.828  1.00  0.00           H  
ATOM   1088 HD23 LEU    66      -4.915 -20.775  18.276  1.00  0.00           H  
ATOM   1089  N   TYR    67      -3.149 -15.670  20.445  1.00  0.00           N  
ATOM   1090  CA  TYR    67      -1.913 -14.933  20.430  1.00  0.00           C  
ATOM   1091  C   TYR    67      -1.542 -14.432  21.821  1.00  0.00           C  
ATOM   1092  O   TYR    67      -0.345 -14.429  22.120  1.00  0.00           O  
ATOM   1093  CB  TYR    67      -2.084 -13.738  19.451  1.00  0.00           C  
ATOM   1094  CG  TYR    67      -0.863 -12.905  19.511  1.00  0.00           C  
ATOM   1095  CD1 TYR    67       0.277 -13.315  18.750  1.00  0.00           C  
ATOM   1096  CD2 TYR    67      -0.824 -11.775  20.309  1.00  0.00           C  
ATOM   1097  CE1 TYR    67       1.432 -12.529  18.814  1.00  0.00           C  
ATOM   1098  CE2 TYR    67       0.354 -11.074  20.380  1.00  0.00           C  
ATOM   1099  CZ  TYR    67       1.467 -11.391  19.655  1.00  0.00           C  
ATOM   1100  OH  TYR    67       2.650 -10.729  19.916  1.00  0.00           O  
ATOM   1101  H   TYR    67      -3.962 -15.270  19.998  1.00  0.00           H  
ATOM   1102  HA  TYR    67      -1.124 -15.632  20.156  1.00  0.00           H  
ATOM   1103  HB2 TYR    67      -2.363 -13.965  18.422  1.00  0.00           H  
ATOM   1104  HB3 TYR    67      -2.860 -13.104  19.879  1.00  0.00           H  
ATOM   1105  HD1 TYR    67       0.143 -14.091  18.011  1.00  0.00           H  
ATOM   1106  HD2 TYR    67      -1.704 -11.483  20.863  1.00  0.00           H  
ATOM   1107  HE1 TYR    67       2.287 -12.787  18.207  1.00  0.00           H  
ATOM   1108  HE2 TYR    67       0.366 -10.240  21.066  1.00  0.00           H  
ATOM   1109  HH  TYR    67       3.257 -11.024  19.234  1.00  0.00           H  
ATOM   1110  N   LEU    68      -2.584 -14.163  22.655  1.00  0.00           N  
ATOM   1111  CA  LEU    68      -2.468 -13.817  24.053  1.00  0.00           C  
ATOM   1112  C   LEU    68      -2.074 -15.037  24.851  1.00  0.00           C  
ATOM   1113  O   LEU    68      -1.361 -14.797  25.846  1.00  0.00           O  
ATOM   1114  CB  LEU    68      -3.828 -13.256  24.458  1.00  0.00           C  
ATOM   1115  CG  LEU    68      -4.022 -12.905  25.947  1.00  0.00           C  
ATOM   1116  CD1 LEU    68      -2.930 -12.063  26.615  1.00  0.00           C  
ATOM   1117  CD2 LEU    68      -5.364 -12.143  26.116  1.00  0.00           C  
ATOM   1118  H   LEU    68      -3.526 -14.308  22.319  1.00  0.00           H  
ATOM   1119  HA  LEU    68      -1.736 -13.031  24.240  1.00  0.00           H  
ATOM   1120  HB2 LEU    68      -4.041 -12.320  23.941  1.00  0.00           H  
ATOM   1121  HB3 LEU    68      -4.647 -13.937  24.227  1.00  0.00           H  
ATOM   1122  HG  LEU    68      -4.246 -13.843  26.455  1.00  0.00           H  
ATOM   1123 HD11 LEU    68      -2.940 -10.991  26.419  1.00  0.00           H  
ATOM   1124 HD12 LEU    68      -2.982 -12.218  27.692  1.00  0.00           H  
ATOM   1125 HD13 LEU    68      -1.975 -12.420  26.228  1.00  0.00           H  
ATOM   1126 HD21 LEU    68      -5.201 -11.209  25.578  1.00  0.00           H  
ATOM   1127 HD22 LEU    68      -6.101 -12.829  25.699  1.00  0.00           H  
ATOM   1128 HD23 LEU    68      -5.430 -12.185  27.203  1.00  0.00           H  
ATOM   1129  N   GLU    69      -2.468 -16.301  24.444  1.00  0.00           N  
ATOM   1130  CA  GLU    69      -2.020 -17.510  25.161  1.00  0.00           C  
ATOM   1131  C   GLU    69      -0.529 -17.711  24.954  1.00  0.00           C  
ATOM   1132  O   GLU    69       0.204 -17.966  25.859  1.00  0.00           O  
ATOM   1133  CB  GLU    69      -2.932 -18.708  24.718  1.00  0.00           C  
ATOM   1134  CG  GLU    69      -2.801 -19.893  25.752  1.00  0.00           C  
ATOM   1135  CD  GLU    69      -2.855 -19.598  27.206  1.00  0.00           C  
ATOM   1136  OE1 GLU    69      -3.757 -18.893  27.584  1.00  0.00           O  
ATOM   1137  OE2 GLU    69      -1.913 -19.887  27.920  1.00  0.00           O1-
ATOM   1138  H   GLU    69      -3.027 -16.461  23.618  1.00  0.00           H  
ATOM   1139  HA  GLU    69      -2.171 -17.299  26.220  1.00  0.00           H  
ATOM   1140  HB2 GLU    69      -3.934 -18.290  24.818  1.00  0.00           H  
ATOM   1141  HB3 GLU    69      -2.748 -19.007  23.686  1.00  0.00           H  
ATOM   1142  HG2 GLU    69      -3.474 -20.692  25.440  1.00  0.00           H  
ATOM   1143  HG3 GLU    69      -1.759 -20.202  25.668  1.00  0.00           H  
ATOM   1144  N   LYS    70       0.023 -17.635  23.721  1.00  0.00           N  
ATOM   1145  CA  LYS    70       1.449 -17.881  23.435  1.00  0.00           C  
ATOM   1146  C   LYS    70       2.315 -16.700  23.991  1.00  0.00           C  
ATOM   1147  O   LYS    70       3.469 -16.868  24.444  1.00  0.00           O  
ATOM   1148  CB  LYS    70       1.693 -18.151  21.964  1.00  0.00           C  
ATOM   1149  CG  LYS    70       1.002 -19.402  21.447  1.00  0.00           C  
ATOM   1150  CD  LYS    70       1.394 -19.510  19.995  1.00  0.00           C  
ATOM   1151  CE  LYS    70       0.793 -20.706  19.273  1.00  0.00           C  
ATOM   1152  NZ  LYS    70       0.781 -20.434  17.836  1.00  0.00           N1+
ATOM   1153  H   LYS    70      -0.634 -17.340  23.013  1.00  0.00           H  
ATOM   1154  HA  LYS    70       1.657 -18.784  24.008  1.00  0.00           H  
ATOM   1155  HB2 LYS    70       1.364 -17.267  21.417  1.00  0.00           H  
ATOM   1156  HB3 LYS    70       2.745 -18.263  21.704  1.00  0.00           H  
ATOM   1157  HG2 LYS    70       1.314 -20.290  21.996  1.00  0.00           H  
ATOM   1158  HG3 LYS    70      -0.084 -19.388  21.543  1.00  0.00           H  
ATOM   1159  HD2 LYS    70       1.020 -18.577  19.574  1.00  0.00           H  
ATOM   1160  HD3 LYS    70       2.479 -19.573  19.905  1.00  0.00           H  
ATOM   1161  HE2 LYS    70       1.525 -21.470  19.535  1.00  0.00           H  
ATOM   1162  HE3 LYS    70      -0.133 -21.064  19.724  1.00  0.00           H  
ATOM   1163  HZ1 LYS    70       0.025 -19.830  17.545  1.00  0.00           H  
ATOM   1164  HZ2 LYS    70       1.649 -20.023  17.525  1.00  0.00           H  
ATOM   1165  HZ3 LYS    70       0.621 -21.286  17.317  1.00  0.00           H  
ATOM   1166  N   LEU    71       1.811 -15.471  24.070  1.00  0.00           N  
ATOM   1167  CA  LEU    71       2.559 -14.361  24.700  1.00  0.00           C  
ATOM   1168  C   LEU    71       2.666 -14.724  26.181  1.00  0.00           C  
ATOM   1169  O   LEU    71       3.822 -14.601  26.609  1.00  0.00           O  
ATOM   1170  CB  LEU    71       1.847 -12.996  24.634  1.00  0.00           C  
ATOM   1171  CG  LEU    71       2.910 -11.876  24.856  1.00  0.00           C  
ATOM   1172  CD1 LEU    71       3.172 -10.785  23.814  1.00  0.00           C  
ATOM   1173  CD2 LEU    71       2.541 -11.096  26.124  1.00  0.00           C  
ATOM   1174  H   LEU    71       0.845 -15.315  23.819  1.00  0.00           H  
ATOM   1175  HA  LEU    71       3.617 -14.357  24.439  1.00  0.00           H  
ATOM   1176  HB2 LEU    71       1.439 -12.843  23.635  1.00  0.00           H  
ATOM   1177  HB3 LEU    71       1.033 -12.753  25.317  1.00  0.00           H  
ATOM   1178  HG  LEU    71       3.880 -12.300  25.115  1.00  0.00           H  
ATOM   1179 HD11 LEU    71       2.354 -10.065  23.788  1.00  0.00           H  
ATOM   1180 HD12 LEU    71       4.097 -10.295  24.118  1.00  0.00           H  
ATOM   1181 HD13 LEU    71       3.189 -11.281  22.844  1.00  0.00           H  
ATOM   1182 HD21 LEU    71       1.651 -10.482  25.986  1.00  0.00           H  
ATOM   1183 HD22 LEU    71       2.358 -11.833  26.905  1.00  0.00           H  
ATOM   1184 HD23 LEU    71       3.454 -10.528  26.302  1.00  0.00           H  
ATOM   1185  N   LYS    72       1.728 -15.346  26.906  1.00  0.00           N  
ATOM   1186  CA  LYS    72       2.022 -15.836  28.248  1.00  0.00           C  
ATOM   1187  C   LYS    72       3.085 -17.010  28.351  1.00  0.00           C  
ATOM   1188  O   LYS    72       3.652 -16.924  29.461  1.00  0.00           O  
ATOM   1189  CB  LYS    72       0.658 -16.242  28.953  1.00  0.00           C  
ATOM   1190  CG  LYS    72      -0.123 -15.017  29.414  1.00  0.00           C  
ATOM   1191  CD  LYS    72      -1.607 -15.399  29.740  1.00  0.00           C  
ATOM   1192  CE  LYS    72      -2.519 -16.069  28.720  1.00  0.00           C  
ATOM   1193  NZ  LYS    72      -3.700 -16.693  29.334  1.00  0.00           N1+
ATOM   1194  H   LYS    72       0.793 -15.364  26.525  1.00  0.00           H  
ATOM   1195  HA  LYS    72       2.524 -15.028  28.782  1.00  0.00           H  
ATOM   1196  HB2 LYS    72       0.111 -16.728  28.145  1.00  0.00           H  
ATOM   1197  HB3 LYS    72       0.870 -16.934  29.768  1.00  0.00           H  
ATOM   1198  HG2 LYS    72       0.395 -14.614  30.285  1.00  0.00           H  
ATOM   1199  HG3 LYS    72      -0.074 -14.235  28.657  1.00  0.00           H  
ATOM   1200  HD2 LYS    72      -1.555 -16.050  30.613  1.00  0.00           H  
ATOM   1201  HD3 LYS    72      -2.086 -14.467  30.040  1.00  0.00           H  
ATOM   1202  HE2 LYS    72      -2.849 -15.272  28.053  1.00  0.00           H  
ATOM   1203  HE3 LYS    72      -1.917 -16.827  28.220  1.00  0.00           H  
ATOM   1204  HZ1 LYS    72      -4.101 -17.446  28.794  1.00  0.00           H  
ATOM   1205  HZ2 LYS    72      -3.519 -17.170  30.206  1.00  0.00           H  
ATOM   1206  HZ3 LYS    72      -4.281 -15.899  29.562  1.00  0.00           H  
ATOM   1207  N   GLU    73       3.309 -17.855  27.346  1.00  0.00           N  
ATOM   1208  CA  GLU    73       4.451 -18.746  27.299  1.00  0.00           C  
ATOM   1209  C   GLU    73       5.789 -18.001  27.099  1.00  0.00           C  
ATOM   1210  O   GLU    73       6.870 -18.391  27.603  1.00  0.00           O  
ATOM   1211  CB  GLU    73       4.095 -19.840  26.194  1.00  0.00           C  
ATOM   1212  CG  GLU    73       5.037 -21.048  26.259  1.00  0.00           C  
ATOM   1213  CD  GLU    73       5.038 -21.744  27.639  1.00  0.00           C  
ATOM   1214  OE1 GLU    73       5.870 -22.682  27.820  1.00  0.00           O  
ATOM   1215  OE2 GLU    73       4.213 -21.515  28.531  1.00  0.00           O1-
ATOM   1216  H   GLU    73       2.854 -17.580  26.487  1.00  0.00           H  
ATOM   1217  HA  GLU    73       4.699 -19.171  28.272  1.00  0.00           H  
ATOM   1218  HB2 GLU    73       3.128 -20.316  26.357  1.00  0.00           H  
ATOM   1219  HB3 GLU    73       4.225 -19.384  25.212  1.00  0.00           H  
ATOM   1220  HG2 GLU    73       4.609 -21.822  25.622  1.00  0.00           H  
ATOM   1221  HG3 GLU    73       6.050 -20.776  25.964  1.00  0.00           H  
ATOM   1222  N   LYS    74       5.778 -16.749  26.528  1.00  0.00           N  
ATOM   1223  CA  LYS    74       6.849 -15.769  26.498  1.00  0.00           C  
ATOM   1224  C   LYS    74       7.980 -16.237  25.620  1.00  0.00           C  
ATOM   1225  O   LYS    74       9.127 -15.691  25.647  1.00  0.00           O  
ATOM   1226  CB  LYS    74       7.082 -14.963  27.763  1.00  0.00           C  
ATOM   1227  CG  LYS    74       7.671 -15.662  29.011  1.00  0.00           C  
ATOM   1228  CD  LYS    74       8.979 -16.455  28.836  1.00  0.00           C  
ATOM   1229  CE  LYS    74       9.326 -17.440  29.901  1.00  0.00           C  
ATOM   1230  NZ  LYS    74       8.240 -18.413  30.006  1.00  0.00           N1+
ATOM   1231  H   LYS    74       4.878 -16.476  26.159  1.00  0.00           H  
ATOM   1232  HA  LYS    74       6.344 -14.941  26.002  1.00  0.00           H  
ATOM   1233  HB2 LYS    74       7.670 -14.077  27.524  1.00  0.00           H  
ATOM   1234  HB3 LYS    74       6.164 -14.483  28.103  1.00  0.00           H  
ATOM   1235  HG2 LYS    74       7.792 -14.939  29.818  1.00  0.00           H  
ATOM   1236  HG3 LYS    74       6.929 -16.413  29.284  1.00  0.00           H  
ATOM   1237  HD2 LYS    74       8.958 -17.130  27.981  1.00  0.00           H  
ATOM   1238  HD3 LYS    74       9.859 -15.844  28.638  1.00  0.00           H  
ATOM   1239  HE2 LYS    74      10.321 -17.800  29.640  1.00  0.00           H  
ATOM   1240  HE3 LYS    74       9.437 -16.875  30.827  1.00  0.00           H  
ATOM   1241  HZ1 LYS    74       7.888 -18.931  29.214  1.00  0.00           H  
ATOM   1242  HZ2 LYS    74       8.578 -19.161  30.594  1.00  0.00           H  
ATOM   1243  HZ3 LYS    74       7.497 -17.998  30.550  1.00  0.00           H  
ATOM   1244  N   ARG    75       7.712 -17.233  24.755  1.00  0.00           N  
ATOM   1245  CA  ARG    75       8.700 -17.869  23.866  1.00  0.00           C  
ATOM   1246  C   ARG    75       8.027 -18.199  22.483  1.00  0.00           C  
ATOM   1247  O   ARG    75       6.995 -18.798  22.458  1.00  0.00           O  
ATOM   1248  CB  ARG    75       9.546 -18.949  24.585  1.00  0.00           C  
ATOM   1249  CG  ARG    75       8.809 -20.319  24.796  1.00  0.00           C  
ATOM   1250  CD  ARG    75       9.090 -20.876  26.180  1.00  0.00           C  
ATOM   1251  NE  ARG    75       8.349 -22.066  26.401  1.00  0.00           N  
ATOM   1252  CZ  ARG    75       8.597 -23.236  26.008  1.00  0.00           C  
ATOM   1253  NH1 ARG    75       9.605 -23.592  25.267  1.00  0.00           N1+
ATOM   1254  NH2 ARG    75       7.721 -24.142  26.305  1.00  0.00           N  
ATOM   1255  H   ARG    75       6.732 -17.475  24.767  1.00  0.00           H  
ATOM   1256  HA  ARG    75       9.471 -17.109  23.744  1.00  0.00           H  
ATOM   1257  HB2 ARG    75      10.502 -19.127  24.093  1.00  0.00           H  
ATOM   1258  HB3 ARG    75       9.906 -18.627  25.563  1.00  0.00           H  
ATOM   1259  HG2 ARG    75       7.739 -20.127  24.725  1.00  0.00           H  
ATOM   1260  HG3 ARG    75       9.078 -21.085  24.068  1.00  0.00           H  
ATOM   1261  HD2 ARG    75      10.162 -21.049  26.272  1.00  0.00           H  
ATOM   1262  HD3 ARG    75       8.820 -20.084  26.879  1.00  0.00           H  
ATOM   1263  HE  ARG    75       7.522 -21.813  26.923  1.00  0.00           H  
ATOM   1264 HH11 ARG    75      10.381 -22.957  25.149  1.00  0.00           H  
ATOM   1265 HH12 ARG    75       9.593 -24.357  24.607  1.00  0.00           H  
ATOM   1266 HH21 ARG    75       6.879 -23.758  26.708  1.00  0.00           H  
ATOM   1267 HH22 ARG    75       7.833 -25.097  25.994  1.00  0.00           H  
ATOM   1268  N   GLY    76       8.668 -17.939  21.325  1.00  0.00           N  
ATOM   1269  CA  GLY    76       8.035 -18.118  20.046  1.00  0.00           C  
ATOM   1270  C   GLY    76       8.773 -17.343  19.012  1.00  0.00           C  
ATOM   1271  O   GLY    76       9.881 -17.785  18.494  1.00  0.00           O  
ATOM   1272  H   GLY    76       9.610 -17.584  21.412  1.00  0.00           H  
ATOM   1273  HA2 GLY    76       8.146 -19.142  19.688  1.00  0.00           H  
ATOM   1274  HA3 GLY    76       6.953 -18.078  19.923  1.00  0.00           H  
ATOM   1275  N   LEU    77       8.201 -16.257  18.568  1.00  0.00           N  
ATOM   1276  CA  LEU    77       8.993 -15.217  17.834  1.00  0.00           C  
ATOM   1277  C   LEU    77       9.462 -14.234  18.977  1.00  0.00           C  
ATOM   1278  O   LEU    77       8.646 -13.881  19.800  1.00  0.00           O  
ATOM   1279  CB  LEU    77       8.149 -14.506  16.811  1.00  0.00           C  
ATOM   1280  CG  LEU    77       7.947 -15.356  15.565  1.00  0.00           C  
ATOM   1281  CD1 LEU    77       6.667 -15.103  14.838  1.00  0.00           C  
ATOM   1282  CD2 LEU    77       9.088 -15.128  14.581  1.00  0.00           C  
ATOM   1283  H   LEU    77       7.471 -15.873  19.150  1.00  0.00           H  
ATOM   1284  HA  LEU    77       9.854 -15.688  17.362  1.00  0.00           H  
ATOM   1285  HB2 LEU    77       7.183 -14.324  17.281  1.00  0.00           H  
ATOM   1286  HB3 LEU    77       8.555 -13.521  16.577  1.00  0.00           H  
ATOM   1287  HG  LEU    77       7.970 -16.398  15.886  1.00  0.00           H  
ATOM   1288 HD11 LEU    77       5.779 -14.997  15.462  1.00  0.00           H  
ATOM   1289 HD12 LEU    77       6.653 -14.177  14.264  1.00  0.00           H  
ATOM   1290 HD13 LEU    77       6.345 -15.917  14.189  1.00  0.00           H  
ATOM   1291 HD21 LEU    77      10.101 -15.054  14.977  1.00  0.00           H  
ATOM   1292 HD22 LEU    77       9.138 -15.847  13.763  1.00  0.00           H  
ATOM   1293 HD23 LEU    77       9.066 -14.110  14.191  1.00  0.00           H  
ATOM   1294  N   SER    78      10.715 -13.760  18.885  1.00  0.00           N  
ATOM   1295  CA  SER    78      11.410 -12.841  19.725  1.00  0.00           C  
ATOM   1296  C   SER    78      10.804 -11.467  19.942  1.00  0.00           C  
ATOM   1297  O   SER    78      10.139 -10.996  18.994  1.00  0.00           O  
ATOM   1298  CB  SER    78      12.870 -12.697  19.273  1.00  0.00           C  
ATOM   1299  OG  SER    78      13.569 -11.931  20.232  1.00  0.00           O  
ATOM   1300  H   SER    78      11.299 -14.177  18.175  1.00  0.00           H  
ATOM   1301  HA  SER    78      11.465 -13.230  20.741  1.00  0.00           H  
ATOM   1302  HB2 SER    78      13.450 -13.613  19.161  1.00  0.00           H  
ATOM   1303  HB3 SER    78      12.956 -12.215  18.299  1.00  0.00           H  
ATOM   1304  HG  SER    78      14.153 -11.390  19.696  1.00  0.00           H  
ATOM   1305  N   GLY    79      10.886 -10.910  21.145  1.00  0.00           N  
ATOM   1306  CA  GLY    79      10.639  -9.532  21.534  1.00  0.00           C  
ATOM   1307  C   GLY    79      11.014  -9.232  22.978  1.00  0.00           C  
ATOM   1308  O   GLY    79      11.677  -9.977  23.594  1.00  0.00           O  
ATOM   1309  H   GLY    79      11.431 -11.431  21.817  1.00  0.00           H  
ATOM   1310  HA2 GLY    79      11.251  -8.883  20.907  1.00  0.00           H  
ATOM   1311  HA3 GLY    79       9.560  -9.420  21.423  1.00  0.00           H  
ATOM   1312  N   LYS    80      10.542  -8.088  23.450  1.00  0.00           N  
ATOM   1313  CA  LYS    80      10.564  -7.560  24.875  1.00  0.00           C  
ATOM   1314  C   LYS    80       9.118  -7.018  25.107  1.00  0.00           C  
ATOM   1315  O   LYS    80       8.406  -6.547  24.236  1.00  0.00           O  
ATOM   1316  CB  LYS    80      11.628  -6.506  25.058  1.00  0.00           C  
ATOM   1317  CG  LYS    80      13.076  -6.952  24.996  1.00  0.00           C  
ATOM   1318  CD  LYS    80      14.130  -5.938  25.403  1.00  0.00           C  
ATOM   1319  CE  LYS    80      15.485  -6.312  24.870  1.00  0.00           C  
ATOM   1320  NZ  LYS    80      16.437  -5.336  25.469  1.00  0.00           N1+
ATOM   1321  H   LYS    80      10.027  -7.493  22.817  1.00  0.00           H  
ATOM   1322  HA  LYS    80      10.768  -8.417  25.516  1.00  0.00           H  
ATOM   1323  HB2 LYS    80      11.480  -5.823  24.221  1.00  0.00           H  
ATOM   1324  HB3 LYS    80      11.413  -6.020  26.010  1.00  0.00           H  
ATOM   1325  HG2 LYS    80      13.217  -7.799  25.668  1.00  0.00           H  
ATOM   1326  HG3 LYS    80      13.385  -7.230  23.989  1.00  0.00           H  
ATOM   1327  HD2 LYS    80      13.732  -5.018  24.976  1.00  0.00           H  
ATOM   1328  HD3 LYS    80      14.138  -5.846  26.489  1.00  0.00           H  
ATOM   1329  HE2 LYS    80      15.844  -7.269  25.250  1.00  0.00           H  
ATOM   1330  HE3 LYS    80      15.566  -6.480  23.797  1.00  0.00           H  
ATOM   1331  HZ1 LYS    80      16.498  -5.559  26.452  1.00  0.00           H  
ATOM   1332  HZ2 LYS    80      17.341  -5.270  25.024  1.00  0.00           H  
ATOM   1333  HZ3 LYS    80      16.143  -4.370  25.465  1.00  0.00           H  
ATOM   1334  N   TYR    81       8.611  -7.183  26.345  1.00  0.00           N  
ATOM   1335  CA  TYR    81       7.205  -6.753  26.699  1.00  0.00           C  
ATOM   1336  C   TYR    81       7.148  -5.937  28.012  1.00  0.00           C  
ATOM   1337  O   TYR    81       8.038  -5.948  28.879  1.00  0.00           O  
ATOM   1338  CB  TYR    81       6.303  -8.004  26.723  1.00  0.00           C  
ATOM   1339  CG  TYR    81       6.526  -9.149  27.809  1.00  0.00           C  
ATOM   1340  CD1 TYR    81       7.702  -9.934  27.851  1.00  0.00           C  
ATOM   1341  CD2 TYR    81       5.548  -9.236  28.836  1.00  0.00           C  
ATOM   1342  CE1 TYR    81       7.893 -10.859  28.870  1.00  0.00           C  
ATOM   1343  CE2 TYR    81       5.815 -10.180  29.838  1.00  0.00           C  
ATOM   1344  CZ  TYR    81       6.870 -11.137  29.774  1.00  0.00           C  
ATOM   1345  OH  TYR    81       6.991 -12.151  30.710  1.00  0.00           O  
ATOM   1346  H   TYR    81       9.142  -7.674  27.050  1.00  0.00           H  
ATOM   1347  HA  TYR    81       6.795  -6.126  25.908  1.00  0.00           H  
ATOM   1348  HB2 TYR    81       5.249  -7.815  26.930  1.00  0.00           H  
ATOM   1349  HB3 TYR    81       6.314  -8.320  25.680  1.00  0.00           H  
ATOM   1350  HD1 TYR    81       8.429  -9.768  27.071  1.00  0.00           H  
ATOM   1351  HD2 TYR    81       4.706  -8.561  28.813  1.00  0.00           H  
ATOM   1352  HE1 TYR    81       8.845 -11.367  28.833  1.00  0.00           H  
ATOM   1353  HE2 TYR    81       5.116 -10.275  30.656  1.00  0.00           H  
ATOM   1354  HH  TYR    81       7.913 -12.410  30.635  1.00  0.00           H  
ATOM   1355  N   GLN    82       5.979  -5.335  28.301  1.00  0.00           N  
ATOM   1356  CA  GLN    82       5.572  -4.930  29.565  1.00  0.00           C  
ATOM   1357  C   GLN    82       4.100  -5.334  29.688  1.00  0.00           C  
ATOM   1358  O   GLN    82       3.479  -5.661  28.654  1.00  0.00           O  
ATOM   1359  CB  GLN    82       5.844  -3.421  29.645  1.00  0.00           C  
ATOM   1360  CG  GLN    82       5.828  -3.057  31.142  1.00  0.00           C  
ATOM   1361  CD  GLN    82       6.857  -3.779  32.022  1.00  0.00           C  
ATOM   1362  NE2 GLN    82       8.055  -3.330  31.994  1.00  0.00           N  
ATOM   1363  OE1 GLN    82       6.536  -4.724  32.675  1.00  0.00           O  
ATOM   1364  H   GLN    82       5.154  -5.485  27.738  1.00  0.00           H  
ATOM   1365  HA  GLN    82       6.118  -5.468  30.340  1.00  0.00           H  
ATOM   1366  HB2 GLN    82       6.814  -3.208  29.196  1.00  0.00           H  
ATOM   1367  HB3 GLN    82       5.023  -2.961  29.095  1.00  0.00           H  
ATOM   1368  HG2 GLN    82       6.031  -2.007  31.349  1.00  0.00           H  
ATOM   1369  HG3 GLN    82       4.794  -3.169  31.469  1.00  0.00           H  
ATOM   1370 HE21 GLN    82       8.839  -3.805  32.419  1.00  0.00           H  
ATOM   1371 HE22 GLN    82       8.305  -2.580  31.366  1.00  0.00           H  
ATOM   1372  N   THR    83       3.634  -5.442  30.998  1.00  0.00           N  
ATOM   1373  CA  THR    83       2.277  -5.707  31.314  1.00  0.00           C  
ATOM   1374  C   THR    83       1.911  -5.144  32.676  1.00  0.00           C  
ATOM   1375  O   THR    83       2.751  -5.126  33.584  1.00  0.00           O  
ATOM   1376  CB  THR    83       2.083  -7.222  31.323  1.00  0.00           C  
ATOM   1377  CG2 THR    83       3.051  -8.078  32.204  1.00  0.00           C  
ATOM   1378  OG1 THR    83       0.878  -7.616  31.904  1.00  0.00           O  
ATOM   1379  H   THR    83       4.299  -5.245  31.732  1.00  0.00           H  
ATOM   1380  HA  THR    83       1.632  -5.349  30.511  1.00  0.00           H  
ATOM   1381  HB  THR    83       2.216  -7.649  30.328  1.00  0.00           H  
ATOM   1382  HG1 THR    83       0.152  -7.233  31.407  1.00  0.00           H  
ATOM   1383 HG21 THR    83       2.835  -7.987  33.268  1.00  0.00           H  
ATOM   1384 HG22 THR    83       2.986  -9.127  31.918  1.00  0.00           H  
ATOM   1385 HG23 THR    83       4.065  -7.768  31.951  1.00  0.00           H  
ATOM   1386  N   SER    84       0.594  -4.948  32.877  1.00  0.00           N  
ATOM   1387  CA  SER    84      -0.004  -4.728  34.216  1.00  0.00           C  
ATOM   1388  C   SER    84      -1.453  -5.264  34.336  1.00  0.00           C  
ATOM   1389  O   SER    84      -2.059  -5.594  33.274  1.00  0.00           O  
ATOM   1390  CB  SER    84       0.136  -3.268  34.737  1.00  0.00           C  
ATOM   1391  OG  SER    84      -0.055  -3.307  36.154  1.00  0.00           O  
ATOM   1392  H   SER    84      -0.062  -5.121  32.129  1.00  0.00           H  
ATOM   1393  HA  SER    84       0.510  -5.385  34.917  1.00  0.00           H  
ATOM   1394  HB2 SER    84       1.181  -2.975  34.636  1.00  0.00           H  
ATOM   1395  HB3 SER    84      -0.556  -2.619  34.200  1.00  0.00           H  
ATOM   1396  HG  SER    84       0.772  -3.647  36.502  1.00  0.00           H  
ATOM   1397  N   SER    85      -1.995  -5.434  35.572  1.00  0.00           N  
ATOM   1398  CA  SER    85      -3.359  -5.714  35.706  1.00  0.00           C  
ATOM   1399  C   SER    85      -3.963  -5.001  36.933  1.00  0.00           C  
ATOM   1400  O   SER    85      -3.357  -4.995  37.991  1.00  0.00           O  
ATOM   1401  CB  SER    85      -3.361  -7.247  36.005  1.00  0.00           C  
ATOM   1402  OG  SER    85      -4.616  -7.814  36.045  1.00  0.00           O  
ATOM   1403  H   SER    85      -1.533  -5.041  36.380  1.00  0.00           H  
ATOM   1404  HA  SER    85      -3.808  -5.478  34.741  1.00  0.00           H  
ATOM   1405  HB2 SER    85      -2.745  -7.608  35.181  1.00  0.00           H  
ATOM   1406  HB3 SER    85      -2.818  -7.464  36.925  1.00  0.00           H  
ATOM   1407  HG  SER    85      -4.882  -7.984  35.139  1.00  0.00           H  
ATOM   1408  N   LYS    86      -5.155  -4.353  36.822  1.00  0.00           N  
ATOM   1409  CA  LYS    86      -5.706  -3.287  37.660  1.00  0.00           C  
ATOM   1410  C   LYS    86      -7.200  -3.173  37.457  1.00  0.00           C  
ATOM   1411  O   LYS    86      -7.720  -3.603  36.434  1.00  0.00           O  
ATOM   1412  CB  LYS    86      -4.953  -1.930  37.551  1.00  0.00           C  
ATOM   1413  CG  LYS    86      -3.563  -1.761  38.202  1.00  0.00           C  
ATOM   1414  CD  LYS    86      -2.717  -0.768  37.381  1.00  0.00           C  
ATOM   1415  CE  LYS    86      -1.313  -0.849  38.033  1.00  0.00           C  
ATOM   1416  NZ  LYS    86      -0.381  -0.019  37.229  1.00  0.00           N1+
ATOM   1417  H   LYS    86      -5.672  -4.609  35.992  1.00  0.00           H  
ATOM   1418  HA  LYS    86      -5.477  -3.619  38.673  1.00  0.00           H  
ATOM   1419  HB2 LYS    86      -4.946  -1.742  36.477  1.00  0.00           H  
ATOM   1420  HB3 LYS    86      -5.523  -1.121  38.007  1.00  0.00           H  
ATOM   1421  HG2 LYS    86      -3.782  -1.373  39.197  1.00  0.00           H  
ATOM   1422  HG3 LYS    86      -3.097  -2.744  38.279  1.00  0.00           H  
ATOM   1423  HD2 LYS    86      -2.549  -1.228  36.407  1.00  0.00           H  
ATOM   1424  HD3 LYS    86      -3.067   0.262  37.300  1.00  0.00           H  
ATOM   1425  HE2 LYS    86      -1.227  -0.508  39.064  1.00  0.00           H  
ATOM   1426  HE3 LYS    86      -1.020  -1.897  37.968  1.00  0.00           H  
ATOM   1427  HZ1 LYS    86      -0.718   0.927  37.340  1.00  0.00           H  
ATOM   1428  HZ2 LYS    86       0.549  -0.194  37.583  1.00  0.00           H  
ATOM   1429  HZ3 LYS    86      -0.619  -0.206  36.265  1.00  0.00           H  
ATOM   1430  N   LEU    87      -7.989  -2.605  38.397  1.00  0.00           N  
ATOM   1431  CA  LEU    87      -9.403  -2.219  38.245  1.00  0.00           C  
ATOM   1432  C   LEU    87      -9.426  -0.841  37.470  1.00  0.00           C  
ATOM   1433  O   LEU    87      -8.706   0.085  37.819  1.00  0.00           O  
ATOM   1434  CB  LEU    87     -10.122  -2.056  39.618  1.00  0.00           C  
ATOM   1435  CG  LEU    87     -10.254  -3.379  40.483  1.00  0.00           C  
ATOM   1436  CD1 LEU    87     -10.889  -3.011  41.843  1.00  0.00           C  
ATOM   1437  CD2 LEU    87     -11.088  -4.362  39.598  1.00  0.00           C  
ATOM   1438  H   LEU    87      -7.518  -2.248  39.216  1.00  0.00           H  
ATOM   1439  HA  LEU    87      -9.976  -2.913  37.630  1.00  0.00           H  
ATOM   1440  HB2 LEU    87      -9.681  -1.292  40.258  1.00  0.00           H  
ATOM   1441  HB3 LEU    87     -11.132  -1.699  39.417  1.00  0.00           H  
ATOM   1442  HG  LEU    87      -9.268  -3.831  40.588  1.00  0.00           H  
ATOM   1443 HD11 LEU    87     -11.358  -2.027  41.855  1.00  0.00           H  
ATOM   1444 HD12 LEU    87     -11.604  -3.808  42.049  1.00  0.00           H  
ATOM   1445 HD13 LEU    87     -10.027  -2.993  42.509  1.00  0.00           H  
ATOM   1446 HD21 LEU    87     -12.064  -3.888  39.493  1.00  0.00           H  
ATOM   1447 HD22 LEU    87     -10.769  -4.508  38.566  1.00  0.00           H  
ATOM   1448 HD23 LEU    87     -11.204  -5.317  40.112  1.00  0.00           H  
ATOM   1449  N   PHE    88     -10.237  -1.011  36.381  1.00  0.00           N  
ATOM   1450  CA  PHE    88     -10.329   0.045  35.324  1.00  0.00           C  
ATOM   1451  C   PHE    88     -11.551   0.937  35.634  1.00  0.00           C  
ATOM   1452  O   PHE    88     -12.578   0.336  35.986  1.00  0.00           O  
ATOM   1453  CB  PHE    88     -10.311  -0.536  33.900  1.00  0.00           C  
ATOM   1454  CG  PHE    88     -10.111   0.568  32.868  1.00  0.00           C  
ATOM   1455  CD1 PHE    88      -8.841   0.869  32.415  1.00  0.00           C  
ATOM   1456  CD2 PHE    88     -11.202   1.220  32.258  1.00  0.00           C  
ATOM   1457  CE1 PHE    88      -8.700   1.827  31.401  1.00  0.00           C  
ATOM   1458  CE2 PHE    88     -11.052   2.300  31.364  1.00  0.00           C  
ATOM   1459  CZ  PHE    88      -9.790   2.603  31.008  1.00  0.00           C  
ATOM   1460  H   PHE    88     -10.920  -1.755  36.357  1.00  0.00           H  
ATOM   1461  HA  PHE    88      -9.425   0.651  35.386  1.00  0.00           H  
ATOM   1462  HB2 PHE    88      -9.612  -1.370  33.836  1.00  0.00           H  
ATOM   1463  HB3 PHE    88     -11.239  -1.062  33.673  1.00  0.00           H  
ATOM   1464  HD1 PHE    88      -7.954   0.269  32.556  1.00  0.00           H  
ATOM   1465  HD2 PHE    88     -12.207   0.984  32.575  1.00  0.00           H  
ATOM   1466  HE1 PHE    88      -7.744   1.992  30.925  1.00  0.00           H  
ATOM   1467  HE2 PHE    88     -11.885   2.869  30.977  1.00  0.00           H  
ATOM   1468  HZ  PHE    88      -9.642   3.402  30.298  1.00  0.00           H  
ATOM   1469  N   GLN    89     -11.563   2.245  35.465  1.00  0.00           N  
ATOM   1470  CA  GLN    89     -12.628   3.197  35.907  1.00  0.00           C  
ATOM   1471  C   GLN    89     -12.886   4.421  34.888  1.00  0.00           C  
ATOM   1472  O   GLN    89     -13.978   5.038  34.943  1.00  0.00           O  
ATOM   1473  CB  GLN    89     -12.323   3.707  37.349  1.00  0.00           C  
ATOM   1474  CG  GLN    89     -11.975   2.601  38.433  1.00  0.00           C  
ATOM   1475  CD  GLN    89     -11.540   3.212  39.698  1.00  0.00           C  
ATOM   1476  NE2 GLN    89     -11.597   2.572  40.895  1.00  0.00           N  
ATOM   1477  OE1 GLN    89     -11.035   4.333  39.693  1.00  0.00           O  
ATOM   1478  H   GLN    89     -10.626   2.592  35.316  1.00  0.00           H  
ATOM   1479  HA  GLN    89     -13.547   2.612  35.890  1.00  0.00           H  
ATOM   1480  HB2 GLN    89     -11.520   4.440  37.274  1.00  0.00           H  
ATOM   1481  HB3 GLN    89     -13.167   4.330  37.644  1.00  0.00           H  
ATOM   1482  HG2 GLN    89     -12.870   2.033  38.690  1.00  0.00           H  
ATOM   1483  HG3 GLN    89     -11.151   2.021  38.018  1.00  0.00           H  
ATOM   1484 HE21 GLN    89     -11.067   2.913  41.685  1.00  0.00           H  
ATOM   1485 HE22 GLN    89     -12.089   1.693  40.972  1.00  0.00           H  
ATOM   1486  N   ASN    90     -11.905   4.669  34.068  1.00  0.00           N  
ATOM   1487  CA  ASN    90     -11.796   5.968  33.352  1.00  0.00           C  
ATOM   1488  C   ASN    90     -12.814   6.052  32.207  1.00  0.00           C  
ATOM   1489  O   ASN    90     -12.738   5.368  31.177  1.00  0.00           O  
ATOM   1490  CB  ASN    90     -10.281   6.197  32.860  1.00  0.00           C  
ATOM   1491  CG  ASN    90     -10.297   7.427  32.035  1.00  0.00           C  
ATOM   1492  ND2 ASN    90     -10.287   7.342  30.720  1.00  0.00           N  
ATOM   1493  OD1 ASN    90     -10.389   8.501  32.623  1.00  0.00           O  
ATOM   1494  H   ASN    90     -11.076   4.102  34.173  1.00  0.00           H  
ATOM   1495  HA  ASN    90     -11.899   6.729  34.126  1.00  0.00           H  
ATOM   1496  HB2 ASN    90      -9.577   6.470  33.646  1.00  0.00           H  
ATOM   1497  HB3 ASN    90      -9.913   5.320  32.328  1.00  0.00           H  
ATOM   1498 HD21 ASN    90     -10.438   8.185  30.185  1.00  0.00           H  
ATOM   1499 HD22 ASN    90     -10.143   6.434  30.300  1.00  0.00           H  
ATOM   1500  N   CYX    91     -13.694   7.031  32.383  1.00  0.00           N  
ATOM   1501  CA  CYX    91     -14.619   7.363  31.339  1.00  0.00           C  
ATOM   1502  C   CYX    91     -14.243   8.523  30.452  1.00  0.00           C  
ATOM   1503  O   CYX    91     -14.668   8.517  29.313  1.00  0.00           O  
ATOM   1504  CB  CYX    91     -16.006   7.694  31.963  1.00  0.00           C  
ATOM   1505  SG  CYX    91     -15.952   9.031  33.133  1.00  0.00           S  
ATOM   1506  H   CYX    91     -13.755   7.545  33.250  1.00  0.00           H  
ATOM   1507  HA  CYX    91     -14.677   6.547  30.619  1.00  0.00           H  
ATOM   1508  HB2 CYX    91     -16.701   7.812  31.132  1.00  0.00           H  
ATOM   1509  HB3 CYX    91     -16.473   6.860  32.487  1.00  0.00           H  
ATOM   1510  N   SER    92     -13.450   9.519  30.955  1.00  0.00           N  
ATOM   1511  CA  SER    92     -13.116  10.768  30.347  1.00  0.00           C  
ATOM   1512  C   SER    92     -11.934  10.699  29.300  1.00  0.00           C  
ATOM   1513  O   SER    92     -10.988   9.940  29.517  1.00  0.00           O  
ATOM   1514  CB  SER    92     -12.692  11.762  31.489  1.00  0.00           C  
ATOM   1515  OG  SER    92     -12.597  13.105  31.080  1.00  0.00           O  
ATOM   1516  H   SER    92     -13.077   9.324  31.873  1.00  0.00           H  
ATOM   1517  HA  SER    92     -14.054  11.059  29.874  1.00  0.00           H  
ATOM   1518  HB2 SER    92     -13.360  11.756  32.350  1.00  0.00           H  
ATOM   1519  HB3 SER    92     -11.751  11.449  31.940  1.00  0.00           H  
ATOM   1520  HG  SER    92     -12.699  13.637  31.873  1.00  0.00           H  
ATOM   1521  N   GLU    93     -12.073  11.498  28.294  1.00  0.00           N  
ATOM   1522  CA  GLU    93     -10.947  11.936  27.441  1.00  0.00           C  
ATOM   1523  C   GLU    93      -9.888  12.655  28.314  1.00  0.00           C  
ATOM   1524  O   GLU    93      -8.761  12.760  27.832  1.00  0.00           O  
ATOM   1525  CB  GLU    93     -11.409  12.814  26.223  1.00  0.00           C  
ATOM   1526  CG  GLU    93     -12.595  12.346  25.304  1.00  0.00           C  
ATOM   1527  CD  GLU    93     -12.892  13.286  24.116  1.00  0.00           C  
ATOM   1528  OE1 GLU    93     -13.195  12.795  22.971  1.00  0.00           O  
ATOM   1529  OE2 GLU    93     -13.114  14.506  24.308  1.00  0.00           O1-
ATOM   1530  H   GLU    93     -12.882  12.102  28.306  1.00  0.00           H  
ATOM   1531  HA  GLU    93     -10.366  11.081  27.093  1.00  0.00           H  
ATOM   1532  HB2 GLU    93     -11.529  13.878  26.429  1.00  0.00           H  
ATOM   1533  HB3 GLU    93     -10.629  12.982  25.481  1.00  0.00           H  
ATOM   1534  HG2 GLU    93     -12.390  11.299  25.078  1.00  0.00           H  
ATOM   1535  HG3 GLU    93     -13.528  12.202  25.850  1.00  0.00           H  
ATOM   1536  N   LEU    94     -10.229  13.131  29.513  1.00  0.00           N  
ATOM   1537  CA  LEU    94      -9.203  13.628  30.436  1.00  0.00           C  
ATOM   1538  C   LEU    94      -8.716  12.385  31.217  1.00  0.00           C  
ATOM   1539  O   LEU    94      -8.931  12.224  32.396  1.00  0.00           O  
ATOM   1540  CB  LEU    94      -9.854  14.761  31.335  1.00  0.00           C  
ATOM   1541  CG  LEU    94      -8.898  15.983  31.739  1.00  0.00           C  
ATOM   1542  CD1 LEU    94      -9.750  17.062  32.318  1.00  0.00           C  
ATOM   1543  CD2 LEU    94      -7.664  15.569  32.574  1.00  0.00           C  
ATOM   1544  H   LEU    94     -11.197  13.180  29.795  1.00  0.00           H  
ATOM   1545  HA  LEU    94      -8.363  14.043  29.880  1.00  0.00           H  
ATOM   1546  HB2 LEU    94     -10.624  15.215  30.711  1.00  0.00           H  
ATOM   1547  HB3 LEU    94     -10.380  14.279  32.158  1.00  0.00           H  
ATOM   1548  HG  LEU    94      -8.492  16.406  30.820  1.00  0.00           H  
ATOM   1549 HD11 LEU    94     -10.488  17.378  31.580  1.00  0.00           H  
ATOM   1550 HD12 LEU    94     -10.351  16.706  33.155  1.00  0.00           H  
ATOM   1551 HD13 LEU    94      -9.103  17.926  32.466  1.00  0.00           H  
ATOM   1552 HD21 LEU    94      -7.131  14.815  31.994  1.00  0.00           H  
ATOM   1553 HD22 LEU    94      -7.123  16.476  32.841  1.00  0.00           H  
ATOM   1554 HD23 LEU    94      -8.042  15.133  33.499  1.00  0.00           H  
ATOM   1555  N   PHE    95      -7.927  11.622  30.540  1.00  0.00           N  
ATOM   1556  CA  PHE    95      -7.694  10.220  30.822  1.00  0.00           C  
ATOM   1557  C   PHE    95      -6.918  10.218  32.108  1.00  0.00           C  
ATOM   1558  O   PHE    95      -5.782  10.614  32.133  1.00  0.00           O  
ATOM   1559  CB  PHE    95      -6.906   9.365  29.788  1.00  0.00           C  
ATOM   1560  CG  PHE    95      -7.406   9.379  28.313  1.00  0.00           C  
ATOM   1561  CD1 PHE    95      -7.035  10.371  27.338  1.00  0.00           C  
ATOM   1562  CD2 PHE    95      -8.144   8.251  27.869  1.00  0.00           C  
ATOM   1563  CE1 PHE    95      -7.502  10.388  25.974  1.00  0.00           C  
ATOM   1564  CE2 PHE    95      -8.700   8.306  26.545  1.00  0.00           C  
ATOM   1565  CZ  PHE    95      -8.456   9.405  25.703  1.00  0.00           C  
ATOM   1566  H   PHE    95      -7.866  11.938  29.583  1.00  0.00           H  
ATOM   1567  HA  PHE    95      -8.686   9.806  31.004  1.00  0.00           H  
ATOM   1568  HB2 PHE    95      -5.893   9.759  29.710  1.00  0.00           H  
ATOM   1569  HB3 PHE    95      -6.939   8.334  30.140  1.00  0.00           H  
ATOM   1570  HD1 PHE    95      -6.405  11.170  27.699  1.00  0.00           H  
ATOM   1571  HD2 PHE    95      -8.371   7.414  28.512  1.00  0.00           H  
ATOM   1572  HE1 PHE    95      -7.358  11.199  25.275  1.00  0.00           H  
ATOM   1573  HE2 PHE    95      -9.307   7.457  26.267  1.00  0.00           H  
ATOM   1574  HZ  PHE    95      -9.027   9.502  24.792  1.00  0.00           H  
ATOM   1575  N   LYS    96      -7.461   9.518  33.065  1.00  0.00           N  
ATOM   1576  CA  LYS    96      -6.884   9.255  34.372  1.00  0.00           C  
ATOM   1577  C   LYS    96      -5.836   8.089  34.500  1.00  0.00           C  
ATOM   1578  O   LYS    96      -5.303   7.802  35.545  1.00  0.00           O  
ATOM   1579  CB  LYS    96      -7.992   9.160  35.410  1.00  0.00           C  
ATOM   1580  CG  LYS    96      -8.964  10.423  35.408  1.00  0.00           C  
ATOM   1581  CD  LYS    96      -8.300  11.768  35.668  1.00  0.00           C  
ATOM   1582  CE  LYS    96      -9.326  12.896  35.780  1.00  0.00           C  
ATOM   1583  NZ  LYS    96     -10.321  12.690  36.854  1.00  0.00           N1+
ATOM   1584  H   LYS    96      -8.468   9.495  32.988  1.00  0.00           H  
ATOM   1585  HA  LYS    96      -6.310  10.108  34.735  1.00  0.00           H  
ATOM   1586  HB2 LYS    96      -8.630   8.303  35.194  1.00  0.00           H  
ATOM   1587  HB3 LYS    96      -7.507   9.008  36.374  1.00  0.00           H  
ATOM   1588  HG2 LYS    96      -9.401  10.462  34.410  1.00  0.00           H  
ATOM   1589  HG3 LYS    96      -9.682  10.261  36.212  1.00  0.00           H  
ATOM   1590  HD2 LYS    96      -7.696  11.843  36.572  1.00  0.00           H  
ATOM   1591  HD3 LYS    96      -7.597  12.008  34.870  1.00  0.00           H  
ATOM   1592  HE2 LYS    96      -8.737  13.777  36.034  1.00  0.00           H  
ATOM   1593  HE3 LYS    96      -9.729  13.102  34.788  1.00  0.00           H  
ATOM   1594  HZ1 LYS    96      -9.851  12.146  37.563  1.00  0.00           H  
ATOM   1595  HZ2 LYS    96     -10.735  13.530  37.233  1.00  0.00           H  
ATOM   1596  HZ3 LYS    96     -11.043  12.026  36.615  1.00  0.00           H  
ATOM   1597  N   THR    97      -5.568   7.541  33.319  1.00  0.00           N  
ATOM   1598  CA  THR    97      -4.746   6.340  33.020  1.00  0.00           C  
ATOM   1599  C   THR    97      -3.345   6.351  33.432  1.00  0.00           C  
ATOM   1600  O   THR    97      -2.718   5.294  33.363  1.00  0.00           O  
ATOM   1601  CB  THR    97      -4.847   6.014  31.516  1.00  0.00           C  
ATOM   1602  CG2 THR    97      -6.275   5.500  31.263  1.00  0.00           C  
ATOM   1603  OG1 THR    97      -4.674   7.138  30.738  1.00  0.00           O  
ATOM   1604  H   THR    97      -5.969   7.911  32.470  1.00  0.00           H  
ATOM   1605  HA  THR    97      -5.240   5.463  33.437  1.00  0.00           H  
ATOM   1606  HB  THR    97      -4.095   5.285  31.213  1.00  0.00           H  
ATOM   1607  HG1 THR    97      -3.724   7.269  30.771  1.00  0.00           H  
ATOM   1608 HG21 THR    97      -6.420   5.401  30.187  1.00  0.00           H  
ATOM   1609 HG22 THR    97      -6.356   4.478  31.634  1.00  0.00           H  
ATOM   1610 HG23 THR    97      -7.008   6.132  31.765  1.00  0.00           H  
ATOM   1611  N   GLN    98      -2.740   7.388  34.074  1.00  0.00           N  
ATOM   1612  CA  GLN    98      -1.282   7.400  34.478  1.00  0.00           C  
ATOM   1613  C   GLN    98      -1.056   6.540  35.754  1.00  0.00           C  
ATOM   1614  O   GLN    98      -0.014   5.975  35.957  1.00  0.00           O  
ATOM   1615  CB  GLN    98      -0.874   8.860  34.743  1.00  0.00           C  
ATOM   1616  CG  GLN    98      -0.911   9.747  33.460  1.00  0.00           C  
ATOM   1617  CD  GLN    98      -2.327  10.392  33.207  1.00  0.00           C  
ATOM   1618  NE2 GLN    98      -2.567  10.799  31.971  1.00  0.00           N  
ATOM   1619  OE1 GLN    98      -3.033  10.688  34.159  1.00  0.00           O  
ATOM   1620  H   GLN    98      -3.244   8.262  34.040  1.00  0.00           H  
ATOM   1621  HA  GLN    98      -0.624   7.098  33.664  1.00  0.00           H  
ATOM   1622  HB2 GLN    98      -1.451   9.263  35.575  1.00  0.00           H  
ATOM   1623  HB3 GLN    98       0.188   8.812  34.985  1.00  0.00           H  
ATOM   1624  HG2 GLN    98      -0.235  10.577  33.668  1.00  0.00           H  
ATOM   1625  HG3 GLN    98      -0.603   9.209  32.564  1.00  0.00           H  
ATOM   1626 HE21 GLN    98      -3.532  10.831  31.675  1.00  0.00           H  
ATOM   1627 HE22 GLN    98      -1.804  10.623  31.333  1.00  0.00           H  
ATOM   1628  N   THR    99      -2.231   6.159  36.408  1.00  0.00           N  
ATOM   1629  CA  THR    99      -2.212   5.043  37.407  1.00  0.00           C  
ATOM   1630  C   THR    99      -2.444   3.651  36.763  1.00  0.00           C  
ATOM   1631  O   THR    99      -1.826   2.730  37.147  1.00  0.00           O  
ATOM   1632  CB  THR    99      -3.380   5.292  38.449  1.00  0.00           C  
ATOM   1633  CG2 THR    99      -3.306   6.481  39.429  1.00  0.00           C  
ATOM   1634  OG1 THR    99      -4.524   5.428  37.648  1.00  0.00           O  
ATOM   1635  H   THR    99      -3.132   6.507  36.114  1.00  0.00           H  
ATOM   1636  HA  THR    99      -1.283   4.925  37.964  1.00  0.00           H  
ATOM   1637  HB  THR    99      -3.332   4.393  39.062  1.00  0.00           H  
ATOM   1638  HG1 THR    99      -5.240   5.566  38.272  1.00  0.00           H  
ATOM   1639 HG21 THR    99      -2.432   6.490  40.081  1.00  0.00           H  
ATOM   1640 HG22 THR    99      -3.253   7.333  38.753  1.00  0.00           H  
ATOM   1641 HG23 THR    99      -4.171   6.613  40.079  1.00  0.00           H  
ATOM   1642  N   PHE   100      -3.324   3.536  35.745  1.00  0.00           N  
ATOM   1643  CA  PHE   100      -3.484   2.257  35.105  1.00  0.00           C  
ATOM   1644  C   PHE   100      -2.199   1.822  34.399  1.00  0.00           C  
ATOM   1645  O   PHE   100      -1.883   0.609  34.508  1.00  0.00           O  
ATOM   1646  CB  PHE   100      -4.638   2.463  34.132  1.00  0.00           C  
ATOM   1647  CG  PHE   100      -5.167   1.136  33.597  1.00  0.00           C  
ATOM   1648  CD1 PHE   100      -4.682   0.795  32.316  1.00  0.00           C  
ATOM   1649  CD2 PHE   100      -5.780   0.106  34.386  1.00  0.00           C  
ATOM   1650  CE1 PHE   100      -4.964  -0.485  31.803  1.00  0.00           C  
ATOM   1651  CE2 PHE   100      -6.130  -1.148  33.829  1.00  0.00           C  
ATOM   1652  CZ  PHE   100      -5.664  -1.462  32.509  1.00  0.00           C  
ATOM   1653  H   PHE   100      -3.907   4.354  35.640  1.00  0.00           H  
ATOM   1654  HA  PHE   100      -3.725   1.515  35.866  1.00  0.00           H  
ATOM   1655  HB2 PHE   100      -5.500   3.012  34.511  1.00  0.00           H  
ATOM   1656  HB3 PHE   100      -4.217   3.056  33.320  1.00  0.00           H  
ATOM   1657  HD1 PHE   100      -4.084   1.450  31.698  1.00  0.00           H  
ATOM   1658  HD2 PHE   100      -6.230   0.283  35.352  1.00  0.00           H  
ATOM   1659  HE1 PHE   100      -4.490  -0.688  30.854  1.00  0.00           H  
ATOM   1660  HE2 PHE   100      -6.747  -1.813  34.416  1.00  0.00           H  
ATOM   1661  HZ  PHE   100      -5.947  -2.415  32.086  1.00  0.00           H  
ATOM   1662  N   SER   101      -1.350   2.714  33.839  1.00  0.00           N  
ATOM   1663  CA  SER   101       0.045   2.414  33.488  1.00  0.00           C  
ATOM   1664  C   SER   101       0.854   1.969  34.724  1.00  0.00           C  
ATOM   1665  O   SER   101       1.398   0.833  34.790  1.00  0.00           O  
ATOM   1666  CB  SER   101       0.689   3.714  32.873  1.00  0.00           C  
ATOM   1667  OG  SER   101       1.875   3.427  32.369  1.00  0.00           O  
ATOM   1668  H   SER   101      -1.777   3.569  33.513  1.00  0.00           H  
ATOM   1669  HA  SER   101      -0.045   1.761  32.620  1.00  0.00           H  
ATOM   1670  HB2 SER   101       0.149   4.076  31.997  1.00  0.00           H  
ATOM   1671  HB3 SER   101       0.798   4.388  33.722  1.00  0.00           H  
ATOM   1672  HG  SER   101       2.415   4.178  32.627  1.00  0.00           H  
ATOM   1673  N   GLY   102       0.866   2.728  35.758  1.00  0.00           N  
ATOM   1674  CA  GLY   102       1.701   2.569  36.974  1.00  0.00           C  
ATOM   1675  C   GLY   102       3.206   2.921  36.875  1.00  0.00           C  
ATOM   1676  O   GLY   102       3.666   3.807  36.118  1.00  0.00           O  
ATOM   1677  H   GLY   102       0.581   3.692  35.660  1.00  0.00           H  
ATOM   1678  HA2 GLY   102       1.235   3.179  37.749  1.00  0.00           H  
ATOM   1679  HA3 GLY   102       1.697   1.491  37.133  1.00  0.00           H  
ATOM   1680  N   ASP   103       4.050   2.191  37.586  1.00  0.00           N  
ATOM   1681  CA  ASP   103       5.453   2.711  37.837  1.00  0.00           C  
ATOM   1682  C   ASP   103       6.424   2.523  36.584  1.00  0.00           C  
ATOM   1683  O   ASP   103       6.213   1.607  35.824  1.00  0.00           O  
ATOM   1684  CB  ASP   103       6.019   2.158  39.200  1.00  0.00           C  
ATOM   1685  CG  ASP   103       7.128   2.998  39.763  1.00  0.00           C  
ATOM   1686  OD1 ASP   103       7.984   2.424  40.461  1.00  0.00           O  
ATOM   1687  OD2 ASP   103       7.214   4.232  39.475  1.00  0.00           O1-
ATOM   1688  H   ASP   103       3.749   1.307  37.971  1.00  0.00           H  
ATOM   1689  HA  ASP   103       5.296   3.789  37.860  1.00  0.00           H  
ATOM   1690  HB2 ASP   103       5.245   1.860  39.907  1.00  0.00           H  
ATOM   1691  HB3 ASP   103       6.452   1.243  38.794  1.00  0.00           H  
ATOM   1692  N   PHE   104       7.479   3.386  36.499  1.00  0.00           N  
ATOM   1693  CA  PHE   104       8.523   3.185  35.458  1.00  0.00           C  
ATOM   1694  C   PHE   104       9.248   1.859  35.815  1.00  0.00           C  
ATOM   1695  O   PHE   104      10.097   1.879  36.739  1.00  0.00           O  
ATOM   1696  CB  PHE   104       9.479   4.338  35.602  1.00  0.00           C  
ATOM   1697  CG  PHE   104       9.245   5.503  34.622  1.00  0.00           C  
ATOM   1698  CD1 PHE   104      10.309   5.932  33.813  1.00  0.00           C  
ATOM   1699  CD2 PHE   104       7.973   6.104  34.408  1.00  0.00           C  
ATOM   1700  CE1 PHE   104      10.204   7.056  33.038  1.00  0.00           C  
ATOM   1701  CE2 PHE   104       7.833   7.184  33.504  1.00  0.00           C  
ATOM   1702  CZ  PHE   104       8.975   7.709  32.816  1.00  0.00           C  
ATOM   1703  H   PHE   104       7.534   4.150  37.157  1.00  0.00           H  
ATOM   1704  HA  PHE   104       8.179   3.155  34.424  1.00  0.00           H  
ATOM   1705  HB2 PHE   104       9.513   4.649  36.647  1.00  0.00           H  
ATOM   1706  HB3 PHE   104      10.479   3.951  35.412  1.00  0.00           H  
ATOM   1707  HD1 PHE   104      11.237   5.389  33.913  1.00  0.00           H  
ATOM   1708  HD2 PHE   104       7.180   5.588  34.930  1.00  0.00           H  
ATOM   1709  HE1 PHE   104      11.038   7.541  32.552  1.00  0.00           H  
ATOM   1710  HE2 PHE   104       6.837   7.579  33.376  1.00  0.00           H  
ATOM   1711  HZ  PHE   104       8.900   8.563  32.159  1.00  0.00           H  
ATOM   1712  N   MET   105       8.967   0.799  35.046  1.00  0.00           N  
ATOM   1713  CA  MET   105       9.597  -0.503  35.273  1.00  0.00           C  
ATOM   1714  C   MET   105      10.425  -0.907  34.058  1.00  0.00           C  
ATOM   1715  O   MET   105      10.254  -0.371  32.969  1.00  0.00           O  
ATOM   1716  CB  MET   105       8.523  -1.449  35.855  1.00  0.00           C  
ATOM   1717  CG  MET   105       7.216  -1.464  35.020  1.00  0.00           C  
ATOM   1718  SD  MET   105       6.006  -2.608  35.751  1.00  0.00           S  
ATOM   1719  CE  MET   105       4.451  -2.441  34.866  1.00  0.00           C  
ATOM   1720  H   MET   105       8.344   0.881  34.256  1.00  0.00           H  
ATOM   1721  HA  MET   105      10.339  -0.524  36.071  1.00  0.00           H  
ATOM   1722  HB2 MET   105       8.991  -2.421  36.015  1.00  0.00           H  
ATOM   1723  HB3 MET   105       8.171  -1.080  36.819  1.00  0.00           H  
ATOM   1724  HG2 MET   105       6.723  -0.494  34.974  1.00  0.00           H  
ATOM   1725  HG3 MET   105       7.425  -1.916  34.050  1.00  0.00           H  
ATOM   1726  HE1 MET   105       3.704  -3.089  35.322  1.00  0.00           H  
ATOM   1727  HE2 MET   105       4.257  -1.374  34.978  1.00  0.00           H  
ATOM   1728  HE3 MET   105       4.632  -2.675  33.817  1.00  0.00           H  
ATOM   1729  N   HIE   106      11.368  -1.837  34.221  1.00  0.00           N  
ATOM   1730  CA  HIE   106      12.017  -2.639  33.143  1.00  0.00           C  
ATOM   1731  C   HIE   106      11.061  -3.595  32.341  1.00  0.00           C  
ATOM   1732  O   HIE   106      10.421  -4.412  32.940  1.00  0.00           O  
ATOM   1733  CB  HIE   106      13.186  -3.442  33.648  1.00  0.00           C  
ATOM   1734  CG  HIE   106      14.428  -2.723  33.989  1.00  0.00           C  
ATOM   1735  CD2 HIE   106      15.362  -3.224  34.870  1.00  0.00           C  
ATOM   1736  ND1 HIE   106      15.097  -1.787  33.179  1.00  0.00           N  
ATOM   1737  CE1 HIE   106      16.292  -1.577  33.739  1.00  0.00           C  
ATOM   1738  NE2 HIE   106      16.450  -2.439  34.740  1.00  0.00           N  
ATOM   1739  H   HIE   106      11.288  -2.264  35.133  1.00  0.00           H  
ATOM   1740  HA  HIE   106      12.574  -1.987  32.470  1.00  0.00           H  
ATOM   1741  HB2 HIE   106      12.930  -4.033  34.527  1.00  0.00           H  
ATOM   1742  HB3 HIE   106      13.517  -4.182  32.919  1.00  0.00           H  
ATOM   1743  HD2 HIE   106      15.163  -3.950  35.645  1.00  0.00           H  
ATOM   1744  HE1 HIE   106      17.055  -0.849  33.505  1.00  0.00           H  
ATOM   1745  HE2 HIE   106      17.344  -2.499  35.207  1.00  0.00           H  
ATOM   1746  N   ARG   107      11.238  -3.580  31.058  1.00  0.00           N  
ATOM   1747  CA  ARG   107      10.638  -4.527  30.050  1.00  0.00           C  
ATOM   1748  C   ARG   107      11.249  -5.994  30.081  1.00  0.00           C  
ATOM   1749  O   ARG   107      12.443  -6.129  30.316  1.00  0.00           O  
ATOM   1750  CB  ARG   107      10.734  -4.008  28.619  1.00  0.00           C  
ATOM   1751  CG  ARG   107      11.997  -3.325  28.185  1.00  0.00           C  
ATOM   1752  CD  ARG   107      12.002  -2.780  26.843  1.00  0.00           C  
ATOM   1753  NE  ARG   107      13.179  -2.050  26.434  1.00  0.00           N  
ATOM   1754  CZ  ARG   107      13.555  -0.853  26.798  1.00  0.00           C  
ATOM   1755  NH1 ARG   107      13.149  -0.301  27.885  1.00  0.00           N1+
ATOM   1756  NH2 ARG   107      14.391  -0.211  26.003  1.00  0.00           N  
ATOM   1757  H   ARG   107      11.954  -2.946  30.733  1.00  0.00           H  
ATOM   1758  HA  ARG   107       9.581  -4.662  30.276  1.00  0.00           H  
ATOM   1759  HB2 ARG   107      10.577  -4.765  27.851  1.00  0.00           H  
ATOM   1760  HB3 ARG   107       9.920  -3.286  28.551  1.00  0.00           H  
ATOM   1761  HG2 ARG   107      12.371  -2.541  28.844  1.00  0.00           H  
ATOM   1762  HG3 ARG   107      12.762  -4.102  28.172  1.00  0.00           H  
ATOM   1763  HD2 ARG   107      11.810  -3.556  26.102  1.00  0.00           H  
ATOM   1764  HD3 ARG   107      11.165  -2.083  26.811  1.00  0.00           H  
ATOM   1765  HE  ARG   107      13.758  -2.391  25.680  1.00  0.00           H  
ATOM   1766 HH11 ARG   107      12.397  -0.741  28.396  1.00  0.00           H  
ATOM   1767 HH12 ARG   107      13.173   0.708  27.858  1.00  0.00           H  
ATOM   1768 HH21 ARG   107      14.693  -0.712  25.180  1.00  0.00           H  
ATOM   1769 HH22 ARG   107      14.710   0.716  26.247  1.00  0.00           H  
ATOM   1770  N   LEU   108      10.384  -6.970  29.979  1.00  0.00           N  
ATOM   1771  CA  LEU   108      10.674  -8.382  30.209  1.00  0.00           C  
ATOM   1772  C   LEU   108      11.200  -9.053  28.892  1.00  0.00           C  
ATOM   1773  O   LEU   108      10.498  -8.923  27.916  1.00  0.00           O  
ATOM   1774  CB  LEU   108       9.504  -9.032  31.009  1.00  0.00           C  
ATOM   1775  CG  LEU   108       9.105  -8.445  32.357  1.00  0.00           C  
ATOM   1776  CD1 LEU   108       8.033  -9.435  32.924  1.00  0.00           C  
ATOM   1777  CD2 LEU   108      10.217  -8.198  33.446  1.00  0.00           C  
ATOM   1778  H   LEU   108       9.543  -6.758  29.463  1.00  0.00           H  
ATOM   1779  HA  LEU   108      11.458  -8.456  30.963  1.00  0.00           H  
ATOM   1780  HB2 LEU   108       8.563  -9.008  30.460  1.00  0.00           H  
ATOM   1781  HB3 LEU   108       9.836 -10.033  31.283  1.00  0.00           H  
ATOM   1782  HG  LEU   108       8.665  -7.479  32.110  1.00  0.00           H  
ATOM   1783 HD11 LEU   108       7.470  -9.129  33.806  1.00  0.00           H  
ATOM   1784 HD12 LEU   108       7.396  -9.761  32.102  1.00  0.00           H  
ATOM   1785 HD13 LEU   108       8.458 -10.405  33.182  1.00  0.00           H  
ATOM   1786 HD21 LEU   108       9.786  -8.220  34.447  1.00  0.00           H  
ATOM   1787 HD22 LEU   108      11.010  -8.939  33.338  1.00  0.00           H  
ATOM   1788 HD23 LEU   108      10.569  -7.174  33.324  1.00  0.00           H  
ATOM   1789  N   PRO   109      12.255  -9.918  28.893  1.00  0.00           N  
ATOM   1790  CA  PRO   109      12.751 -10.668  27.793  1.00  0.00           C  
ATOM   1791  C   PRO   109      11.641 -11.632  27.240  1.00  0.00           C  
ATOM   1792  O   PRO   109      10.993 -12.338  28.036  1.00  0.00           O  
ATOM   1793  CB  PRO   109      14.006 -11.539  28.149  1.00  0.00           C  
ATOM   1794  CG  PRO   109      14.539 -10.743  29.362  1.00  0.00           C  
ATOM   1795  CD  PRO   109      13.221 -10.095  29.958  1.00  0.00           C  
ATOM   1796  HA  PRO   109      13.026  -9.913  27.056  1.00  0.00           H  
ATOM   1797  HB2 PRO   109      13.704 -12.534  28.475  1.00  0.00           H  
ATOM   1798  HB3 PRO   109      14.688 -11.767  27.331  1.00  0.00           H  
ATOM   1799  HG2 PRO   109      14.841 -11.386  30.189  1.00  0.00           H  
ATOM   1800  HG3 PRO   109      15.286  -9.991  29.110  1.00  0.00           H  
ATOM   1801  HD2 PRO   109      12.857 -10.830  30.676  1.00  0.00           H  
ATOM   1802  HD3 PRO   109      13.561  -9.137  30.351  1.00  0.00           H  
ATOM   1803  N   LEU   110      11.466 -11.777  25.913  1.00  0.00           N  
ATOM   1804  CA  LEU   110      10.503 -12.700  25.277  1.00  0.00           C  
ATOM   1805  C   LEU   110      11.248 -13.386  24.188  1.00  0.00           C  
ATOM   1806  O   LEU   110      11.627 -12.764  23.190  1.00  0.00           O  
ATOM   1807  CB  LEU   110       9.228 -11.921  24.940  1.00  0.00           C  
ATOM   1808  CG  LEU   110       8.026 -12.606  24.292  1.00  0.00           C  
ATOM   1809  CD1 LEU   110       6.882 -11.540  24.348  1.00  0.00           C  
ATOM   1810  CD2 LEU   110       8.286 -12.936  22.835  1.00  0.00           C  
ATOM   1811  H   LEU   110      12.142 -11.350  25.296  1.00  0.00           H  
ATOM   1812  HA  LEU   110      10.311 -13.464  26.031  1.00  0.00           H  
ATOM   1813  HB2 LEU   110       8.939 -11.474  25.891  1.00  0.00           H  
ATOM   1814  HB3 LEU   110       9.529 -11.049  24.359  1.00  0.00           H  
ATOM   1815  HG  LEU   110       7.777 -13.564  24.749  1.00  0.00           H  
ATOM   1816 HD11 LEU   110       6.363 -11.588  23.391  1.00  0.00           H  
ATOM   1817 HD12 LEU   110       6.204 -11.775  25.168  1.00  0.00           H  
ATOM   1818 HD13 LEU   110       7.297 -10.532  24.329  1.00  0.00           H  
ATOM   1819 HD21 LEU   110       8.817 -12.142  22.311  1.00  0.00           H  
ATOM   1820 HD22 LEU   110       8.782 -13.906  22.822  1.00  0.00           H  
ATOM   1821 HD23 LEU   110       7.376 -13.117  22.262  1.00  0.00           H  
ATOM   1822  N   LEU   111      11.350 -14.709  24.128  1.00  0.00           N  
ATOM   1823  CA  LEU   111      12.351 -15.422  23.373  1.00  0.00           C  
ATOM   1824  C   LEU   111      11.857 -15.811  21.981  1.00  0.00           C  
ATOM   1825  O   LEU   111      10.680 -15.990  21.717  1.00  0.00           O  
ATOM   1826  CB  LEU   111      12.704 -16.683  24.202  1.00  0.00           C  
ATOM   1827  CG  LEU   111      13.319 -16.384  25.642  1.00  0.00           C  
ATOM   1828  CD1 LEU   111      13.585 -17.647  26.482  1.00  0.00           C  
ATOM   1829  CD2 LEU   111      14.616 -15.593  25.696  1.00  0.00           C  
ATOM   1830  H   LEU   111      10.802 -15.207  24.815  1.00  0.00           H  
ATOM   1831  HA  LEU   111      13.333 -14.967  23.240  1.00  0.00           H  
ATOM   1832  HB2 LEU   111      11.825 -17.309  24.360  1.00  0.00           H  
ATOM   1833  HB3 LEU   111      13.367 -17.330  23.627  1.00  0.00           H  
ATOM   1834  HG  LEU   111      12.619 -15.779  26.218  1.00  0.00           H  
ATOM   1835 HD11 LEU   111      14.378 -18.230  26.013  1.00  0.00           H  
ATOM   1836 HD12 LEU   111      13.794 -17.316  27.499  1.00  0.00           H  
ATOM   1837 HD13 LEU   111      12.723 -18.308  26.393  1.00  0.00           H  
ATOM   1838 HD21 LEU   111      14.942 -15.335  26.703  1.00  0.00           H  
ATOM   1839 HD22 LEU   111      15.391 -16.185  25.210  1.00  0.00           H  
ATOM   1840 HD23 LEU   111      14.540 -14.591  25.273  1.00  0.00           H  
ATOM   1841  N   GLY   112      12.876 -16.218  21.149  1.00  0.00           N  
ATOM   1842  CA  GLY   112      12.613 -17.015  19.988  1.00  0.00           C  
ATOM   1843  C   GLY   112      12.774 -18.444  20.400  1.00  0.00           C  
ATOM   1844  O   GLY   112      13.636 -18.783  21.239  1.00  0.00           O  
ATOM   1845  H   GLY   112      13.842 -16.056  21.397  1.00  0.00           H  
ATOM   1846  HA2 GLY   112      11.598 -16.814  19.647  1.00  0.00           H  
ATOM   1847  HA3 GLY   112      13.352 -16.930  19.191  1.00  0.00           H  
ATOM   1848  N   GLU   113      11.859 -19.290  19.987  1.00  0.00           N  
ATOM   1849  CA  GLU   113      11.778 -20.702  20.258  1.00  0.00           C  
ATOM   1850  C   GLU   113      11.873 -21.576  19.000  1.00  0.00           C  
ATOM   1851  O   GLU   113      11.542 -21.112  17.924  1.00  0.00           O  
ATOM   1852  CB  GLU   113      10.587 -20.960  21.158  1.00  0.00           C  
ATOM   1853  CG  GLU   113      10.418 -22.461  21.582  1.00  0.00           C  
ATOM   1854  CD  GLU   113      11.476 -22.858  22.632  1.00  0.00           C  
ATOM   1855  OE1 GLU   113      12.290 -23.722  22.289  1.00  0.00           O  
ATOM   1856  OE2 GLU   113      11.692 -22.206  23.713  1.00  0.00           O1-
ATOM   1857  H   GLU   113      11.249 -18.952  19.256  1.00  0.00           H  
ATOM   1858  HA  GLU   113      12.683 -20.928  20.822  1.00  0.00           H  
ATOM   1859  HB2 GLU   113      10.643 -20.284  22.011  1.00  0.00           H  
ATOM   1860  HB3 GLU   113       9.754 -20.757  20.485  1.00  0.00           H  
ATOM   1861  HG2 GLU   113       9.440 -22.515  22.061  1.00  0.00           H  
ATOM   1862  HG3 GLU   113      10.354 -23.188  20.773  1.00  0.00           H  
ATOM   1863  N   LYS   114      12.349 -22.829  19.170  1.00  0.00           N  
ATOM   1864  CA  LYS   114      12.489 -23.709  18.009  1.00  0.00           C  
ATOM   1865  C   LYS   114      11.180 -24.466  17.709  1.00  0.00           C  
ATOM   1866  O   LYS   114      10.729 -25.354  18.398  1.00  0.00           O  
ATOM   1867  CB  LYS   114      13.652 -24.676  18.315  1.00  0.00           C  
ATOM   1868  CG  LYS   114      14.005 -25.543  17.072  1.00  0.00           C  
ATOM   1869  CD  LYS   114      15.264 -26.394  17.379  1.00  0.00           C  
ATOM   1870  CE  LYS   114      15.619 -27.345  16.141  1.00  0.00           C  
ATOM   1871  NZ  LYS   114      14.568 -28.228  15.702  1.00  0.00           N1+
ATOM   1872  H   LYS   114      12.503 -23.175  20.106  1.00  0.00           H  
ATOM   1873  HA  LYS   114      12.690 -23.120  17.114  1.00  0.00           H  
ATOM   1874  HB2 LYS   114      14.456 -24.187  18.864  1.00  0.00           H  
ATOM   1875  HB3 LYS   114      13.339 -25.312  19.143  1.00  0.00           H  
ATOM   1876  HG2 LYS   114      13.120 -26.147  16.874  1.00  0.00           H  
ATOM   1877  HG3 LYS   114      14.239 -25.002  16.155  1.00  0.00           H  
ATOM   1878  HD2 LYS   114      16.049 -25.666  17.585  1.00  0.00           H  
ATOM   1879  HD3 LYS   114      15.040 -26.955  18.286  1.00  0.00           H  
ATOM   1880  HE2 LYS   114      15.910 -26.745  15.279  1.00  0.00           H  
ATOM   1881  HE3 LYS   114      16.547 -27.890  16.311  1.00  0.00           H  
ATOM   1882  HZ1 LYS   114      13.860 -27.751  15.161  1.00  0.00           H  
ATOM   1883  HZ2 LYS   114      14.948 -29.056  15.268  1.00  0.00           H  
ATOM   1884  HZ3 LYS   114      13.983 -28.584  16.445  1.00  0.00           H  
ATOM   1885  N   GLN   115      10.511 -23.932  16.669  1.00  0.00           N  
ATOM   1886  CA  GLN   115       9.218 -24.382  16.118  1.00  0.00           C  
ATOM   1887  C   GLN   115       9.314 -24.816  14.603  1.00  0.00           C  
ATOM   1888  O   GLN   115      10.222 -24.418  13.915  1.00  0.00           O  
ATOM   1889  CB  GLN   115       8.187 -23.308  16.471  1.00  0.00           C  
ATOM   1890  CG  GLN   115       7.792 -23.015  17.916  1.00  0.00           C  
ATOM   1891  CD  GLN   115       6.981 -24.155  18.628  1.00  0.00           C  
ATOM   1892  NE2 GLN   115       6.428 -23.876  19.804  1.00  0.00           N  
ATOM   1893  OE1 GLN   115       6.808 -25.254  18.122  1.00  0.00           O  
ATOM   1894  H   GLN   115      10.794 -23.081  16.203  1.00  0.00           H  
ATOM   1895  HA  GLN   115       8.951 -25.298  16.645  1.00  0.00           H  
ATOM   1896  HB2 GLN   115       8.515 -22.386  15.991  1.00  0.00           H  
ATOM   1897  HB3 GLN   115       7.234 -23.708  16.126  1.00  0.00           H  
ATOM   1898  HG2 GLN   115       8.690 -22.859  18.514  1.00  0.00           H  
ATOM   1899  HG3 GLN   115       7.159 -22.129  17.893  1.00  0.00           H  
ATOM   1900 HE21 GLN   115       5.924 -24.542  20.372  1.00  0.00           H  
ATOM   1901 HE22 GLN   115       6.235 -22.907  20.009  1.00  0.00           H  
ATOM   1902  N   GLU   116       8.399 -25.672  14.131  1.00  0.00           N  
ATOM   1903  CA  GLU   116       8.396 -25.881  12.668  1.00  0.00           C  
ATOM   1904  C   GLU   116       7.908 -24.713  11.829  1.00  0.00           C  
ATOM   1905  O   GLU   116       8.587 -24.394  10.852  1.00  0.00           O  
ATOM   1906  CB  GLU   116       7.565 -27.170  12.313  1.00  0.00           C  
ATOM   1907  CG  GLU   116       8.024 -28.463  13.094  1.00  0.00           C  
ATOM   1908  CD  GLU   116       9.486 -28.890  12.775  1.00  0.00           C  
ATOM   1909  OE1 GLU   116       9.973 -28.646  11.644  1.00  0.00           O  
ATOM   1910  OE2 GLU   116      10.097 -29.572  13.652  1.00  0.00           O1-
ATOM   1911  H   GLU   116       7.765 -26.196  14.717  1.00  0.00           H  
ATOM   1912  HA  GLU   116       9.370 -26.194  12.292  1.00  0.00           H  
ATOM   1913  HB2 GLU   116       6.518 -26.988  12.558  1.00  0.00           H  
ATOM   1914  HB3 GLU   116       7.612 -27.515  11.280  1.00  0.00           H  
ATOM   1915  HG2 GLU   116       7.910 -28.289  14.164  1.00  0.00           H  
ATOM   1916  HG3 GLU   116       7.433 -29.321  12.774  1.00  0.00           H  
ATOM   1917  N   ALA   117       6.731 -24.208  12.160  1.00  0.00           N  
ATOM   1918  CA  ALA   117       6.210 -22.989  11.613  1.00  0.00           C  
ATOM   1919  C   ALA   117       6.933 -21.755  12.162  1.00  0.00           C  
ATOM   1920  O   ALA   117       6.881 -21.396  13.347  1.00  0.00           O  
ATOM   1921  CB  ALA   117       4.706 -22.999  11.853  1.00  0.00           C  
ATOM   1922  H   ALA   117       6.255 -24.507  12.999  1.00  0.00           H  
ATOM   1923  HA  ALA   117       6.534 -22.989  10.572  1.00  0.00           H  
ATOM   1924  HB1 ALA   117       4.343 -23.948  11.458  1.00  0.00           H  
ATOM   1925  HB2 ALA   117       4.549 -22.899  12.927  1.00  0.00           H  
ATOM   1926  HB3 ALA   117       4.188 -22.094  11.537  1.00  0.00           H  
ATOM   1927  N   LYS   118       7.505 -20.919  11.271  1.00  0.00           N  
ATOM   1928  CA  LYS   118       8.143 -19.634  11.514  1.00  0.00           C  
ATOM   1929  C   LYS   118       7.199 -18.602  12.221  1.00  0.00           C  
ATOM   1930  O   LYS   118       7.573 -17.939  13.187  1.00  0.00           O  
ATOM   1931  CB  LYS   118       8.735 -19.238  10.159  1.00  0.00           C  
ATOM   1932  CG  LYS   118       9.502 -17.920  10.082  1.00  0.00           C  
ATOM   1933  CD  LYS   118       8.726 -16.607   9.918  1.00  0.00           C  
ATOM   1934  CE  LYS   118       7.519 -16.624   8.918  1.00  0.00           C  
ATOM   1935  NZ  LYS   118       7.823 -16.890   7.502  1.00  0.00           N1+
ATOM   1936  H   LYS   118       7.183 -21.021  10.319  1.00  0.00           H  
ATOM   1937  HA  LYS   118       9.019 -19.700  12.159  1.00  0.00           H  
ATOM   1938  HB2 LYS   118       9.474 -19.992   9.887  1.00  0.00           H  
ATOM   1939  HB3 LYS   118       7.881 -19.215   9.482  1.00  0.00           H  
ATOM   1940  HG2 LYS   118      10.163 -17.810  10.941  1.00  0.00           H  
ATOM   1941  HG3 LYS   118      10.246 -17.969   9.288  1.00  0.00           H  
ATOM   1942  HD2 LYS   118       8.375 -16.254  10.888  1.00  0.00           H  
ATOM   1943  HD3 LYS   118       9.392 -15.859   9.487  1.00  0.00           H  
ATOM   1944  HE2 LYS   118       6.863 -17.451   9.188  1.00  0.00           H  
ATOM   1945  HE3 LYS   118       6.978 -15.698   9.112  1.00  0.00           H  
ATOM   1946  HZ1 LYS   118       7.023 -16.656   6.933  1.00  0.00           H  
ATOM   1947  HZ2 LYS   118       8.654 -16.506   7.075  1.00  0.00           H  
ATOM   1948  HZ3 LYS   118       7.819 -17.888   7.343  1.00  0.00           H  
ATOM   1949  N   GLU   119       5.851 -18.738  11.948  1.00  0.00           N  
ATOM   1950  CA  GLU   119       4.906 -17.922  12.647  1.00  0.00           C  
ATOM   1951  C   GLU   119       4.646 -18.399  14.130  1.00  0.00           C  
ATOM   1952  O   GLU   119       4.281 -17.573  15.010  1.00  0.00           O  
ATOM   1953  CB  GLU   119       3.509 -18.047  11.912  1.00  0.00           C  
ATOM   1954  CG  GLU   119       2.464 -16.946  12.282  1.00  0.00           C  
ATOM   1955  CD  GLU   119       1.047 -17.558  12.521  1.00  0.00           C  
ATOM   1956  OE1 GLU   119       0.246 -17.296  11.694  1.00  0.00           O  
ATOM   1957  OE2 GLU   119       0.809 -18.305  13.526  1.00  0.00           O1-
ATOM   1958  H   GLU   119       5.572 -19.390  11.229  1.00  0.00           H  
ATOM   1959  HA  GLU   119       5.136 -16.858  12.607  1.00  0.00           H  
ATOM   1960  HB2 GLU   119       3.800 -17.914  10.871  1.00  0.00           H  
ATOM   1961  HB3 GLU   119       3.095 -19.031  12.135  1.00  0.00           H  
ATOM   1962  HG2 GLU   119       2.834 -16.392  13.145  1.00  0.00           H  
ATOM   1963  HG3 GLU   119       2.494 -16.156  11.532  1.00  0.00           H  
ATOM   1964  N   ASN   120       4.824 -19.682  14.421  1.00  0.00           N  
ATOM   1965  CA  ASN   120       4.881 -20.266  15.811  1.00  0.00           C  
ATOM   1966  C   ASN   120       6.176 -19.843  16.588  1.00  0.00           C  
ATOM   1967  O   ASN   120       5.997 -19.404  17.763  1.00  0.00           O  
ATOM   1968  CB  ASN   120       4.739 -21.788  15.763  1.00  0.00           C  
ATOM   1969  CG  ASN   120       4.167 -22.532  16.967  1.00  0.00           C  
ATOM   1970  ND2 ASN   120       4.216 -23.886  17.095  1.00  0.00           N  
ATOM   1971  OD1 ASN   120       3.606 -21.941  17.808  1.00  0.00           O  
ATOM   1972  H   ASN   120       5.021 -20.377  13.715  1.00  0.00           H  
ATOM   1973  HA  ASN   120       4.003 -19.894  16.339  1.00  0.00           H  
ATOM   1974  HB2 ASN   120       4.023 -22.065  14.989  1.00  0.00           H  
ATOM   1975  HB3 ASN   120       5.704 -22.216  15.491  1.00  0.00           H  
ATOM   1976 HD21 ASN   120       3.862 -24.152  18.003  1.00  0.00           H  
ATOM   1977 HD22 ASN   120       4.542 -24.434  16.312  1.00  0.00           H  
ATOM   1978  N   GLY   121       7.314 -20.120  15.926  1.00  0.00           N  
ATOM   1979  CA  GLY   121       8.535 -19.539  16.400  1.00  0.00           C  
ATOM   1980  C   GLY   121       9.787 -19.747  15.586  1.00  0.00           C  
ATOM   1981  O   GLY   121       9.839 -20.540  14.621  1.00  0.00           O  
ATOM   1982  H   GLY   121       7.219 -20.190  14.923  1.00  0.00           H  
ATOM   1983  HA2 GLY   121       8.334 -18.473  16.503  1.00  0.00           H  
ATOM   1984  HA3 GLY   121       8.722 -19.990  17.375  1.00  0.00           H  
ATOM   1985  N   THR   122      10.862 -19.048  15.903  1.00  0.00           N  
ATOM   1986  CA  THR   122      12.198 -19.117  15.356  1.00  0.00           C  
ATOM   1987  C   THR   122      13.226 -18.891  16.464  1.00  0.00           C  
ATOM   1988  O   THR   122      12.928 -18.149  17.343  1.00  0.00           O  
ATOM   1989  CB  THR   122      12.473 -18.244  14.046  1.00  0.00           C  
ATOM   1990  CG2 THR   122      12.568 -16.710  14.312  1.00  0.00           C  
ATOM   1991  OG1 THR   122      13.701 -18.558  13.475  1.00  0.00           O  
ATOM   1992  H   THR   122      10.672 -18.347  16.605  1.00  0.00           H  
ATOM   1993  HA  THR   122      12.302 -20.157  15.050  1.00  0.00           H  
ATOM   1994  HB  THR   122      11.615 -18.528  13.438  1.00  0.00           H  
ATOM   1995  HG1 THR   122      13.614 -19.239  12.803  1.00  0.00           H  
ATOM   1996 HG21 THR   122      11.843 -16.490  15.095  1.00  0.00           H  
ATOM   1997 HG22 THR   122      13.478 -16.404  14.828  1.00  0.00           H  
ATOM   1998 HG23 THR   122      12.366 -16.229  13.355  1.00  0.00           H  
ATOM   1999  N   ASN   123      14.439 -19.477  16.310  1.00  0.00           N  
ATOM   2000  CA  ASN   123      15.438 -19.384  17.390  1.00  0.00           C  
ATOM   2001  C   ASN   123      16.266 -18.078  17.320  1.00  0.00           C  
ATOM   2002  O   ASN   123      17.038 -17.827  18.242  1.00  0.00           O  
ATOM   2003  CB  ASN   123      16.157 -20.737  17.418  1.00  0.00           C  
ATOM   2004  CG  ASN   123      17.109 -20.792  18.582  1.00  0.00           C  
ATOM   2005  ND2 ASN   123      18.318 -21.253  18.490  1.00  0.00           N  
ATOM   2006  OD1 ASN   123      16.771 -20.554  19.715  1.00  0.00           O  
ATOM   2007  H   ASN   123      14.625 -20.081  15.522  1.00  0.00           H  
ATOM   2008  HA  ASN   123      14.961 -19.350  18.370  1.00  0.00           H  
ATOM   2009  HB2 ASN   123      15.409 -21.518  17.557  1.00  0.00           H  
ATOM   2010  HB3 ASN   123      16.678 -20.928  16.481  1.00  0.00           H  
ATOM   2011 HD21 ASN   123      18.761 -21.182  19.394  1.00  0.00           H  
ATOM   2012 HD22 ASN   123      18.610 -21.826  17.711  1.00  0.00           H  
ATOM   2013  N   LEU   124      16.057 -17.198  16.356  1.00  0.00           N  
ATOM   2014  CA  LEU   124      16.868 -15.968  16.060  1.00  0.00           C  
ATOM   2015  C   LEU   124      16.383 -14.772  16.916  1.00  0.00           C  
ATOM   2016  O   LEU   124      15.216 -14.578  17.125  1.00  0.00           O  
ATOM   2017  CB  LEU   124      16.866 -15.577  14.536  1.00  0.00           C  
ATOM   2018  CG  LEU   124      17.210 -16.629  13.428  1.00  0.00           C  
ATOM   2019  CD1 LEU   124      16.563 -16.230  12.146  1.00  0.00           C  
ATOM   2020  CD2 LEU   124      18.735 -17.001  13.315  1.00  0.00           C  
ATOM   2021  H   LEU   124      15.338 -17.359  15.665  1.00  0.00           H  
ATOM   2022  HA  LEU   124      17.889 -16.169  16.386  1.00  0.00           H  
ATOM   2023  HB2 LEU   124      15.816 -15.320  14.398  1.00  0.00           H  
ATOM   2024  HB3 LEU   124      17.476 -14.721  14.250  1.00  0.00           H  
ATOM   2025  HG  LEU   124      16.651 -17.496  13.779  1.00  0.00           H  
ATOM   2026 HD11 LEU   124      15.547 -15.843  12.231  1.00  0.00           H  
ATOM   2027 HD12 LEU   124      17.201 -15.520  11.619  1.00  0.00           H  
ATOM   2028 HD13 LEU   124      16.567 -17.098  11.487  1.00  0.00           H  
ATOM   2029 HD21 LEU   124      18.930 -17.555  14.233  1.00  0.00           H  
ATOM   2030 HD22 LEU   124      18.784 -17.636  12.431  1.00  0.00           H  
ATOM   2031 HD23 LEU   124      19.279 -16.057  13.284  1.00  0.00           H  
ATOM   2032  N   THR   125      17.335 -13.837  17.183  1.00  0.00           N  
ATOM   2033  CA  THR   125      17.098 -12.434  17.539  1.00  0.00           C  
ATOM   2034  C   THR   125      18.149 -11.506  17.058  1.00  0.00           C  
ATOM   2035  O   THR   125      19.335 -11.842  16.981  1.00  0.00           O  
ATOM   2036  CB  THR   125      16.950 -12.474  19.113  1.00  0.00           C  
ATOM   2037  CG2 THR   125      18.085 -13.219  19.780  1.00  0.00           C  
ATOM   2038  OG1 THR   125      16.947 -11.244  19.737  1.00  0.00           O  
ATOM   2039  H   THR   125      18.183 -13.959  16.647  1.00  0.00           H  
ATOM   2040  HA  THR   125      16.143 -12.086  17.143  1.00  0.00           H  
ATOM   2041  HB  THR   125      15.994 -12.985  19.234  1.00  0.00           H  
ATOM   2042  HG1 THR   125      16.153 -10.815  19.408  1.00  0.00           H  
ATOM   2043 HG21 THR   125      18.007 -14.302  19.690  1.00  0.00           H  
ATOM   2044 HG22 THR   125      19.106 -12.884  19.596  1.00  0.00           H  
ATOM   2045 HG23 THR   125      17.944 -13.033  20.845  1.00  0.00           H  
ATOM   2046  N   PHE   126      17.759 -10.336  16.596  1.00  0.00           N  
ATOM   2047  CA  PHE   126      18.587  -9.270  15.984  1.00  0.00           C  
ATOM   2048  C   PHE   126      18.325  -7.842  16.634  1.00  0.00           C  
ATOM   2049  O   PHE   126      18.933  -6.935  16.098  1.00  0.00           O  
ATOM   2050  CB  PHE   126      18.626  -9.271  14.391  1.00  0.00           C  
ATOM   2051  CG  PHE   126      18.761 -10.618  13.678  1.00  0.00           C  
ATOM   2052  CD1 PHE   126      17.832 -11.161  12.791  1.00  0.00           C  
ATOM   2053  CD2 PHE   126      19.905 -11.307  13.927  1.00  0.00           C  
ATOM   2054  CE1 PHE   126      18.090 -12.381  12.101  1.00  0.00           C  
ATOM   2055  CE2 PHE   126      20.172 -12.540  13.273  1.00  0.00           C  
ATOM   2056  CZ  PHE   126      19.286 -13.070  12.368  1.00  0.00           C  
ATOM   2057  H   PHE   126      16.790 -10.108  16.770  1.00  0.00           H  
ATOM   2058  HA  PHE   126      19.605  -9.480  16.313  1.00  0.00           H  
ATOM   2059  HB2 PHE   126      17.713  -8.872  13.949  1.00  0.00           H  
ATOM   2060  HB3 PHE   126      19.513  -8.704  14.108  1.00  0.00           H  
ATOM   2061  HD1 PHE   126      16.912 -10.640  12.572  1.00  0.00           H  
ATOM   2062  HD2 PHE   126      20.640 -10.959  14.637  1.00  0.00           H  
ATOM   2063  HE1 PHE   126      17.428 -12.900  11.423  1.00  0.00           H  
ATOM   2064  HE2 PHE   126      21.098 -13.093  13.239  1.00  0.00           H  
ATOM   2065  HZ  PHE   126      19.566 -14.010  11.914  1.00  0.00           H  
ATOM   2066  N   ILE   127      17.434  -7.676  17.593  1.00  0.00           N  
ATOM   2067  CA  ILE   127      17.069  -6.355  18.244  1.00  0.00           C  
ATOM   2068  C   ILE   127      18.263  -5.826  19.103  1.00  0.00           C  
ATOM   2069  O   ILE   127      18.878  -6.494  19.923  1.00  0.00           O  
ATOM   2070  CB  ILE   127      15.765  -6.634  19.015  1.00  0.00           C  
ATOM   2071  CG1 ILE   127      15.041  -5.268  19.209  1.00  0.00           C  
ATOM   2072  CG2 ILE   127      15.854  -7.407  20.373  1.00  0.00           C  
ATOM   2073  CD1 ILE   127      13.744  -5.330  20.003  1.00  0.00           C  
ATOM   2074  H   ILE   127      16.828  -8.462  17.782  1.00  0.00           H  
ATOM   2075  HA  ILE   127      16.826  -5.630  17.466  1.00  0.00           H  
ATOM   2076  HB  ILE   127      15.131  -7.134  18.283  1.00  0.00           H  
ATOM   2077 HG12 ILE   127      15.723  -4.620  19.759  1.00  0.00           H  
ATOM   2078 HG13 ILE   127      14.804  -4.818  18.245  1.00  0.00           H  
ATOM   2079 HG21 ILE   127      14.839  -7.764  20.547  1.00  0.00           H  
ATOM   2080 HG22 ILE   127      16.593  -8.194  20.226  1.00  0.00           H  
ATOM   2081 HG23 ILE   127      16.226  -6.720  21.134  1.00  0.00           H  
ATOM   2082 HD11 ILE   127      13.919  -5.461  21.071  1.00  0.00           H  
ATOM   2083 HD12 ILE   127      13.192  -4.392  19.944  1.00  0.00           H  
ATOM   2084 HD13 ILE   127      13.164  -6.155  19.590  1.00  0.00           H  
ATOM   2085  N   GLY   128      18.567  -4.505  18.949  1.00  0.00           N  
ATOM   2086  CA  GLY   128      19.672  -3.848  19.757  1.00  0.00           C  
ATOM   2087  C   GLY   128      19.157  -2.976  20.896  1.00  0.00           C  
ATOM   2088  O   GLY   128      19.858  -2.133  21.475  1.00  0.00           O  
ATOM   2089  H   GLY   128      18.162  -3.983  18.185  1.00  0.00           H  
ATOM   2090  HA2 GLY   128      20.493  -4.510  20.035  1.00  0.00           H  
ATOM   2091  HA3 GLY   128      20.026  -3.075  19.075  1.00  0.00           H  
ATOM   2092  N   ASP   129      17.911  -3.230  21.289  1.00  0.00           N  
ATOM   2093  CA  ASP   129      17.243  -2.487  22.300  1.00  0.00           C  
ATOM   2094  C   ASP   129      17.908  -2.664  23.616  1.00  0.00           C  
ATOM   2095  O   ASP   129      18.471  -3.740  23.799  1.00  0.00           O  
ATOM   2096  CB  ASP   129      15.766  -2.998  22.383  1.00  0.00           C  
ATOM   2097  CG  ASP   129      15.167  -2.325  23.620  1.00  0.00           C  
ATOM   2098  OD1 ASP   129      15.064  -2.996  24.683  1.00  0.00           O  
ATOM   2099  OD2 ASP   129      14.836  -1.133  23.533  1.00  0.00           O1-
ATOM   2100  H   ASP   129      17.465  -4.005  20.819  1.00  0.00           H  
ATOM   2101  HA  ASP   129      17.183  -1.440  22.001  1.00  0.00           H  
ATOM   2102  HB2 ASP   129      15.141  -2.781  21.517  1.00  0.00           H  
ATOM   2103  HB3 ASP   129      15.800  -4.069  22.584  1.00  0.00           H  
ATOM   2104  N   LYS   130      18.054  -1.663  24.446  1.00  0.00           N  
ATOM   2105  CA  LYS   130      18.794  -1.665  25.673  1.00  0.00           C  
ATOM   2106  C   LYS   130      17.910  -1.313  26.837  1.00  0.00           C  
ATOM   2107  O   LYS   130      17.518  -0.172  27.114  1.00  0.00           O  
ATOM   2108  CB  LYS   130      19.858  -0.567  25.534  1.00  0.00           C  
ATOM   2109  CG  LYS   130      20.945  -0.901  24.512  1.00  0.00           C  
ATOM   2110  CD  LYS   130      22.033   0.154  24.488  1.00  0.00           C  
ATOM   2111  CE  LYS   130      21.470   1.475  23.669  1.00  0.00           C  
ATOM   2112  NZ  LYS   130      21.916   2.750  24.203  1.00  0.00           N1+
ATOM   2113  H   LYS   130      17.764  -0.789  24.031  1.00  0.00           H  
ATOM   2114  HA  LYS   130      19.279  -2.589  25.986  1.00  0.00           H  
ATOM   2115  HB2 LYS   130      19.408   0.364  25.191  1.00  0.00           H  
ATOM   2116  HB3 LYS   130      20.367  -0.473  26.493  1.00  0.00           H  
ATOM   2117  HG2 LYS   130      21.510  -1.771  24.845  1.00  0.00           H  
ATOM   2118  HG3 LYS   130      20.552  -1.041  23.505  1.00  0.00           H  
ATOM   2119  HD2 LYS   130      22.239   0.492  25.504  1.00  0.00           H  
ATOM   2120  HD3 LYS   130      22.897  -0.260  23.969  1.00  0.00           H  
ATOM   2121  HE2 LYS   130      21.715   1.303  22.620  1.00  0.00           H  
ATOM   2122  HE3 LYS   130      20.387   1.426  23.781  1.00  0.00           H  
ATOM   2123  HZ1 LYS   130      22.904   2.771  23.991  1.00  0.00           H  
ATOM   2124  HZ2 LYS   130      21.477   3.529  23.734  1.00  0.00           H  
ATOM   2125  HZ3 LYS   130      21.703   2.758  25.190  1.00  0.00           H  
ATOM   2126  N   THR   131      17.506  -2.365  27.566  1.00  0.00           N  
ATOM   2127  CA  THR   131      16.478  -2.292  28.650  1.00  0.00           C  
ATOM   2128  C   THR   131      16.779  -1.320  29.716  1.00  0.00           C  
ATOM   2129  O   THR   131      17.834  -1.339  30.348  1.00  0.00           O  
ATOM   2130  CB  THR   131      16.217  -3.632  29.262  1.00  0.00           C  
ATOM   2131  CG2 THR   131      15.139  -3.717  30.413  1.00  0.00           C  
ATOM   2132  OG1 THR   131      15.819  -4.617  28.309  1.00  0.00           O  
ATOM   2133  H   THR   131      17.866  -3.271  27.303  1.00  0.00           H  
ATOM   2134  HA  THR   131      15.494  -2.003  28.280  1.00  0.00           H  
ATOM   2135  HB  THR   131      17.143  -4.020  29.688  1.00  0.00           H  
ATOM   2136  HG1 THR   131      15.570  -5.418  28.777  1.00  0.00           H  
ATOM   2137 HG21 THR   131      14.141  -3.538  30.012  1.00  0.00           H  
ATOM   2138 HG22 THR   131      15.069  -4.743  30.775  1.00  0.00           H  
ATOM   2139 HG23 THR   131      15.470  -3.028  31.190  1.00  0.00           H  
ATOM   2140  N   ALA   132      15.834  -0.399  29.930  1.00  0.00           N  
ATOM   2141  CA  ALA   132      16.008   0.700  30.883  1.00  0.00           C  
ATOM   2142  C   ALA   132      14.649   0.888  31.568  1.00  0.00           C  
ATOM   2143  O   ALA   132      13.602   0.554  31.061  1.00  0.00           O  
ATOM   2144  CB  ALA   132      16.436   1.945  30.111  1.00  0.00           C  
ATOM   2145  H   ALA   132      14.950  -0.472  29.448  1.00  0.00           H  
ATOM   2146  HA  ALA   132      16.753   0.373  31.609  1.00  0.00           H  
ATOM   2147  HB1 ALA   132      17.502   1.818  29.923  1.00  0.00           H  
ATOM   2148  HB2 ALA   132      15.742   2.167  29.300  1.00  0.00           H  
ATOM   2149  HB3 ALA   132      16.408   2.871  30.686  1.00  0.00           H  
ATOM   2150  N   MET   133      14.611   1.582  32.725  1.00  0.00           N  
ATOM   2151  CA  MET   133      13.358   1.792  33.482  1.00  0.00           C  
ATOM   2152  C   MET   133      12.455   2.879  32.804  1.00  0.00           C  
ATOM   2153  O   MET   133      12.817   4.042  32.658  1.00  0.00           O  
ATOM   2154  CB  MET   133      13.616   2.123  34.980  1.00  0.00           C  
ATOM   2155  CG  MET   133      13.627   0.817  35.834  1.00  0.00           C  
ATOM   2156  SD  MET   133      14.511   0.834  37.432  1.00  0.00           S  
ATOM   2157  CE  MET   133      16.056   0.120  36.853  1.00  0.00           C  
ATOM   2158  H   MET   133      15.458   1.877  33.189  1.00  0.00           H  
ATOM   2159  HA  MET   133      12.816   0.850  33.415  1.00  0.00           H  
ATOM   2160  HB2 MET   133      14.584   2.587  35.168  1.00  0.00           H  
ATOM   2161  HB3 MET   133      12.886   2.851  35.335  1.00  0.00           H  
ATOM   2162  HG2 MET   133      12.612   0.461  36.009  1.00  0.00           H  
ATOM   2163  HG3 MET   133      14.190   0.111  35.224  1.00  0.00           H  
ATOM   2164  HE1 MET   133      15.761  -0.896  36.590  1.00  0.00           H  
ATOM   2165  HE2 MET   133      16.394   0.695  35.991  1.00  0.00           H  
ATOM   2166  HE3 MET   133      16.806   0.225  37.638  1.00  0.00           H  
ATOM   2167  N   HIE   134      11.248   2.489  32.428  1.00  0.00           N  
ATOM   2168  CA  HIE   134      10.347   3.327  31.549  1.00  0.00           C  
ATOM   2169  C   HIE   134       8.825   3.273  31.784  1.00  0.00           C  
ATOM   2170  O   HIE   134       8.305   2.292  32.255  1.00  0.00           O  
ATOM   2171  CB  HIE   134      10.744   2.907  30.083  1.00  0.00           C  
ATOM   2172  CG  HIE   134      10.623   3.929  28.980  1.00  0.00           C  
ATOM   2173  CD2 HIE   134       9.567   3.937  28.163  1.00  0.00           C  
ATOM   2174  ND1 HIE   134      11.501   4.898  28.756  1.00  0.00           N  
ATOM   2175  CE1 HIE   134      10.857   5.608  27.809  1.00  0.00           C  
ATOM   2176  NE2 HIE   134       9.739   5.019  27.388  1.00  0.00           N  
ATOM   2177  H   HIE   134      10.859   1.586  32.661  1.00  0.00           H  
ATOM   2178  HA  HIE   134      10.653   4.373  31.506  1.00  0.00           H  
ATOM   2179  HB2 HIE   134      11.760   2.511  30.064  1.00  0.00           H  
ATOM   2180  HB3 HIE   134      10.217   1.994  29.805  1.00  0.00           H  
ATOM   2181  HD2 HIE   134       8.692   3.308  28.087  1.00  0.00           H  
ATOM   2182  HE1 HIE   134      11.301   6.436  27.275  1.00  0.00           H  
ATOM   2183  HE2 HIE   134       9.115   5.353  26.667  1.00  0.00           H  
ATOM   2184  N   GLU   135       8.140   4.328  31.391  1.00  0.00           N  
ATOM   2185  CA  GLU   135       6.716   4.530  31.546  1.00  0.00           C  
ATOM   2186  C   GLU   135       5.988   3.312  30.903  1.00  0.00           C  
ATOM   2187  O   GLU   135       6.242   3.076  29.716  1.00  0.00           O  
ATOM   2188  CB  GLU   135       6.354   5.829  30.810  1.00  0.00           C  
ATOM   2189  CG  GLU   135       4.841   6.094  30.695  1.00  0.00           C  
ATOM   2190  CD  GLU   135       4.045   6.411  31.925  1.00  0.00           C  
ATOM   2191  OE1 GLU   135       3.893   7.610  32.248  1.00  0.00           O  
ATOM   2192  OE2 GLU   135       3.580   5.498  32.692  1.00  0.00           O1-
ATOM   2193  H   GLU   135       8.628   5.127  31.010  1.00  0.00           H  
ATOM   2194  HA  GLU   135       6.529   4.701  32.607  1.00  0.00           H  
ATOM   2195  HB2 GLU   135       6.887   6.647  31.296  1.00  0.00           H  
ATOM   2196  HB3 GLU   135       6.746   5.763  29.795  1.00  0.00           H  
ATOM   2197  HG2 GLU   135       4.835   6.934  30.001  1.00  0.00           H  
ATOM   2198  HG3 GLU   135       4.372   5.273  30.152  1.00  0.00           H  
ATOM   2199  N   PRO   136       5.233   2.486  31.639  1.00  0.00           N  
ATOM   2200  CA  PRO   136       4.708   1.214  31.069  1.00  0.00           C  
ATOM   2201  C   PRO   136       3.738   1.244  29.837  1.00  0.00           C  
ATOM   2202  O   PRO   136       3.934   0.335  28.967  1.00  0.00           O  
ATOM   2203  CB  PRO   136       4.016   0.536  32.229  1.00  0.00           C  
ATOM   2204  CG  PRO   136       4.719   1.086  33.471  1.00  0.00           C  
ATOM   2205  CD  PRO   136       5.111   2.528  33.086  1.00  0.00           C  
ATOM   2206  HA  PRO   136       5.490   0.475  30.891  1.00  0.00           H  
ATOM   2207  HB2 PRO   136       2.945   0.737  32.266  1.00  0.00           H  
ATOM   2208  HB3 PRO   136       4.178  -0.541  32.187  1.00  0.00           H  
ATOM   2209  HG2 PRO   136       4.036   1.112  34.320  1.00  0.00           H  
ATOM   2210  HG3 PRO   136       5.607   0.472  33.627  1.00  0.00           H  
ATOM   2211  HD2 PRO   136       4.260   3.197  33.214  1.00  0.00           H  
ATOM   2212  HD3 PRO   136       6.028   2.861  33.572  1.00  0.00           H  
ATOM   2213  N   LEU   137       2.700   2.153  29.770  1.00  0.00           N  
ATOM   2214  CA  LEU   137       1.899   2.406  28.567  1.00  0.00           C  
ATOM   2215  C   LEU   137       2.446   3.394  27.603  1.00  0.00           C  
ATOM   2216  O   LEU   137       1.641   4.113  27.040  1.00  0.00           O  
ATOM   2217  CB  LEU   137       0.379   2.525  28.935  1.00  0.00           C  
ATOM   2218  CG  LEU   137      -0.316   1.241  29.510  1.00  0.00           C  
ATOM   2219  CD1 LEU   137      -1.665   1.616  30.004  1.00  0.00           C  
ATOM   2220  CD2 LEU   137      -0.456   0.198  28.405  1.00  0.00           C  
ATOM   2221  H   LEU   137       2.315   2.660  30.554  1.00  0.00           H  
ATOM   2222  HA  LEU   137       2.043   1.467  28.033  1.00  0.00           H  
ATOM   2223  HB2 LEU   137       0.375   3.126  29.844  1.00  0.00           H  
ATOM   2224  HB3 LEU   137      -0.303   2.972  28.212  1.00  0.00           H  
ATOM   2225  HG  LEU   137       0.212   0.777  30.343  1.00  0.00           H  
ATOM   2226 HD11 LEU   137      -2.095   0.729  30.470  1.00  0.00           H  
ATOM   2227 HD12 LEU   137      -1.636   2.377  30.784  1.00  0.00           H  
ATOM   2228 HD13 LEU   137      -2.396   1.797  29.217  1.00  0.00           H  
ATOM   2229 HD21 LEU   137      -1.301  -0.446  28.651  1.00  0.00           H  
ATOM   2230 HD22 LEU   137      -0.726   0.709  27.480  1.00  0.00           H  
ATOM   2231 HD23 LEU   137       0.510  -0.296  28.299  1.00  0.00           H  
ATOM   2232  N   GLN   138       3.779   3.421  27.461  1.00  0.00           N  
ATOM   2233  CA  GLN   138       4.544   4.070  26.352  1.00  0.00           C  
ATOM   2234  C   GLN   138       5.517   3.053  25.621  1.00  0.00           C  
ATOM   2235  O   GLN   138       6.139   2.204  26.216  1.00  0.00           O  
ATOM   2236  CB  GLN   138       5.428   5.208  26.949  1.00  0.00           C  
ATOM   2237  CG  GLN   138       4.776   6.614  26.789  1.00  0.00           C  
ATOM   2238  CD  GLN   138       5.588   7.852  27.263  1.00  0.00           C  
ATOM   2239  NE2 GLN   138       5.045   9.047  27.083  1.00  0.00           N  
ATOM   2240  OE1 GLN   138       6.703   7.689  27.821  1.00  0.00           O  
ATOM   2241  H   GLN   138       4.274   2.662  27.908  1.00  0.00           H  
ATOM   2242  HA  GLN   138       3.783   4.414  25.652  1.00  0.00           H  
ATOM   2243  HB2 GLN   138       5.476   5.000  28.018  1.00  0.00           H  
ATOM   2244  HB3 GLN   138       6.400   5.171  26.458  1.00  0.00           H  
ATOM   2245  HG2 GLN   138       4.435   6.723  25.759  1.00  0.00           H  
ATOM   2246  HG3 GLN   138       3.834   6.500  27.324  1.00  0.00           H  
ATOM   2247 HE21 GLN   138       5.638   9.862  27.017  1.00  0.00           H  
ATOM   2248 HE22 GLN   138       4.096   8.963  26.746  1.00  0.00           H  
ATOM   2249  N   THR   139       6.018   3.536  24.474  1.00  0.00           N  
ATOM   2250  CA  THR   139       7.029   2.720  23.746  1.00  0.00           C  
ATOM   2251  C   THR   139       8.400   3.188  24.130  1.00  0.00           C  
ATOM   2252  O   THR   139       8.695   4.357  24.342  1.00  0.00           O  
ATOM   2253  CB  THR   139       6.872   2.869  22.246  1.00  0.00           C  
ATOM   2254  CG2 THR   139       5.616   2.167  21.825  1.00  0.00           C  
ATOM   2255  OG1 THR   139       6.919   4.188  21.823  1.00  0.00           O  
ATOM   2256  H   THR   139       5.574   4.290  23.969  1.00  0.00           H  
ATOM   2257  HA  THR   139       6.897   1.667  23.995  1.00  0.00           H  
ATOM   2258  HB  THR   139       7.748   2.425  21.773  1.00  0.00           H  
ATOM   2259  HG1 THR   139       6.587   4.231  20.923  1.00  0.00           H  
ATOM   2260 HG21 THR   139       4.794   2.615  22.383  1.00  0.00           H  
ATOM   2261 HG22 THR   139       5.355   2.118  20.768  1.00  0.00           H  
ATOM   2262 HG23 THR   139       5.678   1.122  22.131  1.00  0.00           H  
ATOM   2263  N   TRP   140       9.320   2.231  24.312  1.00  0.00           N  
ATOM   2264  CA  TRP   140      10.748   2.472  24.606  1.00  0.00           C  
ATOM   2265  C   TRP   140      11.591   2.904  23.427  1.00  0.00           C  
ATOM   2266  O   TRP   140      12.279   3.873  23.619  1.00  0.00           O  
ATOM   2267  CB  TRP   140      11.320   1.251  25.231  1.00  0.00           C  
ATOM   2268  CG  TRP   140      10.993  -0.118  24.587  1.00  0.00           C  
ATOM   2269  CD1 TRP   140      11.719  -0.698  23.650  1.00  0.00           C  
ATOM   2270  CD2 TRP   140       9.896  -0.990  24.935  1.00  0.00           C  
ATOM   2271  CE2 TRP   140      10.005  -2.153  24.114  1.00  0.00           C  
ATOM   2272  CE3 TRP   140       8.901  -0.991  25.897  1.00  0.00           C  
ATOM   2273  NE1 TRP   140      11.166  -1.915  23.343  1.00  0.00           N  
ATOM   2274  CZ2 TRP   140       9.094  -3.164  24.156  1.00  0.00           C  
ATOM   2275  CZ3 TRP   140       7.900  -2.026  25.912  1.00  0.00           C  
ATOM   2276  CH2 TRP   140       8.035  -3.175  25.101  1.00  0.00           C  
ATOM   2277  H   TRP   140       9.023   1.304  24.045  1.00  0.00           H  
ATOM   2278  HA  TRP   140      10.779   3.289  25.327  1.00  0.00           H  
ATOM   2279  HB2 TRP   140      12.407   1.331  25.262  1.00  0.00           H  
ATOM   2280  HB3 TRP   140      11.058   1.226  26.289  1.00  0.00           H  
ATOM   2281  HD1 TRP   140      12.584  -0.306  23.136  1.00  0.00           H  
ATOM   2282  HE1 TRP   140      11.463  -2.418  22.519  1.00  0.00           H  
ATOM   2283  HE3 TRP   140       8.764  -0.126  26.528  1.00  0.00           H  
ATOM   2284  HZ2 TRP   140       9.102  -4.022  23.500  1.00  0.00           H  
ATOM   2285  HZ3 TRP   140       7.180  -2.077  26.714  1.00  0.00           H  
ATOM   2286  HH2 TRP   140       7.378  -3.992  25.361  1.00  0.00           H  
ATOM   2287  N   GLN   141      11.567   2.151  22.267  1.00  0.00           N  
ATOM   2288  CA  GLN   141      12.136   2.696  21.013  1.00  0.00           C  
ATOM   2289  C   GLN   141      11.035   2.737  19.896  1.00  0.00           C  
ATOM   2290  O   GLN   141       9.950   2.140  19.882  1.00  0.00           O  
ATOM   2291  CB  GLN   141      13.358   1.914  20.567  1.00  0.00           C  
ATOM   2292  CG  GLN   141      14.720   2.343  21.267  1.00  0.00           C  
ATOM   2293  CD  GLN   141      15.473   3.376  20.478  1.00  0.00           C  
ATOM   2294  NE2 GLN   141      16.662   3.747  20.939  1.00  0.00           N  
ATOM   2295  OE1 GLN   141      15.095   3.810  19.425  1.00  0.00           O  
ATOM   2296  H   GLN   141      10.968   1.339  22.321  1.00  0.00           H  
ATOM   2297  HA  GLN   141      12.469   3.732  21.074  1.00  0.00           H  
ATOM   2298  HB2 GLN   141      13.168   0.861  20.775  1.00  0.00           H  
ATOM   2299  HB3 GLN   141      13.586   2.066  19.512  1.00  0.00           H  
ATOM   2300  HG2 GLN   141      14.647   2.604  22.322  1.00  0.00           H  
ATOM   2301  HG3 GLN   141      15.290   1.415  21.301  1.00  0.00           H  
ATOM   2302 HE21 GLN   141      17.151   4.498  20.473  1.00  0.00           H  
ATOM   2303 HE22 GLN   141      17.013   3.579  21.871  1.00  0.00           H  
ATOM   2304  N   ASP   142      11.368   3.431  18.814  1.00  0.00           N  
ATOM   2305  CA  ASP   142      10.625   3.344  17.540  1.00  0.00           C  
ATOM   2306  C   ASP   142      10.743   1.833  17.007  1.00  0.00           C  
ATOM   2307  O   ASP   142      11.752   1.220  16.775  1.00  0.00           O  
ATOM   2308  CB  ASP   142      11.260   4.209  16.366  1.00  0.00           C  
ATOM   2309  CG  ASP   142      11.883   5.495  17.013  1.00  0.00           C  
ATOM   2310  OD1 ASP   142      11.291   6.575  16.923  1.00  0.00           O  
ATOM   2311  OD2 ASP   142      12.997   5.486  17.544  1.00  0.00           O1-
ATOM   2312  H   ASP   142      12.277   3.872  18.806  1.00  0.00           H  
ATOM   2313  HA  ASP   142       9.575   3.591  17.699  1.00  0.00           H  
ATOM   2314  HB2 ASP   142      12.039   3.610  15.893  1.00  0.00           H  
ATOM   2315  HB3 ASP   142      10.526   4.499  15.614  1.00  0.00           H  
ATOM   2316  N   ALA   143       9.608   1.146  16.806  1.00  0.00           N  
ATOM   2317  CA  ALA   143       9.543  -0.205  16.187  1.00  0.00           C  
ATOM   2318  C   ALA   143       8.141  -0.684  15.731  1.00  0.00           C  
ATOM   2319  O   ALA   143       7.158  -0.082  16.110  1.00  0.00           O  
ATOM   2320  CB  ALA   143      10.166  -1.232  17.237  1.00  0.00           C  
ATOM   2321  H   ALA   143       8.700   1.487  17.090  1.00  0.00           H  
ATOM   2322  HA  ALA   143      10.210  -0.176  15.326  1.00  0.00           H  
ATOM   2323  HB1 ALA   143       9.368  -1.848  17.650  1.00  0.00           H  
ATOM   2324  HB2 ALA   143      10.864  -1.793  16.616  1.00  0.00           H  
ATOM   2325  HB3 ALA   143      10.720  -0.727  18.029  1.00  0.00           H  
ATOM   2326  N   PRO   144       7.943  -1.765  15.015  1.00  0.00           N  
ATOM   2327  CA  PRO   144       6.889  -2.753  15.272  1.00  0.00           C  
ATOM   2328  C   PRO   144       6.596  -3.084  16.805  1.00  0.00           C  
ATOM   2329  O   PRO   144       7.479  -3.579  17.547  1.00  0.00           O  
ATOM   2330  CB  PRO   144       7.217  -3.987  14.447  1.00  0.00           C  
ATOM   2331  CG  PRO   144       8.175  -3.400  13.368  1.00  0.00           C  
ATOM   2332  CD  PRO   144       8.919  -2.463  14.294  1.00  0.00           C  
ATOM   2333  HA  PRO   144       5.988  -2.252  14.916  1.00  0.00           H  
ATOM   2334  HB2 PRO   144       7.806  -4.634  15.097  1.00  0.00           H  
ATOM   2335  HB3 PRO   144       6.367  -4.460  13.955  1.00  0.00           H  
ATOM   2336  HG2 PRO   144       8.850  -4.192  13.045  1.00  0.00           H  
ATOM   2337  HG3 PRO   144       7.755  -2.854  12.523  1.00  0.00           H  
ATOM   2338  HD2 PRO   144       9.497  -3.002  15.045  1.00  0.00           H  
ATOM   2339  HD3 PRO   144       9.654  -1.851  13.769  1.00  0.00           H  
ATOM   2340  N   TYR   145       5.358  -2.803  17.174  1.00  0.00           N  
ATOM   2341  CA  TYR   145       4.723  -3.206  18.394  1.00  0.00           C  
ATOM   2342  C   TYR   145       3.448  -4.023  18.121  1.00  0.00           C  
ATOM   2343  O   TYR   145       2.816  -3.879  17.045  1.00  0.00           O  
ATOM   2344  CB  TYR   145       4.490  -1.980  19.282  1.00  0.00           C  
ATOM   2345  CG  TYR   145       5.702  -1.364  19.939  1.00  0.00           C  
ATOM   2346  CD1 TYR   145       5.985  -1.618  21.305  1.00  0.00           C  
ATOM   2347  CD2 TYR   145       6.560  -0.645  19.186  1.00  0.00           C  
ATOM   2348  CE1 TYR   145       7.138  -1.115  21.865  1.00  0.00           C  
ATOM   2349  CE2 TYR   145       7.764  -0.134  19.761  1.00  0.00           C  
ATOM   2350  CZ  TYR   145       7.995  -0.220  21.143  1.00  0.00           C  
ATOM   2351  OH  TYR   145       9.065   0.290  21.744  1.00  0.00           O  
ATOM   2352  H   TYR   145       4.757  -2.413  16.462  1.00  0.00           H  
ATOM   2353  HA  TYR   145       5.465  -3.742  18.987  1.00  0.00           H  
ATOM   2354  HB2 TYR   145       4.057  -1.271  18.576  1.00  0.00           H  
ATOM   2355  HB3 TYR   145       3.694  -2.208  19.992  1.00  0.00           H  
ATOM   2356  HD1 TYR   145       5.242  -2.177  21.855  1.00  0.00           H  
ATOM   2357  HD2 TYR   145       6.193  -0.282  18.238  1.00  0.00           H  
ATOM   2358  HE1 TYR   145       7.249  -1.193  22.937  1.00  0.00           H  
ATOM   2359  HE2 TYR   145       8.343   0.466  19.075  1.00  0.00           H  
ATOM   2360  HH  TYR   145       9.497   0.768  21.032  1.00  0.00           H  
ATOM   2361  N   ILE   146       3.115  -4.889  19.114  1.00  0.00           N  
ATOM   2362  CA  ILE   146       1.769  -5.448  19.373  1.00  0.00           C  
ATOM   2363  C   ILE   146       1.319  -5.072  20.794  1.00  0.00           C  
ATOM   2364  O   ILE   146       1.927  -5.409  21.804  1.00  0.00           O  
ATOM   2365  CB  ILE   146       1.834  -6.942  18.964  1.00  0.00           C  
ATOM   2366  CG1 ILE   146       2.094  -7.277  17.457  1.00  0.00           C  
ATOM   2367  CG2 ILE   146       0.425  -7.601  19.248  1.00  0.00           C  
ATOM   2368  CD1 ILE   146       3.557  -7.473  17.191  1.00  0.00           C  
ATOM   2369  H   ILE   146       3.723  -5.024  19.908  1.00  0.00           H  
ATOM   2370  HA  ILE   146       1.130  -4.921  18.665  1.00  0.00           H  
ATOM   2371  HB  ILE   146       2.544  -7.432  19.630  1.00  0.00           H  
ATOM   2372 HG12 ILE   146       1.761  -8.311  17.370  1.00  0.00           H  
ATOM   2373 HG13 ILE   146       1.519  -6.727  16.712  1.00  0.00           H  
ATOM   2374 HG21 ILE   146       0.227  -7.499  20.315  1.00  0.00           H  
ATOM   2375 HG22 ILE   146      -0.281  -6.976  18.699  1.00  0.00           H  
ATOM   2376 HG23 ILE   146       0.372  -8.654  18.970  1.00  0.00           H  
ATOM   2377 HD11 ILE   146       4.201  -6.628  17.435  1.00  0.00           H  
ATOM   2378 HD12 ILE   146       3.925  -8.252  17.858  1.00  0.00           H  
ATOM   2379 HD13 ILE   146       3.739  -7.873  16.194  1.00  0.00           H  
ATOM   2380  N   PHE   147       0.166  -4.442  20.918  1.00  0.00           N  
ATOM   2381  CA  PHE   147      -0.628  -4.360  22.178  1.00  0.00           C  
ATOM   2382  C   PHE   147      -1.822  -5.334  22.259  1.00  0.00           C  
ATOM   2383  O   PHE   147      -2.519  -5.590  21.242  1.00  0.00           O  
ATOM   2384  CB  PHE   147      -1.124  -2.962  22.240  1.00  0.00           C  
ATOM   2385  CG  PHE   147      -1.714  -2.559  23.584  1.00  0.00           C  
ATOM   2386  CD1 PHE   147      -0.953  -2.295  24.726  1.00  0.00           C  
ATOM   2387  CD2 PHE   147      -3.108  -2.369  23.738  1.00  0.00           C  
ATOM   2388  CE1 PHE   147      -1.501  -1.959  25.952  1.00  0.00           C  
ATOM   2389  CE2 PHE   147      -3.760  -1.970  24.909  1.00  0.00           C  
ATOM   2390  CZ  PHE   147      -2.912  -1.707  25.985  1.00  0.00           C  
ATOM   2391  H   PHE   147      -0.344  -4.089  20.121  1.00  0.00           H  
ATOM   2392  HA  PHE   147      -0.016  -4.582  23.053  1.00  0.00           H  
ATOM   2393  HB2 PHE   147      -0.284  -2.268  22.201  1.00  0.00           H  
ATOM   2394  HB3 PHE   147      -1.811  -2.864  21.400  1.00  0.00           H  
ATOM   2395  HD1 PHE   147       0.080  -2.599  24.646  1.00  0.00           H  
ATOM   2396  HD2 PHE   147      -3.732  -2.534  22.872  1.00  0.00           H  
ATOM   2397  HE1 PHE   147      -0.854  -1.847  26.810  1.00  0.00           H  
ATOM   2398  HE2 PHE   147      -4.834  -1.919  25.006  1.00  0.00           H  
ATOM   2399  HZ  PHE   147      -3.312  -1.303  26.903  1.00  0.00           H  
ATOM   2400  N   ILE   148      -2.091  -5.771  23.509  1.00  0.00           N  
ATOM   2401  CA  ILE   148      -3.180  -6.653  23.865  1.00  0.00           C  
ATOM   2402  C   ILE   148      -3.812  -6.097  25.206  1.00  0.00           C  
ATOM   2403  O   ILE   148      -3.012  -5.833  26.131  1.00  0.00           O  
ATOM   2404  CB  ILE   148      -2.720  -8.151  24.147  1.00  0.00           C  
ATOM   2405  CG1 ILE   148      -1.528  -8.649  23.257  1.00  0.00           C  
ATOM   2406  CG2 ILE   148      -3.925  -9.105  23.901  1.00  0.00           C  
ATOM   2407  CD1 ILE   148      -0.835  -9.918  23.821  1.00  0.00           C  
ATOM   2408  H   ILE   148      -1.549  -5.494  24.315  1.00  0.00           H  
ATOM   2409  HA  ILE   148      -3.986  -6.575  23.136  1.00  0.00           H  
ATOM   2410  HB  ILE   148      -2.379  -8.252  25.177  1.00  0.00           H  
ATOM   2411 HG12 ILE   148      -1.869  -8.762  22.228  1.00  0.00           H  
ATOM   2412 HG13 ILE   148      -0.824  -7.832  23.413  1.00  0.00           H  
ATOM   2413 HG21 ILE   148      -4.361  -8.876  22.928  1.00  0.00           H  
ATOM   2414 HG22 ILE   148      -3.586 -10.139  23.843  1.00  0.00           H  
ATOM   2415 HG23 ILE   148      -4.697  -8.979  24.660  1.00  0.00           H  
ATOM   2416 HD11 ILE   148      -0.753  -9.631  24.869  1.00  0.00           H  
ATOM   2417 HD12 ILE   148      -1.480 -10.777  23.637  1.00  0.00           H  
ATOM   2418 HD13 ILE   148       0.186 -10.010  23.452  1.00  0.00           H  
ATOM   2419  N   VAL   149      -5.129  -6.243  25.386  1.00  0.00           N  
ATOM   2420  CA  VAL   149      -5.965  -6.098  26.589  1.00  0.00           C  
ATOM   2421  C   VAL   149      -6.926  -7.276  26.685  1.00  0.00           C  
ATOM   2422  O   VAL   149      -7.603  -7.586  25.731  1.00  0.00           O  
ATOM   2423  CB  VAL   149      -6.759  -4.744  26.713  1.00  0.00           C  
ATOM   2424  CG1 VAL   149      -5.778  -3.562  27.267  1.00  0.00           C  
ATOM   2425  CG2 VAL   149      -7.301  -4.236  25.362  1.00  0.00           C  
ATOM   2426  H   VAL   149      -5.562  -6.620  24.555  1.00  0.00           H  
ATOM   2427  HA  VAL   149      -5.346  -6.089  27.487  1.00  0.00           H  
ATOM   2428  HB  VAL   149      -7.598  -4.855  27.400  1.00  0.00           H  
ATOM   2429 HG11 VAL   149      -6.389  -2.660  27.250  1.00  0.00           H  
ATOM   2430 HG12 VAL   149      -5.479  -3.724  28.303  1.00  0.00           H  
ATOM   2431 HG13 VAL   149      -4.961  -3.472  26.551  1.00  0.00           H  
ATOM   2432 HG21 VAL   149      -7.832  -3.308  25.573  1.00  0.00           H  
ATOM   2433 HG22 VAL   149      -6.529  -3.917  24.662  1.00  0.00           H  
ATOM   2434 HG23 VAL   149      -8.030  -4.957  24.991  1.00  0.00           H  
ATOM   2435  N   HID   150      -7.103  -7.857  27.858  1.00  0.00           N  
ATOM   2436  CA  HID   150      -8.148  -8.748  28.215  1.00  0.00           C  
ATOM   2437  C   HID   150      -8.998  -8.144  29.362  1.00  0.00           C  
ATOM   2438  O   HID   150      -8.498  -7.583  30.370  1.00  0.00           O  
ATOM   2439  CB  HID   150      -7.429  -9.989  28.851  1.00  0.00           C  
ATOM   2440  CG  HID   150      -8.416 -11.088  29.185  1.00  0.00           C  
ATOM   2441  CD2 HID   150      -8.508 -12.318  28.585  1.00  0.00           C  
ATOM   2442  ND1 HID   150      -9.411 -11.037  30.193  1.00  0.00           N  
ATOM   2443  CE1 HID   150     -10.111 -12.155  30.083  1.00  0.00           C  
ATOM   2444  NE2 HID   150      -9.616 -12.973  29.212  1.00  0.00           N  
ATOM   2445  H   HID   150      -6.594  -7.545  28.672  1.00  0.00           H  
ATOM   2446  HA  HID   150      -8.728  -9.106  27.364  1.00  0.00           H  
ATOM   2447  HB2 HID   150      -6.700 -10.328  28.115  1.00  0.00           H  
ATOM   2448  HB3 HID   150      -6.902  -9.694  29.759  1.00  0.00           H  
ATOM   2449  HD1 HID   150      -9.575 -10.224  30.769  1.00  0.00           H  
ATOM   2450  HD2 HID   150      -7.938 -12.692  27.747  1.00  0.00           H  
ATOM   2451  HE1 HID   150     -11.029 -12.257  30.643  1.00  0.00           H  
ATOM   2452  N   ILE   151     -10.278  -8.061  29.037  1.00  0.00           N  
ATOM   2453  CA  ILE   151     -11.222  -7.285  29.815  1.00  0.00           C  
ATOM   2454  C   ILE   151     -12.024  -8.293  30.604  1.00  0.00           C  
ATOM   2455  O   ILE   151     -12.508  -9.285  29.980  1.00  0.00           O  
ATOM   2456  CB  ILE   151     -12.038  -6.305  28.922  1.00  0.00           C  
ATOM   2457  CG1 ILE   151     -11.338  -5.215  28.179  1.00  0.00           C  
ATOM   2458  CG2 ILE   151     -13.134  -5.691  29.857  1.00  0.00           C  
ATOM   2459  CD1 ILE   151     -10.624  -5.719  26.933  1.00  0.00           C  
ATOM   2460  H   ILE   151     -10.681  -8.493  28.218  1.00  0.00           H  
ATOM   2461  HA  ILE   151     -10.727  -6.674  30.570  1.00  0.00           H  
ATOM   2462  HB  ILE   151     -12.484  -6.982  28.193  1.00  0.00           H  
ATOM   2463 HG12 ILE   151     -12.152  -4.550  27.890  1.00  0.00           H  
ATOM   2464 HG13 ILE   151     -10.687  -4.534  28.728  1.00  0.00           H  
ATOM   2465 HG21 ILE   151     -12.820  -4.924  30.565  1.00  0.00           H  
ATOM   2466 HG22 ILE   151     -13.833  -5.245  29.149  1.00  0.00           H  
ATOM   2467 HG23 ILE   151     -13.708  -6.532  30.247  1.00  0.00           H  
ATOM   2468 HD11 ILE   151      -9.716  -6.282  27.151  1.00  0.00           H  
ATOM   2469 HD12 ILE   151     -11.258  -6.351  26.310  1.00  0.00           H  
ATOM   2470 HD13 ILE   151     -10.318  -4.929  26.247  1.00  0.00           H  
ATOM   2471  N   GLY   152     -12.084  -8.086  31.907  1.00  0.00           N  
ATOM   2472  CA  GLY   152     -12.602  -9.092  32.828  1.00  0.00           C  
ATOM   2473  C   GLY   152     -11.492 -10.078  33.227  1.00  0.00           C  
ATOM   2474  O   GLY   152     -10.364  -9.943  32.771  1.00  0.00           O  
ATOM   2475  H   GLY   152     -11.665  -7.281  32.350  1.00  0.00           H  
ATOM   2476  HA2 GLY   152     -12.856  -8.531  33.727  1.00  0.00           H  
ATOM   2477  HA3 GLY   152     -13.473  -9.638  32.464  1.00  0.00           H  
ATOM   2478  N   ILE   153     -11.962 -11.053  34.007  1.00  0.00           N  
ATOM   2479  CA  ILE   153     -11.196 -12.184  34.487  1.00  0.00           C  
ATOM   2480  C   ILE   153     -11.117 -13.184  33.272  1.00  0.00           C  
ATOM   2481  O   ILE   153     -12.109 -13.261  32.554  1.00  0.00           O  
ATOM   2482  CB  ILE   153     -11.891 -12.709  35.773  1.00  0.00           C  
ATOM   2483  CG1 ILE   153     -11.366 -11.997  37.041  1.00  0.00           C  
ATOM   2484  CG2 ILE   153     -11.713 -14.221  36.116  1.00  0.00           C  
ATOM   2485  CD1 ILE   153     -11.539 -10.382  37.203  1.00  0.00           C  
ATOM   2486  H   ILE   153     -12.903 -10.923  34.349  1.00  0.00           H  
ATOM   2487  HA  ILE   153     -10.206 -11.845  34.790  1.00  0.00           H  
ATOM   2488  HB  ILE   153     -12.964 -12.522  35.734  1.00  0.00           H  
ATOM   2489 HG12 ILE   153     -11.911 -12.497  37.841  1.00  0.00           H  
ATOM   2490 HG13 ILE   153     -10.336 -12.287  37.247  1.00  0.00           H  
ATOM   2491 HG21 ILE   153     -10.742 -14.653  36.360  1.00  0.00           H  
ATOM   2492 HG22 ILE   153     -12.452 -14.585  36.830  1.00  0.00           H  
ATOM   2493 HG23 ILE   153     -12.020 -14.844  35.276  1.00  0.00           H  
ATOM   2494 HD11 ILE   153     -12.561 -10.242  37.553  1.00  0.00           H  
ATOM   2495 HD12 ILE   153     -10.757  -9.891  37.782  1.00  0.00           H  
ATOM   2496 HD13 ILE   153     -11.329  -9.986  36.209  1.00  0.00           H  
ATOM   2497  N   SER   154     -10.068 -14.015  33.193  1.00  0.00           N  
ATOM   2498  CA  SER   154      -9.856 -14.866  31.974  1.00  0.00           C  
ATOM   2499  C   SER   154     -10.557 -16.275  32.100  1.00  0.00           C  
ATOM   2500  O   SER   154     -10.128 -17.339  31.649  1.00  0.00           O  
ATOM   2501  CB  SER   154      -8.394 -15.053  31.602  1.00  0.00           C  
ATOM   2502  OG  SER   154      -7.839 -13.737  31.570  1.00  0.00           O  
ATOM   2503  H   SER   154      -9.397 -14.002  33.948  1.00  0.00           H  
ATOM   2504  HA  SER   154     -10.389 -14.396  31.147  1.00  0.00           H  
ATOM   2505  HB2 SER   154      -7.873 -15.692  32.315  1.00  0.00           H  
ATOM   2506  HB3 SER   154      -8.195 -15.622  30.694  1.00  0.00           H  
ATOM   2507  HG  SER   154      -8.228 -13.244  30.844  1.00  0.00           H  
ATOM   2508  N   SER   155     -11.776 -16.297  32.660  1.00  0.00           N  
ATOM   2509  CA  SER   155     -12.583 -17.500  32.867  1.00  0.00           C  
ATOM   2510  C   SER   155     -13.359 -17.826  31.590  1.00  0.00           C  
ATOM   2511  O   SER   155     -13.842 -16.904  30.959  1.00  0.00           O  
ATOM   2512  CB  SER   155     -13.503 -17.282  34.100  1.00  0.00           C  
ATOM   2513  OG  SER   155     -14.466 -18.304  34.270  1.00  0.00           O  
ATOM   2514  H   SER   155     -12.137 -15.365  32.807  1.00  0.00           H  
ATOM   2515  HA  SER   155     -11.882 -18.318  33.032  1.00  0.00           H  
ATOM   2516  HB2 SER   155     -12.907 -16.974  34.959  1.00  0.00           H  
ATOM   2517  HB3 SER   155     -14.094 -16.383  33.923  1.00  0.00           H  
ATOM   2518  HG  SER   155     -14.066 -19.160  34.102  1.00  0.00           H  
ATOM   2519  N   SER   156     -13.520 -19.141  31.420  1.00  0.00           N  
ATOM   2520  CA  SER   156     -14.511 -19.718  30.489  1.00  0.00           C  
ATOM   2521  C   SER   156     -16.002 -19.488  30.825  1.00  0.00           C  
ATOM   2522  O   SER   156     -16.817 -19.884  30.094  1.00  0.00           O  
ATOM   2523  CB  SER   156     -14.149 -21.154  30.299  1.00  0.00           C  
ATOM   2524  OG  SER   156     -12.869 -21.307  29.548  1.00  0.00           O  
ATOM   2525  H   SER   156     -13.180 -19.772  32.132  1.00  0.00           H  
ATOM   2526  HA  SER   156     -14.325 -19.178  29.561  1.00  0.00           H  
ATOM   2527  HB2 SER   156     -14.005 -21.638  31.265  1.00  0.00           H  
ATOM   2528  HB3 SER   156     -14.914 -21.659  29.709  1.00  0.00           H  
ATOM   2529  HG  SER   156     -12.358 -20.495  29.521  1.00  0.00           H  
ATOM   2530  N   LYS   157     -16.440 -18.785  31.897  1.00  0.00           N  
ATOM   2531  CA  LYS   157     -17.898 -18.514  32.056  1.00  0.00           C  
ATOM   2532  C   LYS   157     -18.415 -17.545  30.905  1.00  0.00           C  
ATOM   2533  O   LYS   157     -17.736 -16.653  30.383  1.00  0.00           O  
ATOM   2534  CB  LYS   157     -17.989 -17.741  33.366  1.00  0.00           C  
ATOM   2535  CG  LYS   157     -19.477 -17.792  33.828  1.00  0.00           C  
ATOM   2536  CD  LYS   157     -20.075 -19.143  34.079  1.00  0.00           C  
ATOM   2537  CE  LYS   157     -20.933 -18.921  35.343  1.00  0.00           C  
ATOM   2538  NZ  LYS   157     -22.092 -18.061  34.919  1.00  0.00           N1+
ATOM   2539  H   LYS   157     -15.760 -18.444  32.563  1.00  0.00           H  
ATOM   2540  HA  LYS   157     -18.587 -19.354  31.970  1.00  0.00           H  
ATOM   2541  HB2 LYS   157     -17.419 -18.296  34.110  1.00  0.00           H  
ATOM   2542  HB3 LYS   157     -17.521 -16.759  33.290  1.00  0.00           H  
ATOM   2543  HG2 LYS   157     -19.489 -17.237  34.766  1.00  0.00           H  
ATOM   2544  HG3 LYS   157     -20.065 -17.153  33.169  1.00  0.00           H  
ATOM   2545  HD2 LYS   157     -20.667 -19.506  33.239  1.00  0.00           H  
ATOM   2546  HD3 LYS   157     -19.193 -19.749  34.291  1.00  0.00           H  
ATOM   2547  HE2 LYS   157     -21.376 -19.857  35.684  1.00  0.00           H  
ATOM   2548  HE3 LYS   157     -20.344 -18.458  36.135  1.00  0.00           H  
ATOM   2549  HZ1 LYS   157     -21.896 -17.076  34.813  1.00  0.00           H  
ATOM   2550  HZ2 LYS   157     -22.539 -18.417  34.086  1.00  0.00           H  
ATOM   2551  HZ3 LYS   157     -22.838 -18.195  35.586  1.00  0.00           H  
ATOM   2552  N   GLU   158     -19.677 -17.823  30.457  1.00  0.00           N  
ATOM   2553  CA  GLU   158     -20.217 -17.172  29.307  1.00  0.00           C  
ATOM   2554  C   GLU   158     -20.510 -15.719  29.547  1.00  0.00           C  
ATOM   2555  O   GLU   158     -20.455 -14.856  28.697  1.00  0.00           O  
ATOM   2556  CB  GLU   158     -21.501 -17.899  28.760  1.00  0.00           C  
ATOM   2557  CG  GLU   158     -22.672 -17.752  29.813  1.00  0.00           C  
ATOM   2558  CD  GLU   158     -22.464 -18.512  31.138  1.00  0.00           C  
ATOM   2559  OE1 GLU   158     -22.504 -17.793  32.164  1.00  0.00           O  
ATOM   2560  OE2 GLU   158     -22.088 -19.715  31.282  1.00  0.00           O1-
ATOM   2561  H   GLU   158     -20.152 -18.609  30.875  1.00  0.00           H  
ATOM   2562  HA  GLU   158     -19.490 -17.207  28.496  1.00  0.00           H  
ATOM   2563  HB2 GLU   158     -21.798 -17.373  27.853  1.00  0.00           H  
ATOM   2564  HB3 GLU   158     -21.282 -18.963  28.671  1.00  0.00           H  
ATOM   2565  HG2 GLU   158     -22.915 -16.691  29.871  1.00  0.00           H  
ATOM   2566  HG3 GLU   158     -23.551 -18.236  29.388  1.00  0.00           H  
ATOM   2567  N   SER   159     -20.903 -15.381  30.796  1.00  0.00           N  
ATOM   2568  CA  SER   159     -21.411 -14.107  31.287  1.00  0.00           C  
ATOM   2569  C   SER   159     -20.633 -13.718  32.606  1.00  0.00           C  
ATOM   2570  O   SER   159     -19.999 -14.576  33.171  1.00  0.00           O  
ATOM   2571  CB  SER   159     -22.913 -14.137  31.429  1.00  0.00           C  
ATOM   2572  OG  SER   159     -23.230 -15.039  32.406  1.00  0.00           O  
ATOM   2573  H   SER   159     -20.653 -16.056  31.505  1.00  0.00           H  
ATOM   2574  HA  SER   159     -21.175 -13.251  30.654  1.00  0.00           H  
ATOM   2575  HB2 SER   159     -23.292 -13.123  31.557  1.00  0.00           H  
ATOM   2576  HB3 SER   159     -23.316 -14.469  30.472  1.00  0.00           H  
ATOM   2577  HG  SER   159     -22.921 -15.853  32.000  1.00  0.00           H  
ATOM   2578  N   SER   160     -20.775 -12.474  33.077  1.00  0.00           N  
ATOM   2579  CA  SER   160     -20.197 -12.082  34.361  1.00  0.00           C  
ATOM   2580  C   SER   160     -20.542 -13.056  35.515  1.00  0.00           C  
ATOM   2581  O   SER   160     -21.722 -13.257  35.833  1.00  0.00           O  
ATOM   2582  CB  SER   160     -20.516 -10.543  34.594  1.00  0.00           C  
ATOM   2583  OG  SER   160     -21.829 -10.471  34.874  1.00  0.00           O  
ATOM   2584  H   SER   160     -21.281 -11.888  32.429  1.00  0.00           H  
ATOM   2585  HA  SER   160     -19.117 -12.101  34.219  1.00  0.00           H  
ATOM   2586  HB2 SER   160     -20.051 -10.183  35.512  1.00  0.00           H  
ATOM   2587  HB3 SER   160     -20.189  -9.901  33.775  1.00  0.00           H  
ATOM   2588  HG  SER   160     -21.819  -9.970  35.693  1.00  0.00           H  
ATOM   2589  N   LYS   161     -19.554 -13.446  36.296  1.00  0.00           N  
ATOM   2590  CA  LYS   161     -19.832 -14.073  37.591  1.00  0.00           C  
ATOM   2591  C   LYS   161     -20.341 -12.949  38.526  1.00  0.00           C  
ATOM   2592  O   LYS   161     -21.191 -13.210  39.330  1.00  0.00           O  
ATOM   2593  CB  LYS   161     -18.601 -14.785  38.112  1.00  0.00           C  
ATOM   2594  CG  LYS   161     -18.136 -15.923  37.222  1.00  0.00           C  
ATOM   2595  CD  LYS   161     -16.787 -16.401  37.717  1.00  0.00           C  
ATOM   2596  CE  LYS   161     -16.331 -17.604  36.913  1.00  0.00           C  
ATOM   2597  NZ  LYS   161     -15.060 -18.081  37.423  1.00  0.00           N1+
ATOM   2598  H   LYS   161     -18.634 -13.110  36.053  1.00  0.00           H  
ATOM   2599  HA  LYS   161     -20.618 -14.814  37.450  1.00  0.00           H  
ATOM   2600  HB2 LYS   161     -17.840 -14.061  38.403  1.00  0.00           H  
ATOM   2601  HB3 LYS   161     -18.988 -15.272  39.007  1.00  0.00           H  
ATOM   2602  HG2 LYS   161     -18.815 -16.769  37.330  1.00  0.00           H  
ATOM   2603  HG3 LYS   161     -17.959 -15.610  36.193  1.00  0.00           H  
ATOM   2604  HD2 LYS   161     -16.132 -15.565  37.469  1.00  0.00           H  
ATOM   2605  HD3 LYS   161     -16.749 -16.682  38.770  1.00  0.00           H  
ATOM   2606  HE2 LYS   161     -17.111 -18.365  36.938  1.00  0.00           H  
ATOM   2607  HE3 LYS   161     -16.061 -17.372  35.882  1.00  0.00           H  
ATOM   2608  HZ1 LYS   161     -14.379 -17.382  37.684  1.00  0.00           H  
ATOM   2609  HZ2 LYS   161     -15.244 -18.767  38.142  1.00  0.00           H  
ATOM   2610  HZ3 LYS   161     -14.604 -18.437  36.596  1.00  0.00           H  
ATOM   2611  N   GLU   162     -20.002 -11.661  38.325  1.00  0.00           N  
ATOM   2612  CA  GLU   162     -20.486 -10.537  39.141  1.00  0.00           C  
ATOM   2613  C   GLU   162     -21.811  -9.946  38.586  1.00  0.00           C  
ATOM   2614  O   GLU   162     -21.853  -9.469  37.464  1.00  0.00           O  
ATOM   2615  CB  GLU   162     -19.422  -9.413  39.200  1.00  0.00           C  
ATOM   2616  CG  GLU   162     -19.872  -8.037  39.656  1.00  0.00           C  
ATOM   2617  CD  GLU   162     -20.818  -8.099  40.890  1.00  0.00           C  
ATOM   2618  OE1 GLU   162     -20.395  -8.789  41.851  1.00  0.00           O  
ATOM   2619  OE2 GLU   162     -21.875  -7.411  40.940  1.00  0.00           O1-
ATOM   2620  H   GLU   162     -19.316 -11.550  37.593  1.00  0.00           H  
ATOM   2621  HA  GLU   162     -20.715 -10.859  40.157  1.00  0.00           H  
ATOM   2622  HB2 GLU   162     -18.665  -9.700  39.930  1.00  0.00           H  
ATOM   2623  HB3 GLU   162     -18.926  -9.325  38.234  1.00  0.00           H  
ATOM   2624  HG2 GLU   162     -19.021  -7.424  39.952  1.00  0.00           H  
ATOM   2625  HG3 GLU   162     -20.375  -7.582  38.802  1.00  0.00           H  
ATOM   2626  N   ASN   163     -22.884 -10.253  39.290  1.00  0.00           N  
ATOM   2627  CA  ASN   163     -24.295 -10.262  38.919  1.00  0.00           C  
ATOM   2628  C   ASN   163     -24.575  -8.885  38.165  1.00  0.00           C  
ATOM   2629  O   ASN   163     -25.311  -8.875  37.218  1.00  0.00           O  
ATOM   2630  CB  ASN   163     -25.061 -10.365  40.244  1.00  0.00           C  
ATOM   2631  CG  ASN   163     -26.560  -9.985  40.112  1.00  0.00           C  
ATOM   2632  ND2 ASN   163     -27.543 -10.884  40.122  1.00  0.00           N  
ATOM   2633  OD1 ASN   163     -26.931  -8.811  39.957  1.00  0.00           O  
ATOM   2634  H   ASN   163     -22.744 -10.788  40.136  1.00  0.00           H  
ATOM   2635  HA  ASN   163     -24.592 -11.019  38.193  1.00  0.00           H  
ATOM   2636  HB2 ASN   163     -24.902 -11.266  40.836  1.00  0.00           H  
ATOM   2637  HB3 ASN   163     -24.591  -9.663  40.933  1.00  0.00           H  
ATOM   2638 HD21 ASN   163     -28.491 -10.537  40.114  1.00  0.00           H  
ATOM   2639 HD22 ASN   163     -27.286 -11.806  40.443  1.00  0.00           H  
ATOM   2640  N   SER   164     -24.028  -7.753  38.673  1.00  0.00           N  
ATOM   2641  CA  SER   164     -24.225  -6.362  38.118  1.00  0.00           C  
ATOM   2642  C   SER   164     -23.661  -6.110  36.758  1.00  0.00           C  
ATOM   2643  O   SER   164     -24.072  -5.105  36.124  1.00  0.00           O  
ATOM   2644  CB  SER   164     -23.712  -5.381  39.179  1.00  0.00           C  
ATOM   2645  OG  SER   164     -22.326  -5.596  39.110  1.00  0.00           O  
ATOM   2646  H   SER   164     -23.334  -7.910  39.390  1.00  0.00           H  
ATOM   2647  HA  SER   164     -25.286  -6.116  38.061  1.00  0.00           H  
ATOM   2648  HB2 SER   164     -23.882  -4.322  38.987  1.00  0.00           H  
ATOM   2649  HB3 SER   164     -24.086  -5.618  40.175  1.00  0.00           H  
ATOM   2650  HG  SER   164     -22.130  -6.347  39.675  1.00  0.00           H  
ATOM   2651  N   LEU   165     -22.730  -6.868  36.207  1.00  0.00           N  
ATOM   2652  CA  LEU   165     -22.263  -6.776  34.849  1.00  0.00           C  
ATOM   2653  C   LEU   165     -22.980  -7.609  33.819  1.00  0.00           C  
ATOM   2654  O   LEU   165     -22.334  -8.104  32.916  1.00  0.00           O  
ATOM   2655  CB  LEU   165     -20.683  -6.742  34.922  1.00  0.00           C  
ATOM   2656  CG  LEU   165     -20.011  -5.761  35.959  1.00  0.00           C  
ATOM   2657  CD1 LEU   165     -18.583  -6.371  36.446  1.00  0.00           C  
ATOM   2658  CD2 LEU   165     -19.680  -4.462  35.381  1.00  0.00           C  
ATOM   2659  H   LEU   165     -22.352  -7.634  36.745  1.00  0.00           H  
ATOM   2660  HA  LEU   165     -22.557  -5.769  34.555  1.00  0.00           H  
ATOM   2661  HB2 LEU   165     -20.352  -7.766  35.095  1.00  0.00           H  
ATOM   2662  HB3 LEU   165     -20.408  -6.525  33.890  1.00  0.00           H  
ATOM   2663  HG  LEU   165     -20.549  -5.600  36.894  1.00  0.00           H  
ATOM   2664 HD11 LEU   165     -17.897  -5.700  36.964  1.00  0.00           H  
ATOM   2665 HD12 LEU   165     -18.774  -7.148  37.186  1.00  0.00           H  
ATOM   2666 HD13 LEU   165     -18.049  -6.904  35.660  1.00  0.00           H  
ATOM   2667 HD21 LEU   165     -20.580  -4.086  34.896  1.00  0.00           H  
ATOM   2668 HD22 LEU   165     -19.285  -3.819  36.168  1.00  0.00           H  
ATOM   2669 HD23 LEU   165     -18.964  -4.579  34.568  1.00  0.00           H  
ATOM   2670  N   SER   166     -24.234  -7.930  34.002  1.00  0.00           N  
ATOM   2671  CA  SER   166     -25.081  -8.566  32.868  1.00  0.00           C  
ATOM   2672  C   SER   166     -25.400  -7.515  31.765  1.00  0.00           C  
ATOM   2673  O   SER   166     -25.739  -7.939  30.651  1.00  0.00           O  
ATOM   2674  CB  SER   166     -26.403  -9.074  33.267  1.00  0.00           C  
ATOM   2675  OG  SER   166     -26.205  -9.936  34.343  1.00  0.00           O  
ATOM   2676  H   SER   166     -24.661  -7.742  34.897  1.00  0.00           H  
ATOM   2677  HA  SER   166     -24.536  -9.392  32.412  1.00  0.00           H  
ATOM   2678  HB2 SER   166     -26.979  -8.205  33.586  1.00  0.00           H  
ATOM   2679  HB3 SER   166     -26.770  -9.663  32.426  1.00  0.00           H  
ATOM   2680  HG  SER   166     -26.211  -9.386  35.129  1.00  0.00           H  
ATOM   2681  N   ASN   167     -25.566  -6.280  32.093  1.00  0.00           N  
ATOM   2682  CA  ASN   167     -25.605  -5.159  31.156  1.00  0.00           C  
ATOM   2683  C   ASN   167     -24.399  -4.980  30.235  1.00  0.00           C  
ATOM   2684  O   ASN   167     -23.249  -5.262  30.528  1.00  0.00           O  
ATOM   2685  CB  ASN   167     -25.979  -3.874  31.870  1.00  0.00           C  
ATOM   2686  CG  ASN   167     -27.448  -3.781  32.406  1.00  0.00           C  
ATOM   2687  ND2 ASN   167     -27.967  -2.615  32.335  1.00  0.00           N  
ATOM   2688  OD1 ASN   167     -28.121  -4.727  32.861  1.00  0.00           O  
ATOM   2689  H   ASN   167     -25.481  -6.125  33.088  1.00  0.00           H  
ATOM   2690  HA  ASN   167     -26.461  -5.457  30.551  1.00  0.00           H  
ATOM   2691  HB2 ASN   167     -25.325  -3.671  32.718  1.00  0.00           H  
ATOM   2692  HB3 ASN   167     -25.862  -3.045  31.172  1.00  0.00           H  
ATOM   2693 HD21 ASN   167     -28.602  -2.383  33.085  1.00  0.00           H  
ATOM   2694 HD22 ASN   167     -27.450  -1.903  31.840  1.00  0.00           H  
ATOM   2695  N   LEU   168     -24.779  -4.529  29.013  1.00  0.00           N  
ATOM   2696  CA  LEU   168     -23.850  -4.190  27.920  1.00  0.00           C  
ATOM   2697  C   LEU   168     -23.340  -2.783  28.141  1.00  0.00           C  
ATOM   2698  O   LEU   168     -24.045  -1.760  28.370  1.00  0.00           O  
ATOM   2699  CB  LEU   168     -24.646  -4.338  26.585  1.00  0.00           C  
ATOM   2700  CG  LEU   168     -24.045  -3.691  25.318  1.00  0.00           C  
ATOM   2701  CD1 LEU   168     -22.809  -4.355  24.828  1.00  0.00           C  
ATOM   2702  CD2 LEU   168     -25.082  -3.653  24.197  1.00  0.00           C  
ATOM   2703  H   LEU   168     -25.747  -4.279  28.873  1.00  0.00           H  
ATOM   2704  HA  LEU   168     -23.009  -4.873  27.802  1.00  0.00           H  
ATOM   2705  HB2 LEU   168     -25.070  -5.308  26.328  1.00  0.00           H  
ATOM   2706  HB3 LEU   168     -25.572  -3.771  26.677  1.00  0.00           H  
ATOM   2707  HG  LEU   168     -23.762  -2.668  25.567  1.00  0.00           H  
ATOM   2708 HD11 LEU   168     -21.992  -4.190  25.530  1.00  0.00           H  
ATOM   2709 HD12 LEU   168     -23.014  -5.411  24.654  1.00  0.00           H  
ATOM   2710 HD13 LEU   168     -22.557  -3.912  23.865  1.00  0.00           H  
ATOM   2711 HD21 LEU   168     -24.522  -3.295  23.333  1.00  0.00           H  
ATOM   2712 HD22 LEU   168     -25.473  -4.654  24.014  1.00  0.00           H  
ATOM   2713 HD23 LEU   168     -25.926  -2.989  24.387  1.00  0.00           H  
ATOM   2714  N   PHE   169     -22.030  -2.637  27.911  1.00  0.00           N  
ATOM   2715  CA  PHE   169     -21.213  -1.430  28.039  1.00  0.00           C  
ATOM   2716  C   PHE   169     -20.240  -1.255  26.828  1.00  0.00           C  
ATOM   2717  O   PHE   169     -20.318  -2.068  25.922  1.00  0.00           O  
ATOM   2718  CB  PHE   169     -20.340  -1.640  29.259  1.00  0.00           C  
ATOM   2719  CG  PHE   169     -21.190  -1.860  30.496  1.00  0.00           C  
ATOM   2720  CD1 PHE   169     -20.984  -3.050  31.248  1.00  0.00           C  
ATOM   2721  CD2 PHE   169     -22.274  -1.045  30.847  1.00  0.00           C  
ATOM   2722  CE1 PHE   169     -21.795  -3.368  32.375  1.00  0.00           C  
ATOM   2723  CE2 PHE   169     -23.014  -1.288  31.989  1.00  0.00           C  
ATOM   2724  CZ  PHE   169     -22.876  -2.544  32.704  1.00  0.00           C  
ATOM   2725  H   PHE   169     -21.439  -3.442  27.761  1.00  0.00           H  
ATOM   2726  HA  PHE   169     -21.812  -0.521  28.090  1.00  0.00           H  
ATOM   2727  HB2 PHE   169     -19.733  -2.515  29.023  1.00  0.00           H  
ATOM   2728  HB3 PHE   169     -19.596  -0.881  29.501  1.00  0.00           H  
ATOM   2729  HD1 PHE   169     -20.189  -3.749  31.033  1.00  0.00           H  
ATOM   2730  HD2 PHE   169     -22.399  -0.175  30.220  1.00  0.00           H  
ATOM   2731  HE1 PHE   169     -21.572  -4.290  32.890  1.00  0.00           H  
ATOM   2732  HE2 PHE   169     -23.745  -0.536  32.245  1.00  0.00           H  
ATOM   2733  HZ  PHE   169     -23.406  -2.911  33.571  1.00  0.00           H  
ATOM   2734  N   THR   170     -19.406  -0.244  26.761  1.00  0.00           N  
ATOM   2735  CA  THR   170     -18.648   0.065  25.501  1.00  0.00           C  
ATOM   2736  C   THR   170     -17.210   0.603  25.920  1.00  0.00           C  
ATOM   2737  O   THR   170     -17.105   1.397  26.858  1.00  0.00           O  
ATOM   2738  CB  THR   170     -19.335   1.061  24.628  1.00  0.00           C  
ATOM   2739  CG2 THR   170     -18.787   1.083  23.174  1.00  0.00           C  
ATOM   2740  OG1 THR   170     -20.706   0.839  24.589  1.00  0.00           O  
ATOM   2741  H   THR   170     -19.368   0.432  27.511  1.00  0.00           H  
ATOM   2742  HA  THR   170     -18.443  -0.852  24.949  1.00  0.00           H  
ATOM   2743  HB  THR   170     -19.286   2.060  25.062  1.00  0.00           H  
ATOM   2744  HG1 THR   170     -21.069   1.162  25.417  1.00  0.00           H  
ATOM   2745 HG21 THR   170     -19.111   0.184  22.651  1.00  0.00           H  
ATOM   2746 HG22 THR   170     -19.144   2.039  22.790  1.00  0.00           H  
ATOM   2747 HG23 THR   170     -17.699   1.153  23.206  1.00  0.00           H  
ATOM   2748  N   MET   171     -16.172   0.169  25.130  1.00  0.00           N  
ATOM   2749  CA  MET   171     -14.792   0.604  25.400  1.00  0.00           C  
ATOM   2750  C   MET   171     -14.097   1.097  24.148  1.00  0.00           C  
ATOM   2751  O   MET   171     -14.475   0.794  23.047  1.00  0.00           O  
ATOM   2752  CB  MET   171     -13.992  -0.599  26.000  1.00  0.00           C  
ATOM   2753  CG  MET   171     -12.471  -0.552  26.127  1.00  0.00           C  
ATOM   2754  SD  MET   171     -11.903  -1.936  27.146  1.00  0.00           S  
ATOM   2755  CE  MET   171     -10.102  -1.840  26.624  1.00  0.00           C  
ATOM   2756  H   MET   171     -16.258  -0.449  24.336  1.00  0.00           H  
ATOM   2757  HA  MET   171     -14.807   1.437  26.104  1.00  0.00           H  
ATOM   2758  HB2 MET   171     -14.379  -0.688  27.015  1.00  0.00           H  
ATOM   2759  HB3 MET   171     -14.307  -1.460  25.412  1.00  0.00           H  
ATOM   2760  HG2 MET   171     -12.018  -0.643  25.140  1.00  0.00           H  
ATOM   2761  HG3 MET   171     -12.122   0.382  26.568  1.00  0.00           H  
ATOM   2762  HE1 MET   171      -9.611  -1.199  27.356  1.00  0.00           H  
ATOM   2763  HE2 MET   171      -9.629  -2.789  26.878  1.00  0.00           H  
ATOM   2764  HE3 MET   171     -10.055  -1.908  25.537  1.00  0.00           H  
ATOM   2765  N   THR   172     -13.024   1.880  24.266  1.00  0.00           N  
ATOM   2766  CA  THR   172     -12.102   2.261  23.207  1.00  0.00           C  
ATOM   2767  C   THR   172     -10.691   2.295  23.781  1.00  0.00           C  
ATOM   2768  O   THR   172     -10.448   2.346  25.020  1.00  0.00           O  
ATOM   2769  CB  THR   172     -12.472   3.657  22.555  1.00  0.00           C  
ATOM   2770  CG2 THR   172     -12.317   4.895  23.487  1.00  0.00           C  
ATOM   2771  OG1 THR   172     -11.590   3.923  21.422  1.00  0.00           O  
ATOM   2772  H   THR   172     -12.623   2.004  25.185  1.00  0.00           H  
ATOM   2773  HA  THR   172     -12.126   1.505  22.422  1.00  0.00           H  
ATOM   2774  HB  THR   172     -13.497   3.560  22.196  1.00  0.00           H  
ATOM   2775  HG1 THR   172     -11.484   3.091  20.954  1.00  0.00           H  
ATOM   2776 HG21 THR   172     -12.908   4.670  24.375  1.00  0.00           H  
ATOM   2777 HG22 THR   172     -11.268   5.136  23.657  1.00  0.00           H  
ATOM   2778 HG23 THR   172     -12.809   5.722  22.974  1.00  0.00           H  
ATOM   2779  N   VAL   173      -9.770   2.285  22.805  1.00  0.00           N  
ATOM   2780  CA  VAL   173      -8.348   2.265  22.805  1.00  0.00           C  
ATOM   2781  C   VAL   173      -7.797   3.247  21.772  1.00  0.00           C  
ATOM   2782  O   VAL   173      -8.389   3.223  20.659  1.00  0.00           O  
ATOM   2783  CB  VAL   173      -7.767   0.899  22.435  1.00  0.00           C  
ATOM   2784  CG1 VAL   173      -6.184   0.918  22.397  1.00  0.00           C  
ATOM   2785  CG2 VAL   173      -8.039  -0.182  23.511  1.00  0.00           C  
ATOM   2786  H   VAL   173     -10.211   2.577  21.944  1.00  0.00           H  
ATOM   2787  HA  VAL   173      -7.995   2.677  23.750  1.00  0.00           H  
ATOM   2788  HB  VAL   173      -8.125   0.565  21.461  1.00  0.00           H  
ATOM   2789 HG11 VAL   173      -5.961   1.409  21.449  1.00  0.00           H  
ATOM   2790 HG12 VAL   173      -5.643   1.300  23.263  1.00  0.00           H  
ATOM   2791 HG13 VAL   173      -5.882  -0.033  21.959  1.00  0.00           H  
ATOM   2792 HG21 VAL   173      -7.421  -1.062  23.328  1.00  0.00           H  
ATOM   2793 HG22 VAL   173      -7.838   0.180  24.519  1.00  0.00           H  
ATOM   2794 HG23 VAL   173      -9.097  -0.441  23.485  1.00  0.00           H  
ATOM   2795  N   GLU   174      -6.680   3.989  22.040  1.00  0.00           N  
ATOM   2796  CA  GLU   174      -6.055   4.799  21.049  1.00  0.00           C  
ATOM   2797  C   GLU   174      -4.549   4.894  21.293  1.00  0.00           C  
ATOM   2798  O   GLU   174      -4.122   4.997  22.490  1.00  0.00           O  
ATOM   2799  CB  GLU   174      -6.843   6.113  20.779  1.00  0.00           C  
ATOM   2800  CG  GLU   174      -6.703   7.076  21.905  1.00  0.00           C  
ATOM   2801  CD  GLU   174      -7.688   8.317  21.768  1.00  0.00           C  
ATOM   2802  OE1 GLU   174      -8.892   8.252  21.508  1.00  0.00           O  
ATOM   2803  OE2 GLU   174      -7.253   9.501  22.007  1.00  0.00           O1-
ATOM   2804  H   GLU   174      -6.221   3.971  22.939  1.00  0.00           H  
ATOM   2805  HA  GLU   174      -6.208   4.252  20.118  1.00  0.00           H  
ATOM   2806  HB2 GLU   174      -6.349   6.542  19.908  1.00  0.00           H  
ATOM   2807  HB3 GLU   174      -7.905   5.902  20.651  1.00  0.00           H  
ATOM   2808  HG2 GLU   174      -6.930   6.579  22.848  1.00  0.00           H  
ATOM   2809  HG3 GLU   174      -5.687   7.469  21.942  1.00  0.00           H  
ATOM   2810  N   VAL   175      -3.681   4.955  20.193  1.00  0.00           N  
ATOM   2811  CA  VAL   175      -2.279   5.283  20.376  1.00  0.00           C  
ATOM   2812  C   VAL   175      -1.894   6.681  19.944  1.00  0.00           C  
ATOM   2813  O   VAL   175      -2.324   7.154  18.873  1.00  0.00           O  
ATOM   2814  CB  VAL   175      -1.406   4.191  19.754  1.00  0.00           C  
ATOM   2815  CG1 VAL   175      -1.520   4.247  18.173  1.00  0.00           C  
ATOM   2816  CG2 VAL   175       0.048   4.247  20.005  1.00  0.00           C  
ATOM   2817  H   VAL   175      -4.071   4.995  19.262  1.00  0.00           H  
ATOM   2818  HA  VAL   175      -2.036   5.264  21.439  1.00  0.00           H  
ATOM   2819  HB  VAL   175      -1.793   3.212  20.035  1.00  0.00           H  
ATOM   2820 HG11 VAL   175      -1.006   3.347  17.836  1.00  0.00           H  
ATOM   2821 HG12 VAL   175      -2.555   4.161  17.840  1.00  0.00           H  
ATOM   2822 HG13 VAL   175      -0.991   5.078  17.707  1.00  0.00           H  
ATOM   2823 HG21 VAL   175       0.270   4.316  21.070  1.00  0.00           H  
ATOM   2824 HG22 VAL   175       0.645   3.442  19.574  1.00  0.00           H  
ATOM   2825 HG23 VAL   175       0.430   5.130  19.494  1.00  0.00           H  
ATOM   2826  N   LYS   176      -1.055   7.373  20.655  1.00  0.00           N  
ATOM   2827  CA  LYS   176      -0.586   8.747  20.418  1.00  0.00           C  
ATOM   2828  C   LYS   176       0.963   8.946  20.548  1.00  0.00           C  
ATOM   2829  O   LYS   176       1.608   8.528  21.527  1.00  0.00           O  
ATOM   2830  CB  LYS   176      -1.415   9.604  21.390  1.00  0.00           C  
ATOM   2831  CG  LYS   176      -2.750   9.932  20.784  1.00  0.00           C  
ATOM   2832  CD  LYS   176      -3.621  10.763  21.786  1.00  0.00           C  
ATOM   2833  CE  LYS   176      -4.583  11.766  21.131  1.00  0.00           C  
ATOM   2834  NZ  LYS   176      -4.975  12.768  22.164  1.00  0.00           N1+
ATOM   2835  H   LYS   176      -0.878   6.951  21.555  1.00  0.00           H  
ATOM   2836  HA  LYS   176      -0.832   9.071  19.407  1.00  0.00           H  
ATOM   2837  HB2 LYS   176      -1.531   9.175  22.386  1.00  0.00           H  
ATOM   2838  HB3 LYS   176      -0.857  10.538  21.452  1.00  0.00           H  
ATOM   2839  HG2 LYS   176      -2.612  10.442  19.830  1.00  0.00           H  
ATOM   2840  HG3 LYS   176      -3.262   9.005  20.524  1.00  0.00           H  
ATOM   2841  HD2 LYS   176      -4.308  10.045  22.233  1.00  0.00           H  
ATOM   2842  HD3 LYS   176      -2.911  11.259  22.449  1.00  0.00           H  
ATOM   2843  HE2 LYS   176      -4.075  12.245  20.293  1.00  0.00           H  
ATOM   2844  HE3 LYS   176      -5.420  11.202  20.720  1.00  0.00           H  
ATOM   2845  HZ1 LYS   176      -5.818  12.509  22.658  1.00  0.00           H  
ATOM   2846  HZ2 LYS   176      -4.227  12.990  22.806  1.00  0.00           H  
ATOM   2847  HZ3 LYS   176      -5.093  13.715  21.835  1.00  0.00           H  
ATOM   2848  N   GLY   177       1.591   9.683  19.610  1.00  0.00           N  
ATOM   2849  CA  GLY   177       3.010   9.916  19.330  1.00  0.00           C  
ATOM   2850  C   GLY   177       3.349  11.427  19.153  1.00  0.00           C  
ATOM   2851  O   GLY   177       2.591  12.322  19.478  1.00  0.00           O  
ATOM   2852  H   GLY   177       0.956   9.926  18.863  1.00  0.00           H  
ATOM   2853  HA2 GLY   177       3.708   9.637  20.120  1.00  0.00           H  
ATOM   2854  HA3 GLY   177       3.205   9.476  18.353  1.00  0.00           H  
ATOM   2855  N   PRO   178       4.532  11.719  18.575  1.00  0.00           N  
ATOM   2856  CA  PRO   178       5.043  13.057  18.249  1.00  0.00           C  
ATOM   2857  C   PRO   178       4.259  13.811  17.167  1.00  0.00           C  
ATOM   2858  O   PRO   178       4.394  14.998  17.200  1.00  0.00           O  
ATOM   2859  CB  PRO   178       6.486  12.891  17.872  1.00  0.00           C  
ATOM   2860  CG  PRO   178       6.473  11.494  17.223  1.00  0.00           C  
ATOM   2861  CD  PRO   178       5.444  10.715  18.039  1.00  0.00           C  
ATOM   2862  HA  PRO   178       4.988  13.602  19.191  1.00  0.00           H  
ATOM   2863  HB2 PRO   178       6.794  13.611  17.113  1.00  0.00           H  
ATOM   2864  HB3 PRO   178       7.106  12.732  18.754  1.00  0.00           H  
ATOM   2865  HG2 PRO   178       6.363  11.390  16.144  1.00  0.00           H  
ATOM   2866  HG3 PRO   178       7.458  11.082  17.440  1.00  0.00           H  
ATOM   2867  HD2 PRO   178       5.030   9.946  17.386  1.00  0.00           H  
ATOM   2868  HD3 PRO   178       5.896  10.278  18.929  1.00  0.00           H  
ATOM   2869  N   TYR   179       3.383  13.165  16.358  1.00  0.00           N  
ATOM   2870  CA  TYR   179       2.363  13.940  15.565  1.00  0.00           C  
ATOM   2871  C   TYR   179       0.928  13.439  15.985  1.00  0.00           C  
ATOM   2872  O   TYR   179       0.069  13.137  15.169  1.00  0.00           O  
ATOM   2873  CB  TYR   179       2.724  13.810  14.037  1.00  0.00           C  
ATOM   2874  CG  TYR   179       4.115  13.993  13.688  1.00  0.00           C  
ATOM   2875  CD1 TYR   179       4.567  15.293  13.740  1.00  0.00           C  
ATOM   2876  CD2 TYR   179       4.992  12.928  13.299  1.00  0.00           C  
ATOM   2877  CE1 TYR   179       5.868  15.627  13.336  1.00  0.00           C  
ATOM   2878  CE2 TYR   179       6.304  13.231  12.862  1.00  0.00           C  
ATOM   2879  CZ  TYR   179       6.810  14.576  12.954  1.00  0.00           C  
ATOM   2880  OH  TYR   179       7.939  14.992  12.493  1.00  0.00           O  
ATOM   2881  H   TYR   179       3.285  12.166  16.471  1.00  0.00           H  
ATOM   2882  HA  TYR   179       2.475  14.980  15.874  1.00  0.00           H  
ATOM   2883  HB2 TYR   179       2.452  12.813  13.692  1.00  0.00           H  
ATOM   2884  HB3 TYR   179       2.019  14.466  13.526  1.00  0.00           H  
ATOM   2885  HD1 TYR   179       3.836  16.051  13.982  1.00  0.00           H  
ATOM   2886  HD2 TYR   179       4.586  11.929  13.240  1.00  0.00           H  
ATOM   2887  HE1 TYR   179       6.357  16.584  13.447  1.00  0.00           H  
ATOM   2888  HE2 TYR   179       6.966  12.461  12.492  1.00  0.00           H  
ATOM   2889  HH  TYR   179       8.556  14.287  12.283  1.00  0.00           H  
ATOM   2890  N   GLU   180       0.708  13.242  17.268  1.00  0.00           N  
ATOM   2891  CA  GLU   180      -0.604  12.812  17.831  1.00  0.00           C  
ATOM   2892  C   GLU   180      -0.902  11.382  17.315  1.00  0.00           C  
ATOM   2893  O   GLU   180      -0.117  10.454  17.506  1.00  0.00           O  
ATOM   2894  CB  GLU   180      -1.680  13.853  17.610  1.00  0.00           C  
ATOM   2895  CG  GLU   180      -1.227  15.279  17.909  1.00  0.00           C  
ATOM   2896  CD  GLU   180      -0.737  16.091  16.692  1.00  0.00           C  
ATOM   2897  OE1 GLU   180       0.280  16.763  16.738  1.00  0.00           O  
ATOM   2898  OE2 GLU   180      -1.381  15.988  15.596  1.00  0.00           O1-
ATOM   2899  H   GLU   180       1.381  13.490  17.979  1.00  0.00           H  
ATOM   2900  HA  GLU   180      -0.461  12.740  18.909  1.00  0.00           H  
ATOM   2901  HB2 GLU   180      -2.237  13.826  16.673  1.00  0.00           H  
ATOM   2902  HB3 GLU   180      -2.427  13.479  18.309  1.00  0.00           H  
ATOM   2903  HG2 GLU   180      -2.087  15.819  18.307  1.00  0.00           H  
ATOM   2904  HG3 GLU   180      -0.493  15.365  18.709  1.00  0.00           H  
ATOM   2905  N   TYR   181      -1.927  11.140  16.455  1.00  0.00           N  
ATOM   2906  CA  TYR   181      -2.282   9.709  16.162  1.00  0.00           C  
ATOM   2907  C   TYR   181      -1.442   8.987  15.055  1.00  0.00           C  
ATOM   2908  O   TYR   181      -1.494   7.769  14.886  1.00  0.00           O  
ATOM   2909  CB  TYR   181      -3.787   9.849  15.657  1.00  0.00           C  
ATOM   2910  CG  TYR   181      -4.854  10.045  16.750  1.00  0.00           C  
ATOM   2911  CD1 TYR   181      -5.863  11.011  16.536  1.00  0.00           C  
ATOM   2912  CD2 TYR   181      -4.919   9.091  17.857  1.00  0.00           C  
ATOM   2913  CE1 TYR   181      -6.990  11.054  17.424  1.00  0.00           C  
ATOM   2914  CE2 TYR   181      -6.034   9.178  18.713  1.00  0.00           C  
ATOM   2915  CZ  TYR   181      -7.062  10.215  18.527  1.00  0.00           C  
ATOM   2916  OH  TYR   181      -7.904  10.458  19.571  1.00  0.00           O  
ATOM   2917  H   TYR   181      -2.561  11.910  16.293  1.00  0.00           H  
ATOM   2918  HA  TYR   181      -2.247   9.186  17.117  1.00  0.00           H  
ATOM   2919  HB2 TYR   181      -3.798  10.652  14.921  1.00  0.00           H  
ATOM   2920  HB3 TYR   181      -4.004   8.940  15.096  1.00  0.00           H  
ATOM   2921  HD1 TYR   181      -5.933  11.592  15.628  1.00  0.00           H  
ATOM   2922  HD2 TYR   181      -4.091   8.419  18.026  1.00  0.00           H  
ATOM   2923  HE1 TYR   181      -7.871  11.638  17.199  1.00  0.00           H  
ATOM   2924  HE2 TYR   181      -6.100   8.545  19.586  1.00  0.00           H  
ATOM   2925  HH  TYR   181      -7.590  10.101  20.405  1.00  0.00           H  
ATOM   2926  N   LEU   182      -0.881   9.817  14.170  1.00  0.00           N  
ATOM   2927  CA  LEU   182      -0.183   9.470  12.901  1.00  0.00           C  
ATOM   2928  C   LEU   182       1.152   8.736  13.060  1.00  0.00           C  
ATOM   2929  O   LEU   182       2.148   9.391  13.298  1.00  0.00           O  
ATOM   2930  CB  LEU   182       0.064  10.755  12.104  1.00  0.00           C  
ATOM   2931  CG  LEU   182       0.739  10.541  10.670  1.00  0.00           C  
ATOM   2932  CD1 LEU   182       0.012   9.709   9.638  1.00  0.00           C  
ATOM   2933  CD2 LEU   182       0.978  11.976  10.150  1.00  0.00           C  
ATOM   2934  H   LEU   182      -0.956  10.815  14.301  1.00  0.00           H  
ATOM   2935  HA  LEU   182      -0.806   8.824  12.282  1.00  0.00           H  
ATOM   2936  HB2 LEU   182      -0.842  11.333  11.919  1.00  0.00           H  
ATOM   2937  HB3 LEU   182       0.765  11.434  12.591  1.00  0.00           H  
ATOM   2938  HG  LEU   182       1.728  10.119  10.848  1.00  0.00           H  
ATOM   2939 HD11 LEU   182       0.590   9.236   8.844  1.00  0.00           H  
ATOM   2940 HD12 LEU   182      -0.444   8.850  10.129  1.00  0.00           H  
ATOM   2941 HD13 LEU   182      -0.823  10.295   9.253  1.00  0.00           H  
ATOM   2942 HD21 LEU   182      -0.002  12.447  10.078  1.00  0.00           H  
ATOM   2943 HD22 LEU   182       1.728  12.580  10.661  1.00  0.00           H  
ATOM   2944 HD23 LEU   182       1.381  11.933   9.138  1.00  0.00           H  
ATOM   2945  N   THR   183       1.167   7.375  12.985  1.00  0.00           N  
ATOM   2946  CA  THR   183       2.260   6.456  13.358  1.00  0.00           C  
ATOM   2947  C   THR   183       3.384   6.393  12.312  1.00  0.00           C  
ATOM   2948  O   THR   183       3.135   6.826  11.190  1.00  0.00           O  
ATOM   2949  CB  THR   183       1.694   5.080  13.676  1.00  0.00           C  
ATOM   2950  CG2 THR   183       0.408   5.384  14.602  1.00  0.00           C  
ATOM   2951  OG1 THR   183       1.210   4.493  12.442  1.00  0.00           O  
ATOM   2952  H   THR   183       0.321   6.875  12.751  1.00  0.00           H  
ATOM   2953  HA  THR   183       2.629   6.848  14.306  1.00  0.00           H  
ATOM   2954  HB  THR   183       2.457   4.433  14.110  1.00  0.00           H  
ATOM   2955  HG1 THR   183       1.892   4.417  11.771  1.00  0.00           H  
ATOM   2956 HG21 THR   183      -0.410   5.780  14.001  1.00  0.00           H  
ATOM   2957 HG22 THR   183       0.049   4.437  15.005  1.00  0.00           H  
ATOM   2958 HG23 THR   183       0.633   6.064  15.423  1.00  0.00           H  
ATOM   2959  N   LEU   184       4.361   5.589  12.579  1.00  0.00           N  
ATOM   2960  CA  LEU   184       5.262   5.057  11.552  1.00  0.00           C  
ATOM   2961  C   LEU   184       4.568   4.068  10.598  1.00  0.00           C  
ATOM   2962  O   LEU   184       3.415   3.764  10.822  1.00  0.00           O  
ATOM   2963  CB  LEU   184       6.502   4.438  12.226  1.00  0.00           C  
ATOM   2964  CG  LEU   184       7.607   5.541  12.429  1.00  0.00           C  
ATOM   2965  CD1 LEU   184       8.865   4.755  12.807  1.00  0.00           C  
ATOM   2966  CD2 LEU   184       7.996   6.473  11.250  1.00  0.00           C  
ATOM   2967  H   LEU   184       4.549   5.345  13.541  1.00  0.00           H  
ATOM   2968  HA  LEU   184       5.633   5.866  10.922  1.00  0.00           H  
ATOM   2969  HB2 LEU   184       6.164   4.071  13.195  1.00  0.00           H  
ATOM   2970  HB3 LEU   184       6.940   3.643  11.622  1.00  0.00           H  
ATOM   2971  HG  LEU   184       7.315   6.108  13.313  1.00  0.00           H  
ATOM   2972 HD11 LEU   184       9.409   5.432  13.466  1.00  0.00           H  
ATOM   2973 HD12 LEU   184       8.685   3.825  13.345  1.00  0.00           H  
ATOM   2974 HD13 LEU   184       9.613   4.656  12.020  1.00  0.00           H  
ATOM   2975 HD21 LEU   184       7.336   7.334  11.140  1.00  0.00           H  
ATOM   2976 HD22 LEU   184       8.877   7.009  11.602  1.00  0.00           H  
ATOM   2977 HD23 LEU   184       8.157   5.930  10.319  1.00  0.00           H  
ATOM   2978  N   GLU   185       5.271   3.751   9.471  1.00  0.00           N  
ATOM   2979  CA  GLU   185       4.687   3.525   8.109  1.00  0.00           C  
ATOM   2980  C   GLU   185       3.708   4.598   7.545  1.00  0.00           C  
ATOM   2981  O   GLU   185       3.962   5.006   6.389  1.00  0.00           O  
ATOM   2982  CB  GLU   185       4.241   2.031   7.998  1.00  0.00           C  
ATOM   2983  CG  GLU   185       3.633   1.703   6.662  1.00  0.00           C  
ATOM   2984  CD  GLU   185       3.511   0.142   6.431  1.00  0.00           C  
ATOM   2985  OE1 GLU   185       2.376  -0.370   6.603  1.00  0.00           O  
ATOM   2986  OE2 GLU   185       4.342  -0.481   5.808  1.00  0.00           O1-
ATOM   2987  H   GLU   185       6.151   4.242   9.408  1.00  0.00           H  
ATOM   2988  HA  GLU   185       5.592   3.552   7.502  1.00  0.00           H  
ATOM   2989  HB2 GLU   185       5.096   1.364   8.107  1.00  0.00           H  
ATOM   2990  HB3 GLU   185       3.389   1.859   8.657  1.00  0.00           H  
ATOM   2991  HG2 GLU   185       2.641   2.154   6.630  1.00  0.00           H  
ATOM   2992  HG3 GLU   185       4.232   2.146   5.866  1.00  0.00           H  
ATOM   2993  N   ASP   186       2.729   5.041   8.377  1.00  0.00           N  
ATOM   2994  CA  ASP   186       1.710   6.012   8.034  1.00  0.00           C  
ATOM   2995  C   ASP   186       2.344   7.423   7.729  1.00  0.00           C  
ATOM   2996  O   ASP   186       1.822   8.079   6.804  1.00  0.00           O  
ATOM   2997  CB  ASP   186       0.516   6.054   9.054  1.00  0.00           C  
ATOM   2998  CG  ASP   186      -0.336   4.881   8.948  1.00  0.00           C  
ATOM   2999  OD1 ASP   186      -0.029   3.965   8.155  1.00  0.00           O  
ATOM   3000  OD2 ASP   186      -1.201   4.734   9.806  1.00  0.00           O1-
ATOM   3001  H   ASP   186       2.755   4.808   9.359  1.00  0.00           H  
ATOM   3002  HA  ASP   186       1.355   5.576   7.101  1.00  0.00           H  
ATOM   3003  HB2 ASP   186       0.878   6.189  10.074  1.00  0.00           H  
ATOM   3004  HB3 ASP   186      -0.193   6.847   8.819  1.00  0.00           H  
ATOM   3005  N   TYR   187       3.217   8.008   8.552  1.00  0.00           N  
ATOM   3006  CA  TYR   187       3.839   9.296   8.254  1.00  0.00           C  
ATOM   3007  C   TYR   187       4.700   9.361   6.996  1.00  0.00           C  
ATOM   3008  O   TYR   187       4.451  10.230   6.101  1.00  0.00           O  
ATOM   3009  CB  TYR   187       4.542   9.800   9.505  1.00  0.00           C  
ATOM   3010  CG  TYR   187       5.288  11.102   9.321  1.00  0.00           C  
ATOM   3011  CD1 TYR   187       4.608  12.277   9.736  1.00  0.00           C  
ATOM   3012  CD2 TYR   187       6.669  11.112   8.910  1.00  0.00           C  
ATOM   3013  CE1 TYR   187       5.309  13.511   9.605  1.00  0.00           C  
ATOM   3014  CE2 TYR   187       7.334  12.357   8.784  1.00  0.00           C  
ATOM   3015  CZ  TYR   187       6.692  13.523   9.236  1.00  0.00           C  
ATOM   3016  OH  TYR   187       7.325  14.678   8.986  1.00  0.00           O  
ATOM   3017  H   TYR   187       3.582   7.413   9.282  1.00  0.00           H  
ATOM   3018  HA  TYR   187       2.960   9.921   8.099  1.00  0.00           H  
ATOM   3019  HB2 TYR   187       3.853   9.898  10.344  1.00  0.00           H  
ATOM   3020  HB3 TYR   187       5.306   9.144   9.920  1.00  0.00           H  
ATOM   3021  HD1 TYR   187       3.633  12.203  10.196  1.00  0.00           H  
ATOM   3022  HD2 TYR   187       7.272  10.272   8.597  1.00  0.00           H  
ATOM   3023  HE1 TYR   187       4.859  14.426   9.961  1.00  0.00           H  
ATOM   3024  HE2 TYR   187       8.377  12.474   8.529  1.00  0.00           H  
ATOM   3025  HH  TYR   187       6.689  15.361   9.213  1.00  0.00           H  
ATOM   3026  N   PRO   188       5.608   8.375   6.809  1.00  0.00           N  
ATOM   3027  CA  PRO   188       6.415   8.092   5.589  1.00  0.00           C  
ATOM   3028  C   PRO   188       5.453   7.929   4.388  1.00  0.00           C  
ATOM   3029  O   PRO   188       5.681   8.634   3.414  1.00  0.00           O  
ATOM   3030  CB  PRO   188       7.077   6.762   5.793  1.00  0.00           C  
ATOM   3031  CG  PRO   188       7.185   6.617   7.314  1.00  0.00           C  
ATOM   3032  CD  PRO   188       6.066   7.403   7.864  1.00  0.00           C  
ATOM   3033  HA  PRO   188       7.159   8.887   5.527  1.00  0.00           H  
ATOM   3034  HB2 PRO   188       6.498   5.919   5.414  1.00  0.00           H  
ATOM   3035  HB3 PRO   188       8.080   6.880   5.383  1.00  0.00           H  
ATOM   3036  HG2 PRO   188       7.228   5.561   7.580  1.00  0.00           H  
ATOM   3037  HG3 PRO   188       8.012   7.185   7.740  1.00  0.00           H  
ATOM   3038  HD2 PRO   188       5.284   6.707   8.166  1.00  0.00           H  
ATOM   3039  HD3 PRO   188       6.453   7.955   8.721  1.00  0.00           H  
ATOM   3040  N   LEU   189       4.329   7.324   4.501  1.00  0.00           N  
ATOM   3041  CA  LEU   189       3.217   7.388   3.551  1.00  0.00           C  
ATOM   3042  C   LEU   189       2.554   8.802   3.364  1.00  0.00           C  
ATOM   3043  O   LEU   189       2.373   9.262   2.253  1.00  0.00           O  
ATOM   3044  CB  LEU   189       2.193   6.298   3.950  1.00  0.00           C  
ATOM   3045  CG  LEU   189       2.469   4.806   3.530  1.00  0.00           C  
ATOM   3046  CD1 LEU   189       1.486   3.794   4.167  1.00  0.00           C  
ATOM   3047  CD2 LEU   189       2.450   4.754   1.992  1.00  0.00           C  
ATOM   3048  H   LEU   189       4.253   6.677   5.272  1.00  0.00           H  
ATOM   3049  HA  LEU   189       3.562   7.105   2.556  1.00  0.00           H  
ATOM   3050  HB2 LEU   189       2.074   6.332   5.032  1.00  0.00           H  
ATOM   3051  HB3 LEU   189       1.226   6.538   3.507  1.00  0.00           H  
ATOM   3052  HG  LEU   189       3.498   4.540   3.773  1.00  0.00           H  
ATOM   3053 HD11 LEU   189       1.726   3.709   5.227  1.00  0.00           H  
ATOM   3054 HD12 LEU   189       0.470   4.186   4.129  1.00  0.00           H  
ATOM   3055 HD13 LEU   189       1.575   2.859   3.613  1.00  0.00           H  
ATOM   3056 HD21 LEU   189       3.410   5.163   1.677  1.00  0.00           H  
ATOM   3057 HD22 LEU   189       2.285   3.727   1.665  1.00  0.00           H  
ATOM   3058 HD23 LEU   189       1.623   5.348   1.604  1.00  0.00           H  
ATOM   3059  N   MET   190       2.159   9.530   4.430  1.00  0.00           N  
ATOM   3060  CA  MET   190       1.475  10.813   4.327  1.00  0.00           C  
ATOM   3061  C   MET   190       2.354  11.757   3.479  1.00  0.00           C  
ATOM   3062  O   MET   190       1.883  12.326   2.470  1.00  0.00           O  
ATOM   3063  CB  MET   190       1.004  11.326   5.753  1.00  0.00           C  
ATOM   3064  CG  MET   190       0.219  12.665   5.807  1.00  0.00           C  
ATOM   3065  SD  MET   190       1.230  14.246   5.789  1.00  0.00           S  
ATOM   3066  CE  MET   190       2.597  13.762   6.956  1.00  0.00           C  
ATOM   3067  H   MET   190       2.261   9.251   5.396  1.00  0.00           H  
ATOM   3068  HA  MET   190       0.655  10.636   3.631  1.00  0.00           H  
ATOM   3069  HB2 MET   190       0.314  10.621   6.217  1.00  0.00           H  
ATOM   3070  HB3 MET   190       1.925  11.337   6.336  1.00  0.00           H  
ATOM   3071  HG2 MET   190      -0.425  12.643   4.927  1.00  0.00           H  
ATOM   3072  HG3 MET   190      -0.423  12.658   6.688  1.00  0.00           H  
ATOM   3073  HE1 MET   190       3.388  14.511   6.914  1.00  0.00           H  
ATOM   3074  HE2 MET   190       2.298  13.630   7.996  1.00  0.00           H  
ATOM   3075  HE3 MET   190       2.922  12.841   6.472  1.00  0.00           H  
ATOM   3076  N   ILE   191       3.696  11.887   3.776  1.00  0.00           N  
ATOM   3077  CA  ILE   191       4.735  12.631   3.009  1.00  0.00           C  
ATOM   3078  C   ILE   191       4.819  12.089   1.570  1.00  0.00           C  
ATOM   3079  O   ILE   191       4.871  12.919   0.601  1.00  0.00           O  
ATOM   3080  CB  ILE   191       6.133  12.651   3.678  1.00  0.00           C  
ATOM   3081  CG1 ILE   191       6.325  13.180   5.119  1.00  0.00           C  
ATOM   3082  CG2 ILE   191       7.054  13.522   2.896  1.00  0.00           C  
ATOM   3083  CD1 ILE   191       5.628  14.526   5.455  1.00  0.00           C  
ATOM   3084  H   ILE   191       4.060  11.324   4.531  1.00  0.00           H  
ATOM   3085  HA  ILE   191       4.372  13.659   3.022  1.00  0.00           H  
ATOM   3086  HB  ILE   191       6.463  11.616   3.768  1.00  0.00           H  
ATOM   3087 HG12 ILE   191       5.993  12.358   5.753  1.00  0.00           H  
ATOM   3088 HG13 ILE   191       7.386  13.143   5.363  1.00  0.00           H  
ATOM   3089 HG21 ILE   191       7.071  13.290   1.831  1.00  0.00           H  
ATOM   3090 HG22 ILE   191       7.077  14.574   3.179  1.00  0.00           H  
ATOM   3091 HG23 ILE   191       8.022  13.141   3.221  1.00  0.00           H  
ATOM   3092 HD11 ILE   191       6.163  15.299   4.905  1.00  0.00           H  
ATOM   3093 HD12 ILE   191       4.597  14.542   5.100  1.00  0.00           H  
ATOM   3094 HD13 ILE   191       5.690  14.762   6.518  1.00  0.00           H  
ATOM   3095  N   PHE   192       4.818  10.777   1.296  1.00  0.00           N  
ATOM   3096  CA  PHE   192       4.892  10.229  -0.025  1.00  0.00           C  
ATOM   3097  C   PHE   192       3.750  10.863  -0.970  1.00  0.00           C  
ATOM   3098  O   PHE   192       4.030  11.348  -2.011  1.00  0.00           O  
ATOM   3099  CB  PHE   192       4.921   8.671   0.030  1.00  0.00           C  
ATOM   3100  CG  PHE   192       4.791   8.095  -1.294  1.00  0.00           C  
ATOM   3101  CD1 PHE   192       5.938   7.807  -2.039  1.00  0.00           C  
ATOM   3102  CD2 PHE   192       3.521   7.792  -1.782  1.00  0.00           C  
ATOM   3103  CE1 PHE   192       5.776   7.343  -3.332  1.00  0.00           C  
ATOM   3104  CE2 PHE   192       3.285   7.425  -3.073  1.00  0.00           C  
ATOM   3105  CZ  PHE   192       4.432   7.170  -3.875  1.00  0.00           C  
ATOM   3106  H   PHE   192       4.511  10.112   1.992  1.00  0.00           H  
ATOM   3107  HA  PHE   192       5.863  10.607  -0.344  1.00  0.00           H  
ATOM   3108  HB2 PHE   192       5.749   8.341   0.657  1.00  0.00           H  
ATOM   3109  HB3 PHE   192       4.028   8.372   0.580  1.00  0.00           H  
ATOM   3110  HD1 PHE   192       6.898   7.846  -1.546  1.00  0.00           H  
ATOM   3111  HD2 PHE   192       2.673   8.012  -1.151  1.00  0.00           H  
ATOM   3112  HE1 PHE   192       6.669   7.125  -3.897  1.00  0.00           H  
ATOM   3113  HE2 PHE   192       2.277   7.422  -3.459  1.00  0.00           H  
ATOM   3114  HZ  PHE   192       4.208   6.919  -4.901  1.00  0.00           H  
ATOM   3115  N   PHE   193       2.506  10.775  -0.566  1.00  0.00           N  
ATOM   3116  CA  PHE   193       1.369  11.378  -1.253  1.00  0.00           C  
ATOM   3117  C   PHE   193       1.414  12.890  -1.364  1.00  0.00           C  
ATOM   3118  O   PHE   193       1.077  13.448  -2.398  1.00  0.00           O  
ATOM   3119  CB  PHE   193       0.001  10.895  -0.732  1.00  0.00           C  
ATOM   3120  CG  PHE   193      -0.095   9.390  -0.680  1.00  0.00           C  
ATOM   3121  CD1 PHE   193      -0.275   8.612  -1.836  1.00  0.00           C  
ATOM   3122  CD2 PHE   193      -0.230   8.827   0.654  1.00  0.00           C  
ATOM   3123  CE1 PHE   193      -0.575   7.248  -1.706  1.00  0.00           C  
ATOM   3124  CE2 PHE   193      -0.345   7.437   0.747  1.00  0.00           C  
ATOM   3125  CZ  PHE   193      -0.646   6.667  -0.429  1.00  0.00           C  
ATOM   3126  H   PHE   193       2.370  10.417   0.369  1.00  0.00           H  
ATOM   3127  HA  PHE   193       1.365  10.862  -2.213  1.00  0.00           H  
ATOM   3128  HB2 PHE   193      -0.317  11.407   0.176  1.00  0.00           H  
ATOM   3129  HB3 PHE   193      -0.812  11.148  -1.413  1.00  0.00           H  
ATOM   3130  HD1 PHE   193      -0.189   9.097  -2.798  1.00  0.00           H  
ATOM   3131  HD2 PHE   193      -0.247   9.432   1.548  1.00  0.00           H  
ATOM   3132  HE1 PHE   193      -0.940   6.685  -2.553  1.00  0.00           H  
ATOM   3133  HE2 PHE   193      -0.422   6.980   1.723  1.00  0.00           H  
ATOM   3134  HZ  PHE   193      -0.830   5.609  -0.316  1.00  0.00           H  
ATOM   3135  N   MET   194       1.782  13.629  -0.262  1.00  0.00           N  
ATOM   3136  CA  MET   194       2.204  15.033  -0.412  1.00  0.00           C  
ATOM   3137  C   MET   194       3.201  15.327  -1.511  1.00  0.00           C  
ATOM   3138  O   MET   194       2.936  16.148  -2.391  1.00  0.00           O  
ATOM   3139  CB  MET   194       2.683  15.503   0.954  1.00  0.00           C  
ATOM   3140  CG  MET   194       3.008  16.997   0.995  1.00  0.00           C  
ATOM   3141  SD  MET   194       4.050  17.512   2.317  1.00  0.00           S  
ATOM   3142  CE  MET   194       2.825  17.357   3.610  1.00  0.00           C  
ATOM   3143  H   MET   194       1.892  13.186   0.639  1.00  0.00           H  
ATOM   3144  HA  MET   194       1.321  15.636  -0.620  1.00  0.00           H  
ATOM   3145  HB2 MET   194       1.970  15.232   1.733  1.00  0.00           H  
ATOM   3146  HB3 MET   194       3.632  14.979   1.066  1.00  0.00           H  
ATOM   3147  HG2 MET   194       3.435  17.337   0.051  1.00  0.00           H  
ATOM   3148  HG3 MET   194       2.079  17.567   1.027  1.00  0.00           H  
ATOM   3149  HE1 MET   194       1.967  18.023   3.527  1.00  0.00           H  
ATOM   3150  HE2 MET   194       2.416  16.355   3.739  1.00  0.00           H  
ATOM   3151  HE3 MET   194       3.471  17.700   4.418  1.00  0.00           H  
ATOM   3152  N   VAL   195       4.367  14.773  -1.510  1.00  0.00           N  
ATOM   3153  CA  VAL   195       5.425  15.069  -2.584  1.00  0.00           C  
ATOM   3154  C   VAL   195       4.924  14.540  -3.983  1.00  0.00           C  
ATOM   3155  O   VAL   195       5.084  15.246  -4.939  1.00  0.00           O  
ATOM   3156  CB  VAL   195       6.788  14.516  -2.205  1.00  0.00           C  
ATOM   3157  CG1 VAL   195       7.790  14.961  -3.228  1.00  0.00           C  
ATOM   3158  CG2 VAL   195       7.264  14.850  -0.753  1.00  0.00           C  
ATOM   3159  H   VAL   195       4.586  14.082  -0.807  1.00  0.00           H  
ATOM   3160  HA  VAL   195       5.536  16.153  -2.624  1.00  0.00           H  
ATOM   3161  HB  VAL   195       6.733  13.432  -2.305  1.00  0.00           H  
ATOM   3162 HG11 VAL   195       8.776  14.661  -2.872  1.00  0.00           H  
ATOM   3163 HG12 VAL   195       7.672  14.418  -4.166  1.00  0.00           H  
ATOM   3164 HG13 VAL   195       7.815  16.028  -3.448  1.00  0.00           H  
ATOM   3165 HG21 VAL   195       8.230  14.488  -0.401  1.00  0.00           H  
ATOM   3166 HG22 VAL   195       7.306  15.939  -0.754  1.00  0.00           H  
ATOM   3167 HG23 VAL   195       6.510  14.525  -0.036  1.00  0.00           H  
ATOM   3168  N   MET   196       4.167  13.439  -3.991  1.00  0.00           N  
ATOM   3169  CA  MET   196       3.462  13.015  -5.206  1.00  0.00           C  
ATOM   3170  C   MET   196       2.429  14.035  -5.712  1.00  0.00           C  
ATOM   3171  O   MET   196       2.297  14.231  -6.926  1.00  0.00           O  
ATOM   3172  CB  MET   196       2.741  11.583  -5.053  1.00  0.00           C  
ATOM   3173  CG  MET   196       3.786  10.484  -5.196  1.00  0.00           C  
ATOM   3174  SD  MET   196       3.935   9.636  -6.752  1.00  0.00           S  
ATOM   3175  CE  MET   196       4.452  10.876  -7.977  1.00  0.00           C  
ATOM   3176  H   MET   196       4.055  12.940  -3.120  1.00  0.00           H  
ATOM   3177  HA  MET   196       4.167  12.749  -5.993  1.00  0.00           H  
ATOM   3178  HB2 MET   196       2.133  11.548  -4.149  1.00  0.00           H  
ATOM   3179  HB3 MET   196       1.989  11.505  -5.838  1.00  0.00           H  
ATOM   3180  HG2 MET   196       4.772  10.790  -4.846  1.00  0.00           H  
ATOM   3181  HG3 MET   196       3.325   9.749  -4.537  1.00  0.00           H  
ATOM   3182  HE1 MET   196       5.307  11.387  -7.536  1.00  0.00           H  
ATOM   3183  HE2 MET   196       4.661  10.240  -8.837  1.00  0.00           H  
ATOM   3184  HE3 MET   196       3.670  11.610  -8.169  1.00  0.00           H  
ATOM   3185  N   CYS   197       1.489  14.641  -4.971  1.00  0.00           N  
ATOM   3186  CA  CYS   197       0.717  15.703  -5.486  1.00  0.00           C  
ATOM   3187  C   CYS   197       1.619  16.900  -6.123  1.00  0.00           C  
ATOM   3188  O   CYS   197       1.308  17.416  -7.197  1.00  0.00           O  
ATOM   3189  CB  CYS   197      -0.112  16.282  -4.285  1.00  0.00           C  
ATOM   3190  SG  CYS   197      -1.482  15.153  -3.756  1.00  0.00           S  
ATOM   3191  H   CYS   197       1.448  14.468  -3.977  1.00  0.00           H  
ATOM   3192  HA  CYS   197       0.023  15.359  -6.253  1.00  0.00           H  
ATOM   3193  HB2 CYS   197       0.585  16.485  -3.471  1.00  0.00           H  
ATOM   3194  HB3 CYS   197      -0.552  17.248  -4.533  1.00  0.00           H  
ATOM   3195  HG  CYS   197      -0.759  14.570  -2.795  1.00  0.00           H  
ATOM   3196  N   ILE   198       2.762  17.230  -5.498  1.00  0.00           N  
ATOM   3197  CA  ILE   198       3.575  18.426  -5.927  1.00  0.00           C  
ATOM   3198  C   ILE   198       4.194  18.119  -7.315  1.00  0.00           C  
ATOM   3199  O   ILE   198       4.096  18.934  -8.226  1.00  0.00           O  
ATOM   3200  CB  ILE   198       4.699  18.783  -4.896  1.00  0.00           C  
ATOM   3201  CG1 ILE   198       4.058  19.320  -3.597  1.00  0.00           C  
ATOM   3202  CG2 ILE   198       5.729  19.801  -5.473  1.00  0.00           C  
ATOM   3203  CD1 ILE   198       5.006  19.372  -2.507  1.00  0.00           C  
ATOM   3204  H   ILE   198       2.777  16.851  -4.561  1.00  0.00           H  
ATOM   3205  HA  ILE   198       2.861  19.246  -6.000  1.00  0.00           H  
ATOM   3206  HB  ILE   198       5.172  17.840  -4.621  1.00  0.00           H  
ATOM   3207 HG12 ILE   198       3.474  20.220  -3.790  1.00  0.00           H  
ATOM   3208 HG13 ILE   198       3.258  18.627  -3.335  1.00  0.00           H  
ATOM   3209 HG21 ILE   198       6.494  19.205  -5.971  1.00  0.00           H  
ATOM   3210 HG22 ILE   198       5.302  20.462  -6.227  1.00  0.00           H  
ATOM   3211 HG23 ILE   198       6.177  20.320  -4.626  1.00  0.00           H  
ATOM   3212 HD11 ILE   198       5.641  20.253  -2.413  1.00  0.00           H  
ATOM   3213 HD12 ILE   198       4.416  19.176  -1.612  1.00  0.00           H  
ATOM   3214 HD13 ILE   198       5.590  18.453  -2.550  1.00  0.00           H  
ATOM   3215  N   VAL   199       4.766  16.936  -7.523  1.00  0.00           N  
ATOM   3216  CA  VAL   199       5.120  16.294  -8.837  1.00  0.00           C  
ATOM   3217  C   VAL   199       3.984  16.121  -9.867  1.00  0.00           C  
ATOM   3218  O   VAL   199       4.078  16.428 -11.054  1.00  0.00           O  
ATOM   3219  CB  VAL   199       5.844  14.995  -8.552  1.00  0.00           C  
ATOM   3220  CG1 VAL   199       6.246  14.338  -9.837  1.00  0.00           C  
ATOM   3221  CG2 VAL   199       7.110  15.255  -7.623  1.00  0.00           C  
ATOM   3222  H   VAL   199       4.639  16.273  -6.772  1.00  0.00           H  
ATOM   3223  HA  VAL   199       5.791  17.031  -9.280  1.00  0.00           H  
ATOM   3224  HB  VAL   199       5.163  14.357  -7.989  1.00  0.00           H  
ATOM   3225 HG11 VAL   199       6.906  15.074 -10.296  1.00  0.00           H  
ATOM   3226 HG12 VAL   199       6.796  13.409  -9.689  1.00  0.00           H  
ATOM   3227 HG13 VAL   199       5.362  14.071 -10.418  1.00  0.00           H  
ATOM   3228 HG21 VAL   199       7.726  16.049  -8.044  1.00  0.00           H  
ATOM   3229 HG22 VAL   199       6.761  15.434  -6.605  1.00  0.00           H  
ATOM   3230 HG23 VAL   199       7.661  14.319  -7.705  1.00  0.00           H  
ATOM   3231  N   TYR   200       2.786  15.773  -9.422  1.00  0.00           N  
ATOM   3232  CA  TYR   200       1.695  15.711 -10.394  1.00  0.00           C  
ATOM   3233  C   TYR   200       1.058  17.084 -10.780  1.00  0.00           C  
ATOM   3234  O   TYR   200       0.440  17.203 -11.900  1.00  0.00           O  
ATOM   3235  CB  TYR   200       0.629  14.840  -9.754  1.00  0.00           C  
ATOM   3236  CG  TYR   200       0.547  13.466 -10.319  1.00  0.00           C  
ATOM   3237  CD1 TYR   200       0.004  13.157 -11.558  1.00  0.00           C  
ATOM   3238  CD2 TYR   200       1.111  12.446  -9.535  1.00  0.00           C  
ATOM   3239  CE1 TYR   200       0.330  11.884 -12.111  1.00  0.00           C  
ATOM   3240  CE2 TYR   200       1.274  11.070  -9.951  1.00  0.00           C  
ATOM   3241  CZ  TYR   200       0.919  10.853 -11.348  1.00  0.00           C  
ATOM   3242  OH  TYR   200       0.921   9.557 -11.744  1.00  0.00           O  
ATOM   3243  H   TYR   200       2.673  15.529  -8.449  1.00  0.00           H  
ATOM   3244  HA  TYR   200       2.032  15.152 -11.267  1.00  0.00           H  
ATOM   3245  HB2 TYR   200       0.665  14.804  -8.665  1.00  0.00           H  
ATOM   3246  HB3 TYR   200      -0.355  15.254  -9.972  1.00  0.00           H  
ATOM   3247  HD1 TYR   200      -0.403  13.963 -12.150  1.00  0.00           H  
ATOM   3248  HD2 TYR   200       1.588  12.639  -8.585  1.00  0.00           H  
ATOM   3249  HE1 TYR   200       0.000  11.777 -13.134  1.00  0.00           H  
ATOM   3250  HE2 TYR   200       1.893  10.411  -9.361  1.00  0.00           H  
ATOM   3251  HH  TYR   200       1.648   9.074 -11.344  1.00  0.00           H  
ATOM   3252  N   VAL   201       1.116  18.129  -9.972  1.00  0.00           N  
ATOM   3253  CA  VAL   201       0.710  19.472 -10.449  1.00  0.00           C  
ATOM   3254  C   VAL   201       1.658  20.112 -11.360  1.00  0.00           C  
ATOM   3255  O   VAL   201       1.346  20.439 -12.502  1.00  0.00           O  
ATOM   3256  CB  VAL   201       0.342  20.476  -9.284  1.00  0.00           C  
ATOM   3257  CG1 VAL   201      -0.149  21.808  -9.897  1.00  0.00           C  
ATOM   3258  CG2 VAL   201      -0.788  19.938  -8.372  1.00  0.00           C  
ATOM   3259  H   VAL   201       1.454  17.988  -9.031  1.00  0.00           H  
ATOM   3260  HA  VAL   201      -0.228  19.361 -10.994  1.00  0.00           H  
ATOM   3261  HB  VAL   201       1.158  20.551  -8.565  1.00  0.00           H  
ATOM   3262 HG11 VAL   201       0.395  22.159 -10.775  1.00  0.00           H  
ATOM   3263 HG12 VAL   201      -1.204  21.670 -10.133  1.00  0.00           H  
ATOM   3264 HG13 VAL   201       0.037  22.619  -9.193  1.00  0.00           H  
ATOM   3265 HG21 VAL   201      -1.594  19.412  -8.884  1.00  0.00           H  
ATOM   3266 HG22 VAL   201      -0.308  19.228  -7.698  1.00  0.00           H  
ATOM   3267 HG23 VAL   201      -1.162  20.730  -7.724  1.00  0.00           H  
ATOM   3268  N   LEU   202       2.925  19.910 -11.136  1.00  0.00           N  
ATOM   3269  CA  LEU   202       4.012  20.546 -11.925  1.00  0.00           C  
ATOM   3270  C   LEU   202       4.269  19.915 -13.318  1.00  0.00           C  
ATOM   3271  O   LEU   202       4.527  20.699 -14.222  1.00  0.00           O  
ATOM   3272  CB  LEU   202       5.311  20.418 -11.041  1.00  0.00           C  
ATOM   3273  CG  LEU   202       6.701  20.700 -11.720  1.00  0.00           C  
ATOM   3274  CD1 LEU   202       6.781  22.159 -11.969  1.00  0.00           C  
ATOM   3275  CD2 LEU   202       7.884  20.272 -10.808  1.00  0.00           C  
ATOM   3276  H   LEU   202       3.196  19.516 -10.246  1.00  0.00           H  
ATOM   3277  HA  LEU   202       3.725  21.587 -12.072  1.00  0.00           H  
ATOM   3278  HB2 LEU   202       5.141  21.083 -10.194  1.00  0.00           H  
ATOM   3279  HB3 LEU   202       5.352  19.449 -10.544  1.00  0.00           H  
ATOM   3280  HG  LEU   202       6.738  20.209 -12.693  1.00  0.00           H  
ATOM   3281 HD11 LEU   202       6.825  22.787 -11.079  1.00  0.00           H  
ATOM   3282 HD12 LEU   202       7.676  22.477 -12.504  1.00  0.00           H  
ATOM   3283 HD13 LEU   202       5.912  22.547 -12.500  1.00  0.00           H  
ATOM   3284 HD21 LEU   202       7.940  19.194 -10.653  1.00  0.00           H  
ATOM   3285 HD22 LEU   202       8.756  20.692 -11.311  1.00  0.00           H  
ATOM   3286 HD23 LEU   202       7.621  20.685  -9.835  1.00  0.00           H  
ATOM   3287  N   PHE   203       4.168  18.585 -13.480  1.00  0.00           N  
ATOM   3288  CA  PHE   203       4.252  17.952 -14.802  1.00  0.00           C  
ATOM   3289  C   PHE   203       2.895  17.879 -15.467  1.00  0.00           C  
ATOM   3290  O   PHE   203       2.927  17.783 -16.690  1.00  0.00           O  
ATOM   3291  CB  PHE   203       4.973  16.643 -14.662  1.00  0.00           C  
ATOM   3292  CG  PHE   203       6.333  16.704 -13.962  1.00  0.00           C  
ATOM   3293  CD1 PHE   203       6.737  15.591 -13.230  1.00  0.00           C  
ATOM   3294  CD2 PHE   203       7.102  17.828 -14.092  1.00  0.00           C  
ATOM   3295  CE1 PHE   203       8.048  15.544 -12.717  1.00  0.00           C  
ATOM   3296  CE2 PHE   203       8.402  17.848 -13.456  1.00  0.00           C  
ATOM   3297  CZ  PHE   203       8.853  16.704 -12.894  1.00  0.00           C  
ATOM   3298  H   PHE   203       4.183  18.006 -12.653  1.00  0.00           H  
ATOM   3299  HA  PHE   203       4.855  18.605 -15.433  1.00  0.00           H  
ATOM   3300  HB2 PHE   203       4.322  16.042 -14.027  1.00  0.00           H  
ATOM   3301  HB3 PHE   203       5.024  16.220 -15.665  1.00  0.00           H  
ATOM   3302  HD1 PHE   203       6.000  14.827 -13.028  1.00  0.00           H  
ATOM   3303  HD2 PHE   203       6.728  18.647 -14.689  1.00  0.00           H  
ATOM   3304  HE1 PHE   203       8.501  14.672 -12.268  1.00  0.00           H  
ATOM   3305  HE2 PHE   203       9.121  18.649 -13.533  1.00  0.00           H  
ATOM   3306  HZ  PHE   203       9.887  16.713 -12.584  1.00  0.00           H  
ATOM   3307  N   GLY   204       1.758  18.032 -14.779  1.00  0.00           N  
ATOM   3308  CA  GLY   204       0.493  18.184 -15.434  1.00  0.00           C  
ATOM   3309  C   GLY   204       0.308  19.611 -15.908  1.00  0.00           C  
ATOM   3310  O   GLY   204      -0.202  19.812 -17.034  1.00  0.00           O  
ATOM   3311  H   GLY   204       1.754  17.979 -13.770  1.00  0.00           H  
ATOM   3312  HA2 GLY   204       0.528  17.537 -16.310  1.00  0.00           H  
ATOM   3313  HA3 GLY   204      -0.277  17.917 -14.710  1.00  0.00           H  
ATOM   3314  N   VAL   205       0.728  20.600 -15.148  1.00  0.00           N  
ATOM   3315  CA  VAL   205       0.651  22.020 -15.555  1.00  0.00           C  
ATOM   3316  C   VAL   205       1.701  22.253 -16.684  1.00  0.00           C  
ATOM   3317  O   VAL   205       1.518  23.053 -17.563  1.00  0.00           O  
ATOM   3318  CB  VAL   205       0.801  22.990 -14.304  1.00  0.00           C  
ATOM   3319  CG1 VAL   205       1.012  24.481 -14.738  1.00  0.00           C  
ATOM   3320  CG2 VAL   205      -0.542  22.900 -13.493  1.00  0.00           C  
ATOM   3321  H   VAL   205       1.035  20.368 -14.215  1.00  0.00           H  
ATOM   3322  HA  VAL   205      -0.314  22.143 -16.045  1.00  0.00           H  
ATOM   3323  HB  VAL   205       1.635  22.513 -13.790  1.00  0.00           H  
ATOM   3324 HG11 VAL   205       0.114  24.917 -15.178  1.00  0.00           H  
ATOM   3325 HG12 VAL   205       1.050  25.011 -13.786  1.00  0.00           H  
ATOM   3326 HG13 VAL   205       1.865  24.604 -15.405  1.00  0.00           H  
ATOM   3327 HG21 VAL   205      -1.345  23.163 -14.183  1.00  0.00           H  
ATOM   3328 HG22 VAL   205      -0.757  21.957 -12.990  1.00  0.00           H  
ATOM   3329 HG23 VAL   205      -0.634  23.676 -12.733  1.00  0.00           H  
ATOM   3330  N   LEU   206       2.876  21.614 -16.638  1.00  0.00           N  
ATOM   3331  CA  LEU   206       3.757  21.600 -17.797  1.00  0.00           C  
ATOM   3332  C   LEU   206       3.024  21.092 -19.039  1.00  0.00           C  
ATOM   3333  O   LEU   206       2.836  21.803 -20.056  1.00  0.00           O  
ATOM   3334  CB  LEU   206       4.973  20.728 -17.444  1.00  0.00           C  
ATOM   3335  CG  LEU   206       5.974  20.456 -18.630  1.00  0.00           C  
ATOM   3336  CD1 LEU   206       6.660  21.769 -19.162  1.00  0.00           C  
ATOM   3337  CD2 LEU   206       7.030  19.457 -18.211  1.00  0.00           C  
ATOM   3338  H   LEU   206       3.134  21.065 -15.830  1.00  0.00           H  
ATOM   3339  HA  LEU   206       4.124  22.623 -17.873  1.00  0.00           H  
ATOM   3340  HB2 LEU   206       5.615  21.192 -16.697  1.00  0.00           H  
ATOM   3341  HB3 LEU   206       4.579  19.804 -17.021  1.00  0.00           H  
ATOM   3342  HG  LEU   206       5.437  19.963 -19.440  1.00  0.00           H  
ATOM   3343 HD11 LEU   206       7.111  22.270 -18.306  1.00  0.00           H  
ATOM   3344 HD12 LEU   206       7.330  21.743 -20.022  1.00  0.00           H  
ATOM   3345 HD13 LEU   206       5.783  22.339 -19.468  1.00  0.00           H  
ATOM   3346 HD21 LEU   206       7.768  19.423 -19.013  1.00  0.00           H  
ATOM   3347 HD22 LEU   206       7.487  19.845 -17.300  1.00  0.00           H  
ATOM   3348 HD23 LEU   206       6.569  18.490 -18.008  1.00  0.00           H  
ATOM   3349  N   TRP   207       2.428  19.841 -18.986  1.00  0.00           N  
ATOM   3350  CA  TRP   207       1.680  19.112 -20.000  1.00  0.00           C  
ATOM   3351  C   TRP   207       0.556  19.964 -20.589  1.00  0.00           C  
ATOM   3352  O   TRP   207       0.440  20.161 -21.836  1.00  0.00           O  
ATOM   3353  CB  TRP   207       1.093  17.751 -19.478  1.00  0.00           C  
ATOM   3354  CG  TRP   207       0.636  16.918 -20.570  1.00  0.00           C  
ATOM   3355  CD1 TRP   207      -0.665  16.651 -20.917  1.00  0.00           C  
ATOM   3356  CD2 TRP   207       1.444  16.398 -21.646  1.00  0.00           C  
ATOM   3357  CE2 TRP   207       0.604  15.607 -22.526  1.00  0.00           C  
ATOM   3358  CE3 TRP   207       2.794  16.479 -22.016  1.00  0.00           C  
ATOM   3359  NE1 TRP   207      -0.668  15.866 -22.051  1.00  0.00           N  
ATOM   3360  CZ2 TRP   207       1.030  15.093 -23.788  1.00  0.00           C  
ATOM   3361  CZ3 TRP   207       3.252  15.755 -23.140  1.00  0.00           C  
ATOM   3362  CH2 TRP   207       2.423  15.036 -23.987  1.00  0.00           C  
ATOM   3363  H   TRP   207       2.659  19.412 -18.101  1.00  0.00           H  
ATOM   3364  HA  TRP   207       2.301  18.924 -20.876  1.00  0.00           H  
ATOM   3365  HB2 TRP   207       1.824  17.143 -18.945  1.00  0.00           H  
ATOM   3366  HB3 TRP   207       0.268  17.875 -18.777  1.00  0.00           H  
ATOM   3367  HD1 TRP   207      -1.528  16.927 -20.329  1.00  0.00           H  
ATOM   3368  HE1 TRP   207      -1.521  15.694 -22.563  1.00  0.00           H  
ATOM   3369  HE3 TRP   207       3.453  17.179 -21.524  1.00  0.00           H  
ATOM   3370  HZ2 TRP   207       0.364  14.735 -24.559  1.00  0.00           H  
ATOM   3371  HZ3 TRP   207       4.310  15.754 -23.354  1.00  0.00           H  
ATOM   3372  HH2 TRP   207       2.842  14.476 -24.810  1.00  0.00           H  
ATOM   3373  N   LEU   208      -0.219  20.683 -19.854  1.00  0.00           N  
ATOM   3374  CA  LEU   208      -1.265  21.632 -20.200  1.00  0.00           C  
ATOM   3375  C   LEU   208      -0.699  22.959 -20.805  1.00  0.00           C  
ATOM   3376  O   LEU   208      -1.279  23.494 -21.670  1.00  0.00           O  
ATOM   3377  CB  LEU   208      -2.033  22.033 -18.934  1.00  0.00           C  
ATOM   3378  CG  LEU   208      -3.071  23.180 -19.031  1.00  0.00           C  
ATOM   3379  CD1 LEU   208      -4.222  22.922 -20.065  1.00  0.00           C  
ATOM   3380  CD2 LEU   208      -3.602  23.246 -17.555  1.00  0.00           C  
ATOM   3381  H   LEU   208      -0.242  20.458 -18.870  1.00  0.00           H  
ATOM   3382  HA  LEU   208      -1.931  21.217 -20.958  1.00  0.00           H  
ATOM   3383  HB2 LEU   208      -2.619  21.181 -18.589  1.00  0.00           H  
ATOM   3384  HB3 LEU   208      -1.371  22.203 -18.085  1.00  0.00           H  
ATOM   3385  HG  LEU   208      -2.492  24.083 -19.222  1.00  0.00           H  
ATOM   3386 HD11 LEU   208      -5.062  22.527 -19.494  1.00  0.00           H  
ATOM   3387 HD12 LEU   208      -4.586  23.789 -20.615  1.00  0.00           H  
ATOM   3388 HD13 LEU   208      -3.965  22.110 -20.745  1.00  0.00           H  
ATOM   3389 HD21 LEU   208      -2.779  23.528 -16.898  1.00  0.00           H  
ATOM   3390 HD22 LEU   208      -4.376  23.991 -17.367  1.00  0.00           H  
ATOM   3391 HD23 LEU   208      -3.878  22.244 -17.225  1.00  0.00           H  
ATOM   3392  N   ALA   209       0.275  23.572 -20.200  1.00  0.00           N  
ATOM   3393  CA  ALA   209       0.909  24.733 -20.825  1.00  0.00           C  
ATOM   3394  C   ALA   209       1.485  24.340 -22.240  1.00  0.00           C  
ATOM   3395  O   ALA   209       1.197  25.086 -23.158  1.00  0.00           O  
ATOM   3396  CB  ALA   209       1.986  25.246 -19.876  1.00  0.00           C  
ATOM   3397  H   ALA   209       0.774  23.250 -19.383  1.00  0.00           H  
ATOM   3398  HA  ALA   209       0.275  25.601 -21.007  1.00  0.00           H  
ATOM   3399  HB1 ALA   209       1.491  25.673 -19.004  1.00  0.00           H  
ATOM   3400  HB2 ALA   209       2.546  24.330 -19.685  1.00  0.00           H  
ATOM   3401  HB3 ALA   209       2.564  26.022 -20.378  1.00  0.00           H  
ATOM   3402  N   TRP   210       2.223  23.281 -22.318  1.00  0.00           N  
ATOM   3403  CA  TRP   210       3.011  22.734 -23.510  1.00  0.00           C  
ATOM   3404  C   TRP   210       1.971  22.376 -24.583  1.00  0.00           C  
ATOM   3405  O   TRP   210       2.105  22.819 -25.701  1.00  0.00           O  
ATOM   3406  CB  TRP   210       3.839  21.435 -23.172  1.00  0.00           C  
ATOM   3407  CG  TRP   210       4.838  20.971 -24.154  1.00  0.00           C  
ATOM   3408  CD1 TRP   210       5.095  21.565 -25.389  1.00  0.00           C  
ATOM   3409  CD2 TRP   210       5.907  20.099 -23.946  1.00  0.00           C  
ATOM   3410  CE2 TRP   210       6.795  20.041 -25.092  1.00  0.00           C  
ATOM   3411  CE3 TRP   210       6.399  19.421 -22.854  1.00  0.00           C  
ATOM   3412  NE1 TRP   210       6.220  20.974 -25.896  1.00  0.00           N  
ATOM   3413  CZ2 TRP   210       7.987  19.321 -25.122  1.00  0.00           C  
ATOM   3414  CZ3 TRP   210       7.532  18.635 -22.827  1.00  0.00           C  
ATOM   3415  CH2 TRP   210       8.271  18.469 -24.042  1.00  0.00           C  
ATOM   3416  H   TRP   210       2.306  22.870 -21.400  1.00  0.00           H  
ATOM   3417  HA  TRP   210       3.553  23.590 -23.911  1.00  0.00           H  
ATOM   3418  HB2 TRP   210       4.378  21.553 -22.232  1.00  0.00           H  
ATOM   3419  HB3 TRP   210       3.120  20.634 -23.000  1.00  0.00           H  
ATOM   3420  HD1 TRP   210       4.626  22.439 -25.816  1.00  0.00           H  
ATOM   3421  HE1 TRP   210       6.501  21.149 -26.851  1.00  0.00           H  
ATOM   3422  HE3 TRP   210       5.868  19.499 -21.916  1.00  0.00           H  
ATOM   3423  HZ2 TRP   210       8.685  19.426 -25.940  1.00  0.00           H  
ATOM   3424  HZ3 TRP   210       7.884  18.124 -21.944  1.00  0.00           H  
ATOM   3425  HH2 TRP   210       9.207  17.930 -24.006  1.00  0.00           H  
ATOM   3426  N   SER   211       0.856  21.639 -24.188  1.00  0.00           N  
ATOM   3427  CA  SER   211      -0.326  21.388 -25.101  1.00  0.00           C  
ATOM   3428  C   SER   211      -1.058  22.678 -25.541  1.00  0.00           C  
ATOM   3429  O   SER   211      -1.257  22.803 -26.746  1.00  0.00           O  
ATOM   3430  CB  SER   211      -1.317  20.471 -24.326  1.00  0.00           C  
ATOM   3431  OG  SER   211      -0.647  19.306 -23.992  1.00  0.00           O  
ATOM   3432  H   SER   211       0.816  21.415 -23.204  1.00  0.00           H  
ATOM   3433  HA  SER   211      -0.041  20.970 -26.066  1.00  0.00           H  
ATOM   3434  HB2 SER   211      -1.512  20.982 -23.383  1.00  0.00           H  
ATOM   3435  HB3 SER   211      -2.249  20.332 -24.875  1.00  0.00           H  
ATOM   3436  HG  SER   211      -0.150  19.471 -23.187  1.00  0.00           H  
ATOM   3437  N   ALA   212      -1.135  23.678 -24.681  1.00  0.00           N  
ATOM   3438  CA  ALA   212      -1.803  24.911 -25.190  1.00  0.00           C  
ATOM   3439  C   ALA   212      -0.904  25.639 -26.183  1.00  0.00           C  
ATOM   3440  O   ALA   212      -1.402  26.382 -27.007  1.00  0.00           O  
ATOM   3441  CB  ALA   212      -2.261  25.781 -23.967  1.00  0.00           C  
ATOM   3442  H   ALA   212      -0.993  23.597 -23.685  1.00  0.00           H  
ATOM   3443  HA  ALA   212      -2.733  24.629 -25.682  1.00  0.00           H  
ATOM   3444  HB1 ALA   212      -2.534  25.068 -23.189  1.00  0.00           H  
ATOM   3445  HB2 ALA   212      -1.429  26.369 -23.581  1.00  0.00           H  
ATOM   3446  HB3 ALA   212      -3.048  26.473 -24.269  1.00  0.00           H  
ATOM   3447  N   CYS   213       0.458  25.573 -25.989  1.00  0.00           N  
ATOM   3448  CA  CYS   213       1.469  26.335 -26.760  1.00  0.00           C  
ATOM   3449  C   CYS   213       1.609  25.819 -28.187  1.00  0.00           C  
ATOM   3450  O   CYS   213       2.013  26.564 -29.043  1.00  0.00           O  
ATOM   3451  CB  CYS   213       2.831  26.256 -26.087  1.00  0.00           C  
ATOM   3452  SG  CYS   213       2.886  27.256 -24.522  1.00  0.00           S  
ATOM   3453  H   CYS   213       0.658  25.189 -25.077  1.00  0.00           H  
ATOM   3454  HA  CYS   213       1.086  27.349 -26.872  1.00  0.00           H  
ATOM   3455  HB2 CYS   213       3.136  25.226 -25.901  1.00  0.00           H  
ATOM   3456  HB3 CYS   213       3.564  26.652 -26.789  1.00  0.00           H  
ATOM   3457  HG  CYS   213       1.788  26.670 -24.037  1.00  0.00           H  
ATOM   3458  N   TYR   214       1.140  24.610 -28.478  1.00  0.00           N  
ATOM   3459  CA  TYR   214       0.892  24.035 -29.834  1.00  0.00           C  
ATOM   3460  C   TYR   214      -0.605  23.464 -30.092  1.00  0.00           C  
ATOM   3461  O   TYR   214      -0.793  22.581 -30.947  1.00  0.00           O  
ATOM   3462  CB  TYR   214       1.898  23.013 -30.188  1.00  0.00           C  
ATOM   3463  CG  TYR   214       3.296  23.372 -29.998  1.00  0.00           C  
ATOM   3464  CD1 TYR   214       3.926  23.895 -31.108  1.00  0.00           C  
ATOM   3465  CD2 TYR   214       3.938  23.167 -28.802  1.00  0.00           C  
ATOM   3466  CE1 TYR   214       5.278  24.333 -30.866  1.00  0.00           C  
ATOM   3467  CE2 TYR   214       5.218  23.744 -28.552  1.00  0.00           C  
ATOM   3468  CZ  TYR   214       5.915  24.281 -29.611  1.00  0.00           C  
ATOM   3469  OH  TYR   214       7.198  24.816 -29.549  1.00  0.00           O  
ATOM   3470  H   TYR   214       0.835  24.125 -27.646  1.00  0.00           H  
ATOM   3471  HA  TYR   214       0.935  24.890 -30.508  1.00  0.00           H  
ATOM   3472  HB2 TYR   214       1.677  22.169 -29.535  1.00  0.00           H  
ATOM   3473  HB3 TYR   214       1.747  22.678 -31.214  1.00  0.00           H  
ATOM   3474  HD1 TYR   214       3.408  23.768 -32.047  1.00  0.00           H  
ATOM   3475  HD2 TYR   214       3.409  22.794 -27.937  1.00  0.00           H  
ATOM   3476  HE1 TYR   214       5.818  24.926 -31.589  1.00  0.00           H  
ATOM   3477  HE2 TYR   214       5.738  23.761 -27.606  1.00  0.00           H  
ATOM   3478  HH  TYR   214       7.612  24.694 -28.692  1.00  0.00           H  
ATOM   3479  N   TRP   215      -1.580  24.112 -29.490  1.00  0.00           N  
ATOM   3480  CA  TRP   215      -2.958  23.665 -29.585  1.00  0.00           C  
ATOM   3481  C   TRP   215      -3.499  23.416 -31.010  1.00  0.00           C  
ATOM   3482  O   TRP   215      -4.162  22.335 -31.236  1.00  0.00           O  
ATOM   3483  CB  TRP   215      -3.933  24.604 -28.766  1.00  0.00           C  
ATOM   3484  CG  TRP   215      -5.371  24.369 -29.109  1.00  0.00           C  
ATOM   3485  CD1 TRP   215      -6.095  25.260 -29.772  1.00  0.00           C  
ATOM   3486  CD2 TRP   215      -6.280  23.227 -28.923  1.00  0.00           C  
ATOM   3487  CE2 TRP   215      -7.556  23.588 -29.444  1.00  0.00           C  
ATOM   3488  CE3 TRP   215      -6.306  22.015 -28.174  1.00  0.00           C  
ATOM   3489  NE1 TRP   215      -7.326  24.731 -30.049  1.00  0.00           N  
ATOM   3490  CZ2 TRP   215      -8.730  22.845 -29.176  1.00  0.00           C  
ATOM   3491  CZ3 TRP   215      -7.425  21.212 -28.000  1.00  0.00           C  
ATOM   3492  CH2 TRP   215      -8.715  21.591 -28.499  1.00  0.00           C  
ATOM   3493  H   TRP   215      -1.399  24.988 -29.022  1.00  0.00           H  
ATOM   3494  HA  TRP   215      -3.202  22.717 -29.106  1.00  0.00           H  
ATOM   3495  HB2 TRP   215      -3.923  24.295 -27.721  1.00  0.00           H  
ATOM   3496  HB3 TRP   215      -3.626  25.650 -28.786  1.00  0.00           H  
ATOM   3497  HD1 TRP   215      -5.840  26.206 -30.226  1.00  0.00           H  
ATOM   3498  HE1 TRP   215      -7.917  25.004 -30.821  1.00  0.00           H  
ATOM   3499  HE3 TRP   215      -5.402  21.707 -27.670  1.00  0.00           H  
ATOM   3500  HZ2 TRP   215      -9.638  23.270 -29.579  1.00  0.00           H  
ATOM   3501  HZ3 TRP   215      -7.313  20.225 -27.577  1.00  0.00           H  
ATOM   3502  HH2 TRP   215      -9.649  21.098 -28.276  1.00  0.00           H  
ATOM   3503  N   ARG   216      -3.214  24.354 -31.998  1.00  0.00           N  
ATOM   3504  CA  ARG   216      -3.582  24.118 -33.435  1.00  0.00           C  
ATOM   3505  C   ARG   216      -3.236  22.693 -33.918  1.00  0.00           C  
ATOM   3506  O   ARG   216      -3.987  22.065 -34.675  1.00  0.00           O  
ATOM   3507  CB  ARG   216      -2.810  25.113 -34.418  1.00  0.00           C  
ATOM   3508  CG  ARG   216      -3.372  25.197 -35.782  1.00  0.00           C  
ATOM   3509  CD  ARG   216      -4.818  25.580 -35.793  1.00  0.00           C  
ATOM   3510  NE  ARG   216      -5.118  26.679 -34.947  1.00  0.00           N  
ATOM   3511  CZ  ARG   216      -6.317  27.100 -34.660  1.00  0.00           C  
ATOM   3512  NH1 ARG   216      -7.311  26.311 -34.593  1.00  0.00           N1+
ATOM   3513  NH2 ARG   216      -6.592  28.352 -34.433  1.00  0.00           N  
ATOM   3514  H   ARG   216      -2.658  25.173 -31.799  1.00  0.00           H  
ATOM   3515  HA  ARG   216      -4.655  24.180 -33.615  1.00  0.00           H  
ATOM   3516  HB2 ARG   216      -2.821  26.119 -33.998  1.00  0.00           H  
ATOM   3517  HB3 ARG   216      -1.749  24.868 -34.464  1.00  0.00           H  
ATOM   3518  HG2 ARG   216      -2.876  25.962 -36.378  1.00  0.00           H  
ATOM   3519  HG3 ARG   216      -3.248  24.223 -36.254  1.00  0.00           H  
ATOM   3520  HD2 ARG   216      -5.062  25.803 -36.832  1.00  0.00           H  
ATOM   3521  HD3 ARG   216      -5.425  24.708 -35.549  1.00  0.00           H  
ATOM   3522  HE  ARG   216      -4.380  27.336 -34.737  1.00  0.00           H  
ATOM   3523 HH11 ARG   216      -7.242  25.376 -34.969  1.00  0.00           H  
ATOM   3524 HH12 ARG   216      -8.179  26.640 -34.194  1.00  0.00           H  
ATOM   3525 HH21 ARG   216      -5.919  29.096 -34.552  1.00  0.00           H  
ATOM   3526 HH22 ARG   216      -7.567  28.579 -34.306  1.00  0.00           H  
ATOM   3527  N   ASP   217      -1.981  22.291 -33.686  1.00  0.00           N  
ATOM   3528  CA  ASP   217      -1.368  21.112 -34.314  1.00  0.00           C  
ATOM   3529  C   ASP   217      -1.407  19.908 -33.340  1.00  0.00           C  
ATOM   3530  O   ASP   217      -0.767  18.896 -33.613  1.00  0.00           O  
ATOM   3531  CB  ASP   217       0.047  21.609 -34.738  1.00  0.00           C  
ATOM   3532  CG  ASP   217       0.048  22.790 -35.688  1.00  0.00           C  
ATOM   3533  OD1 ASP   217      -0.257  22.747 -36.893  1.00  0.00           O  
ATOM   3534  OD2 ASP   217       0.461  23.865 -35.253  1.00  0.00           O1-
ATOM   3535  H   ASP   217      -1.423  22.991 -33.218  1.00  0.00           H  
ATOM   3536  HA  ASP   217      -1.923  20.869 -35.220  1.00  0.00           H  
ATOM   3537  HB2 ASP   217       0.589  21.897 -33.836  1.00  0.00           H  
ATOM   3538  HB3 ASP   217       0.514  20.781 -35.272  1.00  0.00           H  
ATOM   3539  N   LEU   218      -2.282  19.888 -32.312  1.00  0.00           N  
ATOM   3540  CA  LEU   218      -2.523  18.840 -31.324  1.00  0.00           C  
ATOM   3541  C   LEU   218      -3.366  17.708 -31.948  1.00  0.00           C  
ATOM   3542  O   LEU   218      -4.317  18.018 -32.686  1.00  0.00           O  
ATOM   3543  CB  LEU   218      -3.040  19.508 -29.982  1.00  0.00           C  
ATOM   3544  CG  LEU   218      -2.531  18.751 -28.740  1.00  0.00           C  
ATOM   3545  CD1 LEU   218      -1.039  18.842 -28.352  1.00  0.00           C  
ATOM   3546  CD2 LEU   218      -3.225  19.399 -27.527  1.00  0.00           C  
ATOM   3547  H   LEU   218      -2.840  20.729 -32.269  1.00  0.00           H  
ATOM   3548  HA  LEU   218      -1.591  18.306 -31.143  1.00  0.00           H  
ATOM   3549  HB2 LEU   218      -2.733  20.546 -29.849  1.00  0.00           H  
ATOM   3550  HB3 LEU   218      -4.119  19.576 -30.120  1.00  0.00           H  
ATOM   3551  HG  LEU   218      -2.909  17.729 -28.752  1.00  0.00           H  
ATOM   3552 HD11 LEU   218      -0.813  19.908 -28.384  1.00  0.00           H  
ATOM   3553 HD12 LEU   218      -0.772  18.490 -27.356  1.00  0.00           H  
ATOM   3554 HD13 LEU   218      -0.387  18.271 -29.013  1.00  0.00           H  
ATOM   3555 HD21 LEU   218      -2.779  20.380 -27.361  1.00  0.00           H  
ATOM   3556 HD22 LEU   218      -4.251  19.596 -27.839  1.00  0.00           H  
ATOM   3557 HD23 LEU   218      -3.107  18.825 -26.608  1.00  0.00           H  
ATOM   3558  N   LEU   219      -3.165  16.545 -31.392  1.00  0.00           N  
ATOM   3559  CA  LEU   219      -4.024  15.338 -31.533  1.00  0.00           C  
ATOM   3560  C   LEU   219      -4.600  14.906 -30.177  1.00  0.00           C  
ATOM   3561  O   LEU   219      -4.213  15.346 -29.047  1.00  0.00           O  
ATOM   3562  CB  LEU   219      -3.325  14.179 -32.275  1.00  0.00           C  
ATOM   3563  CG  LEU   219      -2.823  14.405 -33.747  1.00  0.00           C  
ATOM   3564  CD1 LEU   219      -1.880  13.248 -34.191  1.00  0.00           C  
ATOM   3565  CD2 LEU   219      -3.877  14.709 -34.785  1.00  0.00           C  
ATOM   3566  H   LEU   219      -2.379  16.322 -30.799  1.00  0.00           H  
ATOM   3567  HA  LEU   219      -4.892  15.692 -32.089  1.00  0.00           H  
ATOM   3568  HB2 LEU   219      -2.378  13.893 -31.818  1.00  0.00           H  
ATOM   3569  HB3 LEU   219      -4.057  13.372 -32.316  1.00  0.00           H  
ATOM   3570  HG  LEU   219      -2.242  15.327 -33.717  1.00  0.00           H  
ATOM   3571 HD11 LEU   219      -2.340  12.265 -34.097  1.00  0.00           H  
ATOM   3572 HD12 LEU   219      -1.625  13.482 -35.225  1.00  0.00           H  
ATOM   3573 HD13 LEU   219      -0.960  13.370 -33.620  1.00  0.00           H  
ATOM   3574 HD21 LEU   219      -4.545  15.517 -34.488  1.00  0.00           H  
ATOM   3575 HD22 LEU   219      -3.478  15.091 -35.725  1.00  0.00           H  
ATOM   3576 HD23 LEU   219      -4.371  13.744 -34.900  1.00  0.00           H  
ATOM   3577  N   ARG   220      -5.571  14.056 -30.213  1.00  0.00           N  
ATOM   3578  CA  ARG   220      -6.434  13.674 -29.101  1.00  0.00           C  
ATOM   3579  C   ARG   220      -5.673  12.698 -28.221  1.00  0.00           C  
ATOM   3580  O   ARG   220      -5.962  12.636 -27.056  1.00  0.00           O  
ATOM   3581  CB  ARG   220      -7.676  13.007 -29.611  1.00  0.00           C  
ATOM   3582  CG  ARG   220      -8.568  13.993 -30.359  1.00  0.00           C  
ATOM   3583  CD  ARG   220      -9.961  13.324 -30.759  1.00  0.00           C  
ATOM   3584  NE  ARG   220     -10.796  14.230 -31.497  1.00  0.00           N  
ATOM   3585  CZ  ARG   220     -11.660  13.766 -32.457  1.00  0.00           C  
ATOM   3586  NH1 ARG   220     -11.961  12.482 -32.642  1.00  0.00           N1+
ATOM   3587  NH2 ARG   220     -12.153  14.578 -33.335  1.00  0.00           N  
ATOM   3588  H   ARG   220      -5.786  13.696 -31.132  1.00  0.00           H  
ATOM   3589  HA  ARG   220      -6.744  14.497 -28.457  1.00  0.00           H  
ATOM   3590  HB2 ARG   220      -7.418  12.085 -30.131  1.00  0.00           H  
ATOM   3591  HB3 ARG   220      -8.363  12.600 -28.869  1.00  0.00           H  
ATOM   3592  HG2 ARG   220      -8.645  14.808 -29.640  1.00  0.00           H  
ATOM   3593  HG3 ARG   220      -7.952  14.290 -31.208  1.00  0.00           H  
ATOM   3594  HD2 ARG   220      -9.724  12.464 -31.385  1.00  0.00           H  
ATOM   3595  HD3 ARG   220     -10.486  13.039 -29.847  1.00  0.00           H  
ATOM   3596  HE  ARG   220     -10.485  15.191 -31.455  1.00  0.00           H  
ATOM   3597 HH11 ARG   220     -11.637  11.733 -32.048  1.00  0.00           H  
ATOM   3598 HH12 ARG   220     -12.404  12.185 -33.500  1.00  0.00           H  
ATOM   3599 HH21 ARG   220     -12.003  15.577 -33.336  1.00  0.00           H  
ATOM   3600 HH22 ARG   220     -12.936  14.225 -33.866  1.00  0.00           H  
ATOM   3601  N   ILE   221      -4.575  12.025 -28.733  1.00  0.00           N  
ATOM   3602  CA  ILE   221      -3.499  11.505 -27.873  1.00  0.00           C  
ATOM   3603  C   ILE   221      -2.937  12.429 -26.847  1.00  0.00           C  
ATOM   3604  O   ILE   221      -2.633  11.896 -25.776  1.00  0.00           O  
ATOM   3605  CB  ILE   221      -2.357  10.860 -28.728  1.00  0.00           C  
ATOM   3606  CG1 ILE   221      -1.310  10.078 -27.883  1.00  0.00           C  
ATOM   3607  CG2 ILE   221      -1.810  11.853 -29.731  1.00  0.00           C  
ATOM   3608  CD1 ILE   221      -0.421   9.120 -28.686  1.00  0.00           C  
ATOM   3609  H   ILE   221      -4.574  11.847 -29.727  1.00  0.00           H  
ATOM   3610  HA  ILE   221      -3.988  10.709 -27.312  1.00  0.00           H  
ATOM   3611  HB  ILE   221      -2.920  10.123 -29.300  1.00  0.00           H  
ATOM   3612 HG12 ILE   221      -0.645  10.681 -27.263  1.00  0.00           H  
ATOM   3613 HG13 ILE   221      -1.791   9.444 -27.139  1.00  0.00           H  
ATOM   3614 HG21 ILE   221      -0.991  11.431 -30.314  1.00  0.00           H  
ATOM   3615 HG22 ILE   221      -2.601  12.035 -30.457  1.00  0.00           H  
ATOM   3616 HG23 ILE   221      -1.392  12.742 -29.260  1.00  0.00           H  
ATOM   3617 HD11 ILE   221       0.202   9.787 -29.282  1.00  0.00           H  
ATOM   3618 HD12 ILE   221       0.145   8.562 -27.941  1.00  0.00           H  
ATOM   3619 HD13 ILE   221      -0.956   8.391 -29.295  1.00  0.00           H  
ATOM   3620  N   GLN   222      -2.710  13.730 -27.056  1.00  0.00           N  
ATOM   3621  CA  GLN   222      -2.103  14.575 -26.001  1.00  0.00           C  
ATOM   3622  C   GLN   222      -3.146  15.139 -24.988  1.00  0.00           C  
ATOM   3623  O   GLN   222      -2.788  15.174 -23.815  1.00  0.00           O  
ATOM   3624  CB  GLN   222      -1.298  15.736 -26.656  1.00  0.00           C  
ATOM   3625  CG  GLN   222      -0.012  15.138 -27.205  1.00  0.00           C  
ATOM   3626  CD  GLN   222       0.076  15.114 -28.770  1.00  0.00           C  
ATOM   3627  NE2 GLN   222       1.188  14.843 -29.334  1.00  0.00           N  
ATOM   3628  OE1 GLN   222      -0.925  15.218 -29.506  1.00  0.00           O  
ATOM   3629  H   GLN   222      -2.774  14.158 -27.969  1.00  0.00           H  
ATOM   3630  HA  GLN   222      -1.466  13.953 -25.372  1.00  0.00           H  
ATOM   3631  HB2 GLN   222      -1.784  16.272 -27.471  1.00  0.00           H  
ATOM   3632  HB3 GLN   222      -0.950  16.505 -25.966  1.00  0.00           H  
ATOM   3633  HG2 GLN   222       0.776  15.858 -26.984  1.00  0.00           H  
ATOM   3634  HG3 GLN   222       0.221  14.179 -26.741  1.00  0.00           H  
ATOM   3635 HE21 GLN   222       1.116  14.856 -30.342  1.00  0.00           H  
ATOM   3636 HE22 GLN   222       1.970  14.365 -28.910  1.00  0.00           H  
ATOM   3637  N   PHE   223      -4.393  15.324 -25.388  1.00  0.00           N  
ATOM   3638  CA  PHE   223      -5.538  15.188 -24.451  1.00  0.00           C  
ATOM   3639  C   PHE   223      -5.438  13.867 -23.588  1.00  0.00           C  
ATOM   3640  O   PHE   223      -5.124  13.940 -22.404  1.00  0.00           O  
ATOM   3641  CB  PHE   223      -6.837  15.311 -25.181  1.00  0.00           C  
ATOM   3642  CG  PHE   223      -8.120  14.895 -24.421  1.00  0.00           C  
ATOM   3643  CD1 PHE   223      -8.464  15.610 -23.299  1.00  0.00           C  
ATOM   3644  CD2 PHE   223      -8.772  13.646 -24.680  1.00  0.00           C  
ATOM   3645  CE1 PHE   223      -9.678  15.310 -22.548  1.00  0.00           C  
ATOM   3646  CE2 PHE   223      -9.981  13.341 -24.034  1.00  0.00           C  
ATOM   3647  CZ  PHE   223     -10.420  14.172 -22.947  1.00  0.00           C  
ATOM   3648  H   PHE   223      -4.611  15.399 -26.371  1.00  0.00           H  
ATOM   3649  HA  PHE   223      -5.458  15.979 -23.705  1.00  0.00           H  
ATOM   3650  HB2 PHE   223      -7.003  16.361 -25.420  1.00  0.00           H  
ATOM   3651  HB3 PHE   223      -6.804  14.795 -26.142  1.00  0.00           H  
ATOM   3652  HD1 PHE   223      -7.732  16.335 -22.973  1.00  0.00           H  
ATOM   3653  HD2 PHE   223      -8.564  13.024 -25.538  1.00  0.00           H  
ATOM   3654  HE1 PHE   223      -9.997  15.937 -21.728  1.00  0.00           H  
ATOM   3655  HE2 PHE   223     -10.551  12.553 -24.503  1.00  0.00           H  
ATOM   3656  HZ  PHE   223     -11.292  13.791 -22.436  1.00  0.00           H  
ATOM   3657  N   TRP   224      -5.477  12.715 -24.186  1.00  0.00           N  
ATOM   3658  CA  TRP   224      -5.515  11.442 -23.467  1.00  0.00           C  
ATOM   3659  C   TRP   224      -4.351  11.141 -22.474  1.00  0.00           C  
ATOM   3660  O   TRP   224      -4.634  10.558 -21.438  1.00  0.00           O  
ATOM   3661  CB  TRP   224      -5.664  10.223 -24.372  1.00  0.00           C  
ATOM   3662  CG  TRP   224      -7.034   9.945 -24.957  1.00  0.00           C  
ATOM   3663  CD1 TRP   224      -7.309   9.808 -26.308  1.00  0.00           C  
ATOM   3664  CD2 TRP   224      -8.261   9.662 -24.242  1.00  0.00           C  
ATOM   3665  CE2 TRP   224      -9.234   9.431 -25.216  1.00  0.00           C  
ATOM   3666  CE3 TRP   224      -8.666   9.479 -22.868  1.00  0.00           C  
ATOM   3667  NE1 TRP   224      -8.675   9.620 -26.451  1.00  0.00           N  
ATOM   3668  CZ2 TRP   224     -10.577   9.231 -24.871  1.00  0.00           C  
ATOM   3669  CZ3 TRP   224      -9.955   8.996 -22.570  1.00  0.00           C  
ATOM   3670  CH2 TRP   224     -10.924   8.919 -23.591  1.00  0.00           C  
ATOM   3671  H   TRP   224      -5.729  12.663 -25.163  1.00  0.00           H  
ATOM   3672  HA  TRP   224      -6.399  11.454 -22.830  1.00  0.00           H  
ATOM   3673  HB2 TRP   224      -5.104  10.503 -25.264  1.00  0.00           H  
ATOM   3674  HB3 TRP   224      -5.222   9.324 -23.942  1.00  0.00           H  
ATOM   3675  HD1 TRP   224      -6.542   9.965 -27.052  1.00  0.00           H  
ATOM   3676  HE1 TRP   224      -9.152   9.554 -27.339  1.00  0.00           H  
ATOM   3677  HE3 TRP   224      -7.878   9.468 -22.130  1.00  0.00           H  
ATOM   3678  HZ2 TRP   224     -11.350   9.214 -25.624  1.00  0.00           H  
ATOM   3679  HZ3 TRP   224     -10.224   8.655 -21.581  1.00  0.00           H  
ATOM   3680  HH2 TRP   224     -11.918   8.559 -23.372  1.00  0.00           H  
ATOM   3681  N   ILE   225      -3.113  11.520 -22.870  1.00  0.00           N  
ATOM   3682  CA  ILE   225      -1.981  11.453 -21.874  1.00  0.00           C  
ATOM   3683  C   ILE   225      -2.335  12.220 -20.628  1.00  0.00           C  
ATOM   3684  O   ILE   225      -2.415  11.729 -19.504  1.00  0.00           O  
ATOM   3685  CB  ILE   225      -0.665  11.934 -22.532  1.00  0.00           C  
ATOM   3686  CG1 ILE   225      -0.167  10.942 -23.589  1.00  0.00           C  
ATOM   3687  CG2 ILE   225       0.488  12.092 -21.424  1.00  0.00           C  
ATOM   3688  CD1 ILE   225       0.774  11.613 -24.699  1.00  0.00           C  
ATOM   3689  H   ILE   225      -2.990  11.946 -23.778  1.00  0.00           H  
ATOM   3690  HA  ILE   225      -1.900  10.393 -21.632  1.00  0.00           H  
ATOM   3691  HB  ILE   225      -0.857  12.873 -23.050  1.00  0.00           H  
ATOM   3692 HG12 ILE   225       0.313  10.181 -22.973  1.00  0.00           H  
ATOM   3693 HG13 ILE   225      -0.966  10.450 -24.145  1.00  0.00           H  
ATOM   3694 HG21 ILE   225       1.417  12.120 -21.993  1.00  0.00           H  
ATOM   3695 HG22 ILE   225       0.303  12.979 -20.819  1.00  0.00           H  
ATOM   3696 HG23 ILE   225       0.566  11.239 -20.750  1.00  0.00           H  
ATOM   3697 HD11 ILE   225       0.720  10.998 -25.597  1.00  0.00           H  
ATOM   3698 HD12 ILE   225       0.524  12.637 -24.974  1.00  0.00           H  
ATOM   3699 HD13 ILE   225       1.803  11.685 -24.346  1.00  0.00           H  
ATOM   3700  N   GLY   226      -2.962  13.352 -20.819  1.00  0.00           N  
ATOM   3701  CA  GLY   226      -3.527  14.272 -19.866  1.00  0.00           C  
ATOM   3702  C   GLY   226      -4.588  13.620 -18.996  1.00  0.00           C  
ATOM   3703  O   GLY   226      -4.696  13.889 -17.858  1.00  0.00           O  
ATOM   3704  H   GLY   226      -3.174  13.590 -21.777  1.00  0.00           H  
ATOM   3705  HA2 GLY   226      -2.652  14.645 -19.334  1.00  0.00           H  
ATOM   3706  HA3 GLY   226      -3.923  15.138 -20.394  1.00  0.00           H  
ATOM   3707  N   ALA   227      -5.430  12.747 -19.586  1.00  0.00           N  
ATOM   3708  CA  ALA   227      -6.721  12.190 -19.015  1.00  0.00           C  
ATOM   3709  C   ALA   227      -6.312  11.131 -18.045  1.00  0.00           C  
ATOM   3710  O   ALA   227      -6.990  10.982 -17.032  1.00  0.00           O  
ATOM   3711  CB  ALA   227      -7.628  11.492 -20.069  1.00  0.00           C  
ATOM   3712  H   ALA   227      -5.227  12.370 -20.501  1.00  0.00           H  
ATOM   3713  HA  ALA   227      -7.272  13.023 -18.580  1.00  0.00           H  
ATOM   3714  HB1 ALA   227      -7.348  10.444 -20.175  1.00  0.00           H  
ATOM   3715  HB2 ALA   227      -8.584  11.392 -19.556  1.00  0.00           H  
ATOM   3716  HB3 ALA   227      -7.665  12.008 -21.029  1.00  0.00           H  
ATOM   3717  N   VAL   228      -5.289  10.355 -18.354  1.00  0.00           N  
ATOM   3718  CA  VAL   228      -4.521   9.442 -17.495  1.00  0.00           C  
ATOM   3719  C   VAL   228      -3.655  10.187 -16.450  1.00  0.00           C  
ATOM   3720  O   VAL   228      -3.560   9.722 -15.328  1.00  0.00           O  
ATOM   3721  CB  VAL   228      -3.833   8.261 -18.200  1.00  0.00           C  
ATOM   3722  CG1 VAL   228      -3.149   7.295 -17.294  1.00  0.00           C  
ATOM   3723  CG2 VAL   228      -4.765   7.416 -19.139  1.00  0.00           C  
ATOM   3724  H   VAL   228      -5.007  10.516 -19.311  1.00  0.00           H  
ATOM   3725  HA  VAL   228      -5.286   8.923 -16.916  1.00  0.00           H  
ATOM   3726  HB  VAL   228      -3.087   8.618 -18.910  1.00  0.00           H  
ATOM   3727 HG11 VAL   228      -3.926   6.940 -16.617  1.00  0.00           H  
ATOM   3728 HG12 VAL   228      -2.657   6.517 -17.878  1.00  0.00           H  
ATOM   3729 HG13 VAL   228      -2.382   7.893 -16.803  1.00  0.00           H  
ATOM   3730 HG21 VAL   228      -5.764   7.367 -18.705  1.00  0.00           H  
ATOM   3731 HG22 VAL   228      -4.764   7.923 -20.105  1.00  0.00           H  
ATOM   3732 HG23 VAL   228      -4.341   6.432 -19.334  1.00  0.00           H  
ATOM   3733  N   ILE   229      -3.060  11.333 -16.662  1.00  0.00           N  
ATOM   3734  CA  ILE   229      -2.438  12.201 -15.695  1.00  0.00           C  
ATOM   3735  C   ILE   229      -3.371  12.795 -14.649  1.00  0.00           C  
ATOM   3736  O   ILE   229      -2.977  12.856 -13.482  1.00  0.00           O  
ATOM   3737  CB  ILE   229      -1.533  13.237 -16.392  1.00  0.00           C  
ATOM   3738  CG1 ILE   229      -0.169  12.651 -16.783  1.00  0.00           C  
ATOM   3739  CG2 ILE   229      -1.285  14.429 -15.504  1.00  0.00           C  
ATOM   3740  CD1 ILE   229       0.895  13.474 -17.460  1.00  0.00           C  
ATOM   3741  H   ILE   229      -3.001  11.695 -17.603  1.00  0.00           H  
ATOM   3742  HA  ILE   229      -1.813  11.492 -15.153  1.00  0.00           H  
ATOM   3743  HB  ILE   229      -2.146  13.598 -17.218  1.00  0.00           H  
ATOM   3744 HG12 ILE   229       0.210  12.259 -15.839  1.00  0.00           H  
ATOM   3745 HG13 ILE   229      -0.397  11.777 -17.394  1.00  0.00           H  
ATOM   3746 HG21 ILE   229      -0.461  14.265 -14.810  1.00  0.00           H  
ATOM   3747 HG22 ILE   229      -1.115  15.266 -16.182  1.00  0.00           H  
ATOM   3748 HG23 ILE   229      -2.220  14.762 -15.055  1.00  0.00           H  
ATOM   3749 HD11 ILE   229       1.432  12.787 -18.114  1.00  0.00           H  
ATOM   3750 HD12 ILE   229       0.368  14.241 -18.027  1.00  0.00           H  
ATOM   3751 HD13 ILE   229       1.599  13.909 -16.751  1.00  0.00           H  
ATOM   3752  N   PHE   230      -4.548  13.123 -15.120  1.00  0.00           N  
ATOM   3753  CA  PHE   230      -5.669  13.609 -14.302  1.00  0.00           C  
ATOM   3754  C   PHE   230      -6.081  12.523 -13.364  1.00  0.00           C  
ATOM   3755  O   PHE   230      -5.970  12.696 -12.137  1.00  0.00           O  
ATOM   3756  CB  PHE   230      -6.741  14.211 -15.116  1.00  0.00           C  
ATOM   3757  CG  PHE   230      -7.929  14.722 -14.242  1.00  0.00           C  
ATOM   3758  CD1 PHE   230      -9.259  14.739 -14.717  1.00  0.00           C  
ATOM   3759  CD2 PHE   230      -7.701  15.290 -13.004  1.00  0.00           C  
ATOM   3760  CE1 PHE   230     -10.278  15.418 -14.071  1.00  0.00           C  
ATOM   3761  CE2 PHE   230      -8.717  15.915 -12.228  1.00  0.00           C  
ATOM   3762  CZ  PHE   230     -10.027  15.993 -12.801  1.00  0.00           C  
ATOM   3763  H   PHE   230      -4.628  13.395 -16.089  1.00  0.00           H  
ATOM   3764  HA  PHE   230      -5.235  14.441 -13.748  1.00  0.00           H  
ATOM   3765  HB2 PHE   230      -6.259  15.024 -15.658  1.00  0.00           H  
ATOM   3766  HB3 PHE   230      -7.031  13.537 -15.922  1.00  0.00           H  
ATOM   3767  HD1 PHE   230      -9.387  14.338 -15.712  1.00  0.00           H  
ATOM   3768  HD2 PHE   230      -6.721  15.269 -12.551  1.00  0.00           H  
ATOM   3769  HE1 PHE   230     -11.288  15.396 -14.454  1.00  0.00           H  
ATOM   3770  HE2 PHE   230      -8.458  16.331 -11.265  1.00  0.00           H  
ATOM   3771  HZ  PHE   230     -10.770  16.608 -12.316  1.00  0.00           H  
ATOM   3772  N   LEU   231      -6.600  11.426 -13.923  1.00  0.00           N  
ATOM   3773  CA  LEU   231      -6.900  10.153 -13.149  1.00  0.00           C  
ATOM   3774  C   LEU   231      -5.710   9.627 -12.320  1.00  0.00           C  
ATOM   3775  O   LEU   231      -6.001   9.145 -11.204  1.00  0.00           O  
ATOM   3776  CB  LEU   231      -7.380   9.020 -14.105  1.00  0.00           C  
ATOM   3777  CG  LEU   231      -8.721   9.314 -14.742  1.00  0.00           C  
ATOM   3778  CD1 LEU   231      -9.058   8.436 -15.981  1.00  0.00           C  
ATOM   3779  CD2 LEU   231      -9.807   8.989 -13.697  1.00  0.00           C  
ATOM   3780  H   LEU   231      -6.607  11.240 -14.916  1.00  0.00           H  
ATOM   3781  HA  LEU   231      -7.701  10.377 -12.445  1.00  0.00           H  
ATOM   3782  HB2 LEU   231      -6.654   9.005 -14.918  1.00  0.00           H  
ATOM   3783  HB3 LEU   231      -7.364   8.114 -13.499  1.00  0.00           H  
ATOM   3784  HG  LEU   231      -8.714  10.358 -15.055  1.00  0.00           H  
ATOM   3785 HD11 LEU   231     -10.068   8.695 -16.300  1.00  0.00           H  
ATOM   3786 HD12 LEU   231      -8.463   8.795 -16.821  1.00  0.00           H  
ATOM   3787 HD13 LEU   231      -8.860   7.400 -15.705  1.00  0.00           H  
ATOM   3788 HD21 LEU   231     -10.812   8.867 -14.101  1.00  0.00           H  
ATOM   3789 HD22 LEU   231      -9.480   8.118 -13.130  1.00  0.00           H  
ATOM   3790 HD23 LEU   231      -9.900   9.865 -13.056  1.00  0.00           H  
ATOM   3791  N   GLY   232      -4.418   9.854 -12.717  1.00  0.00           N  
ATOM   3792  CA  GLY   232      -3.207   9.709 -11.949  1.00  0.00           C  
ATOM   3793  C   GLY   232      -3.006  10.615 -10.734  1.00  0.00           C  
ATOM   3794  O   GLY   232      -2.713  10.139  -9.674  1.00  0.00           O  
ATOM   3795  H   GLY   232      -4.187  10.352 -13.565  1.00  0.00           H  
ATOM   3796  HA2 GLY   232      -3.154   8.689 -11.569  1.00  0.00           H  
ATOM   3797  HA3 GLY   232      -2.325   9.940 -12.547  1.00  0.00           H  
ATOM   3798  N   MET   233      -3.234  11.961 -10.873  1.00  0.00           N  
ATOM   3799  CA  MET   233      -3.332  12.969  -9.874  1.00  0.00           C  
ATOM   3800  C   MET   233      -4.325  12.726  -8.793  1.00  0.00           C  
ATOM   3801  O   MET   233      -3.960  12.837  -7.599  1.00  0.00           O  
ATOM   3802  CB  MET   233      -3.637  14.283 -10.606  1.00  0.00           C  
ATOM   3803  CG  MET   233      -4.009  15.470  -9.679  1.00  0.00           C  
ATOM   3804  SD  MET   233      -4.246  17.150 -10.404  1.00  0.00           S  
ATOM   3805  CE  MET   233      -2.569  17.657 -10.702  1.00  0.00           C  
ATOM   3806  H   MET   233      -3.233  12.223 -11.849  1.00  0.00           H  
ATOM   3807  HA  MET   233      -2.377  13.185  -9.394  1.00  0.00           H  
ATOM   3808  HB2 MET   233      -2.758  14.660 -11.128  1.00  0.00           H  
ATOM   3809  HB3 MET   233      -4.473  14.225 -11.303  1.00  0.00           H  
ATOM   3810  HG2 MET   233      -4.937  15.167  -9.195  1.00  0.00           H  
ATOM   3811  HG3 MET   233      -3.126  15.670  -9.072  1.00  0.00           H  
ATOM   3812  HE1 MET   233      -2.017  16.980 -11.354  1.00  0.00           H  
ATOM   3813  HE2 MET   233      -2.566  18.573 -11.293  1.00  0.00           H  
ATOM   3814  HE3 MET   233      -1.924  17.802  -9.836  1.00  0.00           H  
ATOM   3815  N   LEU   234      -5.566  12.398  -9.137  1.00  0.00           N  
ATOM   3816  CA  LEU   234      -6.589  12.170  -8.167  1.00  0.00           C  
ATOM   3817  C   LEU   234      -6.427  11.070  -7.132  1.00  0.00           C  
ATOM   3818  O   LEU   234      -6.736  11.246  -5.979  1.00  0.00           O  
ATOM   3819  CB  LEU   234      -7.885  11.765  -8.988  1.00  0.00           C  
ATOM   3820  CG  LEU   234      -8.434  12.934  -9.789  1.00  0.00           C  
ATOM   3821  CD1 LEU   234      -9.474  12.499 -10.836  1.00  0.00           C  
ATOM   3822  CD2 LEU   234      -9.163  13.871  -8.872  1.00  0.00           C  
ATOM   3823  H   LEU   234      -5.793  12.388 -10.121  1.00  0.00           H  
ATOM   3824  HA  LEU   234      -6.759  13.085  -7.600  1.00  0.00           H  
ATOM   3825  HB2 LEU   234      -7.626  10.936  -9.648  1.00  0.00           H  
ATOM   3826  HB3 LEU   234      -8.608  11.261  -8.346  1.00  0.00           H  
ATOM   3827  HG  LEU   234      -7.585  13.409 -10.281  1.00  0.00           H  
ATOM   3828 HD11 LEU   234      -9.858  13.337 -11.417  1.00  0.00           H  
ATOM   3829 HD12 LEU   234      -8.998  11.697 -11.401  1.00  0.00           H  
ATOM   3830 HD13 LEU   234     -10.372  12.161 -10.318  1.00  0.00           H  
ATOM   3831 HD21 LEU   234      -8.634  14.331  -8.038  1.00  0.00           H  
ATOM   3832 HD22 LEU   234      -9.437  14.743  -9.467  1.00  0.00           H  
ATOM   3833 HD23 LEU   234      -9.981  13.274  -8.470  1.00  0.00           H  
ATOM   3834  N   GLU   235      -5.979   9.853  -7.672  1.00  0.00           N  
ATOM   3835  CA  GLU   235      -5.421   8.775  -6.831  1.00  0.00           C  
ATOM   3836  C   GLU   235      -4.583   9.341  -5.695  1.00  0.00           C  
ATOM   3837  O   GLU   235      -4.832   9.168  -4.518  1.00  0.00           O  
ATOM   3838  CB  GLU   235      -4.680   7.680  -7.682  1.00  0.00           C  
ATOM   3839  CG  GLU   235      -3.899   6.677  -6.860  1.00  0.00           C  
ATOM   3840  CD  GLU   235      -2.978   5.824  -7.720  1.00  0.00           C  
ATOM   3841  OE1 GLU   235      -1.837   5.573  -7.255  1.00  0.00           O  
ATOM   3842  OE2 GLU   235      -3.457   5.336  -8.799  1.00  0.00           O1-
ATOM   3843  H   GLU   235      -5.945   9.756  -8.677  1.00  0.00           H  
ATOM   3844  HA  GLU   235      -6.271   8.291  -6.351  1.00  0.00           H  
ATOM   3845  HB2 GLU   235      -5.501   7.127  -8.139  1.00  0.00           H  
ATOM   3846  HB3 GLU   235      -4.089   8.106  -8.493  1.00  0.00           H  
ATOM   3847  HG2 GLU   235      -3.322   7.208  -6.103  1.00  0.00           H  
ATOM   3848  HG3 GLU   235      -4.579   6.038  -6.295  1.00  0.00           H  
ATOM   3849  N   LYN   236      -3.653  10.207  -6.115  1.00  0.00           N  
ATOM   3850  CA  LYN   236      -2.737  10.818  -5.082  1.00  0.00           C  
ATOM   3851  C   LYN   236      -3.374  11.736  -4.036  1.00  0.00           C  
ATOM   3852  O   LYN   236      -3.097  11.687  -2.855  1.00  0.00           O  
ATOM   3853  CB  LYN   236      -1.465  11.435  -5.624  1.00  0.00           C  
ATOM   3854  CG  LYN   236      -0.680  10.769  -6.712  1.00  0.00           C  
ATOM   3855  CD  LYN   236      -0.362   9.318  -6.352  1.00  0.00           C  
ATOM   3856  CE  LYN   236       0.426   8.640  -7.454  1.00  0.00           C  
ATOM   3857  NZ  LYN   236      -0.460   8.199  -8.525  1.00  0.00           N  
ATOM   3858  H   LYN   236      -3.412  10.226  -7.095  1.00  0.00           H  
ATOM   3859  HA  LYN   236      -2.360  10.013  -4.452  1.00  0.00           H  
ATOM   3860  HB2 LYN   236      -1.540  12.472  -5.954  1.00  0.00           H  
ATOM   3861  HB3 LYN   236      -0.763  11.491  -4.792  1.00  0.00           H  
ATOM   3862  HG2 LYN   236      -1.329  10.811  -7.586  1.00  0.00           H  
ATOM   3863  HG3 LYN   236       0.197  11.339  -7.017  1.00  0.00           H  
ATOM   3864  HD2 LYN   236       0.217   9.195  -5.436  1.00  0.00           H  
ATOM   3865  HD3 LYN   236      -1.262   8.708  -6.277  1.00  0.00           H  
ATOM   3866  HE2 LYN   236       1.057   9.424  -7.873  1.00  0.00           H  
ATOM   3867  HE3 LYN   236       0.956   7.732  -7.168  1.00  0.00           H  
ATOM   3868  HZ2 LYN   236      -0.912   8.976  -8.986  1.00  0.00           H  
ATOM   3869  HZ3 LYN   236      -1.132   7.541  -8.159  1.00  0.00           H  
ATOM   3870  N   ALA   237      -4.279  12.523  -4.453  1.00  0.00           N  
ATOM   3871  CA  ALA   237      -4.977  13.640  -3.864  1.00  0.00           C  
ATOM   3872  C   ALA   237      -5.962  13.092  -2.763  1.00  0.00           C  
ATOM   3873  O   ALA   237      -5.882  13.600  -1.646  1.00  0.00           O  
ATOM   3874  CB  ALA   237      -5.821  14.328  -4.939  1.00  0.00           C  
ATOM   3875  H   ALA   237      -4.612  12.365  -5.394  1.00  0.00           H  
ATOM   3876  HA  ALA   237      -4.306  14.376  -3.422  1.00  0.00           H  
ATOM   3877  HB1 ALA   237      -5.076  14.769  -5.600  1.00  0.00           H  
ATOM   3878  HB2 ALA   237      -6.421  13.653  -5.549  1.00  0.00           H  
ATOM   3879  HB3 ALA   237      -6.481  15.066  -4.482  1.00  0.00           H  
ATOM   3880  N   VAL   238      -6.713  12.046  -3.134  1.00  0.00           N  
ATOM   3881  CA  VAL   238      -7.702  11.356  -2.306  1.00  0.00           C  
ATOM   3882  C   VAL   238      -7.004  10.403  -1.281  1.00  0.00           C  
ATOM   3883  O   VAL   238      -7.468  10.453  -0.106  1.00  0.00           O  
ATOM   3884  CB  VAL   238      -8.901  10.709  -3.139  1.00  0.00           C  
ATOM   3885  CG1 VAL   238      -9.861   9.861  -2.254  1.00  0.00           C  
ATOM   3886  CG2 VAL   238      -9.713  11.802  -3.962  1.00  0.00           C  
ATOM   3887  H   VAL   238      -6.617  11.768  -4.100  1.00  0.00           H  
ATOM   3888  HA  VAL   238      -8.184  12.086  -1.656  1.00  0.00           H  
ATOM   3889  HB  VAL   238      -8.458  10.107  -3.932  1.00  0.00           H  
ATOM   3890 HG11 VAL   238     -10.275  10.473  -1.453  1.00  0.00           H  
ATOM   3891 HG12 VAL   238     -10.721   9.472  -2.799  1.00  0.00           H  
ATOM   3892 HG13 VAL   238      -9.306   8.939  -2.083  1.00  0.00           H  
ATOM   3893 HG21 VAL   238      -9.489  12.754  -3.481  1.00  0.00           H  
ATOM   3894 HG22 VAL   238      -9.365  11.792  -4.995  1.00  0.00           H  
ATOM   3895 HG23 VAL   238     -10.791  11.667  -4.046  1.00  0.00           H  
ATOM   3896  N   PHE   239      -5.903   9.770  -1.701  1.00  0.00           N  
ATOM   3897  CA  PHE   239      -4.969   9.092  -0.704  1.00  0.00           C  
ATOM   3898  C   PHE   239      -4.369  10.054   0.248  1.00  0.00           C  
ATOM   3899  O   PHE   239      -4.656   9.932   1.439  1.00  0.00           O  
ATOM   3900  CB  PHE   239      -3.917   8.216  -1.430  1.00  0.00           C  
ATOM   3901  CG  PHE   239      -4.337   6.821  -1.547  1.00  0.00           C  
ATOM   3902  CD1 PHE   239      -4.307   6.016  -0.397  1.00  0.00           C  
ATOM   3903  CD2 PHE   239      -4.525   6.181  -2.830  1.00  0.00           C  
ATOM   3904  CE1 PHE   239      -4.608   4.634  -0.396  1.00  0.00           C  
ATOM   3905  CE2 PHE   239      -4.892   4.785  -2.800  1.00  0.00           C  
ATOM   3906  CZ  PHE   239      -4.942   4.026  -1.591  1.00  0.00           C  
ATOM   3907  H   PHE   239      -5.638   9.773  -2.676  1.00  0.00           H  
ATOM   3908  HA  PHE   239      -5.584   8.541   0.008  1.00  0.00           H  
ATOM   3909  HB2 PHE   239      -3.605   8.635  -2.386  1.00  0.00           H  
ATOM   3910  HB3 PHE   239      -3.045   8.261  -0.777  1.00  0.00           H  
ATOM   3911  HD1 PHE   239      -3.978   6.484   0.519  1.00  0.00           H  
ATOM   3912  HD2 PHE   239      -4.500   6.663  -3.795  1.00  0.00           H  
ATOM   3913  HE1 PHE   239      -4.397   4.072   0.502  1.00  0.00           H  
ATOM   3914  HE2 PHE   239      -5.170   4.299  -3.724  1.00  0.00           H  
ATOM   3915  HZ  PHE   239      -5.164   2.969  -1.551  1.00  0.00           H  
ATOM   3916  N   TYR   240      -3.784  11.227  -0.104  1.00  0.00           N  
ATOM   3917  CA  TYR   240      -3.183  12.231   0.826  1.00  0.00           C  
ATOM   3918  C   TYR   240      -4.291  12.867   1.660  1.00  0.00           C  
ATOM   3919  O   TYR   240      -4.035  12.987   2.894  1.00  0.00           O  
ATOM   3920  CB  TYR   240      -2.730  13.426   0.044  1.00  0.00           C  
ATOM   3921  CG  TYR   240      -2.195  14.492   0.898  1.00  0.00           C  
ATOM   3922  CD1 TYR   240      -1.198  14.233   1.779  1.00  0.00           C  
ATOM   3923  CD2 TYR   240      -2.754  15.774   0.840  1.00  0.00           C  
ATOM   3924  CE1 TYR   240      -0.671  15.204   2.630  1.00  0.00           C  
ATOM   3925  CE2 TYR   240      -2.328  16.762   1.835  1.00  0.00           C  
ATOM   3926  CZ  TYR   240      -1.225  16.460   2.664  1.00  0.00           C  
ATOM   3927  OH  TYR   240      -0.769  17.335   3.626  1.00  0.00           O  
ATOM   3928  H   TYR   240      -3.806  11.381  -1.102  1.00  0.00           H  
ATOM   3929  HA  TYR   240      -2.524  11.750   1.549  1.00  0.00           H  
ATOM   3930  HB2 TYR   240      -2.002  13.028  -0.663  1.00  0.00           H  
ATOM   3931  HB3 TYR   240      -3.482  13.821  -0.639  1.00  0.00           H  
ATOM   3932  HD1 TYR   240      -0.718  13.267   1.732  1.00  0.00           H  
ATOM   3933  HD2 TYR   240      -3.526  15.899   0.095  1.00  0.00           H  
ATOM   3934  HE1 TYR   240       0.176  14.928   3.240  1.00  0.00           H  
ATOM   3935  HE2 TYR   240      -2.931  17.640   2.013  1.00  0.00           H  
ATOM   3936  HH  TYR   240      -1.564  17.595   4.097  1.00  0.00           H  
ATOM   3937  N   ALA   241      -5.483  13.135   1.179  1.00  0.00           N  
ATOM   3938  CA  ALA   241      -6.482  13.785   2.026  1.00  0.00           C  
ATOM   3939  C   ALA   241      -6.902  12.837   3.151  1.00  0.00           C  
ATOM   3940  O   ALA   241      -6.954  13.316   4.249  1.00  0.00           O  
ATOM   3941  CB  ALA   241      -7.629  14.223   1.119  1.00  0.00           C  
ATOM   3942  H   ALA   241      -5.654  13.103   0.184  1.00  0.00           H  
ATOM   3943  HA  ALA   241      -6.160  14.722   2.481  1.00  0.00           H  
ATOM   3944  HB1 ALA   241      -7.211  14.860   0.340  1.00  0.00           H  
ATOM   3945  HB2 ALA   241      -7.942  13.322   0.590  1.00  0.00           H  
ATOM   3946  HB3 ALA   241      -8.440  14.663   1.699  1.00  0.00           H  
ATOM   3947  N   GLU   242      -7.033  11.543   2.908  1.00  0.00           N  
ATOM   3948  CA  GLU   242      -7.425  10.711   4.100  1.00  0.00           C  
ATOM   3949  C   GLU   242      -6.210  10.447   4.960  1.00  0.00           C  
ATOM   3950  O   GLU   242      -6.386  10.396   6.186  1.00  0.00           O  
ATOM   3951  CB  GLU   242      -8.214   9.509   3.607  1.00  0.00           C  
ATOM   3952  CG  GLU   242      -9.323   9.223   4.561  1.00  0.00           C  
ATOM   3953  CD  GLU   242      -8.925   8.745   5.939  1.00  0.00           C  
ATOM   3954  OE1 GLU   242      -9.715   9.118   6.880  1.00  0.00           O  
ATOM   3955  OE2 GLU   242      -7.936   7.998   6.054  1.00  0.00           O1-
ATOM   3956  H   GLU   242      -7.052  11.147   1.979  1.00  0.00           H  
ATOM   3957  HA  GLU   242      -8.144  11.216   4.745  1.00  0.00           H  
ATOM   3958  HB2 GLU   242      -8.672   9.750   2.648  1.00  0.00           H  
ATOM   3959  HB3 GLU   242      -7.655   8.583   3.474  1.00  0.00           H  
ATOM   3960  HG2 GLU   242      -9.985  10.084   4.644  1.00  0.00           H  
ATOM   3961  HG3 GLU   242      -9.971   8.463   4.125  1.00  0.00           H  
ATOM   3962  N   PHE   243      -5.009  10.345   4.372  1.00  0.00           N  
ATOM   3963  CA  PHE   243      -3.762  10.265   5.128  1.00  0.00           C  
ATOM   3964  C   PHE   243      -3.520  11.521   6.016  1.00  0.00           C  
ATOM   3965  O   PHE   243      -2.754  11.469   6.963  1.00  0.00           O  
ATOM   3966  CB  PHE   243      -2.572   9.841   4.280  1.00  0.00           C  
ATOM   3967  CG  PHE   243      -2.155   8.360   4.277  1.00  0.00           C  
ATOM   3968  CD1 PHE   243      -2.814   7.497   3.402  1.00  0.00           C  
ATOM   3969  CD2 PHE   243      -1.407   7.723   5.355  1.00  0.00           C  
ATOM   3970  CE1 PHE   243      -2.800   6.163   3.556  1.00  0.00           C  
ATOM   3971  CE2 PHE   243      -1.378   6.279   5.484  1.00  0.00           C  
ATOM   3972  CZ  PHE   243      -2.120   5.489   4.609  1.00  0.00           C  
ATOM   3973  H   PHE   243      -5.043  10.237   3.369  1.00  0.00           H  
ATOM   3974  HA  PHE   243      -3.812   9.422   5.817  1.00  0.00           H  
ATOM   3975  HB2 PHE   243      -2.664  10.136   3.235  1.00  0.00           H  
ATOM   3976  HB3 PHE   243      -1.740  10.455   4.625  1.00  0.00           H  
ATOM   3977  HD1 PHE   243      -3.486   7.986   2.713  1.00  0.00           H  
ATOM   3978  HD2 PHE   243      -0.884   8.311   6.094  1.00  0.00           H  
ATOM   3979  HE1 PHE   243      -3.408   5.586   2.875  1.00  0.00           H  
ATOM   3980  HE2 PHE   243      -0.920   5.841   6.358  1.00  0.00           H  
ATOM   3981  HZ  PHE   243      -2.275   4.430   4.752  1.00  0.00           H  
ATOM   3982  N   GLN   244      -4.103  12.644   5.690  1.00  0.00           N  
ATOM   3983  CA  GLN   244      -4.157  13.800   6.570  1.00  0.00           C  
ATOM   3984  C   GLN   244      -5.259  13.596   7.553  1.00  0.00           C  
ATOM   3985  O   GLN   244      -4.955  13.630   8.764  1.00  0.00           O  
ATOM   3986  CB  GLN   244      -4.129  15.077   5.782  1.00  0.00           C  
ATOM   3987  CG  GLN   244      -4.007  16.348   6.575  1.00  0.00           C  
ATOM   3988  CD  GLN   244      -3.823  17.648   5.785  1.00  0.00           C  
ATOM   3989  NE2 GLN   244      -4.840  18.453   5.695  1.00  0.00           N  
ATOM   3990  OE1 GLN   244      -2.831  17.984   5.215  1.00  0.00           O  
ATOM   3991  H   GLN   244      -4.370  12.693   4.717  1.00  0.00           H  
ATOM   3992  HA  GLN   244      -3.226  13.795   7.137  1.00  0.00           H  
ATOM   3993  HB2 GLN   244      -3.206  15.049   5.203  1.00  0.00           H  
ATOM   3994  HB3 GLN   244      -4.928  15.182   5.048  1.00  0.00           H  
ATOM   3995  HG2 GLN   244      -4.848  16.487   7.254  1.00  0.00           H  
ATOM   3996  HG3 GLN   244      -3.074  16.235   7.126  1.00  0.00           H  
ATOM   3997 HE21 GLN   244      -4.690  19.395   5.362  1.00  0.00           H  
ATOM   3998 HE22 GLN   244      -5.599  18.162   6.293  1.00  0.00           H  
ATOM   3999  N   ASN   245      -6.539  13.210   7.167  1.00  0.00           N  
ATOM   4000  CA  ASN   245      -7.645  13.165   8.145  1.00  0.00           C  
ATOM   4001  C   ASN   245      -7.482  12.290   9.425  1.00  0.00           C  
ATOM   4002  O   ASN   245      -7.714  12.688  10.512  1.00  0.00           O  
ATOM   4003  CB  ASN   245      -8.808  12.603   7.298  1.00  0.00           C  
ATOM   4004  CG  ASN   245     -10.137  12.833   7.913  1.00  0.00           C  
ATOM   4005  ND2 ASN   245     -10.934  11.779   7.846  1.00  0.00           N  
ATOM   4006  OD1 ASN   245     -10.616  13.865   8.267  1.00  0.00           O  
ATOM   4007  H   ASN   245      -6.601  12.825   6.235  1.00  0.00           H  
ATOM   4008  HA  ASN   245      -7.937  14.172   8.443  1.00  0.00           H  
ATOM   4009  HB2 ASN   245      -8.858  13.202   6.388  1.00  0.00           H  
ATOM   4010  HB3 ASN   245      -8.584  11.566   7.047  1.00  0.00           H  
ATOM   4011 HD21 ASN   245     -11.851  11.949   8.234  1.00  0.00           H  
ATOM   4012 HD22 ASN   245     -10.686  10.864   7.497  1.00  0.00           H  
ATOM   4013  N   ILE   246      -6.893  11.051   9.188  1.00  0.00           N  
ATOM   4014  CA  ILE   246      -6.428  10.167  10.277  1.00  0.00           C  
ATOM   4015  C   ILE   246      -5.631  10.898  11.413  1.00  0.00           C  
ATOM   4016  O   ILE   246      -5.806  10.496  12.566  1.00  0.00           O  
ATOM   4017  CB  ILE   246      -5.619   9.035   9.626  1.00  0.00           C  
ATOM   4018  CG1 ILE   246      -5.056   7.945  10.552  1.00  0.00           C  
ATOM   4019  CG2 ILE   246      -4.433   9.557   8.846  1.00  0.00           C  
ATOM   4020  CD1 ILE   246      -5.969   7.237  11.544  1.00  0.00           C  
ATOM   4021  H   ILE   246      -6.649  10.740   8.259  1.00  0.00           H  
ATOM   4022  HA  ILE   246      -7.255   9.633  10.744  1.00  0.00           H  
ATOM   4023  HB  ILE   246      -6.274   8.522   8.922  1.00  0.00           H  
ATOM   4024 HG12 ILE   246      -4.902   7.212   9.760  1.00  0.00           H  
ATOM   4025 HG13 ILE   246      -4.165   8.226  11.114  1.00  0.00           H  
ATOM   4026 HG21 ILE   246      -3.974   8.731   8.303  1.00  0.00           H  
ATOM   4027 HG22 ILE   246      -4.778  10.283   8.110  1.00  0.00           H  
ATOM   4028 HG23 ILE   246      -3.666   9.952   9.512  1.00  0.00           H  
ATOM   4029 HD11 ILE   246      -5.472   6.401  12.037  1.00  0.00           H  
ATOM   4030 HD12 ILE   246      -6.504   7.906  12.218  1.00  0.00           H  
ATOM   4031 HD13 ILE   246      -6.694   6.846  10.831  1.00  0.00           H  
ATOM   4032  N   ARG   247      -4.846  11.920  11.072  1.00  0.00           N  
ATOM   4033  CA  ARG   247      -4.040  12.583  12.205  1.00  0.00           C  
ATOM   4034  C   ARG   247      -4.914  13.235  13.199  1.00  0.00           C  
ATOM   4035  O   ARG   247      -4.682  13.269  14.393  1.00  0.00           O  
ATOM   4036  CB  ARG   247      -3.049  13.631  11.542  1.00  0.00           C  
ATOM   4037  CG  ARG   247      -2.031  14.183  12.528  1.00  0.00           C  
ATOM   4038  CD  ARG   247      -1.378  15.396  11.980  1.00  0.00           C  
ATOM   4039  NE  ARG   247      -0.557  15.959  13.052  1.00  0.00           N  
ATOM   4040  CZ  ARG   247       0.388  16.911  12.987  1.00  0.00           C  
ATOM   4041  NH1 ARG   247       0.637  17.486  11.868  1.00  0.00           N1+
ATOM   4042  NH2 ARG   247       1.054  17.296  14.048  1.00  0.00           N  
ATOM   4043  H   ARG   247      -5.003  12.294  10.147  1.00  0.00           H  
ATOM   4044  HA  ARG   247      -3.408  11.854  12.712  1.00  0.00           H  
ATOM   4045  HB2 ARG   247      -2.547  13.282  10.639  1.00  0.00           H  
ATOM   4046  HB3 ARG   247      -3.656  14.508  11.318  1.00  0.00           H  
ATOM   4047  HG2 ARG   247      -2.540  14.364  13.475  1.00  0.00           H  
ATOM   4048  HG3 ARG   247      -1.253  13.437  12.692  1.00  0.00           H  
ATOM   4049  HD2 ARG   247      -0.675  15.035  11.229  1.00  0.00           H  
ATOM   4050  HD3 ARG   247      -1.958  16.189  11.508  1.00  0.00           H  
ATOM   4051  HE  ARG   247      -0.897  15.770  13.984  1.00  0.00           H  
ATOM   4052 HH11 ARG   247       0.152  17.098  11.072  1.00  0.00           H  
ATOM   4053 HH12 ARG   247       1.289  18.252  11.777  1.00  0.00           H  
ATOM   4054 HH21 ARG   247       0.807  16.873  14.932  1.00  0.00           H  
ATOM   4055 HH22 ARG   247       1.639  18.119  14.021  1.00  0.00           H  
ATOM   4056  N   TYR   248      -5.942  13.978  12.740  1.00  0.00           N  
ATOM   4057  CA  TYR   248      -7.006  14.621  13.564  1.00  0.00           C  
ATOM   4058  C   TYR   248      -7.858  13.520  14.225  1.00  0.00           C  
ATOM   4059  O   TYR   248      -7.977  13.611  15.409  1.00  0.00           O  
ATOM   4060  CB  TYR   248      -7.813  15.590  12.707  1.00  0.00           C  
ATOM   4061  CG  TYR   248      -6.966  16.522  11.801  1.00  0.00           C  
ATOM   4062  CD1 TYR   248      -7.380  16.984  10.530  1.00  0.00           C  
ATOM   4063  CD2 TYR   248      -5.723  16.901  12.262  1.00  0.00           C  
ATOM   4064  CE1 TYR   248      -6.465  17.873   9.826  1.00  0.00           C  
ATOM   4065  CE2 TYR   248      -4.934  17.824  11.662  1.00  0.00           C  
ATOM   4066  CZ  TYR   248      -5.293  18.260  10.340  1.00  0.00           C  
ATOM   4067  OH  TYR   248      -4.482  19.021   9.603  1.00  0.00           O  
ATOM   4068  H   TYR   248      -6.117  13.762  11.769  1.00  0.00           H  
ATOM   4069  HA  TYR   248      -6.393  15.082  14.339  1.00  0.00           H  
ATOM   4070  HB2 TYR   248      -8.554  15.204  12.007  1.00  0.00           H  
ATOM   4071  HB3 TYR   248      -8.254  16.216  13.482  1.00  0.00           H  
ATOM   4072  HD1 TYR   248      -8.320  16.722  10.068  1.00  0.00           H  
ATOM   4073  HD2 TYR   248      -5.345  16.568  13.217  1.00  0.00           H  
ATOM   4074  HE1 TYR   248      -6.689  18.065   8.787  1.00  0.00           H  
ATOM   4075  HE2 TYR   248      -4.036  18.126  12.180  1.00  0.00           H  
ATOM   4076  HH  TYR   248      -4.981  19.501   8.938  1.00  0.00           H  
ATOM   4077  N   LYS   249      -8.309  12.474  13.544  1.00  0.00           N  
ATOM   4078  CA  LYS   249      -9.473  11.701  13.890  1.00  0.00           C  
ATOM   4079  C   LYS   249      -9.109  10.428  14.716  1.00  0.00           C  
ATOM   4080  O   LYS   249      -9.894   9.994  15.555  1.00  0.00           O  
ATOM   4081  CB  LYS   249     -10.057  11.236  12.545  1.00  0.00           C  
ATOM   4082  CG  LYS   249     -10.827  12.334  11.853  1.00  0.00           C  
ATOM   4083  CD  LYS   249     -12.273  12.488  12.388  1.00  0.00           C  
ATOM   4084  CE  LYS   249     -12.882  13.896  12.128  1.00  0.00           C  
ATOM   4085  NZ  LYS   249     -12.828  14.178  10.722  1.00  0.00           N1+
ATOM   4086  H   LYS   249      -7.914  12.417  12.616  1.00  0.00           H  
ATOM   4087  HA  LYS   249     -10.183  12.358  14.393  1.00  0.00           H  
ATOM   4088  HB2 LYS   249      -9.256  10.912  11.880  1.00  0.00           H  
ATOM   4089  HB3 LYS   249     -10.761  10.407  12.607  1.00  0.00           H  
ATOM   4090  HG2 LYS   249     -10.295  13.286  11.875  1.00  0.00           H  
ATOM   4091  HG3 LYS   249     -10.833  11.998  10.816  1.00  0.00           H  
ATOM   4092  HD2 LYS   249     -12.783  11.728  11.797  1.00  0.00           H  
ATOM   4093  HD3 LYS   249     -12.318  12.235  13.448  1.00  0.00           H  
ATOM   4094  HE2 LYS   249     -13.937  13.782  12.374  1.00  0.00           H  
ATOM   4095  HE3 LYS   249     -12.320  14.623  12.713  1.00  0.00           H  
ATOM   4096  HZ1 LYS   249     -12.164  14.906  10.500  1.00  0.00           H  
ATOM   4097  HZ2 LYS   249     -12.501  13.373  10.208  1.00  0.00           H  
ATOM   4098  HZ3 LYS   249     -13.734  14.360  10.316  1.00  0.00           H  
ATOM   4099  N   GLY   250      -7.950   9.755  14.309  1.00  0.00           N  
ATOM   4100  CA  GLY   250      -7.538   8.426  14.828  1.00  0.00           C  
ATOM   4101  C   GLY   250      -8.140   7.234  14.084  1.00  0.00           C  
ATOM   4102  O   GLY   250      -7.595   6.203  14.207  1.00  0.00           O  
ATOM   4103  H   GLY   250      -7.246  10.184  13.724  1.00  0.00           H  
ATOM   4104  HA2 GLY   250      -6.468   8.218  14.850  1.00  0.00           H  
ATOM   4105  HA3 GLY   250      -8.014   8.298  15.800  1.00  0.00           H  
ATOM   4106  N   GLU   251      -9.259   7.344  13.303  1.00  0.00           N  
ATOM   4107  CA  GLU   251      -9.889   6.308  12.373  1.00  0.00           C  
ATOM   4108  C   GLU   251      -9.484   6.649  10.918  1.00  0.00           C  
ATOM   4109  O   GLU   251      -9.015   7.820  10.685  1.00  0.00           O  
ATOM   4110  CB  GLU   251     -11.501   6.376  12.518  1.00  0.00           C  
ATOM   4111  CG  GLU   251     -12.287   5.413  11.668  1.00  0.00           C  
ATOM   4112  CD  GLU   251     -11.859   3.945  11.923  1.00  0.00           C  
ATOM   4113  OE1 GLU   251     -12.533   3.195  12.700  1.00  0.00           O  
ATOM   4114  OE2 GLU   251     -11.169   3.446  11.003  1.00  0.00           O1-
ATOM   4115  H   GLU   251      -9.739   8.228  13.215  1.00  0.00           H  
ATOM   4116  HA  GLU   251      -9.480   5.325  12.608  1.00  0.00           H  
ATOM   4117  HB2 GLU   251     -11.804   6.193  13.549  1.00  0.00           H  
ATOM   4118  HB3 GLU   251     -11.827   7.327  12.096  1.00  0.00           H  
ATOM   4119  HG2 GLU   251     -13.360   5.515  11.831  1.00  0.00           H  
ATOM   4120  HG3 GLU   251     -12.220   5.620  10.600  1.00  0.00           H  
ATOM   4121  N   SER   252      -9.645   5.836   9.931  1.00  0.00           N  
ATOM   4122  CA  SER   252      -9.432   6.048   8.485  1.00  0.00           C  
ATOM   4123  C   SER   252     -10.682   5.723   7.697  1.00  0.00           C  
ATOM   4124  O   SER   252     -11.275   4.719   8.042  1.00  0.00           O  
ATOM   4125  CB  SER   252      -8.229   5.279   8.004  1.00  0.00           C  
ATOM   4126  OG  SER   252      -8.033   5.240   6.592  1.00  0.00           O  
ATOM   4127  H   SER   252     -10.093   4.952  10.123  1.00  0.00           H  
ATOM   4128  HA  SER   252      -9.227   7.115   8.402  1.00  0.00           H  
ATOM   4129  HB2 SER   252      -7.387   5.926   8.254  1.00  0.00           H  
ATOM   4130  HB3 SER   252      -8.149   4.235   8.305  1.00  0.00           H  
ATOM   4131  HG  SER   252      -8.047   6.166   6.341  1.00  0.00           H  
ATOM   4132  N   VAL   253     -10.992   6.592   6.768  1.00  0.00           N  
ATOM   4133  CA  VAL   253     -12.215   6.530   5.926  1.00  0.00           C  
ATOM   4134  C   VAL   253     -12.071   5.664   4.709  1.00  0.00           C  
ATOM   4135  O   VAL   253     -11.775   6.163   3.614  1.00  0.00           O  
ATOM   4136  CB  VAL   253     -12.721   7.939   5.535  1.00  0.00           C  
ATOM   4137  CG1 VAL   253     -14.154   7.720   4.966  1.00  0.00           C  
ATOM   4138  CG2 VAL   253     -12.924   8.742   6.871  1.00  0.00           C  
ATOM   4139  H   VAL   253     -10.518   7.483   6.748  1.00  0.00           H  
ATOM   4140  HA  VAL   253     -13.010   6.030   6.479  1.00  0.00           H  
ATOM   4141  HB  VAL   253     -12.097   8.452   4.803  1.00  0.00           H  
ATOM   4142 HG11 VAL   253     -14.157   7.431   3.914  1.00  0.00           H  
ATOM   4143 HG12 VAL   253     -14.684   7.002   5.592  1.00  0.00           H  
ATOM   4144 HG13 VAL   253     -14.769   8.609   5.105  1.00  0.00           H  
ATOM   4145 HG21 VAL   253     -12.040   8.974   7.465  1.00  0.00           H  
ATOM   4146 HG22 VAL   253     -13.536   9.610   6.624  1.00  0.00           H  
ATOM   4147 HG23 VAL   253     -13.505   8.028   7.455  1.00  0.00           H  
ATOM   4148  N   GLN   254     -12.103   4.345   4.856  1.00  0.00           N  
ATOM   4149  CA  GLN   254     -12.090   3.322   3.812  1.00  0.00           C  
ATOM   4150  C   GLN   254     -12.744   3.752   2.464  1.00  0.00           C  
ATOM   4151  O   GLN   254     -12.264   3.386   1.396  1.00  0.00           O  
ATOM   4152  CB  GLN   254     -12.635   2.027   4.478  1.00  0.00           C  
ATOM   4153  CG  GLN   254     -14.168   1.980   4.764  1.00  0.00           C  
ATOM   4154  CD  GLN   254     -14.659   3.085   5.674  1.00  0.00           C  
ATOM   4155  NE2 GLN   254     -14.380   2.950   6.903  1.00  0.00           N  
ATOM   4156  OE1 GLN   254     -15.200   4.078   5.187  1.00  0.00           O  
ATOM   4157  H   GLN   254     -12.452   4.077   5.765  1.00  0.00           H  
ATOM   4158  HA  GLN   254     -11.030   3.190   3.590  1.00  0.00           H  
ATOM   4159  HB2 GLN   254     -12.430   1.242   3.750  1.00  0.00           H  
ATOM   4160  HB3 GLN   254     -12.065   1.702   5.349  1.00  0.00           H  
ATOM   4161  HG2 GLN   254     -14.696   1.900   3.815  1.00  0.00           H  
ATOM   4162  HG3 GLN   254     -14.489   1.050   5.232  1.00  0.00           H  
ATOM   4163 HE21 GLN   254     -14.807   3.595   7.551  1.00  0.00           H  
ATOM   4164 HE22 GLN   254     -13.972   2.093   7.249  1.00  0.00           H  
ATOM   4165  N   GLY   255     -13.856   4.488   2.597  1.00  0.00           N  
ATOM   4166  CA  GLY   255     -14.556   5.109   1.438  1.00  0.00           C  
ATOM   4167  C   GLY   255     -13.769   6.021   0.443  1.00  0.00           C  
ATOM   4168  O   GLY   255     -13.916   5.983  -0.752  1.00  0.00           O  
ATOM   4169  H   GLY   255     -14.210   4.548   3.542  1.00  0.00           H  
ATOM   4170  HA2 GLY   255     -14.808   4.249   0.818  1.00  0.00           H  
ATOM   4171  HA3 GLY   255     -15.368   5.750   1.783  1.00  0.00           H  
ATOM   4172  N   ALA   256     -12.894   6.934   0.964  1.00  0.00           N  
ATOM   4173  CA  ALA   256     -11.935   7.767   0.197  1.00  0.00           C  
ATOM   4174  C   ALA   256     -10.855   6.953  -0.516  1.00  0.00           C  
ATOM   4175  O   ALA   256     -10.666   7.031  -1.731  1.00  0.00           O  
ATOM   4176  CB  ALA   256     -11.302   8.852   1.049  1.00  0.00           C  
ATOM   4177  H   ALA   256     -12.712   6.857   1.955  1.00  0.00           H  
ATOM   4178  HA  ALA   256     -12.489   8.297  -0.578  1.00  0.00           H  
ATOM   4179  HB1 ALA   256     -10.688   9.427   0.356  1.00  0.00           H  
ATOM   4180  HB2 ALA   256     -12.108   9.455   1.467  1.00  0.00           H  
ATOM   4181  HB3 ALA   256     -10.728   8.426   1.872  1.00  0.00           H  
ATOM   4182  N   LEU   257     -10.322   6.010   0.222  1.00  0.00           N  
ATOM   4183  CA  LEU   257      -9.279   5.137  -0.332  1.00  0.00           C  
ATOM   4184  C   LEU   257      -9.806   4.151  -1.414  1.00  0.00           C  
ATOM   4185  O   LEU   257      -9.150   3.786  -2.407  1.00  0.00           O  
ATOM   4186  CB  LEU   257      -8.523   4.308   0.686  1.00  0.00           C  
ATOM   4187  CG  LEU   257      -7.550   4.994   1.697  1.00  0.00           C  
ATOM   4188  CD1 LEU   257      -8.341   5.839   2.733  1.00  0.00           C  
ATOM   4189  CD2 LEU   257      -6.681   3.933   2.288  1.00  0.00           C  
ATOM   4190  H   LEU   257     -10.526   6.035   1.211  1.00  0.00           H  
ATOM   4191  HA  LEU   257      -8.529   5.712  -0.874  1.00  0.00           H  
ATOM   4192  HB2 LEU   257      -9.276   3.806   1.294  1.00  0.00           H  
ATOM   4193  HB3 LEU   257      -8.055   3.432   0.238  1.00  0.00           H  
ATOM   4194  HG  LEU   257      -7.009   5.753   1.132  1.00  0.00           H  
ATOM   4195 HD11 LEU   257      -8.565   6.859   2.419  1.00  0.00           H  
ATOM   4196 HD12 LEU   257      -9.274   5.322   2.958  1.00  0.00           H  
ATOM   4197 HD13 LEU   257      -7.668   5.796   3.589  1.00  0.00           H  
ATOM   4198 HD21 LEU   257      -7.286   3.511   3.090  1.00  0.00           H  
ATOM   4199 HD22 LEU   257      -6.445   3.238   1.481  1.00  0.00           H  
ATOM   4200 HD23 LEU   257      -5.802   4.385   2.747  1.00  0.00           H  
ATOM   4201  N   ILE   258     -11.108   3.816  -1.368  1.00  0.00           N  
ATOM   4202  CA  ILE   258     -11.678   3.059  -2.424  1.00  0.00           C  
ATOM   4203  C   ILE   258     -12.348   3.899  -3.574  1.00  0.00           C  
ATOM   4204  O   ILE   258     -12.252   3.434  -4.721  1.00  0.00           O  
ATOM   4205  CB  ILE   258     -12.716   2.028  -1.822  1.00  0.00           C  
ATOM   4206  CG1 ILE   258     -12.189   0.906  -0.912  1.00  0.00           C  
ATOM   4207  CG2 ILE   258     -13.709   1.375  -2.870  1.00  0.00           C  
ATOM   4208  CD1 ILE   258     -13.241   0.228  -0.033  1.00  0.00           C  
ATOM   4209  H   ILE   258     -11.642   3.979  -0.526  1.00  0.00           H  
ATOM   4210  HA  ILE   258     -10.849   2.517  -2.879  1.00  0.00           H  
ATOM   4211  HB  ILE   258     -13.235   2.660  -1.102  1.00  0.00           H  
ATOM   4212 HG12 ILE   258     -11.798   0.142  -1.583  1.00  0.00           H  
ATOM   4213 HG13 ILE   258     -11.406   1.398  -0.335  1.00  0.00           H  
ATOM   4214 HG21 ILE   258     -13.171   0.710  -3.544  1.00  0.00           H  
ATOM   4215 HG22 ILE   258     -14.405   0.762  -2.298  1.00  0.00           H  
ATOM   4216 HG23 ILE   258     -14.274   2.041  -3.523  1.00  0.00           H  
ATOM   4217 HD11 ILE   258     -13.046   0.363   1.031  1.00  0.00           H  
ATOM   4218 HD12 ILE   258     -14.158   0.784  -0.229  1.00  0.00           H  
ATOM   4219 HD13 ILE   258     -13.393  -0.835  -0.219  1.00  0.00           H  
ATOM   4220  N   LEU   259     -12.700   5.166  -3.365  1.00  0.00           N  
ATOM   4221  CA  LEU   259     -12.997   6.046  -4.407  1.00  0.00           C  
ATOM   4222  C   LEU   259     -11.707   6.254  -5.324  1.00  0.00           C  
ATOM   4223  O   LEU   259     -11.840   6.244  -6.608  1.00  0.00           O  
ATOM   4224  CB  LEU   259     -13.607   7.367  -3.797  1.00  0.00           C  
ATOM   4225  CG  LEU   259     -13.492   8.595  -4.730  1.00  0.00           C  
ATOM   4226  CD1 LEU   259     -14.357   8.439  -5.966  1.00  0.00           C  
ATOM   4227  CD2 LEU   259     -13.954   9.876  -3.942  1.00  0.00           C  
ATOM   4228  H   LEU   259     -12.702   5.521  -2.420  1.00  0.00           H  
ATOM   4229  HA  LEU   259     -13.750   5.688  -5.110  1.00  0.00           H  
ATOM   4230  HB2 LEU   259     -14.667   7.160  -3.653  1.00  0.00           H  
ATOM   4231  HB3 LEU   259     -13.258   7.645  -2.803  1.00  0.00           H  
ATOM   4232  HG  LEU   259     -12.441   8.821  -4.909  1.00  0.00           H  
ATOM   4233 HD11 LEU   259     -13.942   7.610  -6.539  1.00  0.00           H  
ATOM   4234 HD12 LEU   259     -15.396   8.229  -5.715  1.00  0.00           H  
ATOM   4235 HD13 LEU   259     -14.226   9.311  -6.608  1.00  0.00           H  
ATOM   4236 HD21 LEU   259     -13.754  10.845  -4.398  1.00  0.00           H  
ATOM   4237 HD22 LEU   259     -15.030   9.732  -3.834  1.00  0.00           H  
ATOM   4238 HD23 LEU   259     -13.404   9.841  -3.001  1.00  0.00           H  
ATOM   4239  N   ALA   260     -10.591   6.407  -4.631  1.00  0.00           N  
ATOM   4240  CA  ALA   260      -9.252   6.581  -5.288  1.00  0.00           C  
ATOM   4241  C   ALA   260      -8.939   5.318  -6.066  1.00  0.00           C  
ATOM   4242  O   ALA   260      -8.739   5.323  -7.273  1.00  0.00           O  
ATOM   4243  CB  ALA   260      -8.132   6.862  -4.296  1.00  0.00           C  
ATOM   4244  H   ALA   260     -10.706   6.272  -3.636  1.00  0.00           H  
ATOM   4245  HA  ALA   260      -9.337   7.380  -6.025  1.00  0.00           H  
ATOM   4246  HB1 ALA   260      -8.030   6.033  -3.596  1.00  0.00           H  
ATOM   4247  HB2 ALA   260      -7.295   7.079  -4.960  1.00  0.00           H  
ATOM   4248  HB3 ALA   260      -8.380   7.787  -3.776  1.00  0.00           H  
ATOM   4249  N   GLU   261      -8.857   4.140  -5.406  1.00  0.00           N  
ATOM   4250  CA  GLU   261      -8.471   2.875  -6.073  1.00  0.00           C  
ATOM   4251  C   GLU   261      -9.497   2.470  -7.217  1.00  0.00           C  
ATOM   4252  O   GLU   261      -9.097   1.946  -8.169  1.00  0.00           O  
ATOM   4253  CB  GLU   261      -8.310   1.652  -5.136  1.00  0.00           C  
ATOM   4254  CG  GLU   261      -6.905   1.562  -4.369  1.00  0.00           C  
ATOM   4255  CD  GLU   261      -5.665   1.561  -5.240  1.00  0.00           C  
ATOM   4256  OE1 GLU   261      -5.733   1.001  -6.352  1.00  0.00           O  
ATOM   4257  OE2 GLU   261      -4.577   1.923  -4.779  1.00  0.00           O1-
ATOM   4258  H   GLU   261      -9.122   4.114  -4.431  1.00  0.00           H  
ATOM   4259  HA  GLU   261      -7.473   2.879  -6.510  1.00  0.00           H  
ATOM   4260  HB2 GLU   261      -9.143   1.624  -4.434  1.00  0.00           H  
ATOM   4261  HB3 GLU   261      -8.442   0.738  -5.715  1.00  0.00           H  
ATOM   4262  HG2 GLU   261      -6.966   2.320  -3.588  1.00  0.00           H  
ATOM   4263  HG3 GLU   261      -6.944   0.589  -3.880  1.00  0.00           H  
ATOM   4264  N   LEU   262     -10.806   2.912  -7.173  1.00  0.00           N  
ATOM   4265  CA  LEU   262     -11.747   2.671  -8.270  1.00  0.00           C  
ATOM   4266  C   LEU   262     -11.530   3.665  -9.380  1.00  0.00           C  
ATOM   4267  O   LEU   262     -11.467   3.261 -10.561  1.00  0.00           O  
ATOM   4268  CB  LEU   262     -13.201   2.761  -7.907  1.00  0.00           C  
ATOM   4269  CG  LEU   262     -13.691   1.744  -6.838  1.00  0.00           C  
ATOM   4270  CD1 LEU   262     -15.043   2.264  -6.200  1.00  0.00           C  
ATOM   4271  CD2 LEU   262     -13.868   0.395  -7.460  1.00  0.00           C  
ATOM   4272  H   LEU   262     -11.149   3.265  -6.291  1.00  0.00           H  
ATOM   4273  HA  LEU   262     -11.649   1.640  -8.608  1.00  0.00           H  
ATOM   4274  HB2 LEU   262     -13.455   3.761  -7.556  1.00  0.00           H  
ATOM   4275  HB3 LEU   262     -13.771   2.680  -8.833  1.00  0.00           H  
ATOM   4276  HG  LEU   262     -12.941   1.623  -6.057  1.00  0.00           H  
ATOM   4277 HD11 LEU   262     -15.384   1.552  -5.449  1.00  0.00           H  
ATOM   4278 HD12 LEU   262     -14.761   3.115  -5.579  1.00  0.00           H  
ATOM   4279 HD13 LEU   262     -15.899   2.395  -6.862  1.00  0.00           H  
ATOM   4280 HD21 LEU   262     -12.854   0.026  -7.616  1.00  0.00           H  
ATOM   4281 HD22 LEU   262     -14.327  -0.263  -6.722  1.00  0.00           H  
ATOM   4282 HD23 LEU   262     -14.432   0.455  -8.391  1.00  0.00           H  
ATOM   4283  N   LEU   263     -11.214   4.914  -9.062  1.00  0.00           N  
ATOM   4284  CA  LEU   263     -10.798   5.937 -10.060  1.00  0.00           C  
ATOM   4285  C   LEU   263      -9.406   5.523 -10.656  1.00  0.00           C  
ATOM   4286  O   LEU   263      -9.218   5.556 -11.908  1.00  0.00           O  
ATOM   4287  CB  LEU   263     -10.667   7.338  -9.468  1.00  0.00           C  
ATOM   4288  CG  LEU   263     -12.010   8.099  -9.591  1.00  0.00           C  
ATOM   4289  CD1 LEU   263     -11.926   9.460  -8.883  1.00  0.00           C  
ATOM   4290  CD2 LEU   263     -12.459   8.422 -11.062  1.00  0.00           C  
ATOM   4291  H   LEU   263     -11.597   5.273  -8.200  1.00  0.00           H  
ATOM   4292  HA  LEU   263     -11.453   5.846 -10.926  1.00  0.00           H  
ATOM   4293  HB2 LEU   263     -10.295   7.242  -8.448  1.00  0.00           H  
ATOM   4294  HB3 LEU   263      -9.935   7.874 -10.072  1.00  0.00           H  
ATOM   4295  HG  LEU   263     -12.758   7.498  -9.073  1.00  0.00           H  
ATOM   4296 HD11 LEU   263     -11.605   9.315  -7.852  1.00  0.00           H  
ATOM   4297 HD12 LEU   263     -11.192  10.060  -9.421  1.00  0.00           H  
ATOM   4298 HD13 LEU   263     -12.872   9.998  -8.837  1.00  0.00           H  
ATOM   4299 HD21 LEU   263     -11.688   8.925 -11.646  1.00  0.00           H  
ATOM   4300 HD22 LEU   263     -12.626   7.524 -11.656  1.00  0.00           H  
ATOM   4301 HD23 LEU   263     -13.345   9.056 -11.015  1.00  0.00           H  
ATOM   4302  N   SER   264      -8.405   4.899  -9.915  1.00  0.00           N  
ATOM   4303  CA  SER   264      -7.265   4.226 -10.379  1.00  0.00           C  
ATOM   4304  C   SER   264      -7.558   3.016 -11.294  1.00  0.00           C  
ATOM   4305  O   SER   264      -6.936   2.736 -12.262  1.00  0.00           O  
ATOM   4306  CB  SER   264      -6.267   3.793  -9.350  1.00  0.00           C  
ATOM   4307  OG  SER   264      -4.988   3.555  -9.815  1.00  0.00           O  
ATOM   4308  H   SER   264      -8.639   4.858  -8.934  1.00  0.00           H  
ATOM   4309  HA  SER   264      -6.703   4.967 -10.948  1.00  0.00           H  
ATOM   4310  HB2 SER   264      -6.273   4.690  -8.731  1.00  0.00           H  
ATOM   4311  HB3 SER   264      -6.559   2.979  -8.687  1.00  0.00           H  
ATOM   4312  HG  SER   264      -4.504   4.226  -9.328  1.00  0.00           H  
ATOM   4313  N   ALA   265      -8.529   2.169 -10.898  1.00  0.00           N  
ATOM   4314  CA  ALA   265      -8.938   1.049 -11.784  1.00  0.00           C  
ATOM   4315  C   ALA   265      -9.434   1.531 -13.227  1.00  0.00           C  
ATOM   4316  O   ALA   265      -9.112   0.952 -14.274  1.00  0.00           O  
ATOM   4317  CB  ALA   265     -10.000   0.270 -10.982  1.00  0.00           C  
ATOM   4318  H   ALA   265      -9.097   2.394 -10.093  1.00  0.00           H  
ATOM   4319  HA  ALA   265      -8.049   0.459 -12.005  1.00  0.00           H  
ATOM   4320  HB1 ALA   265     -10.487  -0.507 -11.572  1.00  0.00           H  
ATOM   4321  HB2 ALA   265      -9.575  -0.252 -10.124  1.00  0.00           H  
ATOM   4322  HB3 ALA   265     -10.788   0.906 -10.579  1.00  0.00           H  
ATOM   4323  N   VAL   266     -10.110   2.671 -13.276  1.00  0.00           N  
ATOM   4324  CA  VAL   266     -10.335   3.395 -14.574  1.00  0.00           C  
ATOM   4325  C   VAL   266      -8.976   3.840 -15.181  1.00  0.00           C  
ATOM   4326  O   VAL   266      -8.783   3.433 -16.334  1.00  0.00           O  
ATOM   4327  CB  VAL   266     -11.423   4.506 -14.491  1.00  0.00           C  
ATOM   4328  CG1 VAL   266     -11.612   5.291 -15.779  1.00  0.00           C  
ATOM   4329  CG2 VAL   266     -12.724   3.896 -13.951  1.00  0.00           C  
ATOM   4330  H   VAL   266     -10.375   3.115 -12.408  1.00  0.00           H  
ATOM   4331  HA  VAL   266     -10.735   2.673 -15.286  1.00  0.00           H  
ATOM   4332  HB  VAL   266     -11.051   5.197 -13.734  1.00  0.00           H  
ATOM   4333 HG11 VAL   266     -11.840   4.665 -16.642  1.00  0.00           H  
ATOM   4334 HG12 VAL   266     -12.309   6.127 -15.708  1.00  0.00           H  
ATOM   4335 HG13 VAL   266     -10.640   5.693 -16.064  1.00  0.00           H  
ATOM   4336 HG21 VAL   266     -13.032   3.112 -14.643  1.00  0.00           H  
ATOM   4337 HG22 VAL   266     -12.664   3.514 -12.932  1.00  0.00           H  
ATOM   4338 HG23 VAL   266     -13.409   4.732 -14.092  1.00  0.00           H  
ATOM   4339  N   LYS   267      -8.059   4.500 -14.471  1.00  0.00           N  
ATOM   4340  CA  LYS   267      -6.690   4.915 -14.841  1.00  0.00           C  
ATOM   4341  C   LYS   267      -6.042   3.721 -15.534  1.00  0.00           C  
ATOM   4342  O   LYS   267      -5.494   3.909 -16.632  1.00  0.00           O  
ATOM   4343  CB  LYS   267      -5.856   5.457 -13.670  1.00  0.00           C  
ATOM   4344  CG  LYS   267      -4.440   6.147 -14.062  1.00  0.00           C  
ATOM   4345  CD  LYS   267      -3.568   6.117 -12.789  1.00  0.00           C  
ATOM   4346  CE  LYS   267      -3.071   4.746 -12.303  1.00  0.00           C  
ATOM   4347  NZ  LYS   267      -2.195   4.977 -11.148  1.00  0.00           N1+
ATOM   4348  H   LYS   267      -8.302   4.662 -13.504  1.00  0.00           H  
ATOM   4349  HA  LYS   267      -6.723   5.698 -15.599  1.00  0.00           H  
ATOM   4350  HB2 LYS   267      -6.468   5.973 -12.929  1.00  0.00           H  
ATOM   4351  HB3 LYS   267      -5.706   4.583 -13.037  1.00  0.00           H  
ATOM   4352  HG2 LYS   267      -3.956   5.602 -14.872  1.00  0.00           H  
ATOM   4353  HG3 LYS   267      -4.721   7.131 -14.439  1.00  0.00           H  
ATOM   4354  HD2 LYS   267      -2.756   6.781 -13.085  1.00  0.00           H  
ATOM   4355  HD3 LYS   267      -4.133   6.555 -11.966  1.00  0.00           H  
ATOM   4356  HE2 LYS   267      -3.975   4.184 -12.069  1.00  0.00           H  
ATOM   4357  HE3 LYS   267      -2.496   4.284 -13.105  1.00  0.00           H  
ATOM   4358  HZ1 LYS   267      -1.702   5.857 -11.087  1.00  0.00           H  
ATOM   4359  HZ2 LYS   267      -2.697   4.735 -10.306  1.00  0.00           H  
ATOM   4360  HZ3 LYS   267      -1.382   4.381 -11.205  1.00  0.00           H  
ATOM   4361  N   ARG   268      -6.088   2.509 -14.937  1.00  0.00           N  
ATOM   4362  CA  ARG   268      -5.255   1.301 -15.207  1.00  0.00           C  
ATOM   4363  C   ARG   268      -5.895   0.467 -16.311  1.00  0.00           C  
ATOM   4364  O   ARG   268      -5.156  -0.037 -17.131  1.00  0.00           O  
ATOM   4365  CB  ARG   268      -5.106   0.515 -13.860  1.00  0.00           C  
ATOM   4366  CG  ARG   268      -4.175   1.109 -12.832  1.00  0.00           C  
ATOM   4367  CD  ARG   268      -4.417   0.410 -11.518  1.00  0.00           C  
ATOM   4368  NE  ARG   268      -4.049  -1.047 -11.535  1.00  0.00           N  
ATOM   4369  CZ  ARG   268      -4.323  -1.953 -10.606  1.00  0.00           C  
ATOM   4370  NH1 ARG   268      -5.253  -1.740  -9.616  1.00  0.00           N1+
ATOM   4371  NH2 ARG   268      -3.624  -3.096 -10.661  1.00  0.00           N  
ATOM   4372  H   ARG   268      -6.517   2.509 -14.023  1.00  0.00           H  
ATOM   4373  HA  ARG   268      -4.223   1.478 -15.511  1.00  0.00           H  
ATOM   4374  HB2 ARG   268      -6.085   0.525 -13.380  1.00  0.00           H  
ATOM   4375  HB3 ARG   268      -4.849  -0.525 -14.059  1.00  0.00           H  
ATOM   4376  HG2 ARG   268      -3.147   1.046 -13.190  1.00  0.00           H  
ATOM   4377  HG3 ARG   268      -4.435   2.163 -12.738  1.00  0.00           H  
ATOM   4378  HD2 ARG   268      -3.811   0.883 -10.745  1.00  0.00           H  
ATOM   4379  HD3 ARG   268      -5.433   0.519 -11.137  1.00  0.00           H  
ATOM   4380  HE  ARG   268      -3.311  -1.369 -12.145  1.00  0.00           H  
ATOM   4381 HH11 ARG   268      -5.774  -0.886  -9.476  1.00  0.00           H  
ATOM   4382 HH12 ARG   268      -5.458  -2.356  -8.842  1.00  0.00           H  
ATOM   4383 HH21 ARG   268      -3.140  -3.322 -11.518  1.00  0.00           H  
ATOM   4384 HH22 ARG   268      -3.657  -3.836  -9.974  1.00  0.00           H  
ATOM   4385  N   SER   269      -7.236   0.440 -16.459  1.00  0.00           N  
ATOM   4386  CA  SER   269      -7.895  -0.150 -17.664  1.00  0.00           C  
ATOM   4387  C   SER   269      -7.700   0.728 -18.908  1.00  0.00           C  
ATOM   4388  O   SER   269      -7.350   0.217 -19.968  1.00  0.00           O  
ATOM   4389  CB  SER   269      -9.434  -0.408 -17.361  1.00  0.00           C  
ATOM   4390  OG  SER   269      -9.898  -1.214 -18.434  1.00  0.00           O  
ATOM   4391  H   SER   269      -7.713   0.694 -15.606  1.00  0.00           H  
ATOM   4392  HA  SER   269      -7.369  -1.090 -17.829  1.00  0.00           H  
ATOM   4393  HB2 SER   269      -9.507  -0.993 -16.444  1.00  0.00           H  
ATOM   4394  HB3 SER   269     -10.074   0.470 -17.271  1.00  0.00           H  
ATOM   4395  HG  SER   269     -10.373  -2.000 -18.157  1.00  0.00           H  
ATOM   4396  N   LEU   270      -7.872   2.015 -18.732  1.00  0.00           N  
ATOM   4397  CA  LEU   270      -7.694   3.042 -19.773  1.00  0.00           C  
ATOM   4398  C   LEU   270      -6.286   3.120 -20.295  1.00  0.00           C  
ATOM   4399  O   LEU   270      -6.197   3.157 -21.525  1.00  0.00           O  
ATOM   4400  CB  LEU   270      -8.268   4.381 -19.176  1.00  0.00           C  
ATOM   4401  CG  LEU   270      -8.406   5.621 -20.001  1.00  0.00           C  
ATOM   4402  CD1 LEU   270      -9.313   5.486 -21.247  1.00  0.00           C  
ATOM   4403  CD2 LEU   270      -8.856   6.761 -19.089  1.00  0.00           C  
ATOM   4404  H   LEU   270      -8.347   2.304 -17.888  1.00  0.00           H  
ATOM   4405  HA  LEU   270      -8.439   2.709 -20.496  1.00  0.00           H  
ATOM   4406  HB2 LEU   270      -9.229   4.239 -18.683  1.00  0.00           H  
ATOM   4407  HB3 LEU   270      -7.720   4.632 -18.268  1.00  0.00           H  
ATOM   4408  HG  LEU   270      -7.363   5.849 -20.220  1.00  0.00           H  
ATOM   4409 HD11 LEU   270      -8.935   4.854 -22.050  1.00  0.00           H  
ATOM   4410 HD12 LEU   270     -10.306   5.155 -20.944  1.00  0.00           H  
ATOM   4411 HD13 LEU   270      -9.368   6.524 -21.576  1.00  0.00           H  
ATOM   4412 HD21 LEU   270      -9.888   6.538 -18.822  1.00  0.00           H  
ATOM   4413 HD22 LEU   270      -8.267   6.707 -18.173  1.00  0.00           H  
ATOM   4414 HD23 LEU   270      -8.701   7.771 -19.468  1.00  0.00           H  
ATOM   4415  N   ALA   271      -5.244   3.277 -19.458  1.00  0.00           N  
ATOM   4416  CA  ALA   271      -3.863   3.307 -20.029  1.00  0.00           C  
ATOM   4417  C   ALA   271      -3.640   2.154 -20.982  1.00  0.00           C  
ATOM   4418  O   ALA   271      -3.265   2.378 -22.164  1.00  0.00           O  
ATOM   4419  CB  ALA   271      -2.895   3.245 -18.846  1.00  0.00           C  
ATOM   4420  H   ALA   271      -5.284   3.237 -18.450  1.00  0.00           H  
ATOM   4421  HA  ALA   271      -3.722   4.227 -20.597  1.00  0.00           H  
ATOM   4422  HB1 ALA   271      -1.871   3.076 -19.180  1.00  0.00           H  
ATOM   4423  HB2 ALA   271      -2.968   4.233 -18.392  1.00  0.00           H  
ATOM   4424  HB3 ALA   271      -3.158   2.477 -18.118  1.00  0.00           H  
ATOM   4425  N   ARG   272      -4.013   0.914 -20.548  1.00  0.00           N  
ATOM   4426  CA  ARG   272      -3.879  -0.330 -21.297  1.00  0.00           C  
ATOM   4427  C   ARG   272      -4.579  -0.308 -22.684  1.00  0.00           C  
ATOM   4428  O   ARG   272      -3.964  -0.430 -23.764  1.00  0.00           O  
ATOM   4429  CB  ARG   272      -4.379  -1.510 -20.410  1.00  0.00           C  
ATOM   4430  CG  ARG   272      -3.324  -2.082 -19.472  1.00  0.00           C  
ATOM   4431  CD  ARG   272      -3.941  -2.900 -18.399  1.00  0.00           C  
ATOM   4432  NE  ARG   272      -2.943  -3.437 -17.398  1.00  0.00           N  
ATOM   4433  CZ  ARG   272      -2.500  -2.726 -16.330  1.00  0.00           C  
ATOM   4434  NH1 ARG   272      -2.863  -1.468 -16.096  1.00  0.00           N1+
ATOM   4435  NH2 ARG   272      -1.591  -3.312 -15.632  1.00  0.00           N  
ATOM   4436  H   ARG   272      -4.417   0.857 -19.624  1.00  0.00           H  
ATOM   4437  HA  ARG   272      -2.838  -0.552 -21.532  1.00  0.00           H  
ATOM   4438  HB2 ARG   272      -5.214  -1.084 -19.853  1.00  0.00           H  
ATOM   4439  HB3 ARG   272      -4.713  -2.327 -21.051  1.00  0.00           H  
ATOM   4440  HG2 ARG   272      -2.670  -2.642 -20.141  1.00  0.00           H  
ATOM   4441  HG3 ARG   272      -2.818  -1.275 -18.942  1.00  0.00           H  
ATOM   4442  HD2 ARG   272      -4.707  -2.402 -17.806  1.00  0.00           H  
ATOM   4443  HD3 ARG   272      -4.426  -3.694 -18.966  1.00  0.00           H  
ATOM   4444  HE  ARG   272      -2.471  -4.324 -17.497  1.00  0.00           H  
ATOM   4445 HH11 ARG   272      -3.438  -1.003 -16.784  1.00  0.00           H  
ATOM   4446 HH12 ARG   272      -2.224  -0.837 -15.635  1.00  0.00           H  
ATOM   4447 HH21 ARG   272      -1.148  -4.169 -15.932  1.00  0.00           H  
ATOM   4448 HH22 ARG   272      -1.467  -3.006 -14.677  1.00  0.00           H  
ATOM   4449  N   THR   273      -5.860   0.002 -22.674  1.00  0.00           N  
ATOM   4450  CA  THR   273      -6.718   0.045 -23.858  1.00  0.00           C  
ATOM   4451  C   THR   273      -6.244   1.023 -24.873  1.00  0.00           C  
ATOM   4452  O   THR   273      -6.330   0.759 -26.084  1.00  0.00           O  
ATOM   4453  CB  THR   273      -8.218   0.059 -23.507  1.00  0.00           C  
ATOM   4454  CG2 THR   273      -8.753  -1.226 -22.930  1.00  0.00           C  
ATOM   4455  OG1 THR   273      -8.569   0.998 -22.549  1.00  0.00           O  
ATOM   4456  H   THR   273      -6.299   0.048 -21.765  1.00  0.00           H  
ATOM   4457  HA  THR   273      -6.505  -0.912 -24.334  1.00  0.00           H  
ATOM   4458  HB  THR   273      -8.759   0.315 -24.419  1.00  0.00           H  
ATOM   4459  HG1 THR   273      -8.043   0.967 -21.747  1.00  0.00           H  
ATOM   4460 HG21 THR   273      -8.959  -1.856 -23.796  1.00  0.00           H  
ATOM   4461 HG22 THR   273      -7.937  -1.679 -22.365  1.00  0.00           H  
ATOM   4462 HG23 THR   273      -9.736  -1.123 -22.472  1.00  0.00           H  
ATOM   4463  N   LEU   274      -5.693   2.122 -24.499  1.00  0.00           N  
ATOM   4464  CA  LEU   274      -5.254   3.108 -25.440  1.00  0.00           C  
ATOM   4465  C   LEU   274      -3.804   2.746 -26.007  1.00  0.00           C  
ATOM   4466  O   LEU   274      -3.390   3.034 -27.110  1.00  0.00           O  
ATOM   4467  CB  LEU   274      -5.089   4.437 -24.700  1.00  0.00           C  
ATOM   4468  CG  LEU   274      -6.405   5.055 -24.217  1.00  0.00           C  
ATOM   4469  CD1 LEU   274      -6.015   6.212 -23.315  1.00  0.00           C  
ATOM   4470  CD2 LEU   274      -7.215   5.649 -25.400  1.00  0.00           C  
ATOM   4471  H   LEU   274      -5.654   2.329 -23.511  1.00  0.00           H  
ATOM   4472  HA  LEU   274      -5.954   3.276 -26.259  1.00  0.00           H  
ATOM   4473  HB2 LEU   274      -4.452   4.304 -23.825  1.00  0.00           H  
ATOM   4474  HB3 LEU   274      -4.690   5.218 -25.348  1.00  0.00           H  
ATOM   4475  HG  LEU   274      -7.009   4.368 -23.624  1.00  0.00           H  
ATOM   4476 HD11 LEU   274      -5.256   6.859 -23.755  1.00  0.00           H  
ATOM   4477 HD12 LEU   274      -6.884   6.828 -23.081  1.00  0.00           H  
ATOM   4478 HD13 LEU   274      -5.606   5.716 -22.435  1.00  0.00           H  
ATOM   4479 HD21 LEU   274      -6.715   6.413 -25.995  1.00  0.00           H  
ATOM   4480 HD22 LEU   274      -7.374   4.870 -26.146  1.00  0.00           H  
ATOM   4481 HD23 LEU   274      -8.069   6.173 -24.972  1.00  0.00           H  
ATOM   4482  N   VAL   275      -3.017   2.101 -25.181  1.00  0.00           N  
ATOM   4483  CA  VAL   275      -1.698   1.683 -25.612  1.00  0.00           C  
ATOM   4484  C   VAL   275      -1.895   0.669 -26.772  1.00  0.00           C  
ATOM   4485  O   VAL   275      -1.136   0.695 -27.711  1.00  0.00           O  
ATOM   4486  CB  VAL   275      -0.855   1.044 -24.419  1.00  0.00           C  
ATOM   4487  CG1 VAL   275       0.109  -0.106 -24.676  1.00  0.00           C  
ATOM   4488  CG2 VAL   275      -0.024   2.160 -23.732  1.00  0.00           C  
ATOM   4489  H   VAL   275      -3.375   1.822 -24.279  1.00  0.00           H  
ATOM   4490  HA  VAL   275      -1.186   2.580 -25.959  1.00  0.00           H  
ATOM   4491  HB  VAL   275      -1.637   0.652 -23.768  1.00  0.00           H  
ATOM   4492 HG11 VAL   275       0.911   0.134 -25.375  1.00  0.00           H  
ATOM   4493 HG12 VAL   275       0.754  -0.360 -23.834  1.00  0.00           H  
ATOM   4494 HG13 VAL   275      -0.471  -0.953 -25.042  1.00  0.00           H  
ATOM   4495 HG21 VAL   275       0.189   1.775 -22.735  1.00  0.00           H  
ATOM   4496 HG22 VAL   275       0.866   2.343 -24.334  1.00  0.00           H  
ATOM   4497 HG23 VAL   275      -0.632   3.064 -23.760  1.00  0.00           H  
ATOM   4498  N   ILE   276      -2.935  -0.136 -26.689  1.00  0.00           N  
ATOM   4499  CA  ILE   276      -3.090  -1.237 -27.712  1.00  0.00           C  
ATOM   4500  C   ILE   276      -3.716  -0.642 -29.010  1.00  0.00           C  
ATOM   4501  O   ILE   276      -3.211  -0.975 -30.097  1.00  0.00           O  
ATOM   4502  CB  ILE   276      -4.160  -2.259 -27.169  1.00  0.00           C  
ATOM   4503  CG1 ILE   276      -3.587  -3.183 -26.099  1.00  0.00           C  
ATOM   4504  CG2 ILE   276      -4.688  -3.030 -28.353  1.00  0.00           C  
ATOM   4505  CD1 ILE   276      -4.624  -3.722 -25.081  1.00  0.00           C  
ATOM   4506  H   ILE   276      -3.601  -0.033 -25.937  1.00  0.00           H  
ATOM   4507  HA  ILE   276      -2.182  -1.802 -27.922  1.00  0.00           H  
ATOM   4508  HB  ILE   276      -4.925  -1.691 -26.641  1.00  0.00           H  
ATOM   4509 HG12 ILE   276      -3.019  -3.976 -26.585  1.00  0.00           H  
ATOM   4510 HG13 ILE   276      -2.820  -2.601 -25.589  1.00  0.00           H  
ATOM   4511 HG21 ILE   276      -5.280  -2.479 -29.084  1.00  0.00           H  
ATOM   4512 HG22 ILE   276      -3.906  -3.675 -28.753  1.00  0.00           H  
ATOM   4513 HG23 ILE   276      -5.399  -3.734 -27.921  1.00  0.00           H  
ATOM   4514 HD11 ILE   276      -5.258  -2.904 -24.737  1.00  0.00           H  
ATOM   4515 HD12 ILE   276      -5.076  -4.464 -25.739  1.00  0.00           H  
ATOM   4516 HD13 ILE   276      -4.139  -4.229 -24.247  1.00  0.00           H  
ATOM   4517  N   ILE   277      -4.449   0.478 -28.944  1.00  0.00           N  
ATOM   4518  CA  ILE   277      -4.865   1.302 -30.128  1.00  0.00           C  
ATOM   4519  C   ILE   277      -3.619   1.900 -30.845  1.00  0.00           C  
ATOM   4520  O   ILE   277      -3.503   1.581 -32.033  1.00  0.00           O  
ATOM   4521  CB  ILE   277      -6.106   2.283 -29.994  1.00  0.00           C  
ATOM   4522  CG1 ILE   277      -5.849   3.590 -29.273  1.00  0.00           C  
ATOM   4523  CG2 ILE   277      -7.363   1.642 -29.361  1.00  0.00           C  
ATOM   4524  CD1 ILE   277      -7.080   4.449 -29.122  1.00  0.00           C  
ATOM   4525  H   ILE   277      -4.724   0.861 -28.050  1.00  0.00           H  
ATOM   4526  HA  ILE   277      -5.125   0.560 -30.883  1.00  0.00           H  
ATOM   4527  HB  ILE   277      -6.400   2.584 -31.000  1.00  0.00           H  
ATOM   4528 HG12 ILE   277      -5.450   3.348 -28.288  1.00  0.00           H  
ATOM   4529 HG13 ILE   277      -5.025   4.195 -29.652  1.00  0.00           H  
ATOM   4530 HG21 ILE   277      -7.246   1.472 -28.290  1.00  0.00           H  
ATOM   4531 HG22 ILE   277      -8.247   2.270 -29.473  1.00  0.00           H  
ATOM   4532 HG23 ILE   277      -7.571   0.665 -29.798  1.00  0.00           H  
ATOM   4533 HD11 ILE   277      -6.725   5.442 -28.848  1.00  0.00           H  
ATOM   4534 HD12 ILE   277      -7.647   4.413 -30.052  1.00  0.00           H  
ATOM   4535 HD13 ILE   277      -7.620   4.134 -28.229  1.00  0.00           H  
ATOM   4536  N   VAL   278      -2.748   2.554 -30.130  1.00  0.00           N  
ATOM   4537  CA  VAL   278      -1.525   3.157 -30.696  1.00  0.00           C  
ATOM   4538  C   VAL   278      -0.515   2.026 -31.014  1.00  0.00           C  
ATOM   4539  O   VAL   278       0.271   2.253 -31.938  1.00  0.00           O  
ATOM   4540  CB  VAL   278      -1.019   4.307 -29.844  1.00  0.00           C  
ATOM   4541  CG1 VAL   278      -0.025   3.960 -28.760  1.00  0.00           C  
ATOM   4542  CG2 VAL   278      -0.246   5.406 -30.670  1.00  0.00           C  
ATOM   4543  H   VAL   278      -2.973   2.718 -29.159  1.00  0.00           H  
ATOM   4544  HA  VAL   278      -1.785   3.546 -31.681  1.00  0.00           H  
ATOM   4545  HB  VAL   278      -1.878   4.798 -29.386  1.00  0.00           H  
ATOM   4546 HG11 VAL   278       0.831   3.464 -29.216  1.00  0.00           H  
ATOM   4547 HG12 VAL   278       0.242   4.873 -28.227  1.00  0.00           H  
ATOM   4548 HG13 VAL   278      -0.588   3.291 -28.109  1.00  0.00           H  
ATOM   4549 HG21 VAL   278       0.624   4.852 -31.022  1.00  0.00           H  
ATOM   4550 HG22 VAL   278      -0.804   5.643 -31.577  1.00  0.00           H  
ATOM   4551 HG23 VAL   278       0.027   6.268 -30.063  1.00  0.00           H  
ATOM   4552  N   SER   279      -0.670   0.795 -30.471  1.00  0.00           N  
ATOM   4553  CA  SER   279       0.294  -0.273 -30.767  1.00  0.00           C  
ATOM   4554  C   SER   279       0.056  -0.732 -32.156  1.00  0.00           C  
ATOM   4555  O   SER   279       0.841  -0.583 -33.027  1.00  0.00           O  
ATOM   4556  CB  SER   279       0.198  -1.507 -29.823  1.00  0.00           C  
ATOM   4557  OG  SER   279       0.632  -1.243 -28.493  1.00  0.00           O  
ATOM   4558  H   SER   279      -1.195   0.739 -29.609  1.00  0.00           H  
ATOM   4559  HA  SER   279       1.265   0.215 -30.675  1.00  0.00           H  
ATOM   4560  HB2 SER   279      -0.797  -1.936 -29.705  1.00  0.00           H  
ATOM   4561  HB3 SER   279       0.788  -2.334 -30.219  1.00  0.00           H  
ATOM   4562  HG  SER   279       0.045  -0.577 -28.128  1.00  0.00           H  
ATOM   4563  N   LEU   280      -1.271  -0.995 -32.460  1.00  0.00           N  
ATOM   4564  CA  LEU   280      -2.007  -1.156 -33.756  1.00  0.00           C  
ATOM   4565  C   LEU   280      -1.976   0.030 -34.693  1.00  0.00           C  
ATOM   4566  O   LEU   280      -2.727   0.028 -35.706  1.00  0.00           O  
ATOM   4567  CB  LEU   280      -3.425  -1.479 -33.363  1.00  0.00           C  
ATOM   4568  CG  LEU   280      -3.579  -2.965 -32.880  1.00  0.00           C  
ATOM   4569  CD1 LEU   280      -4.722  -3.217 -31.945  1.00  0.00           C  
ATOM   4570  CD2 LEU   280      -3.812  -3.870 -34.101  1.00  0.00           C  
ATOM   4571  H   LEU   280      -1.892  -1.045 -31.664  1.00  0.00           H  
ATOM   4572  HA  LEU   280      -1.511  -1.972 -34.280  1.00  0.00           H  
ATOM   4573  HB2 LEU   280      -3.726  -0.794 -32.570  1.00  0.00           H  
ATOM   4574  HB3 LEU   280      -3.960  -1.304 -34.296  1.00  0.00           H  
ATOM   4575  HG  LEU   280      -2.631  -3.223 -32.408  1.00  0.00           H  
ATOM   4576 HD11 LEU   280      -4.735  -2.546 -31.086  1.00  0.00           H  
ATOM   4577 HD12 LEU   280      -5.685  -3.173 -32.454  1.00  0.00           H  
ATOM   4578 HD13 LEU   280      -4.761  -4.217 -31.514  1.00  0.00           H  
ATOM   4579 HD21 LEU   280      -2.917  -3.793 -34.717  1.00  0.00           H  
ATOM   4580 HD22 LEU   280      -3.954  -4.901 -33.777  1.00  0.00           H  
ATOM   4581 HD23 LEU   280      -4.699  -3.568 -34.659  1.00  0.00           H  
ATOM   4582  N   GLY   281      -1.167   1.072 -34.471  1.00  0.00           N  
ATOM   4583  CA  GLY   281      -0.832   2.179 -35.358  1.00  0.00           C  
ATOM   4584  C   GLY   281      -2.006   3.215 -35.581  1.00  0.00           C  
ATOM   4585  O   GLY   281      -1.991   3.929 -36.575  1.00  0.00           O  
ATOM   4586  H   GLY   281      -0.592   0.937 -33.651  1.00  0.00           H  
ATOM   4587  HA2 GLY   281       0.024   2.723 -34.960  1.00  0.00           H  
ATOM   4588  HA3 GLY   281      -0.645   1.903 -36.395  1.00  0.00           H  
ATOM   4589  N   TYR   282      -3.085   3.149 -34.831  1.00  0.00           N  
ATOM   4590  CA  TYR   282      -4.361   3.794 -34.932  1.00  0.00           C  
ATOM   4591  C   TYR   282      -4.258   5.303 -35.102  1.00  0.00           C  
ATOM   4592  O   TYR   282      -3.690   6.063 -34.365  1.00  0.00           O  
ATOM   4593  CB  TYR   282      -5.310   3.506 -33.745  1.00  0.00           C  
ATOM   4594  CG  TYR   282      -6.712   4.102 -33.707  1.00  0.00           C  
ATOM   4595  CD1 TYR   282      -7.865   3.328 -34.080  1.00  0.00           C  
ATOM   4596  CD2 TYR   282      -6.835   5.356 -33.027  1.00  0.00           C  
ATOM   4597  CE1 TYR   282      -9.136   3.824 -33.740  1.00  0.00           C  
ATOM   4598  CE2 TYR   282      -8.091   5.760 -32.507  1.00  0.00           C  
ATOM   4599  CZ  TYR   282      -9.253   5.062 -32.980  1.00  0.00           C  
ATOM   4600  OH  TYR   282     -10.493   5.598 -32.864  1.00  0.00           O  
ATOM   4601  H   TYR   282      -2.967   2.548 -34.028  1.00  0.00           H  
ATOM   4602  HA  TYR   282      -4.776   3.308 -35.816  1.00  0.00           H  
ATOM   4603  HB2 TYR   282      -5.367   2.420 -33.669  1.00  0.00           H  
ATOM   4604  HB3 TYR   282      -4.880   3.888 -32.819  1.00  0.00           H  
ATOM   4605  HD1 TYR   282      -7.767   2.410 -34.640  1.00  0.00           H  
ATOM   4606  HD2 TYR   282      -5.919   5.917 -32.911  1.00  0.00           H  
ATOM   4607  HE1 TYR   282     -10.020   3.328 -34.112  1.00  0.00           H  
ATOM   4608  HE2 TYR   282      -8.133   6.696 -31.970  1.00  0.00           H  
ATOM   4609  HH  TYR   282     -10.490   6.558 -32.841  1.00  0.00           H  
ATOM   4610  N   GLY   283      -4.782   5.789 -36.256  1.00  0.00           N  
ATOM   4611  CA  GLY   283      -4.608   7.161 -36.771  1.00  0.00           C  
ATOM   4612  C   GLY   283      -3.167   7.608 -37.147  1.00  0.00           C  
ATOM   4613  O   GLY   283      -2.948   8.320 -38.151  1.00  0.00           O  
ATOM   4614  H   GLY   283      -5.363   5.178 -36.811  1.00  0.00           H  
ATOM   4615  HA2 GLY   283      -5.167   7.194 -37.706  1.00  0.00           H  
ATOM   4616  HA3 GLY   283      -5.071   7.858 -36.073  1.00  0.00           H  
ATOM   4617  N   ILE   284      -2.155   7.134 -36.406  1.00  0.00           N  
ATOM   4618  CA  ILE   284      -0.772   7.518 -36.594  1.00  0.00           C  
ATOM   4619  C   ILE   284      -0.149   7.029 -37.900  1.00  0.00           C  
ATOM   4620  O   ILE   284       0.744   7.710 -38.348  1.00  0.00           O  
ATOM   4621  CB  ILE   284       0.032   7.047 -35.346  1.00  0.00           C  
ATOM   4622  CG1 ILE   284      -0.568   7.588 -34.023  1.00  0.00           C  
ATOM   4623  CG2 ILE   284       1.493   7.443 -35.430  1.00  0.00           C  
ATOM   4624  CD1 ILE   284      -0.697   9.119 -33.802  1.00  0.00           C  
ATOM   4625  H   ILE   284      -2.483   6.537 -35.661  1.00  0.00           H  
ATOM   4626  HA  ILE   284      -0.731   8.607 -36.633  1.00  0.00           H  
ATOM   4627  HB  ILE   284      -0.023   5.959 -35.311  1.00  0.00           H  
ATOM   4628 HG12 ILE   284      -1.511   7.111 -33.757  1.00  0.00           H  
ATOM   4629 HG13 ILE   284       0.139   7.251 -33.265  1.00  0.00           H  
ATOM   4630 HG21 ILE   284       1.931   7.140 -36.381  1.00  0.00           H  
ATOM   4631 HG22 ILE   284       1.591   8.526 -35.348  1.00  0.00           H  
ATOM   4632 HG23 ILE   284       2.006   6.919 -34.624  1.00  0.00           H  
ATOM   4633 HD11 ILE   284       0.207   9.674 -34.052  1.00  0.00           H  
ATOM   4634 HD12 ILE   284      -1.592   9.432 -34.339  1.00  0.00           H  
ATOM   4635 HD13 ILE   284      -0.711   9.262 -32.721  1.00  0.00           H  
ATOM   4636  N   VAL   285      -0.508   5.846 -38.450  1.00  0.00           N  
ATOM   4637  CA  VAL   285      -0.128   5.217 -39.705  1.00  0.00           C  
ATOM   4638  C   VAL   285      -1.279   4.627 -40.502  1.00  0.00           C  
ATOM   4639  O   VAL   285      -1.074   4.558 -41.703  1.00  0.00           O  
ATOM   4640  CB  VAL   285       0.830   3.936 -39.417  1.00  0.00           C  
ATOM   4641  CG1 VAL   285       2.160   4.337 -38.946  1.00  0.00           C  
ATOM   4642  CG2 VAL   285       0.343   2.863 -38.455  1.00  0.00           C  
ATOM   4643  H   VAL   285      -1.055   5.237 -37.859  1.00  0.00           H  
ATOM   4644  HA  VAL   285       0.387   5.865 -40.415  1.00  0.00           H  
ATOM   4645  HB  VAL   285       1.028   3.438 -40.366  1.00  0.00           H  
ATOM   4646 HG11 VAL   285       2.242   4.750 -37.941  1.00  0.00           H  
ATOM   4647 HG12 VAL   285       2.826   3.488 -39.103  1.00  0.00           H  
ATOM   4648 HG13 VAL   285       2.621   5.087 -39.588  1.00  0.00           H  
ATOM   4649 HG21 VAL   285       0.330   3.283 -37.450  1.00  0.00           H  
ATOM   4650 HG22 VAL   285      -0.595   2.439 -38.813  1.00  0.00           H  
ATOM   4651 HG23 VAL   285       1.103   2.082 -38.473  1.00  0.00           H  
ATOM   4652  N   LYS   286      -2.396   4.238 -39.967  1.00  0.00           N  
ATOM   4653  CA  LYS   286      -3.539   3.550 -40.605  1.00  0.00           C  
ATOM   4654  C   LYS   286      -4.893   4.149 -40.121  1.00  0.00           C  
ATOM   4655  O   LYS   286      -4.972   4.612 -38.994  1.00  0.00           O  
ATOM   4656  CB  LYS   286      -3.493   2.050 -40.285  1.00  0.00           C  
ATOM   4657  CG  LYS   286      -2.344   1.328 -41.023  1.00  0.00           C  
ATOM   4658  CD  LYS   286      -2.740  -0.129 -41.454  1.00  0.00           C  
ATOM   4659  CE  LYS   286      -2.868  -1.031 -40.185  1.00  0.00           C  
ATOM   4660  NZ  LYS   286      -2.025  -2.296 -40.070  1.00  0.00           N1+
ATOM   4661  H   LYS   286      -2.428   4.316 -38.960  1.00  0.00           H  
ATOM   4662  HA  LYS   286      -3.447   3.649 -41.687  1.00  0.00           H  
ATOM   4663  HB2 LYS   286      -3.345   1.891 -39.217  1.00  0.00           H  
ATOM   4664  HB3 LYS   286      -4.475   1.633 -40.507  1.00  0.00           H  
ATOM   4665  HG2 LYS   286      -2.088   1.870 -41.933  1.00  0.00           H  
ATOM   4666  HG3 LYS   286      -1.480   1.338 -40.359  1.00  0.00           H  
ATOM   4667  HD2 LYS   286      -3.695  -0.179 -41.979  1.00  0.00           H  
ATOM   4668  HD3 LYS   286      -1.981  -0.523 -42.130  1.00  0.00           H  
ATOM   4669  HE2 LYS   286      -2.874  -0.458 -39.257  1.00  0.00           H  
ATOM   4670  HE3 LYS   286      -3.880  -1.433 -40.247  1.00  0.00           H  
ATOM   4671  HZ1 LYS   286      -1.196  -2.137 -39.515  1.00  0.00           H  
ATOM   4672  HZ2 LYS   286      -2.546  -3.039 -39.627  1.00  0.00           H  
ATOM   4673  HZ3 LYS   286      -1.647  -2.579 -40.963  1.00  0.00           H  
ATOM   4674  N   PRO   287      -5.932   4.141 -40.987  1.00  0.00           N  
ATOM   4675  CA  PRO   287      -7.193   4.903 -40.754  1.00  0.00           C  
ATOM   4676  C   PRO   287      -8.022   4.496 -39.528  1.00  0.00           C  
ATOM   4677  O   PRO   287      -7.982   3.300 -39.231  1.00  0.00           O  
ATOM   4678  CB  PRO   287      -8.069   4.700 -42.025  1.00  0.00           C  
ATOM   4679  CG  PRO   287      -7.352   3.793 -42.970  1.00  0.00           C  
ATOM   4680  CD  PRO   287      -5.930   3.843 -42.471  1.00  0.00           C  
ATOM   4681  HA  PRO   287      -6.955   5.965 -40.687  1.00  0.00           H  
ATOM   4682  HB2 PRO   287      -9.085   4.317 -41.923  1.00  0.00           H  
ATOM   4683  HB3 PRO   287      -8.171   5.671 -42.509  1.00  0.00           H  
ATOM   4684  HG2 PRO   287      -7.837   2.817 -42.960  1.00  0.00           H  
ATOM   4685  HG3 PRO   287      -7.369   4.034 -44.033  1.00  0.00           H  
ATOM   4686  HD2 PRO   287      -5.560   2.831 -42.638  1.00  0.00           H  
ATOM   4687  HD3 PRO   287      -5.331   4.587 -42.995  1.00  0.00           H  
ATOM   4688  N   ARG   288      -8.485   5.426 -38.727  1.00  0.00           N  
ATOM   4689  CA  ARG   288      -9.297   4.962 -37.571  1.00  0.00           C  
ATOM   4690  C   ARG   288     -10.619   4.386 -38.070  1.00  0.00           C  
ATOM   4691  O   ARG   288     -11.446   5.055 -38.729  1.00  0.00           O  
ATOM   4692  CB  ARG   288      -9.462   6.173 -36.553  1.00  0.00           C  
ATOM   4693  CG  ARG   288      -8.206   6.867 -36.001  1.00  0.00           C  
ATOM   4694  CD  ARG   288      -8.516   8.031 -35.073  1.00  0.00           C  
ATOM   4695  NE  ARG   288      -9.209   9.096 -35.882  1.00  0.00           N  
ATOM   4696  CZ  ARG   288     -10.315   9.767 -35.661  1.00  0.00           C  
ATOM   4697  NH1 ARG   288     -10.995   9.501 -34.636  1.00  0.00           N1+
ATOM   4698  NH2 ARG   288     -10.844  10.631 -36.516  1.00  0.00           N  
ATOM   4699  H   ARG   288      -8.168   6.384 -38.701  1.00  0.00           H  
ATOM   4700  HA  ARG   288      -8.646   4.218 -37.111  1.00  0.00           H  
ATOM   4701  HB2 ARG   288      -9.994   6.888 -37.180  1.00  0.00           H  
ATOM   4702  HB3 ARG   288     -10.147   6.002 -35.723  1.00  0.00           H  
ATOM   4703  HG2 ARG   288      -7.541   6.245 -35.400  1.00  0.00           H  
ATOM   4704  HG3 ARG   288      -7.547   7.271 -36.770  1.00  0.00           H  
ATOM   4705  HD2 ARG   288      -9.249   7.707 -34.334  1.00  0.00           H  
ATOM   4706  HD3 ARG   288      -7.606   8.445 -34.640  1.00  0.00           H  
ATOM   4707  HE  ARG   288      -8.698   9.279 -36.734  1.00  0.00           H  
ATOM   4708 HH11 ARG   288     -10.673   8.978 -33.834  1.00  0.00           H  
ATOM   4709 HH12 ARG   288     -11.929   9.885 -34.671  1.00  0.00           H  
ATOM   4710 HH21 ARG   288     -10.290  11.006 -37.273  1.00  0.00           H  
ATOM   4711 HH22 ARG   288     -11.787  10.939 -36.325  1.00  0.00           H  
ATOM   4712  N   LEU   289     -10.890   3.142 -37.612  1.00  0.00           N  
ATOM   4713  CA  LEU   289     -12.047   2.380 -37.845  1.00  0.00           C  
ATOM   4714  C   LEU   289     -12.442   1.556 -36.592  1.00  0.00           C  
ATOM   4715  O   LEU   289     -11.631   1.087 -35.752  1.00  0.00           O  
ATOM   4716  CB  LEU   289     -11.783   1.321 -38.899  1.00  0.00           C  
ATOM   4717  CG  LEU   289     -11.237   1.783 -40.227  1.00  0.00           C  
ATOM   4718  CD1 LEU   289     -10.613   0.619 -41.002  1.00  0.00           C  
ATOM   4719  CD2 LEU   289     -12.366   2.312 -41.091  1.00  0.00           C  
ATOM   4720  H   LEU   289     -10.086   2.638 -37.266  1.00  0.00           H  
ATOM   4721  HA  LEU   289     -12.933   2.965 -38.093  1.00  0.00           H  
ATOM   4722  HB2 LEU   289     -10.940   0.802 -38.442  1.00  0.00           H  
ATOM   4723  HB3 LEU   289     -12.634   0.648 -39.001  1.00  0.00           H  
ATOM   4724  HG  LEU   289     -10.549   2.614 -40.070  1.00  0.00           H  
ATOM   4725 HD11 LEU   289     -10.173  -0.097 -40.307  1.00  0.00           H  
ATOM   4726 HD12 LEU   289     -11.339   0.221 -41.710  1.00  0.00           H  
ATOM   4727 HD13 LEU   289      -9.814   0.940 -41.670  1.00  0.00           H  
ATOM   4728 HD21 LEU   289     -12.698   3.226 -40.597  1.00  0.00           H  
ATOM   4729 HD22 LEU   289     -12.022   2.504 -42.108  1.00  0.00           H  
ATOM   4730 HD23 LEU   289     -13.155   1.561 -41.100  1.00  0.00           H  
ATOM   4731  N   GLY   290     -13.764   1.329 -36.606  1.00  0.00           N  
ATOM   4732  CA  GLY   290     -14.473   0.575 -35.589  1.00  0.00           C  
ATOM   4733  C   GLY   290     -13.921  -0.913 -35.369  1.00  0.00           C  
ATOM   4734  O   GLY   290     -13.850  -1.365 -34.196  1.00  0.00           O  
ATOM   4735  H   GLY   290     -14.207   1.672 -37.446  1.00  0.00           H  
ATOM   4736  HA2 GLY   290     -14.481   1.002 -34.587  1.00  0.00           H  
ATOM   4737  HA3 GLY   290     -15.483   0.612 -35.998  1.00  0.00           H  
ATOM   4738  N   VAL   291     -13.686  -1.591 -36.492  1.00  0.00           N  
ATOM   4739  CA  VAL   291     -13.030  -2.987 -36.464  1.00  0.00           C  
ATOM   4740  C   VAL   291     -11.795  -3.009 -35.465  1.00  0.00           C  
ATOM   4741  O   VAL   291     -11.526  -3.936 -34.765  1.00  0.00           O  
ATOM   4742  CB  VAL   291     -12.876  -3.401 -37.901  1.00  0.00           C  
ATOM   4743  CG1 VAL   291     -11.963  -2.563 -38.788  1.00  0.00           C  
ATOM   4744  CG2 VAL   291     -12.342  -4.893 -38.010  1.00  0.00           C  
ATOM   4745  H   VAL   291     -13.905  -1.203 -37.398  1.00  0.00           H  
ATOM   4746  HA  VAL   291     -13.789  -3.679 -36.100  1.00  0.00           H  
ATOM   4747  HB  VAL   291     -13.829  -3.466 -38.426  1.00  0.00           H  
ATOM   4748 HG11 VAL   291     -11.926  -2.987 -39.792  1.00  0.00           H  
ATOM   4749 HG12 VAL   291     -12.230  -1.524 -38.593  1.00  0.00           H  
ATOM   4750 HG13 VAL   291     -10.969  -2.823 -38.424  1.00  0.00           H  
ATOM   4751 HG21 VAL   291     -11.315  -4.938 -37.649  1.00  0.00           H  
ATOM   4752 HG22 VAL   291     -12.943  -5.601 -37.438  1.00  0.00           H  
ATOM   4753 HG23 VAL   291     -12.241  -5.256 -39.032  1.00  0.00           H  
ATOM   4754  N   THR   292     -10.965  -1.932 -35.466  1.00  0.00           N  
ATOM   4755  CA  THR   292      -9.804  -1.912 -34.526  1.00  0.00           C  
ATOM   4756  C   THR   292     -10.192  -1.792 -33.060  1.00  0.00           C  
ATOM   4757  O   THR   292      -9.426  -2.199 -32.144  1.00  0.00           O  
ATOM   4758  CB  THR   292      -8.873  -0.705 -34.878  1.00  0.00           C  
ATOM   4759  CG2 THR   292      -7.456  -0.747 -34.409  1.00  0.00           C  
ATOM   4760  OG1 THR   292      -8.781  -0.583 -36.323  1.00  0.00           O  
ATOM   4761  H   THR   292     -11.056  -1.087 -36.012  1.00  0.00           H  
ATOM   4762  HA  THR   292      -9.167  -2.788 -34.651  1.00  0.00           H  
ATOM   4763  HB  THR   292      -9.368   0.174 -34.464  1.00  0.00           H  
ATOM   4764  HG1 THR   292      -8.428   0.277 -36.561  1.00  0.00           H  
ATOM   4765 HG21 THR   292      -6.903  -1.432 -35.052  1.00  0.00           H  
ATOM   4766 HG22 THR   292      -6.981   0.205 -34.648  1.00  0.00           H  
ATOM   4767 HG23 THR   292      -7.329  -1.043 -33.368  1.00  0.00           H  
ATOM   4768  N   LEU   293     -11.392  -1.208 -32.841  1.00  0.00           N  
ATOM   4769  CA  LEU   293     -11.893  -1.042 -31.531  1.00  0.00           C  
ATOM   4770  C   LEU   293     -12.660  -2.328 -30.999  1.00  0.00           C  
ATOM   4771  O   LEU   293     -13.098  -2.404 -29.878  1.00  0.00           O  
ATOM   4772  CB  LEU   293     -12.711   0.242 -31.305  1.00  0.00           C  
ATOM   4773  CG  LEU   293     -11.922   1.613 -31.430  1.00  0.00           C  
ATOM   4774  CD1 LEU   293     -12.424   2.465 -32.588  1.00  0.00           C  
ATOM   4775  CD2 LEU   293     -12.153   2.329 -30.109  1.00  0.00           C  
ATOM   4776  H   LEU   293     -11.984  -0.923 -33.608  1.00  0.00           H  
ATOM   4777  HA  LEU   293     -11.078  -0.989 -30.809  1.00  0.00           H  
ATOM   4778  HB2 LEU   293     -13.647   0.200 -31.863  1.00  0.00           H  
ATOM   4779  HB3 LEU   293     -13.082   0.257 -30.280  1.00  0.00           H  
ATOM   4780  HG  LEU   293     -10.844   1.472 -31.510  1.00  0.00           H  
ATOM   4781 HD11 LEU   293     -13.475   2.644 -32.364  1.00  0.00           H  
ATOM   4782 HD12 LEU   293     -11.854   3.375 -32.773  1.00  0.00           H  
ATOM   4783 HD13 LEU   293     -12.363   1.833 -33.474  1.00  0.00           H  
ATOM   4784 HD21 LEU   293     -13.224   2.458 -29.953  1.00  0.00           H  
ATOM   4785 HD22 LEU   293     -11.807   1.788 -29.228  1.00  0.00           H  
ATOM   4786 HD23 LEU   293     -11.776   3.351 -30.152  1.00  0.00           H  
ATOM   4787  N   HIE   294     -12.829  -3.304 -31.903  1.00  0.00           N  
ATOM   4788  CA  HIE   294     -13.222  -4.680 -31.511  1.00  0.00           C  
ATOM   4789  C   HIE   294     -12.241  -5.419 -30.511  1.00  0.00           C  
ATOM   4790  O   HIE   294     -10.999  -5.348 -30.585  1.00  0.00           O  
ATOM   4791  CB  HIE   294     -13.343  -5.582 -32.737  1.00  0.00           C  
ATOM   4792  CG  HIE   294     -14.217  -6.787 -32.705  1.00  0.00           C  
ATOM   4793  CD2 HIE   294     -15.547  -6.782 -32.320  1.00  0.00           C  
ATOM   4794  ND1 HIE   294     -13.947  -8.043 -33.110  1.00  0.00           N  
ATOM   4795  CE1 HIE   294     -15.080  -8.792 -33.081  1.00  0.00           C  
ATOM   4796  NE2 HIE   294     -16.102  -8.021 -32.648  1.00  0.00           N  
ATOM   4797  H   HIE   294     -12.545  -3.165 -32.862  1.00  0.00           H  
ATOM   4798  HA  HIE   294     -14.228  -4.694 -31.092  1.00  0.00           H  
ATOM   4799  HB2 HIE   294     -13.596  -4.953 -33.591  1.00  0.00           H  
ATOM   4800  HB3 HIE   294     -12.320  -5.889 -32.953  1.00  0.00           H  
ATOM   4801  HD2 HIE   294     -16.065  -5.916 -31.936  1.00  0.00           H  
ATOM   4802  HE1 HIE   294     -15.116  -9.849 -33.299  1.00  0.00           H  
ATOM   4803  HE2 HIE   294     -17.087  -8.240 -32.596  1.00  0.00           H  
ATOM   4804  N   LYS   295     -12.821  -6.149 -29.489  1.00  0.00           N  
ATOM   4805  CA  LYS   295     -12.171  -6.990 -28.436  1.00  0.00           C  
ATOM   4806  C   LYS   295     -11.366  -6.227 -27.354  1.00  0.00           C  
ATOM   4807  O   LYS   295     -11.398  -6.544 -26.125  1.00  0.00           O  
ATOM   4808  CB  LYS   295     -11.325  -8.101 -29.025  1.00  0.00           C  
ATOM   4809  CG  LYS   295     -11.957  -8.886 -30.135  1.00  0.00           C  
ATOM   4810  CD  LYS   295     -10.998 -10.086 -30.536  1.00  0.00           C  
ATOM   4811  CE  LYS   295     -11.442 -10.782 -31.773  1.00  0.00           C  
ATOM   4812  NZ  LYS   295     -11.019 -10.157 -33.060  1.00  0.00           N1+
ATOM   4813  H   LYS   295     -13.821  -6.038 -29.399  1.00  0.00           H  
ATOM   4814  HA  LYS   295     -13.012  -7.483 -27.949  1.00  0.00           H  
ATOM   4815  HB2 LYS   295     -10.478  -7.561 -29.447  1.00  0.00           H  
ATOM   4816  HB3 LYS   295     -10.836  -8.774 -28.320  1.00  0.00           H  
ATOM   4817  HG2 LYS   295     -12.885  -9.313 -29.754  1.00  0.00           H  
ATOM   4818  HG3 LYS   295     -12.052  -8.228 -30.999  1.00  0.00           H  
ATOM   4819  HD2 LYS   295      -9.991  -9.696 -30.684  1.00  0.00           H  
ATOM   4820  HD3 LYS   295     -10.883 -10.868 -29.786  1.00  0.00           H  
ATOM   4821  HE2 LYS   295     -10.928 -11.735 -31.649  1.00  0.00           H  
ATOM   4822  HE3 LYS   295     -12.513 -10.978 -31.805  1.00  0.00           H  
ATOM   4823  HZ1 LYS   295     -11.515  -9.279 -33.114  1.00  0.00           H  
ATOM   4824  HZ2 LYS   295     -10.026  -9.977 -33.029  1.00  0.00           H  
ATOM   4825  HZ3 LYS   295     -11.235 -10.680 -33.897  1.00  0.00           H  
ATOM   4826  N   VAL   296     -10.739  -5.096 -27.750  1.00  0.00           N  
ATOM   4827  CA  VAL   296      -9.897  -4.367 -26.905  1.00  0.00           C  
ATOM   4828  C   VAL   296     -10.635  -3.610 -25.804  1.00  0.00           C  
ATOM   4829  O   VAL   296     -10.222  -3.713 -24.623  1.00  0.00           O  
ATOM   4830  CB  VAL   296      -8.957  -3.400 -27.690  1.00  0.00           C  
ATOM   4831  CG1 VAL   296      -9.635  -2.094 -28.172  1.00  0.00           C  
ATOM   4832  CG2 VAL   296      -7.796  -3.051 -26.758  1.00  0.00           C  
ATOM   4833  H   VAL   296     -10.774  -4.725 -28.689  1.00  0.00           H  
ATOM   4834  HA  VAL   296      -9.278  -5.180 -26.527  1.00  0.00           H  
ATOM   4835  HB  VAL   296      -8.507  -3.849 -28.575  1.00  0.00           H  
ATOM   4836 HG11 VAL   296     -10.597  -2.332 -28.627  1.00  0.00           H  
ATOM   4837 HG12 VAL   296      -9.909  -1.424 -27.357  1.00  0.00           H  
ATOM   4838 HG13 VAL   296      -9.110  -1.629 -29.007  1.00  0.00           H  
ATOM   4839 HG21 VAL   296      -8.137  -2.646 -25.805  1.00  0.00           H  
ATOM   4840 HG22 VAL   296      -7.250  -3.972 -26.551  1.00  0.00           H  
ATOM   4841 HG23 VAL   296      -7.156  -2.332 -27.269  1.00  0.00           H  
ATOM   4842  N   VAL   297     -11.707  -2.879 -26.060  1.00  0.00           N  
ATOM   4843  CA  VAL   297     -12.572  -2.368 -24.958  1.00  0.00           C  
ATOM   4844  C   VAL   297     -13.333  -3.619 -24.187  1.00  0.00           C  
ATOM   4845  O   VAL   297     -13.688  -3.408 -23.031  1.00  0.00           O  
ATOM   4846  CB  VAL   297     -13.546  -1.280 -25.510  1.00  0.00           C  
ATOM   4847  CG1 VAL   297     -14.211  -0.560 -24.392  1.00  0.00           C  
ATOM   4848  CG2 VAL   297     -13.107  -0.135 -26.429  1.00  0.00           C  
ATOM   4849  H   VAL   297     -12.048  -2.758 -27.003  1.00  0.00           H  
ATOM   4850  HA  VAL   297     -11.958  -1.872 -24.206  1.00  0.00           H  
ATOM   4851  HB  VAL   297     -14.366  -1.770 -26.035  1.00  0.00           H  
ATOM   4852 HG11 VAL   297     -14.684  -1.321 -23.771  1.00  0.00           H  
ATOM   4853 HG12 VAL   297     -13.476   0.034 -23.848  1.00  0.00           H  
ATOM   4854 HG13 VAL   297     -14.978   0.081 -24.827  1.00  0.00           H  
ATOM   4855 HG21 VAL   297     -13.050  -0.630 -27.399  1.00  0.00           H  
ATOM   4856 HG22 VAL   297     -13.772   0.718 -26.560  1.00  0.00           H  
ATOM   4857 HG23 VAL   297     -12.107   0.220 -26.179  1.00  0.00           H  
ATOM   4858  N   VAL   298     -13.682  -4.739 -24.778  1.00  0.00           N  
ATOM   4859  CA  VAL   298     -14.212  -5.856 -23.955  1.00  0.00           C  
ATOM   4860  C   VAL   298     -13.282  -6.405 -22.856  1.00  0.00           C  
ATOM   4861  O   VAL   298     -13.636  -6.522 -21.682  1.00  0.00           O  
ATOM   4862  CB  VAL   298     -14.709  -6.898 -24.956  1.00  0.00           C  
ATOM   4863  CG1 VAL   298     -15.278  -8.149 -24.236  1.00  0.00           C  
ATOM   4864  CG2 VAL   298     -15.750  -6.419 -25.883  1.00  0.00           C  
ATOM   4865  H   VAL   298     -13.727  -4.823 -25.784  1.00  0.00           H  
ATOM   4866  HA  VAL   298     -15.099  -5.515 -23.422  1.00  0.00           H  
ATOM   4867  HB  VAL   298     -13.907  -7.259 -25.601  1.00  0.00           H  
ATOM   4868 HG11 VAL   298     -14.606  -8.563 -23.485  1.00  0.00           H  
ATOM   4869 HG12 VAL   298     -16.241  -7.931 -23.773  1.00  0.00           H  
ATOM   4870 HG13 VAL   298     -15.480  -9.016 -24.865  1.00  0.00           H  
ATOM   4871 HG21 VAL   298     -16.142  -7.247 -26.475  1.00  0.00           H  
ATOM   4872 HG22 VAL   298     -16.494  -5.877 -25.300  1.00  0.00           H  
ATOM   4873 HG23 VAL   298     -15.334  -5.678 -26.565  1.00  0.00           H  
ATOM   4874  N   ALA   299     -12.022  -6.648 -23.245  1.00  0.00           N  
ATOM   4875  CA  ALA   299     -10.840  -6.734 -22.387  1.00  0.00           C  
ATOM   4876  C   ALA   299     -10.722  -5.635 -21.328  1.00  0.00           C  
ATOM   4877  O   ALA   299     -10.433  -5.929 -20.189  1.00  0.00           O  
ATOM   4878  CB  ALA   299      -9.548  -6.872 -23.213  1.00  0.00           C  
ATOM   4879  H   ALA   299     -11.833  -6.659 -24.238  1.00  0.00           H  
ATOM   4880  HA  ALA   299     -10.841  -7.688 -21.860  1.00  0.00           H  
ATOM   4881  HB1 ALA   299      -9.531  -5.927 -23.756  1.00  0.00           H  
ATOM   4882  HB2 ALA   299      -8.614  -7.054 -22.682  1.00  0.00           H  
ATOM   4883  HB3 ALA   299      -9.680  -7.695 -23.916  1.00  0.00           H  
ATOM   4884  N   GLY   300     -11.061  -4.409 -21.771  1.00  0.00           N  
ATOM   4885  CA  GLY   300     -11.064  -3.180 -20.879  1.00  0.00           C  
ATOM   4886  C   GLY   300     -12.011  -3.258 -19.728  1.00  0.00           C  
ATOM   4887  O   GLY   300     -11.578  -3.146 -18.614  1.00  0.00           O  
ATOM   4888  H   GLY   300     -11.205  -4.291 -22.764  1.00  0.00           H  
ATOM   4889  HA2 GLY   300     -10.064  -3.105 -20.451  1.00  0.00           H  
ATOM   4890  HA3 GLY   300     -11.357  -2.305 -21.459  1.00  0.00           H  
ATOM   4891  N   ALA   301     -13.262  -3.440 -19.975  1.00  0.00           N  
ATOM   4892  CA  ALA   301     -14.255  -3.675 -18.998  1.00  0.00           C  
ATOM   4893  C   ALA   301     -14.011  -4.887 -18.093  1.00  0.00           C  
ATOM   4894  O   ALA   301     -14.090  -4.777 -16.889  1.00  0.00           O  
ATOM   4895  CB  ALA   301     -15.612  -3.932 -19.789  1.00  0.00           C  
ATOM   4896  H   ALA   301     -13.508  -3.658 -20.930  1.00  0.00           H  
ATOM   4897  HA  ALA   301     -14.346  -2.778 -18.386  1.00  0.00           H  
ATOM   4898  HB1 ALA   301     -16.411  -3.827 -19.054  1.00  0.00           H  
ATOM   4899  HB2 ALA   301     -15.694  -3.251 -20.636  1.00  0.00           H  
ATOM   4900  HB3 ALA   301     -15.884  -4.935 -20.120  1.00  0.00           H  
ATOM   4901  N   LEU   302     -13.578  -6.036 -18.666  1.00  0.00           N  
ATOM   4902  CA  LEU   302     -13.131  -7.281 -17.928  1.00  0.00           C  
ATOM   4903  C   LEU   302     -12.073  -6.860 -16.913  1.00  0.00           C  
ATOM   4904  O   LEU   302     -12.127  -7.072 -15.723  1.00  0.00           O  
ATOM   4905  CB  LEU   302     -12.528  -8.245 -19.027  1.00  0.00           C  
ATOM   4906  CG  LEU   302     -11.867  -9.519 -18.413  1.00  0.00           C  
ATOM   4907  CD1 LEU   302     -12.762 -10.508 -17.781  1.00  0.00           C  
ATOM   4908  CD2 LEU   302     -11.214 -10.218 -19.584  1.00  0.00           C  
ATOM   4909  H   LEU   302     -13.593  -6.030 -19.676  1.00  0.00           H  
ATOM   4910  HA  LEU   302     -13.985  -7.770 -17.459  1.00  0.00           H  
ATOM   4911  HB2 LEU   302     -13.352  -8.582 -19.657  1.00  0.00           H  
ATOM   4912  HB3 LEU   302     -11.859  -7.659 -19.657  1.00  0.00           H  
ATOM   4913  HG  LEU   302     -11.067  -9.168 -17.760  1.00  0.00           H  
ATOM   4914 HD11 LEU   302     -13.185 -10.064 -16.879  1.00  0.00           H  
ATOM   4915 HD12 LEU   302     -13.576 -10.684 -18.484  1.00  0.00           H  
ATOM   4916 HD13 LEU   302     -12.338 -11.435 -17.395  1.00  0.00           H  
ATOM   4917 HD21 LEU   302     -11.995 -10.573 -20.257  1.00  0.00           H  
ATOM   4918 HD22 LEU   302     -10.443  -9.585 -20.023  1.00  0.00           H  
ATOM   4919 HD23 LEU   302     -10.818 -11.138 -19.156  1.00  0.00           H  
ATOM   4920  N   TYR   303     -11.099  -6.081 -17.363  1.00  0.00           N  
ATOM   4921  CA  TYR   303      -9.989  -5.737 -16.458  1.00  0.00           C  
ATOM   4922  C   TYR   303     -10.482  -4.766 -15.398  1.00  0.00           C  
ATOM   4923  O   TYR   303     -10.062  -4.816 -14.252  1.00  0.00           O  
ATOM   4924  CB  TYR   303      -8.776  -5.155 -17.227  1.00  0.00           C  
ATOM   4925  CG  TYR   303      -7.570  -4.681 -16.404  1.00  0.00           C  
ATOM   4926  CD1 TYR   303      -7.524  -3.400 -15.812  1.00  0.00           C  
ATOM   4927  CD2 TYR   303      -6.410  -5.415 -16.270  1.00  0.00           C  
ATOM   4928  CE1 TYR   303      -6.308  -2.868 -15.221  1.00  0.00           C  
ATOM   4929  CE2 TYR   303      -5.284  -4.973 -15.543  1.00  0.00           C  
ATOM   4930  CZ  TYR   303      -5.255  -3.752 -14.941  1.00  0.00           C  
ATOM   4931  OH  TYR   303      -4.331  -3.375 -14.129  1.00  0.00           O  
ATOM   4932  H   TYR   303     -11.064  -5.777 -18.325  1.00  0.00           H  
ATOM   4933  HA  TYR   303      -9.581  -6.598 -15.928  1.00  0.00           H  
ATOM   4934  HB2 TYR   303      -8.427  -5.943 -17.895  1.00  0.00           H  
ATOM   4935  HB3 TYR   303      -9.132  -4.335 -17.850  1.00  0.00           H  
ATOM   4936  HD1 TYR   303      -8.387  -2.750 -15.799  1.00  0.00           H  
ATOM   4937  HD2 TYR   303      -6.371  -6.350 -16.808  1.00  0.00           H
[truncated: 191,415 more chars]
