# Supplementary material for: GolpHCat (TMEM87A), a unique voltage-dependent cation channel in Golgi apparatus, contributes to Golgi-pH maintenance and hippocampus-dependent memory
Source: Nat Commun. 2024 Jul 11;15:5830. doi: 10.1038/s41467-024-49297-8 (PMC11239671; doi:10.1038/s41467-024-49297-8)
Supplement: Supplementary file 6 — Supplementary Data 3 [file 41467_2024_49297_MOESM6_ESM.txt]

CRYST1   94.361   94.361  156.849  90.00  90.00  90.00 P 1           1
ATOM      1  N   ASP P  38      -2.656   3.601  23.123  0.00  0.00      PROA  
ATOM      2  H1  ASP P  38      -2.073   4.375  22.838  0.00  0.00      PROA  
ATOM      3  H2  ASP P  38      -2.499   2.859  22.455  0.00  0.00      PROA  
ATOM      4  H3  ASP P  38      -2.330   3.357  24.047  0.00  0.00      PROA  
ATOM      5  CA  ASP P  38      -4.080   3.886  23.326  0.00  0.00      PROA  
ATOM      6  HA  ASP P  38      -4.351   4.411  22.410  0.00  0.00      PROA  
ATOM      7  CB  ASP P  38      -4.968   2.680  23.637  0.00  0.00      PROA  
ATOM      8  HB2 ASP P  38      -5.950   2.939  24.033  0.00  0.00      PROA  
ATOM      9  HB3 ASP P  38      -5.124   2.289  22.631  0.00  0.00      PROA  
ATOM     10  CG  ASP P  38      -4.324   1.560  24.446  0.00  0.00      PROA  
ATOM     11  OD1 ASP P  38      -3.350   1.894  25.146  0.00  0.00      PROA  
ATOM     12  OD2 ASP P  38      -4.651   0.354  24.333  0.00  0.00      PROA  
ATOM     13  C   ASP P  38      -4.203   4.923  24.562  0.00  0.00      PROA  
ATOM     14  O   ASP P  38      -3.151   5.298  25.136  0.00  0.00      PROA  
ATOM     15  N   ARG P  39      -5.427   5.299  24.984  0.00  0.00      PROA  
ATOM     16  H   ARG P  39      -6.193   5.058  24.372  0.00  0.00      PROA  
ATOM     17  CA  ARG P  39      -5.731   6.210  26.111  0.00  0.00      PROA  
ATOM     18  HA  ARG P  39      -5.483   7.251  25.908  0.00  0.00      PROA  
ATOM     19  CB  ARG P  39      -7.218   6.236  26.281  0.00  0.00      PROA  
ATOM     20  HB2 ARG P  39      -7.501   6.686  27.233  0.00  0.00      PROA  
ATOM     21  HB3 ARG P  39      -7.554   6.948  25.527  0.00  0.00      PROA  
ATOM     22  CG  ARG P  39      -7.964   4.886  26.269  0.00  0.00      PROA  
ATOM     23  HG2 ARG P  39      -7.590   4.210  25.500  0.00  0.00      PROA  
ATOM     24  HG3 ARG P  39      -7.698   4.346  27.178  0.00  0.00      PROA  
ATOM     25  CD  ARG P  39      -9.463   5.034  26.024  0.00  0.00      PROA  
ATOM     26  HD2 ARG P  39      -9.617   5.829  25.294  0.00  0.00      PROA  
ATOM     27  HD3 ARG P  39      -9.908   4.151  25.566  0.00  0.00      PROA  
ATOM     28  NE  ARG P  39     -10.373   5.407  27.171  0.00  0.00      PROA  
ATOM     29  HE  ARG P  39     -10.499   6.397  27.326  0.00  0.00      PROA  
ATOM     30  CZ  ARG P  39     -10.866   4.739  28.190  0.00  0.00      PROA  
ATOM     31  NH1 ARG P  39     -10.906   3.430  28.388  0.00  0.00      PROA  
ATOM     32 HH11 ARG P  39     -10.707   2.880  27.565  0.00  0.00      PROA  
ATOM     33 HH12 ARG P  39     -11.573   3.098  29.070  0.00  0.00      PROA  
ATOM     34  NH2 ARG P  39     -11.507   5.489  29.042  0.00  0.00      PROA  
ATOM     35 HH21 ARG P  39     -11.465   6.481  28.861  0.00  0.00      PROA  
ATOM     36 HH22 ARG P  39     -11.944   5.126  29.877  0.00  0.00      PROA  
ATOM     37  C   ARG P  39      -4.952   5.728  27.391  0.00  0.00      PROA  
ATOM     38  O   ARG P  39      -4.866   4.531  27.621  0.00  0.00      PROA  
ATOM     39  N   SER P  40      -4.479   6.682  28.208  0.00  0.00      PROA  
ATOM     40  H   SER P  40      -4.691   7.637  27.957  0.00  0.00      PROA  
ATOM     41  CA  SER P  40      -3.834   6.455  29.539  0.00  0.00      PROA  
ATOM     42  HA  SER P  40      -3.710   5.373  29.590  0.00  0.00      PROA  
ATOM     43  CB  SER P  40      -2.432   7.115  29.699  0.00  0.00      PROA  
ATOM     44  HB2 SER P  40      -2.719   8.140  29.464  0.00  0.00      PROA  
ATOM     45  HB3 SER P  40      -2.041   6.983  30.708  0.00  0.00      PROA  
ATOM     46  OG  SER P  40      -1.583   6.649  28.633  0.00  0.00      PROA  
ATOM     47  HG  SER P  40      -0.705   7.020  28.751  0.00  0.00      PROA  
ATOM     48  C   SER P  40      -4.573   6.881  30.794  0.00  0.00      PROA  
ATOM     49  O   SER P  40      -4.038   6.853  31.935  0.00  0.00      PROA  
ATOM     50  N   LYS P  41      -5.834   7.208  30.685  0.00  0.00      PROA  
ATOM     51  H   LYS P  41      -6.219   7.067  29.762  0.00  0.00      PROA  
ATOM     52  CA  LYS P  41      -6.767   7.589  31.737  0.00  0.00      PROA  
ATOM     53  HA  LYS P  41      -6.380   7.183  32.672  0.00  0.00      PROA  
ATOM     54  CB  LYS P  41      -6.901   9.152  31.661  0.00  0.00      PROA  
ATOM     55  HB2 LYS P  41      -5.928   9.643  31.642  0.00  0.00      PROA  
ATOM     56  HB3 LYS P  41      -7.455   9.526  30.800  0.00  0.00      PROA  
ATOM     57  CG  LYS P  41      -7.619   9.685  32.932  0.00  0.00      PROA  
ATOM     58  HG2 LYS P  41      -8.612   9.246  32.841  0.00  0.00      PROA  
ATOM     59  HG3 LYS P  41      -7.184   9.291  33.851  0.00  0.00      PROA  
ATOM     60  CD  LYS P  41      -7.677  11.242  32.870  0.00  0.00      PROA  
ATOM     61  HD2 LYS P  41      -6.770  11.551  33.389  0.00  0.00      PROA  
ATOM     62  HD3 LYS P  41      -7.787  11.673  31.875  0.00  0.00      PROA  
ATOM     63  CE  LYS P  41      -8.918  11.747  33.596  0.00  0.00      PROA  
ATOM     64  HE2 LYS P  41      -9.759  11.412  32.990  0.00  0.00      PROA  
ATOM     65  HE3 LYS P  41      -9.066  11.321  34.589  0.00  0.00      PROA  
ATOM     66  NZ  LYS P  41      -8.842  13.217  33.713  0.00  0.00      PROA  
ATOM     67  HZ1 LYS P  41      -8.490  13.490  34.620  0.00  0.00      PROA  
ATOM     68  HZ2 LYS P  41      -8.227  13.589  33.003  0.00  0.00      PROA  
ATOM     69  HZ3 LYS P  41      -9.727  13.702  33.697  0.00  0.00      PROA  
ATOM     70  C   LYS P  41      -8.065   6.743  31.626  0.00  0.00      PROA  
ATOM     71  O   LYS P  41      -8.487   6.449  30.494  0.00  0.00      PROA  
ATOM     72  N   TRP P  42      -8.668   6.305  32.787  0.00  0.00      PROA  
ATOM     73  H   TRP P  42      -8.233   6.548  33.666  0.00  0.00      PROA  
ATOM     74  CA  TRP P  42      -9.803   5.374  32.771  0.00  0.00      PROA  
ATOM     75  HA  TRP P  42     -10.329   5.525  31.829  0.00  0.00      PROA  
ATOM     76  CB  TRP P  42      -9.395   3.878  32.851  0.00  0.00      PROA  
ATOM     77  HB2 TRP P  42      -9.036   3.694  33.864  0.00  0.00      PROA  
ATOM     78  HB3 TRP P  42     -10.291   3.322  32.578  0.00  0.00      PROA  
ATOM     79  CG  TRP P  42      -8.376   3.366  31.927  0.00  0.00      PROA  
ATOM     80  CD1 TRP P  42      -8.653   2.612  30.851  0.00  0.00      PROA  
ATOM     81  HD1 TRP P  42      -9.628   2.242  30.573  0.00  0.00      PROA  
ATOM     82  NE1 TRP P  42      -7.376   2.249  30.257  0.00  0.00      PROA  
ATOM     83  HE1 TRP P  42      -7.231   1.686  29.431  0.00  0.00      PROA  
ATOM     84  CE2 TRP P  42      -6.355   2.580  31.029  0.00  0.00      PROA  
ATOM     85  CZ2 TRP P  42      -5.004   2.382  30.975  0.00  0.00      PROA  
ATOM     86  HZ2 TRP P  42      -4.566   1.834  30.154  0.00  0.00      PROA  
ATOM     87  CH2 TRP P  42      -4.161   2.946  31.955  0.00  0.00      PROA  
ATOM     88  HH2 TRP P  42      -3.091   3.003  31.817  0.00  0.00      PROA  
ATOM     89  CZ3 TRP P  42      -4.658   3.753  32.951  0.00  0.00      PROA  
ATOM     90  HZ3 TRP P  42      -3.958   4.076  33.707  0.00  0.00      PROA  
ATOM     91  CE3 TRP P  42      -6.080   3.989  33.012  0.00  0.00      PROA  
ATOM     92  HE3 TRP P  42      -6.476   4.615  33.798  0.00  0.00      PROA  
ATOM     93  CD2 TRP P  42      -6.923   3.416  32.058  0.00  0.00      PROA  
ATOM     94  C   TRP P  42     -10.745   5.769  33.890  0.00  0.00      PROA  
ATOM     95  O   TRP P  42     -10.479   5.408  35.025  0.00  0.00      PROA  
ATOM     96  N   HIE P  43     -11.908   6.416  33.610  0.00  0.00      PROA  
ATOM     97  H   HIE P  43     -12.035   6.775  32.675  0.00  0.00      PROA  
ATOM     98  CA  HIE P  43     -13.050   6.553  34.591  0.00  0.00      PROA  
ATOM     99  HA  HIE P  43     -12.668   6.717  35.599  0.00  0.00      PROA  
ATOM    100  CB  HIE P  43     -13.811   7.858  34.108  0.00  0.00      PROA  
ATOM    101  HB2 HIE P  43     -13.112   8.675  34.284  0.00  0.00      PROA  
ATOM    102  HB3 HIE P  43     -14.095   7.834  33.056  0.00  0.00      PROA  
ATOM    103  CG  HIE P  43     -15.121   8.143  34.805  0.00  0.00      PROA  
ATOM    104  ND1 HIE P  43     -16.438   7.835  34.410  0.00  0.00      PROA  
ATOM    105  CE1 HIE P  43     -17.319   8.240  35.300  0.00  0.00      PROA  
ATOM    106  HE1 HIE P  43     -18.396   8.226  35.369  0.00  0.00      PROA  
ATOM    107  NE2 HIE P  43     -16.626   8.879  36.288  0.00  0.00      PROA  
ATOM    108  HE2 HIE P  43     -16.986   9.409  37.069  0.00  0.00      PROA  
ATOM    109  CD2 HIE P  43     -15.283   8.831  35.979  0.00  0.00      PROA  
ATOM    110  HD2 HIE P  43     -14.524   9.491  36.370  0.00  0.00      PROA  
ATOM    111  C   HIE P  43     -14.040   5.367  34.455  0.00  0.00      PROA  
ATOM    112  O   HIE P  43     -14.364   5.008  33.315  0.00  0.00      PROA  
ATOM    113  N   ILE P  44     -14.523   4.850  35.618  0.00  0.00      PROA  
ATOM    114  H   ILE P  44     -13.956   5.027  36.436  0.00  0.00      PROA  
ATOM    115  CA  ILE P  44     -15.336   3.647  35.636  0.00  0.00      PROA  
ATOM    116  HA  ILE P  44     -15.923   3.733  34.722  0.00  0.00      PROA  
ATOM    117  CB  ILE P  44     -14.490   2.430  35.387  0.00  0.00      PROA  
ATOM    118  HB  ILE P  44     -13.851   2.727  34.556  0.00  0.00      PROA  
ATOM    119  CG2 ILE P  44     -13.633   2.061  36.676  0.00  0.00      PROA  
ATOM    120 HG21 ILE P  44     -13.150   2.976  37.020  0.00  0.00      PROA  
ATOM    121 HG22 ILE P  44     -14.276   1.621  37.439  0.00  0.00      PROA  
ATOM    122 HG23 ILE P  44     -12.928   1.364  36.224  0.00  0.00      PROA  
ATOM    123  CG1 ILE P  44     -15.302   1.154  34.947  0.00  0.00      PROA  
ATOM    124 HG12 ILE P  44     -15.808   0.917  35.883  0.00  0.00      PROA  
ATOM    125 HG13 ILE P  44     -16.064   1.382  34.201  0.00  0.00      PROA  
ATOM    126  CD1 ILE P  44     -14.425  -0.042  34.371  0.00  0.00      PROA  
ATOM    127 HD11 ILE P  44     -13.756  -0.338  35.179  0.00  0.00      PROA  
ATOM    128 HD12 ILE P  44     -15.128  -0.823  34.083  0.00  0.00      PROA  
ATOM    129 HD13 ILE P  44     -13.828   0.320  33.534  0.00  0.00      PROA  
ATOM    130  C   ILE P  44     -16.195   3.505  36.987  0.00  0.00      PROA  
ATOM    131  O   ILE P  44     -15.745   3.817  38.077  0.00  0.00      PROA  
ATOM    132  N   PRO P  45     -17.475   3.099  36.877  0.00  0.00      PROA  
ATOM    133  CD  PRO P  45     -18.379   3.071  35.750  0.00  0.00      PROA  
ATOM    134  HD2 PRO P  45     -18.278   2.143  35.187  0.00  0.00      PROA  
ATOM    135  HD3 PRO P  45     -18.152   3.922  35.109  0.00  0.00      PROA  
ATOM    136  CG  PRO P  45     -19.786   3.330  36.293  0.00  0.00      PROA  
ATOM    137  HG2 PRO P  45     -20.571   2.776  35.779  0.00  0.00      PROA  
ATOM    138  HG3 PRO P  45     -20.049   4.387  36.329  0.00  0.00      PROA  
ATOM    139  CB  PRO P  45     -19.659   2.711  37.616  0.00  0.00      PROA  
ATOM    140  HB2 PRO P  45     -20.008   1.682  37.697  0.00  0.00      PROA  
ATOM    141  HB3 PRO P  45     -20.314   3.217  38.326  0.00  0.00      PROA  
ATOM    142  CA  PRO P  45     -18.229   2.685  38.072  0.00  0.00      PROA  
ATOM    143  HA  PRO P  45     -18.071   3.374  38.902  0.00  0.00      PROA  
ATOM    144  C   PRO P  45     -17.904   1.333  38.618  0.00  0.00      PROA  
ATOM    145  O   PRO P  45     -17.686   0.410  37.877  0.00  0.00      PROA  
ATOM    146  N   ILE P  46     -17.802   1.201  39.958  0.00  0.00      PROA  
ATOM    147  H   ILE P  46     -18.188   1.991  40.456  0.00  0.00      PROA  
ATOM    148  CA  ILE P  46     -17.346  -0.033  40.701  0.00  0.00      PROA  
ATOM    149  HA  ILE P  46     -16.356  -0.262  40.305  0.00  0.00      PROA  
ATOM    150  CB  ILE P  46     -17.098   0.355  42.217  0.00  0.00      PROA  
ATOM    151  HB  ILE P  46     -17.890   1.003  42.595  0.00  0.00      PROA  
ATOM    152  CG2 ILE P  46     -17.155  -0.892  43.183  0.00  0.00      PROA  
ATOM    153 HG21 ILE P  46     -16.944  -0.456  44.160  0.00  0.00      PROA  
ATOM    154 HG22 ILE P  46     -18.121  -1.396  43.207  0.00  0.00      PROA  
ATOM    155 HG23 ILE P  46     -16.452  -1.679  42.911  0.00  0.00      PROA  
ATOM    156  CG1 ILE P  46     -15.755   1.040  42.408  0.00  0.00      PROA  
ATOM    157 HG12 ILE P  46     -15.550   1.238  43.461  0.00  0.00      PROA  
ATOM    158 HG13 ILE P  46     -14.899   0.435  42.110  0.00  0.00      PROA  
ATOM    159  CD1 ILE P  46     -15.532   2.375  41.697  0.00  0.00      PROA  
ATOM    160 HD11 ILE P  46     -16.449   2.945  41.851  0.00  0.00      PROA  
ATOM    161 HD12 ILE P  46     -14.790   2.905  42.293  0.00  0.00      PROA  
ATOM    162 HD13 ILE P  46     -15.226   2.348  40.651  0.00  0.00      PROA  
ATOM    163  C   ILE P  46     -18.280  -1.220  40.371  0.00  0.00      PROA  
ATOM    164  O   ILE P  46     -17.735  -2.237  39.994  0.00  0.00      PROA  
ATOM    165  N   PRO P  47     -19.587  -1.017  40.222  0.00  0.00      PROA  
ATOM    166  CD  PRO P  47     -20.391   0.007  40.882  0.00  0.00      PROA  
ATOM    167  HD2 PRO P  47     -20.287   0.946  40.339  0.00  0.00      PROA  
ATOM    168  HD3 PRO P  47     -20.124  -0.010  41.939  0.00  0.00      PROA  
ATOM    169  CG  PRO P  47     -21.894  -0.485  40.737  0.00  0.00      PROA  
ATOM    170  HG2 PRO P  47     -22.544   0.387  40.665  0.00  0.00      PROA  
ATOM    171  HG3 PRO P  47     -22.150  -1.089  41.608  0.00  0.00      PROA  
ATOM    172  CB  PRO P  47     -21.803  -1.391  39.452  0.00  0.00      PROA  
ATOM    173  HB2 PRO P  47     -21.934  -0.695  38.623  0.00  0.00      PROA  
ATOM    174  HB3 PRO P  47     -22.568  -2.158  39.568  0.00  0.00      PROA  
ATOM    175  CA  PRO P  47     -20.449  -2.048  39.542  0.00  0.00      PROA  
ATOM    176  HA  PRO P  47     -20.500  -2.929  40.181  0.00  0.00      PROA  
ATOM    177  C   PRO P  47     -20.015  -2.447  38.119  0.00  0.00      PROA  
ATOM    178  O   PRO P  47     -20.152  -3.677  37.831  0.00  0.00      PROA  
ATOM    179  N   SER P  48     -19.639  -1.543  37.244  0.00  0.00      PROA  
ATOM    180  H   SER P  48     -19.518  -0.601  37.587  0.00  0.00      PROA  
ATOM    181  CA  SER P  48     -19.146  -1.875  35.871  0.00  0.00      PROA  
ATOM    182  HA  SER P  48     -19.852  -2.578  35.428  0.00  0.00      PROA  
ATOM    183  CB  SER P  48     -19.044  -0.607  35.042  0.00  0.00      PROA  
ATOM    184  HB2 SER P  48     -19.961  -0.021  35.088  0.00  0.00      PROA  
ATOM    185  HB3 SER P  48     -18.135  -0.067  35.309  0.00  0.00      PROA  
ATOM    186  OG  SER P  48     -18.737  -0.949  33.631  0.00  0.00      PROA  
ATOM    187  HG  SER P  48     -19.528  -1.349  33.261  0.00  0.00      PROA  
ATOM    188  C   SER P  48     -17.786  -2.610  35.906  0.00  0.00      PROA  
ATOM    189  O   SER P  48     -17.572  -3.474  35.054  0.00  0.00      PROA  
ATOM    190  N   GLY P  49     -17.005  -2.270  36.926  0.00  0.00      PROA  
ATOM    191  H   GLY P  49     -17.200  -1.473  37.514  0.00  0.00      PROA  
ATOM    192  CA  GLY P  49     -15.669  -2.936  37.002  0.00  0.00      PROA  
ATOM    193  HA2 GLY P  49     -15.272  -3.214  36.026  0.00  0.00      PROA  
ATOM    194  HA3 GLY P  49     -14.863  -2.297  37.362  0.00  0.00      PROA  
ATOM    195  C   GLY P  49     -15.785  -4.213  37.808  0.00  0.00      PROA  
ATOM    196  O   GLY P  49     -14.866  -4.972  37.829  0.00  0.00      PROA  
ATOM    197  N   LYS P  50     -17.006  -4.546  38.349  0.00  0.00      PROA  
ATOM    198  H   LYS P  50     -17.750  -3.864  38.385  0.00  0.00      PROA  
ATOM    199  CA  LYS P  50     -17.138  -5.769  39.158  0.00  0.00      PROA  
ATOM    200  HA  LYS P  50     -18.096  -5.655  39.665  0.00  0.00      PROA  
ATOM    201  CB  LYS P  50     -17.184  -7.040  38.256  0.00  0.00      PROA  
ATOM    202  HB2 LYS P  50     -16.195  -7.226  37.838  0.00  0.00      PROA  
ATOM    203  HB3 LYS P  50     -17.447  -7.852  38.934  0.00  0.00      PROA  
ATOM    204  CG  LYS P  50     -18.228  -6.971  37.120  0.00  0.00      PROA  
ATOM    205  HG2 LYS P  50     -19.216  -6.935  37.578  0.00  0.00      PROA  
ATOM    206  HG3 LYS P  50     -18.100  -6.124  36.445  0.00  0.00      PROA  
ATOM    207  CD  LYS P  50     -18.124  -8.269  36.294  0.00  0.00      PROA  
ATOM    208  HD2 LYS P  50     -17.130  -8.371  35.857  0.00  0.00      PROA  
ATOM    209  HD3 LYS P  50     -18.189  -9.064  37.036  0.00  0.00      PROA  
ATOM    210  CE  LYS P  50     -19.132  -8.268  35.278  0.00  0.00      PROA  
ATOM    211  HE2 LYS P  50     -19.997  -8.777  35.703  0.00  0.00      PROA  
ATOM    212  HE3 LYS P  50     -19.248  -7.321  34.753  0.00  0.00      PROA  
ATOM    213  NZ  LYS P  50     -18.581  -9.148  34.171  0.00  0.00      PROA  
ATOM    214  HZ1 LYS P  50     -18.341 -10.097  34.420  0.00  0.00      PROA  
ATOM    215  HZ2 LYS P  50     -19.222  -9.305  33.406  0.00  0.00      PROA  
ATOM    216  HZ3 LYS P  50     -17.690  -8.776  33.875  0.00  0.00      PROA  
ATOM    217  C   LYS P  50     -16.199  -5.859  40.393  0.00  0.00      PROA  
ATOM    218  O   LYS P  50     -15.587  -6.897  40.736  0.00  0.00      PROA  
ATOM    219  N   ASN P  51     -15.902  -4.755  40.997  0.00  0.00      PROA  
ATOM    220  H   ASN P  51     -16.342  -3.899  40.689  0.00  0.00      PROA  
ATOM    221  CA  ASN P  51     -14.871  -4.500  42.054  0.00  0.00      PROA  
ATOM    222  HA  ASN P  51     -15.026  -3.445  42.277  0.00  0.00      PROA  
ATOM    223  CB  ASN P  51     -15.151  -5.256  43.340  0.00  0.00      PROA  
ATOM    224  HB2 ASN P  51     -15.231  -6.327  43.154  0.00  0.00      PROA  
ATOM    225  HB3 ASN P  51     -14.355  -5.114  44.071  0.00  0.00      PROA  
ATOM    226  CG  ASN P  51     -16.483  -4.907  43.955  0.00  0.00      PROA  
ATOM    227  OD1 ASN P  51     -17.417  -5.651  43.926  0.00  0.00      PROA  
ATOM    228  ND2 ASN P  51     -16.434  -3.712  44.617  0.00  0.00      PROA  
ATOM    229 HD21 ASN P  51     -17.286  -3.371  45.037  0.00  0.00      PROA  
ATOM    230 HD22 ASN P  51     -15.641  -3.101  44.753  0.00  0.00      PROA  
ATOM    231  C   ASN P  51     -13.368  -4.538  41.618  0.00  0.00      PROA  
ATOM    232  O   ASN P  51     -12.500  -4.314  42.488  0.00  0.00      PROA  
ATOM    233  N   TYR P  52     -13.055  -4.663  40.307  0.00  0.00      PROA  
ATOM    234  H   TYR P  52     -13.818  -4.863  39.677  0.00  0.00      PROA  
ATOM    235  CA  TYR P  52     -11.646  -4.514  39.874  0.00  0.00      PROA  
ATOM    236  HA  TYR P  52     -10.968  -4.338  40.709  0.00  0.00      PROA  
ATOM    237  CB  TYR P  52     -11.159  -5.836  39.292  0.00  0.00      PROA  
ATOM    238  HB2 TYR P  52     -11.856  -6.141  38.511  0.00  0.00      PROA  
ATOM    239  HB3 TYR P  52     -10.131  -5.643  38.985  0.00  0.00      PROA  
ATOM    240  CG  TYR P  52     -11.074  -6.936  40.352  0.00  0.00      PROA  
ATOM    241  CD1 TYR P  52      -9.829  -7.227  41.048  0.00  0.00      PROA  
ATOM    242  HD1 TYR P  52      -8.999  -6.541  40.973  0.00  0.00      PROA  
ATOM    243  CE1 TYR P  52      -9.738  -8.363  41.889  0.00  0.00      PROA  
ATOM    244  HE1 TYR P  52      -8.922  -8.418  42.594  0.00  0.00      PROA  
ATOM    245  CZ  TYR P  52     -10.873  -9.243  42.023  0.00  0.00      PROA  
ATOM    246  OH  TYR P  52     -10.799 -10.250  43.000  0.00  0.00      PROA  
ATOM    247  HH  TYR P  52     -11.623 -10.334  43.485  0.00  0.00      PROA  
ATOM    248  CE2 TYR P  52     -12.088  -8.948  41.379  0.00  0.00      PROA  
ATOM    249  HE2 TYR P  52     -12.949  -9.589  41.500  0.00  0.00      PROA  
ATOM    250  CD2 TYR P  52     -12.184  -7.777  40.586  0.00  0.00      PROA  
ATOM    251  HD2 TYR P  52     -13.153  -7.553  40.165  0.00  0.00      PROA  
ATOM    252  C   TYR P  52     -11.441  -3.472  38.808  0.00  0.00      PROA  
ATOM    253  O   TYR P  52     -12.437  -2.967  38.203  0.00  0.00      PROA  
ATOM    254  N   PHE P  53     -10.170  -3.155  38.418  0.00  0.00      PROA  
ATOM    255  H   PHE P  53      -9.446  -3.494  39.035  0.00  0.00      PROA  
ATOM    256  CA  PHE P  53      -9.739  -2.602  37.137  0.00  0.00      PROA  
ATOM    257  HA  PHE P  53     -10.335  -2.958  36.297  0.00  0.00      PROA  
ATOM    258  CB  PHE P  53      -9.866  -1.116  37.130  0.00  0.00      PROA  
ATOM    259  HB2 PHE P  53     -10.876  -0.873  37.459  0.00  0.00      PROA  
ATOM    260  HB3 PHE P  53      -9.200  -0.574  37.801  0.00  0.00      PROA  
ATOM    261  CG  PHE P  53      -9.464  -0.498  35.776  0.00  0.00      PROA  
ATOM    262  CD1 PHE P  53     -10.039  -0.957  34.586  0.00  0.00      PROA  
ATOM    263  HD1 PHE P  53     -10.919  -1.578  34.513  0.00  0.00      PROA  
ATOM    264  CE1 PHE P  53      -9.589  -0.514  33.330  0.00  0.00      PROA  
ATOM    265  HE1 PHE P  53     -10.046  -0.841  32.407  0.00  0.00      PROA  
ATOM    266  CZ  PHE P  53      -8.479   0.365  33.254  0.00  0.00      PROA  
ATOM    267  HZ  PHE P  53      -8.123   0.630  32.269  0.00  0.00      PROA  
ATOM    268  CE2 PHE P  53      -7.902   0.817  34.441  0.00  0.00      PROA  
ATOM    269  HE2 PHE P  53      -7.169   1.608  34.501  0.00  0.00      PROA  
ATOM    270  CD2 PHE P  53      -8.324   0.326  35.692  0.00  0.00      PROA  
ATOM    271  HD2 PHE P  53      -7.776   0.627  36.572  0.00  0.00      PROA  
ATOM    272  C   PHE P  53      -8.211  -2.967  37.047  0.00  0.00      PROA  
ATOM    273  O   PHE P  53      -7.492  -3.258  38.030  0.00  0.00      PROA  
ATOM    274  N   SER P  54      -7.796  -3.113  35.817  0.00  0.00      PROA  
ATOM    275  H   SER P  54      -8.316  -2.836  34.997  0.00  0.00      PROA  
ATOM    276  CA  SER P  54      -6.464  -3.612  35.547  0.00  0.00      PROA  
ATOM    277  HA  SER P  54      -5.706  -3.026  36.068  0.00  0.00      PROA  
ATOM    278  CB  SER P  54      -6.330  -5.051  35.997  0.00  0.00      PROA  
ATOM    279  HB2 SER P  54      -5.277  -5.284  35.837  0.00  0.00      PROA  
ATOM    280  HB3 SER P  54      -6.445  -5.051  37.081  0.00  0.00      PROA  
ATOM    281  OG  SER P  54      -7.327  -5.843  35.358  0.00  0.00      PROA  
ATOM    282  HG  SER P  54      -8.205  -5.730  35.729  0.00  0.00      PROA  
ATOM    283  C   SER P  54      -6.006  -3.499  34.094  0.00  0.00      PROA  
ATOM    284  O   SER P  54      -6.823  -3.338  33.267  0.00  0.00      PROA  
ATOM    285  N   PHE P  55      -4.706  -3.638  33.832  0.00  0.00      PROA  
ATOM    286  H   PHE P  55      -4.040  -3.797  34.574  0.00  0.00      PROA  
ATOM    287  CA  PHE P  55      -4.135  -3.752  32.519  0.00  0.00      PROA  
ATOM    288  HA  PHE P  55      -4.741  -4.371  31.858  0.00  0.00      PROA  
ATOM    289  CB  PHE P  55      -4.037  -2.342  31.905  0.00  0.00      PROA  
ATOM    290  HB2 PHE P  55      -3.369  -2.431  31.048  0.00  0.00      PROA  
ATOM    291  HB3 PHE P  55      -5.079  -2.187  31.629  0.00  0.00      PROA  
ATOM    292  CG  PHE P  55      -3.472  -1.247  32.802  0.00  0.00      PROA  
ATOM    293  CD1 PHE P  55      -2.082  -1.123  33.024  0.00  0.00      PROA  
ATOM    294  HD1 PHE P  55      -1.418  -1.798  32.504  0.00  0.00      PROA  
ATOM    295  CE1 PHE P  55      -1.511  -0.085  33.753  0.00  0.00      PROA  
ATOM    296  HE1 PHE P  55      -0.433  -0.018  33.746  0.00  0.00      PROA  
ATOM    297  CZ  PHE P  55      -2.369   0.842  34.358  0.00  0.00      PROA  
ATOM    298  HZ  PHE P  55      -1.886   1.690  34.821  0.00  0.00      PROA  
ATOM    299  CE2 PHE P  55      -3.775   0.641  34.263  0.00  0.00      PROA  
ATOM    300  HE2 PHE P  55      -4.491   1.354  34.646  0.00  0.00      PROA  
ATOM    301  CD2 PHE P  55      -4.290  -0.352  33.389  0.00  0.00      PROA  
ATOM    302  HD2 PHE P  55      -5.353  -0.433  33.217  0.00  0.00      PROA  
ATOM    303  C   PHE P  55      -2.708  -4.378  32.568  0.00  0.00      PROA  
ATOM    304  O   PHE P  55      -2.017  -4.324  33.614  0.00  0.00      PROA  
ATOM    305  N   GLY P  56      -2.245  -4.851  31.433  0.00  0.00      PROA  
ATOM    306  H   GLY P  56      -2.907  -4.924  30.673  0.00  0.00      PROA  
ATOM    307  CA  GLY P  56      -0.821  -5.281  31.161  0.00  0.00      PROA  
ATOM    308  HA2 GLY P  56      -0.234  -5.097  32.061  0.00  0.00      PROA  
ATOM    309  HA3 GLY P  56      -0.681  -6.345  30.970  0.00  0.00      PROA  
ATOM    310  C   GLY P  56      -0.207  -4.412  30.048  0.00  0.00      PROA  
ATOM    311  O   GLY P  56      -0.776  -4.358  28.965  0.00  0.00      PROA  
ATOM    312  N   LYS P  57       0.887  -3.737  30.223  0.00  0.00      PROA  
ATOM    313  H   LYS P  57       1.283  -3.919  31.134  0.00  0.00      PROA  
ATOM    314  CA  LYS P  57       1.635  -2.921  29.262  0.00  0.00      PROA  
ATOM    315  HA  LYS P  57       1.544  -3.335  28.258  0.00  0.00      PROA  
ATOM    316  CB  LYS P  57       1.150  -1.423  29.184  0.00  0.00      PROA  
ATOM    317  HB2 LYS P  57       1.379  -0.842  30.077  0.00  0.00      PROA  
ATOM    318  HB3 LYS P  57       1.799  -0.956  28.443  0.00  0.00      PROA  
ATOM    319  CG  LYS P  57      -0.272  -1.248  28.784  0.00  0.00      PROA  
ATOM    320  HG2 LYS P  57      -0.392  -1.898  27.918  0.00  0.00      PROA  
ATOM    321  HG3 LYS P  57      -0.994  -1.547  29.545  0.00  0.00      PROA  
ATOM    322  CD  LYS P  57      -0.771   0.162  28.356  0.00  0.00      PROA  
ATOM    323  HD2 LYS P  57      -1.860   0.221  28.366  0.00  0.00      PROA  
ATOM    324  HD3 LYS P  57      -0.512   0.782  29.214  0.00  0.00      PROA  
ATOM    325  CE  LYS P  57      -0.159   0.606  27.074  0.00  0.00      PROA  
ATOM    326  HE2 LYS P  57       0.925   0.696  27.142  0.00  0.00      PROA  
ATOM    327  HE3 LYS P  57      -0.366  -0.154  26.321  0.00  0.00      PROA  
ATOM    328  NZ  LYS P  57      -0.713   1.899  26.557  0.00  0.00      PROA  
ATOM    329  HZ1 LYS P  57      -0.257   2.192  25.705  0.00  0.00      PROA  
ATOM    330  HZ2 LYS P  57      -1.678   1.770  26.288  0.00  0.00      PROA  
ATOM    331  HZ3 LYS P  57      -0.581   2.630  27.242  0.00  0.00      PROA  
ATOM    332  C   LYS P  57       3.150  -3.005  29.455  0.00  0.00      PROA  
ATOM    333  O   LYS P  57       3.546  -3.595  30.461  0.00  0.00      PROA  
ATOM    334  N   ILE P  58       4.045  -2.431  28.599  0.00  0.00      PROA  
ATOM    335  H   ILE P  58       3.653  -1.989  27.780  0.00  0.00      PROA  
ATOM    336  CA  ILE P  58       5.420  -1.954  28.948  0.00  0.00      PROA  
ATOM    337  HA  ILE P  58       5.674  -2.635  29.760  0.00  0.00      PROA  
ATOM    338  CB  ILE P  58       6.300  -2.236  27.694  0.00  0.00      PROA  
ATOM    339  HB  ILE P  58       6.041  -1.481  26.951  0.00  0.00      PROA  
ATOM    340  CG2 ILE P  58       7.802  -2.085  28.013  0.00  0.00      PROA  
ATOM    341 HG21 ILE P  58       8.453  -2.014  27.142  0.00  0.00      PROA  
ATOM    342 HG22 ILE P  58       7.964  -1.202  28.631  0.00  0.00      PROA  
ATOM    343 HG23 ILE P  58       8.095  -2.938  28.625  0.00  0.00      PROA  
ATOM    344  CG1 ILE P  58       6.009  -3.624  26.932  0.00  0.00      PROA  
ATOM    345 HG12 ILE P  58       5.876  -4.435  27.648  0.00  0.00      PROA  
ATOM    346 HG13 ILE P  58       5.085  -3.542  26.359  0.00  0.00      PROA  
ATOM    347  CD1 ILE P  58       7.078  -4.201  25.942  0.00  0.00      PROA  
ATOM    348 HD11 ILE P  58       7.466  -3.403  25.309  0.00  0.00      PROA  
ATOM    349 HD12 ILE P  58       7.897  -4.586  26.550  0.00  0.00      PROA  
ATOM    350 HD13 ILE P  58       6.718  -5.092  25.428  0.00  0.00      PROA  
ATOM    351  C   ILE P  58       5.417  -0.555  29.411  0.00  0.00      PROA  
ATOM    352  O   ILE P  58       4.840   0.352  28.793  0.00  0.00      PROA  
ATOM    353  N   LEU P  59       5.950  -0.329  30.619  0.00  0.00      PROA  
ATOM    354  H   LEU P  59       6.428  -1.064  31.120  0.00  0.00      PROA  
ATOM    355  CA  LEU P  59       5.991   1.012  31.357  0.00  0.00      PROA  
ATOM    356  HA  LEU P  59       5.521   1.805  30.775  0.00  0.00      PROA  
ATOM    357  CB  LEU P  59       5.258   1.042  32.729  0.00  0.00      PROA  
ATOM    358  HB2 LEU P  59       5.720   0.300  33.381  0.00  0.00      PROA  
ATOM    359  HB3 LEU P  59       5.435   2.006  33.204  0.00  0.00      PROA  
ATOM    360  CG  LEU P  59       3.738   0.718  32.722  0.00  0.00      PROA  
ATOM    361  HG  LEU P  59       3.586  -0.315  32.410  0.00  0.00      PROA  
ATOM    362  CD1 LEU P  59       3.247   0.999  34.128  0.00  0.00      PROA  
ATOM    363 HD11 LEU P  59       2.193   0.764  34.279  0.00  0.00      PROA  
ATOM    364 HD12 LEU P  59       3.929   0.571  34.862  0.00  0.00      PROA  
ATOM    365 HD13 LEU P  59       3.398   2.054  34.358  0.00  0.00      PROA  
ATOM    366  CD2 LEU P  59       2.986   1.646  31.788  0.00  0.00      PROA  
ATOM    367 HD21 LEU P  59       3.334   2.677  31.853  0.00  0.00      PROA  
ATOM    368 HD22 LEU P  59       3.075   1.235  30.783  0.00  0.00      PROA  
ATOM    369 HD23 LEU P  59       1.910   1.635  31.962  0.00  0.00      PROA  
ATOM    370  C   LEU P  59       7.427   1.369  31.571  0.00  0.00      PROA  
ATOM    371  O   LEU P  59       8.206   0.457  31.917  0.00  0.00      PROA  
ATOM    372  N   PHE P  60       7.730   2.677  31.343  0.00  0.00      PROA  
ATOM    373  H   PHE P  60       6.984   3.329  31.147  0.00  0.00      PROA  
ATOM    374  CA  PHE P  60       9.070   3.191  31.734  0.00  0.00      PROA  
ATOM    375  HA  PHE P  60       9.868   2.706  31.171  0.00  0.00      PROA  
ATOM    376  CB  PHE P  60       9.238   4.658  31.331  0.00  0.00      PROA  
ATOM    377  HB2 PHE P  60       8.492   5.259  31.850  0.00  0.00      PROA  
ATOM    378  HB3 PHE P  60      10.234   4.951  31.664  0.00  0.00      PROA  
ATOM    379  CG  PHE P  60       9.067   5.044  29.850  0.00  0.00      PROA  
ATOM    380  CD1 PHE P  60      10.117   4.913  28.911  0.00  0.00      PROA  
ATOM    381  HD1 PHE P  60      11.099   4.622  29.254  0.00  0.00      PROA  
ATOM    382  CE1 PHE P  60       9.906   5.319  27.603  0.00  0.00      PROA  
ATOM    383  HE1 PHE P  60      10.706   5.296  26.877  0.00  0.00      PROA  
ATOM    384  CZ  PHE P  60       8.675   5.762  27.109  0.00  0.00      PROA  
ATOM    385  HZ  PHE P  60       8.633   6.149  26.101  0.00  0.00      PROA  
ATOM    386  CE2 PHE P  60       7.634   5.749  27.982  0.00  0.00      PROA  
ATOM    387  HE2 PHE P  60       6.681   6.056  27.578  0.00  0.00      PROA  
ATOM    388  CD2 PHE P  60       7.854   5.469  29.326  0.00  0.00      PROA  
ATOM    389  HD2 PHE P  60       6.960   5.342  29.918  0.00  0.00      PROA  
ATOM    390  C   PHE P  60       9.362   3.149  33.195  0.00  0.00      PROA  
ATOM    391  O   PHE P  60       8.424   2.988  34.013  0.00  0.00      PROA  
ATOM    392  N   ARG P  61      10.610   3.367  33.629  0.00  0.00      PROA  
ATOM    393  H   ARG P  61      11.398   3.350  32.997  0.00  0.00      PROA  
ATOM    394  CA  ARG P  61      10.966   3.637  35.020  0.00  0.00      PROA  
ATOM    395  HA  ARG P  61      10.663   2.791  35.638  0.00  0.00      PROA  
ATOM    396  CB  ARG P  61      12.491   3.639  35.202  0.00  0.00      PROA  
ATOM    397  HB2 ARG P  61      12.682   3.393  36.247  0.00  0.00      PROA  
ATOM    398  HB3 ARG P  61      12.991   2.868  34.616  0.00  0.00      PROA  
ATOM    399  CG  ARG P  61      13.135   5.023  34.848  0.00  0.00      PROA  
ATOM    400  HG2 ARG P  61      12.669   5.451  33.961  0.00  0.00      PROA  
ATOM    401  HG3 ARG P  61      13.020   5.731  35.669  0.00  0.00      PROA  
ATOM    402  CD  ARG P  61      14.636   4.850  34.711  0.00  0.00      PROA  
ATOM    403  HD2 ARG P  61      15.077   5.846  34.674  0.00  0.00      PROA  
ATOM    404  HD3 ARG P  61      15.014   4.192  35.493  0.00  0.00      PROA  
ATOM    405  NE  ARG P  61      14.937   4.183  33.351  0.00  0.00      PROA  
ATOM    406  HE  ARG P  61      14.205   3.942  32.698  0.00  0.00      PROA  
ATOM    407  CZ  ARG P  61      16.158   3.773  32.814  0.00  0.00      PROA  
ATOM    408  NH1 ARG P  61      17.276   3.720  33.426  0.00  0.00      PROA  
ATOM    409 HH11 ARG P  61      17.378   4.083  34.363  0.00  0.00      PROA  
ATOM    410 HH12 ARG P  61      18.091   3.371  32.942  0.00  0.00      PROA  
ATOM    411  NH2 ARG P  61      16.200   3.406  31.570  0.00  0.00      PROA  
ATOM    412 HH21 ARG P  61      15.310   3.267  31.112  0.00  0.00      PROA  
ATOM    413 HH22 ARG P  61      17.072   3.112  31.155  0.00  0.00      PROA  
ATOM    414  C   ARG P  61      10.346   4.905  35.572  0.00  0.00      PROA  
ATOM    415  O   ARG P  61      10.009   5.751  34.803  0.00  0.00      PROA  
ATOM    416  N   ASN P  62      10.202   4.939  36.895  0.00  0.00      PROA  
ATOM    417  H   ASN P  62      10.362   4.101  37.436  0.00  0.00      PROA  
ATOM    418  CA  ASN P  62       9.607   6.106  37.521  0.00  0.00      PROA  
ATOM    419  HA  ASN P  62       9.279   5.870  38.533  0.00  0.00      PROA  
ATOM    420  CB  ASN P  62      10.707   7.235  37.752  0.00  0.00      PROA  
ATOM    421  HB2 ASN P  62      10.938   7.713  36.800  0.00  0.00      PROA  
ATOM    422  HB3 ASN P  62      10.189   7.955  38.385  0.00  0.00      PROA  
ATOM    423  CG  ASN P  62      11.973   6.716  38.531  0.00  0.00      PROA  
ATOM    424  OD1 ASN P  62      13.100   6.655  38.018  0.00  0.00      PROA  
ATOM    425  ND2 ASN P  62      11.962   6.524  39.775  0.00  0.00      PROA  
ATOM    426 HD21 ASN P  62      12.762   6.208  40.306  0.00  0.00      PROA  
ATOM    427 HD22 ASN P  62      11.152   6.800  40.312  0.00  0.00      PROA  
ATOM    428  C   ASN P  62       8.344   6.578  36.950  0.00  0.00      PROA  
ATOM    429  O   ASN P  62       8.175   7.837  36.930  0.00  0.00      PROA  
ATOM    430  N   THR P  63       7.514   5.688  36.414  0.00  0.00      PROA  
ATOM    431  H   THR P  63       7.844   4.742  36.537  0.00  0.00      PROA  
ATOM    432  CA  THR P  63       6.157   5.913  36.005  0.00  0.00      PROA  
ATOM    433  HA  THR P  63       6.067   6.966  35.739  0.00  0.00      PROA  
ATOM    434  CB  THR P  63       5.872   5.032  34.806  0.00  0.00      PROA  
ATOM    435  HB  THR P  63       6.040   4.042  35.231  0.00  0.00      PROA  
ATOM    436  CG2 THR P  63       4.404   5.094  34.250  0.00  0.00      PROA  
ATOM    437 HG21 THR P  63       3.753   5.157  35.122  0.00  0.00      PROA  
ATOM    438 HG22 THR P  63       4.309   5.915  33.540  0.00  0.00      PROA  
ATOM    439 HG23 THR P  63       4.258   4.130  33.762  0.00  0.00      PROA  
ATOM    440  OG1 THR P  63       6.663   5.331  33.692  0.00  0.00      PROA  
ATOM    441  HG1 THR P  63       7.553   5.007  33.849  0.00  0.00      PROA  
ATOM    442  C   THR P  63       5.239   5.666  37.202  0.00  0.00      PROA  
ATOM    443  O   THR P  63       5.265   4.645  37.822  0.00  0.00      PROA  
ATOM    444  N   THR P  64       4.436   6.705  37.482  0.00  0.00      PROA  
ATOM    445  H   THR P  64       4.460   7.465  36.817  0.00  0.00      PROA  
ATOM    446  CA  THR P  64       3.524   6.658  38.573  0.00  0.00      PROA  
ATOM    447  HA  THR P  64       3.821   5.851  39.242  0.00  0.00      PROA  
ATOM    448  CB  THR P  64       3.440   7.954  39.420  0.00  0.00      PROA  
ATOM    449  HB  THR P  64       2.722   8.665  39.012  0.00  0.00      PROA  
ATOM    450  CG2 THR P  64       3.041   7.779  40.909  0.00  0.00      PROA  
ATOM    451 HG21 THR P  64       2.613   8.703  41.297  0.00  0.00      PROA  
ATOM    452 HG22 THR P  64       2.398   6.906  41.023  0.00  0.00      PROA  
ATOM    453 HG23 THR P  64       3.920   7.592  41.526  0.00  0.00      PROA  
ATOM    454  OG1 THR P  64       4.758   8.497  39.469  0.00  0.00      PROA  
ATOM    455  HG1 THR P  64       4.930   8.961  38.646  0.00  0.00      PROA  
ATOM    456  C   THR P  64       2.153   6.395  38.155  0.00  0.00      PROA  
ATOM    457  O   THR P  64       1.742   6.877  37.116  0.00  0.00      PROA  
ATOM    458  N   ILE P  65       1.494   5.423  38.769  0.00  0.00      PROA  
ATOM    459  H   ILE P  65       1.879   4.962  39.580  0.00  0.00      PROA  
ATOM    460  CA  ILE P  65       0.045   5.217  38.630  0.00  0.00      PROA  
ATOM    461  HA  ILE P  65      -0.167   5.607  37.634  0.00  0.00      PROA  
ATOM    462  CB  ILE P  65      -0.165   3.726  38.769  0.00  0.00      PROA  
ATOM    463  HB  ILE P  65       0.479   3.320  39.549  0.00  0.00      PROA  
ATOM    464  CG2 ILE P  65      -1.558   3.325  39.186  0.00  0.00      PROA  
ATOM    465 HG21 ILE P  65      -1.731   2.253  39.283  0.00  0.00      PROA  
ATOM    466 HG22 ILE P  65      -1.891   3.760  40.129  0.00  0.00      PROA  
ATOM    467 HG23 ILE P  65      -2.151   3.474  38.284  0.00  0.00      PROA  
ATOM    468  CG1 ILE P  65       0.260   3.163  37.407  0.00  0.00      PROA  
ATOM    469 HG12 ILE P  65      -0.343   3.595  36.608  0.00  0.00      PROA  
ATOM    470 HG13 ILE P  65       1.287   3.453  37.186  0.00  0.00      PROA  
ATOM    471  CD1 ILE P  65       0.165   1.594  37.236  0.00  0.00      PROA  
ATOM    472 HD11 ILE P  65       0.396   1.267  36.222  0.00  0.00      PROA  
ATOM    473 HD12 ILE P  65       0.892   1.134  37.905  0.00  0.00      PROA  
ATOM    474 HD13 ILE P  65      -0.871   1.307  37.415  0.00  0.00      PROA  
ATOM    475  C   ILE P  65      -0.728   5.917  39.690  0.00  0.00      PROA  
ATOM    476  O   ILE P  65      -0.330   5.906  40.902  0.00  0.00      PROA  
ATOM    477  N   PHE P  66      -1.918   6.385  39.429  0.00  0.00      PROA  
ATOM    478  H   PHE P  66      -2.303   6.220  38.510  0.00  0.00      PROA  
ATOM    479  CA  PHE P  66      -2.673   7.253  40.255  0.00  0.00      PROA  
ATOM    480  HA  PHE P  66      -2.254   7.255  41.261  0.00  0.00      PROA  
ATOM    481  CB  PHE P  66      -2.654   8.602  39.587  0.00  0.00      PROA  
ATOM    482  HB2 PHE P  66      -3.158   8.672  38.622  0.00  0.00      PROA  
ATOM    483  HB3 PHE P  66      -3.367   9.259  40.085  0.00  0.00      PROA  
ATOM    484  CG  PHE P  66      -1.312   9.210  39.448  0.00  0.00      PROA  
ATOM    485  CD1 PHE P  66      -0.605   9.173  38.256  0.00  0.00      PROA  
ATOM    486  HD1 PHE P  66      -0.990   8.584  37.437  0.00  0.00      PROA  
ATOM    487  CE1 PHE P  66       0.650   9.825  38.093  0.00  0.00      PROA  
ATOM    488  HE1 PHE P  66       1.216   9.719  37.180  0.00  0.00      PROA  
ATOM    489  CZ  PHE P  66       1.154  10.565  39.136  0.00  0.00      PROA  
ATOM    490  HZ  PHE P  66       2.087  11.091  38.999  0.00  0.00      PROA  
ATOM    491  CE2 PHE P  66       0.530  10.510  40.380  0.00  0.00      PROA  
ATOM    492  HE2 PHE P  66       0.994  10.941  41.255  0.00  0.00      PROA  
ATOM    493  CD2 PHE P  66      -0.668   9.782  40.576  0.00  0.00      PROA  
ATOM    494  HD2 PHE P  66      -0.945   9.623  41.608  0.00  0.00      PROA  
ATOM    495  C   PHE P  66      -4.156   6.788  40.316  0.00  0.00      PROA  
ATOM    496  O   PHE P  66      -4.707   6.266  39.345  0.00  0.00      PROA  
ATOM    497  N   LEU P  67      -4.782   7.122  41.450  0.00  0.00      PROA  
ATOM    498  H   LEU P  67      -4.286   7.800  42.010  0.00  0.00      PROA  
ATOM    499  CA  LEU P  67      -6.042   6.610  41.908  0.00  0.00      PROA  
ATOM    500  HA  LEU P  67      -6.545   6.341  40.979  0.00  0.00      PROA  
ATOM    501  CB  LEU P  67      -5.941   5.457  42.892  0.00  0.00      PROA  
ATOM    502  HB2 LEU P  67      -5.399   5.782  43.780  0.00  0.00      PROA  
ATOM    503  HB3 LEU P  67      -7.007   5.316  43.072  0.00  0.00      PROA  
ATOM    504  CG  LEU P  67      -5.337   4.110  42.506  0.00  0.00      PROA  
ATOM    505  HG  LEU P  67      -4.280   4.290  42.309  0.00  0.00      PROA  
ATOM    506  CD1 LEU P  67      -5.431   3.171  43.703  0.00  0.00      PROA  
ATOM    507 HD11 LEU P  67      -5.049   2.186  43.433  0.00  0.00      PROA  
ATOM    508 HD12 LEU P  67      -4.803   3.582  44.493  0.00  0.00      PROA  
ATOM    509 HD13 LEU P  67      -6.455   2.972  44.021  0.00  0.00      PROA  
ATOM    510  CD2 LEU P  67      -6.138   3.494  41.338  0.00  0.00      PROA  
ATOM    511 HD21 LEU P  67      -6.151   4.206  40.514  0.00  0.00      PROA  
ATOM    512 HD22 LEU P  67      -5.708   2.585  40.918  0.00  0.00      PROA  
ATOM    513 HD23 LEU P  67      -7.114   3.236  41.751  0.00  0.00      PROA  
ATOM    514  C   LEU P  67      -6.820   7.792  42.527  0.00  0.00      PROA  
ATOM    515  O   LEU P  67      -6.274   8.436  43.444  0.00  0.00      PROA  
ATOM    516  N   LYS P  68      -8.033   7.949  42.053  0.00  0.00      PROA  
ATOM    517  H   LYS P  68      -8.391   7.211  41.464  0.00  0.00      PROA  
ATOM    518  CA  LYS P  68      -9.071   8.896  42.611  0.00  0.00      PROA  
ATOM    519  HA  LYS P  68      -8.882   8.898  43.685  0.00  0.00      PROA  
ATOM    520  CB  LYS P  68      -8.953  10.351  42.002  0.00  0.00      PROA  
ATOM    521  HB2 LYS P  68      -7.936  10.483  41.635  0.00  0.00      PROA  
ATOM    522  HB3 LYS P  68      -9.628  10.417  41.149  0.00  0.00      PROA  
ATOM    523  CG  LYS P  68      -9.262  11.439  42.991  0.00  0.00      PROA  
ATOM    524  HG2 LYS P  68      -9.231  12.370  42.426  0.00  0.00      PROA  
ATOM    525  HG3 LYS P  68     -10.187  11.265  43.541  0.00  0.00      PROA  
ATOM    526  CD  LYS P  68      -8.110  11.599  44.029  0.00  0.00      PROA  
ATOM    527  HD2 LYS P  68      -8.088  10.723  44.677  0.00  0.00      PROA  
ATOM    528  HD3 LYS P  68      -7.158  11.562  43.500  0.00  0.00      PROA  
ATOM    529  CE  LYS P  68      -8.195  12.894  44.868  0.00  0.00      PROA  
ATOM    530  HE2 LYS P  68      -9.202  13.038  45.261  0.00  0.00      PROA  
ATOM    531  HE3 LYS P  68      -7.446  12.857  45.658  0.00  0.00      PROA  
ATOM    532  NZ  LYS P  68      -7.952  14.060  44.042  0.00  0.00      PROA  
ATOM    533  HZ1 LYS P  68      -7.961  14.855  44.664  0.00  0.00      PROA  
ATOM    534  HZ2 LYS P  68      -7.068  14.002  43.557  0.00  0.00      PROA  
ATOM    535  HZ3 LYS P  68      -8.723  14.220  43.409  0.00  0.00      PROA  
ATOM    536  C   LYS P  68     -10.488   8.353  42.569  0.00  0.00      PROA  
ATOM    537  O   LYS P  68     -10.798   7.616  41.593  0.00  0.00      PROA  
ATOM    538  N   PHE P  69     -11.358   8.754  43.567  0.00  0.00      PROA  
ATOM    539  H   PHE P  69     -11.077   9.396  44.294  0.00  0.00      PROA  
ATOM    540  CA  PHE P  69     -12.671   8.092  43.734  0.00  0.00      PROA  
ATOM    541  HA  PHE P  69     -12.900   7.434  42.896  0.00  0.00      PROA  
ATOM    542  CB  PHE P  69     -12.708   7.150  44.895  0.00  0.00      PROA  
ATOM    543  HB2 PHE P  69     -12.956   7.711  45.797  0.00  0.00      PROA  
ATOM    544  HB3 PHE P  69     -13.576   6.545  44.634  0.00  0.00      PROA  
ATOM    545  CG  PHE P  69     -11.520   6.292  45.169  0.00  0.00      PROA  
ATOM    546  CD1 PHE P  69     -10.846   6.227  46.401  0.00  0.00      PROA  
ATOM    547  HD1 PHE P  69     -11.227   6.719  47.284  0.00  0.00      PROA  
ATOM    548  CE1 PHE P  69      -9.661   5.491  46.464  0.00  0.00      PROA  
ATOM    549  HE1 PHE P  69      -9.118   5.396  47.392  0.00  0.00      PROA  
ATOM    550  CZ  PHE P  69      -9.243   4.798  45.354  0.00  0.00      PROA  
ATOM    551  HZ  PHE P  69      -8.342   4.208  45.439  0.00  0.00      PROA  
ATOM    552  CE2 PHE P  69      -9.880   4.824  44.102  0.00  0.00      PROA  
ATOM    553  HE2 PHE P  69      -9.480   4.317  43.236  0.00  0.00      PROA  
ATOM    554  CD2 PHE P  69     -11.032   5.585  44.053  0.00  0.00      PROA  
ATOM    555  HD2 PHE P  69     -11.588   5.478  43.134  0.00  0.00      PROA  
ATOM    556  C   PHE P  69     -13.802   9.127  43.906  0.00  0.00      PROA  
ATOM    557  O   PHE P  69     -13.611  10.183  44.480  0.00  0.00      PROA  
ATOM    558  N   ASP P  70     -14.993   8.876  43.359  0.00  0.00      PROA  
ATOM    559  H   ASP P  70     -15.153   7.929  43.045  0.00  0.00      PROA  
ATOM    560  CA  ASP P  70     -16.217   9.647  43.507  0.00  0.00      PROA  
ATOM    561  HA  ASP P  70     -16.093  10.166  44.457  0.00  0.00      PROA  
ATOM    562  CB  ASP P  70     -16.460  10.747  42.478  0.00  0.00      PROA  
ATOM    563  HB2 ASP P  70     -16.717  10.177  41.585  0.00  0.00      PROA  
ATOM    564  HB3 ASP P  70     -17.340  11.335  42.738  0.00  0.00      PROA  
ATOM    565  CG  ASP P  70     -15.286  11.655  42.157  0.00  0.00      PROA  
ATOM    566  OD1 ASP P  70     -14.727  11.561  41.047  0.00  0.00      PROA  
ATOM    567  OD2 ASP P  70     -14.978  12.585  42.948  0.00  0.00      PROA  
ATOM    568  C   ASP P  70     -17.498   8.836  43.769  0.00  0.00      PROA  
ATOM    569  O   ASP P  70     -17.818   7.939  43.002  0.00  0.00      PROA  
ATOM    570  N   GLY P  71     -18.191   9.165  44.818  0.00  0.00      PROA  
ATOM    571  H   GLY P  71     -17.865   9.887  45.444  0.00  0.00      PROA  
ATOM    572  CA  GLY P  71     -19.659   8.765  44.928  0.00  0.00      PROA  
ATOM    573  HA2 GLY P  71     -20.001   8.620  43.903  0.00  0.00      PROA  
ATOM    574  HA3 GLY P  71     -19.783   7.713  45.187  0.00  0.00      PROA  
ATOM    575  C   GLY P  71     -20.531   9.817  45.662  0.00  0.00      PROA  
ATOM    576  O   GLY P  71     -20.505  11.026  45.352  0.00  0.00      PROA  
ATOM    577  N   GLU P  72     -21.425   9.271  46.488  0.00  0.00      PROA  
ATOM    578  H   GLU P  72     -21.247   8.295  46.675  0.00  0.00      PROA  
ATOM    579  CA  GLU P  72     -22.220   9.994  47.452  0.00  0.00      PROA  
ATOM    580  HA  GLU P  72     -22.306  11.048  47.187  0.00  0.00      PROA  
ATOM    581  CB  GLU P  72     -23.681   9.444  47.478  0.00  0.00      PROA  
ATOM    582  HB2 GLU P  72     -23.662   8.380  47.715  0.00  0.00      PROA  
ATOM    583  HB3 GLU P  72     -24.254  10.074  48.158  0.00  0.00      PROA  
ATOM    584  CG  GLU P  72     -24.431   9.392  46.132  0.00  0.00      PROA  
ATOM    585  HG2 GLU P  72     -24.056   8.527  45.585  0.00  0.00      PROA  
ATOM    586  HG3 GLU P  72     -25.464   9.138  46.374  0.00  0.00      PROA  
ATOM    587  CD  GLU P  72     -24.330  10.657  45.266  0.00  0.00      PROA  
ATOM    588  OE1 GLU P  72     -24.341  11.810  45.763  0.00  0.00      PROA  
ATOM    589  OE2 GLU P  72     -24.146  10.450  44.057  0.00  0.00      PROA  
ATOM    590  C   GLU P  72     -21.645  10.053  48.900  0.00  0.00      PROA  
ATOM    591  O   GLU P  72     -20.757   9.271  49.251  0.00  0.00      PROA  
ATOM    592  N   PRO P  73     -22.011  11.004  49.805  0.00  0.00      PROA  
ATOM    593  CD  PRO P  73     -22.819  12.186  49.577  0.00  0.00      PROA  
ATOM    594  HD2 PRO P  73     -23.889  11.990  49.646  0.00  0.00      PROA  
ATOM    595  HD3 PRO P  73     -22.581  12.638  48.614  0.00  0.00      PROA  
ATOM    596  CG  PRO P  73     -22.382  13.055  50.741  0.00  0.00      PROA  
ATOM    597  HG2 PRO P  73     -23.168  13.801  50.863  0.00  0.00      PROA  
ATOM    598  HG3 PRO P  73     -21.425  13.500  50.469  0.00  0.00      PROA  
ATOM    599  CB  PRO P  73     -22.233  12.028  51.874  0.00  0.00      PROA  
ATOM    600  HB2 PRO P  73     -23.149  11.840  52.435  0.00  0.00      PROA  
ATOM    601  HB3 PRO P  73     -21.473  12.439  52.539  0.00  0.00      PROA  
ATOM    602  CA  PRO P  73     -21.839  10.701  51.170  0.00  0.00      PROA  
ATOM    603  HA  PRO P  73     -20.822  10.433  51.457  0.00  0.00      PROA  
ATOM    604  C   PRO P  73     -22.662   9.488  51.638  0.00  0.00      PROA  
ATOM    605  O   PRO P  73     -23.831   9.302  51.275  0.00  0.00      PROA  
ATOM    606  N   CYX P  74     -22.078   8.663  52.507  0.00  0.00      PROA  
ATOM    607  H   CYX P  74     -21.109   8.809  52.752  0.00  0.00      PROA  
ATOM    608  CA  CYX P  74     -22.627   7.492  53.217  0.00  0.00      PROA  
ATOM    609  HA  CYX P  74     -23.655   7.790  53.426  0.00  0.00      PROA  
ATOM    610  CB  CYX P  74     -22.596   6.184  52.330  0.00  0.00      PROA  
ATOM    611  HB2 CYX P  74     -22.600   5.256  52.901  0.00  0.00      PROA  
ATOM    612  HB3 CYX P  74     -23.481   6.232  51.696  0.00  0.00      PROA  
ATOM    613  SG  CYX P  74     -21.332   5.851  51.087  0.00  0.00      PROA  
ATOM    614  C   CYX P  74     -21.839   7.149  54.535  0.00  0.00      PROA  
ATOM    615  O   CYX P  74     -20.655   7.372  54.496  0.00  0.00      PROA  
ATOM    616  N   ASP P  75     -22.510   6.512  55.552  0.00  0.00      PROA  
ATOM    617  H   ASP P  75     -23.486   6.323  55.370  0.00  0.00      PROA  
ATOM    618  CA  ASP P  75     -21.729   6.105  56.738  0.00  0.00      PROA  
ATOM    619  HA  ASP P  75     -20.931   6.843  56.814  0.00  0.00      PROA  
ATOM    620  CB  ASP P  75     -22.639   6.128  58.022  0.00  0.00      PROA  
ATOM    621  HB2 ASP P  75     -23.243   5.234  57.873  0.00  0.00      PROA  
ATOM    622  HB3 ASP P  75     -22.092   6.014  58.958  0.00  0.00      PROA  
ATOM    623  CG  ASP P  75     -23.534   7.415  58.140  0.00  0.00      PROA  
ATOM    624  OD1 ASP P  75     -22.924   8.516  58.167  0.00  0.00      PROA  
ATOM    625  OD2 ASP P  75     -24.770   7.257  58.214  0.00  0.00      PROA  
ATOM    626  C   ASP P  75     -20.961   4.784  56.569  0.00  0.00      PROA  
ATOM    627  O   ASP P  75     -20.534   4.131  57.539  0.00  0.00      PROA  
ATOM    628  N   LEU P  76     -20.870   4.302  55.362  0.00  0.00      PROA  
ATOM    629  H   LEU P  76     -20.983   4.907  54.561  0.00  0.00      PROA  
ATOM    630  CA  LEU P  76     -20.504   2.912  55.004  0.00  0.00      PROA  
ATOM    631  HA  LEU P  76     -20.832   2.267  55.819  0.00  0.00      PROA  
ATOM    632  CB  LEU P  76     -21.142   2.463  53.662  0.00  0.00      PROA  
ATOM    633  HB2 LEU P  76     -21.067   3.248  52.909  0.00  0.00      PROA  
ATOM    634  HB3 LEU P  76     -20.658   1.550  53.317  0.00  0.00      PROA  
ATOM    635  CG  LEU P  76     -22.628   2.074  53.770  0.00  0.00      PROA  
ATOM    636  HG  LEU P  76     -23.095   2.853  54.371  0.00  0.00      PROA  
ATOM    637  CD1 LEU P  76     -23.349   2.184  52.405  0.00  0.00      PROA  
ATOM    638 HD11 LEU P  76     -24.380   1.838  52.338  0.00  0.00      PROA  
ATOM    639 HD12 LEU P  76     -23.317   3.192  51.989  0.00  0.00      PROA  
ATOM    640 HD13 LEU P  76     -22.729   1.556  51.765  0.00  0.00      PROA  
ATOM    641  CD2 LEU P  76     -22.863   0.702  54.343  0.00  0.00      PROA  
ATOM    642 HD21 LEU P  76     -22.533   0.834  55.373  0.00  0.00      PROA  
ATOM    643 HD22 LEU P  76     -23.917   0.423  54.324  0.00  0.00      PROA  
ATOM    644 HD23 LEU P  76     -22.307  -0.106  53.867  0.00  0.00      PROA  
ATOM    645  C   LEU P  76     -18.977   2.692  54.878  0.00  0.00      PROA  
ATOM    646  O   LEU P  76     -18.196   3.621  54.537  0.00  0.00      PROA  
ATOM    647  N   SER P  77     -18.540   1.457  55.090  0.00  0.00      PROA  
ATOM    648  H   SER P  77     -19.138   0.755  55.501  0.00  0.00      PROA  
ATOM    649  CA  SER P  77     -17.052   1.243  55.149  0.00  0.00      PROA  
ATOM    650  HA  SER P  77     -16.633   2.204  55.447  0.00  0.00      PROA  
ATOM    651  CB  SER P  77     -16.583   0.130  56.150  0.00  0.00      PROA  
ATOM    652  HB2 SER P  77     -16.673   0.430  57.194  0.00  0.00      PROA  
ATOM    653  HB3 SER P  77     -17.151  -0.793  56.035  0.00  0.00      PROA  
ATOM    654  OG  SER P  77     -15.181  -0.138  55.946  0.00  0.00      PROA  
ATOM    655  HG  SER P  77     -14.630   0.571  56.285  0.00  0.00      PROA  
ATOM    656  C   SER P  77     -16.536   1.011  53.741  0.00  0.00      PROA  
ATOM    657  O   SER P  77     -17.159   0.452  52.888  0.00  0.00      PROA  
ATOM    658  N   LEU P  78     -15.298   1.561  53.434  0.00  0.00      PROA  
ATOM    659  H   LEU P  78     -14.764   1.885  54.228  0.00  0.00      PROA  
ATOM    660  CA  LEU P  78     -14.474   1.509  52.223  0.00  0.00      PROA  
ATOM    661  HA  LEU P  78     -15.070   0.990  51.471  0.00  0.00      PROA  
ATOM    662  CB  LEU P  78     -14.428   2.952  51.617  0.00  0.00      PROA  
ATOM    663  HB2 LEU P  78     -15.468   3.146  51.355  0.00  0.00      PROA  
ATOM    664  HB3 LEU P  78     -14.158   3.626  52.430  0.00  0.00      PROA  
ATOM    665  CG  LEU P  78     -13.568   3.227  50.356  0.00  0.00      PROA  
ATOM    666  HG  LEU P  78     -12.562   3.115  50.759  0.00  0.00      PROA  
ATOM    667  CD1 LEU P  78     -13.742   2.415  49.076  0.00  0.00      PROA  
ATOM    668 HD11 LEU P  78     -13.889   1.351  49.260  0.00  0.00      PROA  
ATOM    669 HD12 LEU P  78     -14.658   2.712  48.567  0.00  0.00      PROA  
ATOM    670 HD13 LEU P  78     -12.906   2.511  48.382  0.00  0.00      PROA  
ATOM    671  CD2 LEU P  78     -13.554   4.705  49.929  0.00  0.00      PROA  
ATOM    672 HD21 LEU P  78     -14.369   4.961  49.252  0.00  0.00      PROA  
ATOM    673 HD22 LEU P  78     -13.582   5.344  50.811  0.00  0.00      PROA  
ATOM    674 HD23 LEU P  78     -12.608   4.852  49.408  0.00  0.00      PROA  
ATOM    675  C   LEU P  78     -13.130   0.809  52.386  0.00  0.00      PROA  
ATOM    676  O   LEU P  78     -12.444   1.011  53.427  0.00  0.00      PROA  
ATOM    677  N   ASN P  79     -12.676   0.109  51.375  0.00  0.00      PROA  
ATOM    678  H   ASN P  79     -13.282   0.030  50.571  0.00  0.00      PROA  
ATOM    679  CA  ASN P  79     -11.364  -0.616  51.242  0.00  0.00      PROA  
ATOM    680  HA  ASN P  79     -10.659  -0.059  51.858  0.00  0.00      PROA  
ATOM    681  CB  ASN P  79     -11.357  -2.047  51.733  0.00  0.00      PROA  
ATOM    682  HB2 ASN P  79     -11.800  -2.178  52.720  0.00  0.00      PROA  
ATOM    683  HB3 ASN P  79     -12.060  -2.655  51.164  0.00  0.00      PROA  
ATOM    684  CG  ASN P  79     -10.066  -2.852  51.621  0.00  0.00      PROA  
ATOM    685  OD1 ASN P  79      -9.462  -2.978  50.576  0.00  0.00      PROA  
ATOM    686  ND2 ASN P  79      -9.507  -3.392  52.697  0.00  0.00      PROA  
ATOM    687 HD21 ASN P  79      -8.644  -3.906  52.590  0.00  0.00      PROA  
ATOM    688 HD22 ASN P  79      -9.989  -3.612  53.557  0.00  0.00      PROA  
ATOM    689  C   ASN P  79     -10.785  -0.575  49.837  0.00  0.00      PROA  
ATOM    690  O   ASN P  79     -11.445  -1.019  48.837  0.00  0.00      PROA  
ATOM    691  N   ILE P  80      -9.549  -0.166  49.724  0.00  0.00      PROA  
ATOM    692  H   ILE P  80      -8.979   0.017  50.537  0.00  0.00      PROA  
ATOM    693  CA  ILE P  80      -8.711  -0.285  48.489  0.00  0.00      PROA  
ATOM    694  HA  ILE P  80      -9.292  -0.628  47.633  0.00  0.00      PROA  
ATOM    695  CB  ILE P  80      -8.115   1.103  48.117  0.00  0.00      PROA  
ATOM    696  HB  ILE P  80      -7.457   1.480  48.901  0.00  0.00      PROA  
ATOM    697  CG2 ILE P  80      -7.422   1.034  46.698  0.00  0.00      PROA  
ATOM    698 HG21 ILE P  80      -7.937   0.389  45.986  0.00  0.00      PROA  
ATOM    699 HG22 ILE P  80      -7.226   2.004  46.240  0.00  0.00      PROA  
ATOM    700 HG23 ILE P  80      -6.488   0.508  46.900  0.00  0.00      PROA  
ATOM    701  CG1 ILE P  80      -9.233   2.097  48.044  0.00  0.00      PROA  
ATOM    702 HG12 ILE P  80      -9.133   2.789  47.207  0.00  0.00      PROA  
ATOM    703 HG13 ILE P  80     -10.204   1.655  47.821  0.00  0.00      PROA  
ATOM    704  CD1 ILE P  80      -9.447   2.974  49.288  0.00  0.00      PROA  
ATOM    705 HD11 ILE P  80      -8.618   3.681  49.303  0.00  0.00      PROA  
ATOM    706 HD12 ILE P  80     -10.343   3.580  49.154  0.00  0.00      PROA  
ATOM    707 HD13 ILE P  80      -9.525   2.291  50.134  0.00  0.00      PROA  
ATOM    708  C   ILE P  80      -7.523  -1.260  48.636  0.00  0.00      PROA  
ATOM    709  O   ILE P  80      -6.779  -1.175  49.583  0.00  0.00      PROA  
ATOM    710  N   THR P  81      -7.403  -2.204  47.715  0.00  0.00      PROA  
ATOM    711  H   THR P  81      -8.104  -2.321  46.998  0.00  0.00      PROA  
ATOM    712  CA  THR P  81      -6.253  -3.095  47.615  0.00  0.00      PROA  
ATOM    713  HA  THR P  81      -5.432  -2.802  48.268  0.00  0.00      PROA  
ATOM    714  CB  THR P  81      -6.812  -4.547  47.794  0.00  0.00      PROA  
ATOM    715  HB  THR P  81      -7.719  -4.805  47.248  0.00  0.00      PROA  
ATOM    716  CG2 THR P  81      -5.723  -5.522  47.323  0.00  0.00      PROA  
ATOM    717 HG21 THR P  81      -4.807  -5.197  47.817  0.00  0.00      PROA  
ATOM    718 HG22 THR P  81      -5.931  -6.509  47.735  0.00  0.00      PROA  
ATOM    719 HG23 THR P  81      -5.770  -5.671  46.244  0.00  0.00      PROA  
ATOM    720  OG1 THR P  81      -7.062  -4.665  49.221  0.00  0.00      PROA  
ATOM    721  HG1 THR P  81      -7.892  -4.185  49.268  0.00  0.00      PROA  
ATOM    722  C   THR P  81      -5.646  -2.882  46.219  0.00  0.00      PROA  
ATOM    723  O   THR P  81      -6.451  -2.799  45.287  0.00  0.00      PROA  
ATOM    724  N   TRP P  82      -4.317  -2.962  46.039  0.00  0.00      PROA  
ATOM    725  H   TRP P  82      -3.673  -3.027  46.815  0.00  0.00      PROA  
ATOM    726  CA  TRP P  82      -3.623  -3.016  44.758  0.00  0.00      PROA  
ATOM    727  HA  TRP P  82      -4.431  -3.388  44.128  0.00  0.00      PROA  
ATOM    728  CB  TRP P  82      -3.347  -1.611  44.271  0.00  0.00      PROA  
ATOM    729  HB2 TRP P  82      -2.902  -1.608  43.276  0.00  0.00      PROA  
ATOM    730  HB3 TRP P  82      -4.258  -1.038  44.100  0.00  0.00      PROA  
ATOM    731  CG  TRP P  82      -2.396  -0.846  45.093  0.00  0.00      PROA  
ATOM    732  CD1 TRP P  82      -2.681  -0.276  46.294  0.00  0.00      PROA  
ATOM    733  HD1 TRP P  82      -3.683   0.043  46.541  0.00  0.00      PROA  
ATOM    734  NE1 TRP P  82      -1.566   0.266  46.857  0.00  0.00      PROA  
ATOM    735  HE1 TRP P  82      -1.691   0.748  47.736  0.00  0.00      PROA  
ATOM    736  CE2 TRP P  82      -0.395  -0.276  46.367  0.00  0.00      PROA  
ATOM    737  CZ2 TRP P  82       0.966  -0.252  46.696  0.00  0.00      PROA  
ATOM    738  HZ2 TRP P  82       1.240   0.114  47.674  0.00  0.00      PROA  
ATOM    739  CH2 TRP P  82       1.915  -0.815  45.825  0.00  0.00      PROA  
ATOM    740  HH2 TRP P  82       2.921  -0.857  46.216  0.00  0.00      PROA  
ATOM    741  CZ3 TRP P  82       1.466  -1.245  44.532  0.00  0.00      PROA  
ATOM    742  HZ3 TRP P  82       2.259  -1.577  43.879  0.00  0.00      PROA  
ATOM    743  CE3 TRP P  82       0.125  -1.367  44.197  0.00  0.00      PROA  
ATOM    744  HE3 TRP P  82      -0.066  -1.940  43.302  0.00  0.00      PROA  
ATOM    745  CD2 TRP P  82      -0.882  -0.844  45.085  0.00  0.00      PROA  
ATOM    746  C   TRP P  82      -2.341  -3.845  44.693  0.00  0.00      PROA  
ATOM    747  O   TRP P  82      -1.722  -4.262  45.695  0.00  0.00      PROA  
ATOM    748  N   TYR P  83      -1.979  -4.284  43.506  0.00  0.00      PROA  
ATOM    749  H   TYR P  83      -2.580  -3.903  42.790  0.00  0.00      PROA  
ATOM    750  CA  TYR P  83      -0.653  -4.800  43.119  0.00  0.00      PROA  
ATOM    751  HA  TYR P  83       0.070  -4.634  43.918  0.00  0.00      PROA  
ATOM    752  CB  TYR P  83      -0.689  -6.286  42.810  0.00  0.00      PROA  
ATOM    753  HB2 TYR P  83      -1.552  -6.451  42.165  0.00  0.00      PROA  
ATOM    754  HB3 TYR P  83       0.280  -6.590  42.416  0.00  0.00      PROA  
ATOM    755  CG  TYR P  83      -0.954  -7.139  44.067  0.00  0.00      PROA  
ATOM    756  CD1 TYR P  83      -2.296  -7.401  44.531  0.00  0.00      PROA  
ATOM    757  HD1 TYR P  83      -3.157  -6.968  44.045  0.00  0.00      PROA  
ATOM    758  CE1 TYR P  83      -2.413  -8.315  45.608  0.00  0.00      PROA  
ATOM    759  HE1 TYR P  83      -3.390  -8.463  46.043  0.00  0.00      PROA  
ATOM    760  CZ  TYR P  83      -1.326  -8.915  46.251  0.00  0.00      PROA  
ATOM    761  OH  TYR P  83      -1.405  -9.728  47.330  0.00  0.00      PROA  
ATOM    762  HH  TYR P  83      -0.531  -9.743  47.727  0.00  0.00      PROA  
ATOM    763  CE2 TYR P  83      -0.005  -8.564  45.798  0.00  0.00      PROA  
ATOM    764  HE2 TYR P  83       0.893  -9.007  46.205  0.00  0.00      PROA  
ATOM    765  CD2 TYR P  83       0.154  -7.760  44.669  0.00  0.00      PROA  
ATOM    766  HD2 TYR P  83       1.147  -7.588  44.279  0.00  0.00      PROA  
ATOM    767  C   TYR P  83      -0.110  -4.272  41.822  0.00  0.00      PROA  
ATOM    768  O   TYR P  83      -0.756  -4.222  40.798  0.00  0.00      PROA  
ATOM    769  N   LEU P  84       1.209  -3.907  41.767  0.00  0.00      PROA  
ATOM    770  H   LEU P  84       1.697  -4.032  42.642  0.00  0.00      PROA  
ATOM    771  CA  LEU P  84       1.921  -3.761  40.514  0.00  0.00      PROA  
ATOM    772  HA  LEU P  84       1.240  -3.784  39.663  0.00  0.00      PROA  
ATOM    773  CB  LEU P  84       2.607  -2.362  40.554  0.00  0.00      PROA  
ATOM    774  HB2 LEU P  84       1.841  -1.614  40.757  0.00  0.00      PROA  
ATOM    775  HB3 LEU P  84       3.211  -2.251  41.454  0.00  0.00      PROA  
ATOM    776  CG  LEU P  84       3.573  -2.061  39.386  0.00  0.00      PROA  
ATOM    777  HG  LEU P  84       4.498  -2.621  39.522  0.00  0.00      PROA  
ATOM    778  CD1 LEU P  84       2.993  -2.316  38.042  0.00  0.00      PROA  
ATOM    779 HD11 LEU P  84       3.599  -1.765  37.323  0.00  0.00      PROA  
ATOM    780 HD12 LEU P  84       3.024  -3.372  37.771  0.00  0.00      PROA  
ATOM    781 HD13 LEU P  84       1.945  -2.017  38.054  0.00  0.00      PROA  
ATOM    782  CD2 LEU P  84       4.003  -0.615  39.485  0.00  0.00      PROA  
ATOM    783 HD21 LEU P  84       4.929  -0.516  38.919  0.00  0.00      PROA  
ATOM    784 HD22 LEU P  84       3.269  -0.011  38.953  0.00  0.00      PROA  
ATOM    785 HD23 LEU P  84       4.000  -0.291  40.526  0.00  0.00      PROA  
ATOM    786  C   LEU P  84       2.943  -4.882  40.532  0.00  0.00      PROA  
ATOM    787  O   LEU P  84       3.650  -5.065  41.565  0.00  0.00      PROA  
ATOM    788  N   LYS P  85       3.024  -5.657  39.455  0.00  0.00      PROA  
ATOM    789  H   LYS P  85       2.368  -5.544  38.696  0.00  0.00      PROA  
ATOM    790  CA  LYS P  85       4.063  -6.680  39.102  0.00  0.00      PROA  
ATOM    791  HA  LYS P  85       4.831  -6.702  39.875  0.00  0.00      PROA  
ATOM    792  CB  LYS P  85       3.377  -8.114  39.021  0.00  0.00      PROA  
ATOM    793  HB2 LYS P  85       3.196  -8.468  40.036  0.00  0.00      PROA  
ATOM    794  HB3 LYS P  85       2.376  -8.111  38.591  0.00  0.00      PROA  
ATOM    795  CG  LYS P  85       3.989  -9.219  38.219  0.00  0.00      PROA  
ATOM    796  HG2 LYS P  85       4.098  -8.817  37.212  0.00  0.00      PROA  
ATOM    797  HG3 LYS P  85       5.045  -9.339  38.463  0.00  0.00      PROA  
ATOM    798  CD  LYS P  85       3.188 -10.532  38.115  0.00  0.00      PROA  
ATOM    799  HD2 LYS P  85       3.138 -11.010  39.094  0.00  0.00      PROA  
ATOM    800  HD3 LYS P  85       2.168 -10.344  37.782  0.00  0.00      PROA  
ATOM    801  CE  LYS P  85       3.877 -11.305  37.059  0.00  0.00      PROA  
ATOM    802  HE2 LYS P  85       4.159 -10.704  36.194  0.00  0.00      PROA  
ATOM    803  HE3 LYS P  85       4.759 -11.732  37.535  0.00  0.00      PROA  
ATOM    804  NZ  LYS P  85       3.027 -12.464  36.710  0.00  0.00      PROA  
ATOM    805  HZ1 LYS P  85       2.092 -12.135  36.513  0.00  0.00      PROA  
ATOM    806  HZ2 LYS P  85       3.460 -13.015  35.982  0.00  0.00      PROA  
ATOM    807  HZ3 LYS P  85       2.873 -13.037  37.527  0.00  0.00      PROA  
ATOM    808  C   LYS P  85       4.745  -6.370  37.813  0.00  0.00      PROA  
ATOM    809  O   LYS P  85       4.098  -5.914  36.853  0.00  0.00      PROA  
ATOM    810  N   SER P  86       6.044  -6.628  37.726  0.00  0.00      PROA  
ATOM    811  H   SER P  86       6.483  -7.077  38.517  0.00  0.00      PROA  
ATOM    812  CA  SER P  86       6.796  -6.652  36.461  0.00  0.00      PROA  
ATOM    813  HA  SER P  86       6.449  -5.992  35.666  0.00  0.00      PROA  
ATOM    814  CB  SER P  86       8.149  -6.065  36.807  0.00  0.00      PROA  
ATOM    815  HB2 SER P  86       8.614  -5.800  35.858  0.00  0.00      PROA  
ATOM    816  HB3 SER P  86       7.976  -5.199  37.447  0.00  0.00      PROA  
ATOM    817  OG  SER P  86       8.934  -7.027  37.489  0.00  0.00      PROA  
ATOM    818  HG  SER P  86       9.860  -6.788  37.402  0.00  0.00      PROA  
ATOM    819  C   SER P  86       6.866  -8.024  35.863  0.00  0.00      PROA  
ATOM    820  O   SER P  86       6.455  -8.987  36.429  0.00  0.00      PROA  
ATOM    821  N   ALA P  87       7.488  -8.182  34.692  0.00  0.00      PROA  
ATOM    822  H   ALA P  87       7.799  -7.347  34.217  0.00  0.00      PROA  
ATOM    823  CA  ALA P  87       8.102  -9.380  34.152  0.00  0.00      PROA  
ATOM    824  HA  ALA P  87       8.424  -9.979  35.003  0.00  0.00      PROA  
ATOM    825  CB  ALA P  87       6.928 -10.039  33.383  0.00  0.00      PROA  
ATOM    826  HB1 ALA P  87       6.190 -10.321  34.133  0.00  0.00      PROA  
ATOM    827  HB2 ALA P  87       6.593  -9.248  32.712  0.00  0.00      PROA  
ATOM    828  HB3 ALA P  87       7.157 -10.977  32.875  0.00  0.00      PROA  
ATOM    829  C   ALA P  87       9.316  -9.056  33.309  0.00  0.00      PROA  
ATOM    830  O   ALA P  87       9.527  -7.912  32.917  0.00  0.00      PROA  
ATOM    831  N   ASP P  88      10.110  -9.998  32.859  0.00  0.00      PROA  
ATOM    832  H   ASP P  88       9.981 -10.881  33.331  0.00  0.00      PROA  
ATOM    833  CA  ASP P  88      11.257  -9.911  31.923  0.00  0.00      PROA  
ATOM    834  HA  ASP P  88      11.423  -8.868  31.653  0.00  0.00      PROA  
ATOM    835  CB  ASP P  88      12.529 -10.369  32.656  0.00  0.00      PROA  
ATOM    836  HB2 ASP P  88      12.476 -11.394  33.022  0.00  0.00      PROA  
ATOM    837  HB3 ASP P  88      13.347 -10.323  31.937  0.00  0.00      PROA  
ATOM    838  CG  ASP P  88      12.938  -9.433  33.753  0.00  0.00      PROA  
ATOM    839  OD1 ASP P  88      12.930  -9.821  34.945  0.00  0.00      PROA  
ATOM    840  OD2 ASP P  88      13.199  -8.231  33.477  0.00  0.00      PROA  
ATOM    841  C   ASP P  88      10.983 -10.632  30.588  0.00  0.00      PROA  
ATOM    842  O   ASP P  88      11.961 -10.841  29.794  0.00  0.00      PROA  
ATOM    843  N   CYX P  89       9.704 -10.825  30.211  0.00  0.00      PROA  
ATOM    844  H   CYX P  89       8.972 -10.845  30.906  0.00  0.00      PROA  
ATOM    845  CA  CYX P  89       9.243 -11.257  28.901  0.00  0.00      PROA  
ATOM    846  HA  CYX P  89       9.886 -10.789  28.155  0.00  0.00      PROA  
ATOM    847  CB  CYX P  89       9.443 -12.743  28.865  0.00  0.00      PROA  
ATOM    848  HB2 CYX P  89       8.931 -13.110  27.975  0.00  0.00      PROA  
ATOM    849  HB3 CYX P  89      10.490 -13.042  28.906  0.00  0.00      PROA  
ATOM    850  SG  CYX P  89       8.561 -13.712  30.167  0.00  0.00      PROA  
ATOM    851  C   CYX P  89       7.767 -10.716  28.735  0.00  0.00      PROA  
ATOM    852  O   CYX P  89       7.014 -10.636  29.703  0.00  0.00      PROA  
ATOM    853  N   TYR P  90       7.382 -10.492  27.431  0.00  0.00      PROA  
ATOM    854  H   TYR P  90       8.026 -10.867  26.750  0.00  0.00      PROA  
ATOM    855  CA  TYR P  90       6.034 -10.139  27.018  0.00  0.00      PROA  
ATOM    856  HA  TYR P  90       5.686  -9.394  27.733  0.00  0.00      PROA  
ATOM    857  CB  TYR P  90       6.007  -9.459  25.563  0.00  0.00      PROA  
ATOM    858  HB2 TYR P  90       6.899  -8.833  25.542  0.00  0.00      PROA  
ATOM    859  HB3 TYR P  90       6.146 -10.156  24.737  0.00  0.00      PROA  
ATOM    860  CG  TYR P  90       4.978  -8.395  25.306  0.00  0.00      PROA  
ATOM    861  CD1 TYR P  90       3.843  -8.810  24.592  0.00  0.00      PROA  
ATOM    862  HD1 TYR P  90       3.924  -9.754  24.074  0.00  0.00      PROA  
ATOM    863  CE1 TYR P  90       2.753  -7.940  24.356  0.00  0.00      PROA  
ATOM    864  HE1 TYR P  90       1.836  -8.211  23.855  0.00  0.00      PROA  
ATOM    865  CZ  TYR P  90       2.771  -6.650  24.919  0.00  0.00      PROA  
ATOM    866  OH  TYR P  90       1.787  -5.794  24.611  0.00  0.00      PROA  
ATOM    867  HH  TYR P  90       1.886  -4.932  25.022  0.00  0.00      PROA  
ATOM    868  CE2 TYR P  90       3.891  -6.311  25.750  0.00  0.00      PROA  
ATOM    869  HE2 TYR P  90       3.938  -5.304  26.139  0.00  0.00      PROA  
ATOM    870  CD2 TYR P  90       4.950  -7.158  25.967  0.00  0.00      PROA  
ATOM    871  HD2 TYR P  90       5.812  -6.838  26.533  0.00  0.00      PROA  
ATOM    872  C   TYR P  90       5.010 -11.250  27.138  0.00  0.00      PROA  
ATOM    873  O   TYR P  90       3.786 -10.953  27.172  0.00  0.00      PROA  
ATOM    874  N   ASN P  91       5.384 -12.525  27.189  0.00  0.00      PROA  
ATOM    875  H   ASN P  91       6.335 -12.724  26.910  0.00  0.00      PROA  
ATOM    876  CA  ASN P  91       4.579 -13.679  27.470  0.00  0.00      PROA  
ATOM    877  HA  ASN P  91       4.129 -14.132  26.587  0.00  0.00      PROA  
ATOM    878  CB  ASN P  91       5.465 -14.743  28.159  0.00  0.00      PROA  
ATOM    879  HB2 ASN P  91       6.255 -15.192  27.557  0.00  0.00      PROA  
ATOM    880  HB3 ASN P  91       5.979 -14.354  29.037  0.00  0.00      PROA  
ATOM    881  CG  ASN P  91       4.605 -15.859  28.635  0.00  0.00      PROA  
ATOM    882  OD1 ASN P  91       4.401 -16.082  29.786  0.00  0.00      PROA  
ATOM    883  ND2 ASN P  91       4.180 -16.620  27.653  0.00  0.00      PROA  
ATOM    884 HD21 ASN P  91       3.640 -17.455  27.829  0.00  0.00      PROA  
ATOM    885 HD22 ASN P  91       4.619 -16.504  26.751  0.00  0.00      PROA  
ATOM    886  C   ASN P  91       3.385 -13.378  28.395  0.00  0.00      PROA  
ATOM    887  O   ASN P  91       2.234 -13.549  28.030  0.00  0.00      PROA  
ATOM    888  N   GLU P  92       3.682 -13.007  29.634  0.00  0.00      PROA  
ATOM    889  H   GLU P  92       4.647 -12.952  29.928  0.00  0.00      PROA  
ATOM    890  CA  GLU P  92       2.701 -12.655  30.737  0.00  0.00      PROA  
ATOM    891  HA  GLU P  92       2.112 -13.484  31.129  0.00  0.00      PROA  
ATOM    892  CB  GLU P  92       3.444 -12.110  31.960  0.00  0.00      PROA  
ATOM    893  HB2 GLU P  92       3.933 -11.222  31.560  0.00  0.00      PROA  
ATOM    894  HB3 GLU P  92       2.814 -11.575  32.671  0.00  0.00      PROA  
ATOM    895  CG  GLU P  92       4.384 -13.013  32.709  0.00  0.00      PROA  
ATOM    896  HG2 GLU P  92       5.018 -13.489  31.961  0.00  0.00      PROA  
ATOM    897  HG3 GLU P  92       5.035 -12.424  33.354  0.00  0.00      PROA  
ATOM    898  CD  GLU P  92       3.635 -14.017  33.591  0.00  0.00      PROA  
ATOM    899  OE1 GLU P  92       2.738 -14.694  33.058  0.00  0.00      PROA  
ATOM    900  OE2 GLU P  92       4.038 -14.117  34.760  0.00  0.00      PROA  
ATOM    901  C   GLU P  92       1.649 -11.696  30.241  0.00  0.00      PROA  
ATOM    902  O   GLU P  92       0.405 -11.908  30.375  0.00  0.00      PROA  
ATOM    903  N   ILE P  93       2.064 -10.626  29.510  0.00  0.00      PROA  
ATOM    904  H   ILE P  93       3.040 -10.725  29.266  0.00  0.00      PROA  
ATOM    905  CA  ILE P  93       1.131  -9.517  29.137  0.00  0.00      PROA  
ATOM    906  HA  ILE P  93       0.525  -9.286  30.013  0.00  0.00      PROA  
ATOM    907  CB  ILE P  93       1.884  -8.332  28.755  0.00  0.00      PROA  
ATOM    908  HB  ILE P  93       2.252  -8.480  27.740  0.00  0.00      PROA  
ATOM    909  CG2 ILE P  93       0.880  -7.101  28.730  0.00  0.00      PROA  
ATOM    910 HG21 ILE P  93      -0.011  -7.209  29.348  0.00  0.00      PROA  
ATOM    911 HG22 ILE P  93       1.399  -6.205  29.071  0.00  0.00      PROA  
ATOM    912 HG23 ILE P  93       0.552  -6.961  27.700  0.00  0.00      PROA  
ATOM    913  CG1 ILE P  93       3.139  -8.052  29.550  0.00  0.00      PROA  
ATOM    914 HG12 ILE P  93       3.902  -8.803  29.345  0.00  0.00      PROA  
ATOM    915 HG13 ILE P  93       3.496  -7.081  29.208  0.00  0.00      PROA  
ATOM    916  CD1 ILE P  93       2.982  -7.840  31.030  0.00  0.00      PROA  
ATOM    917 HD11 ILE P  93       2.806  -8.773  31.565  0.00  0.00      PROA  
ATOM    918 HD12 ILE P  93       3.886  -7.458  31.503  0.00  0.00      PROA  
ATOM    919 HD13 ILE P  93       2.177  -7.116  31.157  0.00  0.00      PROA  
ATOM    920  C   ILE P  93       0.202  -9.927  27.957  0.00  0.00      PROA  
ATOM    921  O   ILE P  93      -0.980  -9.485  27.892  0.00  0.00      PROA  
ATOM    922  N   TYR P  94       0.646 -10.822  27.067  0.00  0.00      PROA  
ATOM    923  H   TYR P  94       1.580 -11.134  27.292  0.00  0.00      PROA  
ATOM    924  CA  TYR P  94      -0.178 -11.443  26.111  0.00  0.00      PROA  
ATOM    925  HA  TYR P  94      -0.803 -10.720  25.586  0.00  0.00      PROA  
ATOM    926  CB  TYR P  94       0.761 -12.203  25.123  0.00  0.00      PROA  
ATOM    927  HB2 TYR P  94       1.422 -11.383  24.844  0.00  0.00      PROA  
ATOM    928  HB3 TYR P  94       1.426 -12.852  25.692  0.00  0.00      PROA  
ATOM    929  CG  TYR P  94       0.325 -13.025  23.943  0.00  0.00      PROA  
ATOM    930  CD1 TYR P  94      -0.393 -12.426  22.881  0.00  0.00      PROA  
ATOM    931  HD1 TYR P  94      -0.610 -11.368  22.867  0.00  0.00      PROA  
ATOM    932  CE1 TYR P  94      -0.711 -13.157  21.733  0.00  0.00      PROA  
ATOM    933  HE1 TYR P  94      -1.282 -12.761  20.906  0.00  0.00      PROA  
ATOM    934  CZ  TYR P  94      -0.376 -14.550  21.677  0.00  0.00      PROA  
ATOM    935  OH  TYR P  94      -0.682 -15.223  20.576  0.00  0.00      PROA  
ATOM    936  HH  TYR P  94      -0.202 -16.051  20.502  0.00  0.00      PROA  
ATOM    937  CE2 TYR P  94       0.156 -15.174  22.819  0.00  0.00      PROA  
ATOM    938  HE2 TYR P  94       0.337 -16.239  22.831  0.00  0.00      PROA  
ATOM    939  CD2 TYR P  94       0.491 -14.394  23.921  0.00  0.00      PROA  
ATOM    940  HD2 TYR P  94       1.007 -14.902  24.723  0.00  0.00      PROA  
ATOM    941  C   TYR P  94      -1.143 -12.536  26.694  0.00  0.00      PROA  
ATOM    942  O   TYR P  94      -2.189 -12.689  26.176  0.00  0.00      PROA  
ATOM    943  N   ASN P  95      -0.855 -13.202  27.801  0.00  0.00      PROA  
ATOM    944  H   ASN P  95       0.039 -13.028  28.238  0.00  0.00      PROA  
ATOM    945  CA  ASN P  95      -1.661 -14.198  28.449  0.00  0.00      PROA  
ATOM    946  HA  ASN P  95      -2.318 -14.735  27.765  0.00  0.00      PROA  
ATOM    947  CB  ASN P  95      -0.710 -15.071  29.275  0.00  0.00      PROA  
ATOM    948  HB2 ASN P  95       0.122 -14.509  29.698  0.00  0.00      PROA  
ATOM    949  HB3 ASN P  95      -1.209 -15.411  30.183  0.00  0.00      PROA  
ATOM    950  CG  ASN P  95      -0.199 -16.224  28.509  0.00  0.00      PROA  
ATOM    951  OD1 ASN P  95      -0.763 -17.346  28.489  0.00  0.00      PROA  
ATOM    952  ND2 ASN P  95       0.880 -16.013  27.810  0.00  0.00      PROA  
ATOM    953 HD21 ASN P  95       1.184 -16.607  27.051  0.00  0.00      PROA  
ATOM    954 HD22 ASN P  95       1.272 -15.091  27.681  0.00  0.00      PROA  
ATOM    955  C   ASN P  95      -2.735 -13.556  29.438  0.00  0.00      PROA  
ATOM    956  O   ASN P  95      -3.692 -14.279  29.798  0.00  0.00      PROA  
ATOM    957  N   PHE P  96      -2.483 -12.406  29.921  0.00  0.00      PROA  
ATOM    958  H   PHE P  96      -1.668 -11.898  29.610  0.00  0.00      PROA  
ATOM    959  CA  PHE P  96      -3.356 -11.699  30.882  0.00  0.00      PROA  
ATOM    960  HA  PHE P  96      -3.622 -12.410  31.664  0.00  0.00      PROA  
ATOM    961  CB  PHE P  96      -2.576 -10.559  31.474  0.00  0.00      PROA  
ATOM    962  HB2 PHE P  96      -1.689 -10.930  31.988  0.00  0.00      PROA  
ATOM    963  HB3 PHE P  96      -2.202  -9.886  30.703  0.00  0.00      PROA  
ATOM    964  CG  PHE P  96      -3.367  -9.742  32.437  0.00  0.00      PROA  
ATOM    965  CD1 PHE P  96      -3.830  -8.421  32.095  0.00  0.00      PROA  
ATOM    966  HD1 PHE P  96      -3.507  -7.926  31.191  0.00  0.00      PROA  
ATOM    967  CE1 PHE P  96      -4.664  -7.735  32.970  0.00  0.00      PROA  
ATOM    968  HE1 PHE P  96      -4.960  -6.728  32.715  0.00  0.00      PROA  
ATOM    969  CZ  PHE P  96      -5.078  -8.336  34.182  0.00  0.00      PROA  
ATOM    970  HZ  PHE P  96      -5.818  -7.947  34.867  0.00  0.00      PROA  
ATOM    971  CE2 PHE P  96      -4.513  -9.469  34.599  0.00  0.00      PROA  
ATOM    972  HE2 PHE P  96      -4.867  -9.848  35.547  0.00  0.00      PROA  
ATOM    973  CD2 PHE P  96      -3.651 -10.209  33.700  0.00  0.00      PROA  
ATOM    974  HD2 PHE P  96      -3.203 -11.169  33.908  0.00  0.00      PROA  
ATOM    975  C   PHE P  96      -4.660 -11.232  30.261  0.00  0.00      PROA  
ATOM    976  O   PHE P  96      -4.763 -10.811  29.097  0.00  0.00      PROA  
ATOM    977  N   LYS P  97      -5.670 -11.131  31.084  0.00  0.00      PROA  
ATOM    978  H   LYS P  97      -5.642 -11.577  31.990  0.00  0.00      PROA  
ATOM    979  CA  LYS P  97      -7.039 -10.496  30.693  0.00  0.00      PROA  
ATOM    980  HA  LYS P  97      -6.863  -9.699  29.971  0.00  0.00      PROA  
ATOM    981  CB  LYS P  97      -7.831 -11.538  30.051  0.00  0.00      PROA  
ATOM    982  HB2 LYS P  97      -7.321 -11.855  29.141  0.00  0.00      PROA  
ATOM    983  HB3 LYS P  97      -7.734 -12.400  30.710  0.00  0.00      PROA  
ATOM    984  CG  LYS P  97      -9.269 -11.167  29.775  0.00  0.00      PROA  
ATOM    985  HG2 LYS P  97      -9.750 -10.941  30.727  0.00  0.00      PROA  
ATOM    986  HG3 LYS P  97      -9.273 -10.287  29.132  0.00  0.00      PROA  
ATOM    987  CD  LYS P  97     -10.005 -12.338  29.063  0.00  0.00      PROA  
ATOM    988  HD2 LYS P  97      -9.368 -12.728  28.269  0.00  0.00      PROA  
ATOM    989  HD3 LYS P  97     -10.170 -13.131  29.792  0.00  0.00      PROA  
ATOM    990  CE  LYS P  97     -11.279 -11.829  28.436  0.00  0.00      PROA  
ATOM    991  HE2 LYS P  97     -11.933 -11.400  29.194  0.00  0.00      PROA  
ATOM    992  HE3 LYS P  97     -10.980 -10.981  27.820  0.00  0.00      PROA  
ATOM    993  NZ  LYS P  97     -12.119 -12.782  27.737  0.00  0.00      PROA  
ATOM    994  HZ1 LYS P  97     -11.713 -13.012  26.841  0.00  0.00      PROA  
ATOM    995  HZ2 LYS P  97     -12.184 -13.582  28.350  0.00  0.00      PROA  
ATOM    996  HZ3 LYS P  97     -13.054 -12.427  27.597  0.00  0.00      PROA  
ATOM    997  C   LYS P  97      -7.765  -9.816  31.862  0.00  0.00      PROA  
ATOM    998  O   LYS P  97      -8.061 -10.457  32.850  0.00  0.00      PROA  
ATOM    999  N   ALA P  98      -8.186  -8.613  31.704  0.00  0.00      PROA  
ATOM   1000  H   ALA P  98      -8.178  -8.147  30.808  0.00  0.00      PROA  
ATOM   1001  CA  ALA P  98      -8.763  -7.839  32.803  0.00  0.00      PROA  
ATOM   1002  HA  ALA P  98      -8.115  -8.082  33.645  0.00  0.00      PROA  
ATOM   1003  CB  ALA P  98      -8.694  -6.373  32.423  0.00  0.00      PROA  
ATOM   1004  HB1 ALA P  98      -7.669  -6.054  32.230  0.00  0.00      PROA  
ATOM   1005  HB2 ALA P  98      -9.312  -6.182  31.546  0.00  0.00      PROA  
ATOM   1006  HB3 ALA P  98      -9.026  -5.786  33.279  0.00  0.00      PROA  
ATOM   1007  C   ALA P  98     -10.178  -8.219  33.167  0.00  0.00      PROA  
ATOM   1008  O   ALA P  98     -10.614  -8.084  34.326  0.00  0.00      PROA  
ATOM   1009  N   GLU P  99     -11.020  -8.692  32.220  0.00  0.00      PROA  
ATOM   1010  H   GLU P  99     -10.655  -8.699  31.279  0.00  0.00      PROA  
ATOM   1011  CA  GLU P  99     -12.438  -9.143  32.417  0.00  0.00      PROA  
ATOM   1012  HA  GLU P  99     -12.990  -8.364  32.943  0.00  0.00      PROA  
ATOM   1013  CB  GLU P  99     -13.001  -9.333  31.046  0.00  0.00      PROA  
ATOM   1014  HB2 GLU P  99     -13.062  -8.393  30.497  0.00  0.00      PROA  
ATOM   1015  HB3 GLU P  99     -12.357  -9.965  30.434  0.00  0.00      PROA  
ATOM   1016  CG  GLU P  99     -14.413  -9.993  31.120  0.00  0.00      PROA  
ATOM   1017  HG2 GLU P  99     -14.842  -9.991  30.118  0.00  0.00      PROA  
ATOM   1018  HG3 GLU P  99     -14.365 -11.044  31.406  0.00  0.00      PROA  
ATOM   1019  CD  GLU P  99     -15.452  -9.129  31.879  0.00  0.00      PROA  
ATOM   1020  OE1 GLU P  99     -16.462  -9.701  32.284  0.00  0.00      PROA  
ATOM   1021  OE2 GLU P  99     -15.294  -7.898  31.914  0.00  0.00      PROA  
ATOM   1022  C   GLU P  99     -12.520 -10.408  33.236  0.00  0.00      PROA  
ATOM   1023  O   GLU P  99     -13.449 -10.778  33.959  0.00  0.00      PROA  
ATOM   1024  N   GLU P 100     -11.481 -11.221  33.211  0.00  0.00      PROA  
ATOM   1025  H   GLU P 100     -10.776 -10.841  32.597  0.00  0.00      PROA  
ATOM   1026  CA  GLU P 100     -11.189 -12.387  34.046  0.00  0.00      PROA  
ATOM   1027  HA  GLU P 100     -12.039 -12.568  34.703  0.00  0.00      PROA  
ATOM   1028  CB  GLU P 100     -10.836 -13.508  33.033  0.00  0.00      PROA  
ATOM   1029  HB2 GLU P 100      -9.985 -13.152  32.451  0.00  0.00      PROA  
ATOM   1030  HB3 GLU P 100     -10.706 -14.451  33.564  0.00  0.00      PROA  
ATOM   1031  CG  GLU P 100     -11.982 -13.780  32.015  0.00  0.00      PROA  
ATOM   1032  HG2 GLU P 100     -12.153 -12.924  31.363  0.00  0.00      PROA  
ATOM   1033  HG3 GLU P 100     -11.680 -14.644  31.423  0.00  0.00      PROA  
ATOM   1034  CD  GLU P 100     -13.357 -13.998  32.670  0.00  0.00      PROA  
ATOM   1035  OE1 GLU P 100     -14.394 -13.652  32.069  0.00  0.00      PROA  
ATOM   1036  OE2 GLU P 100     -13.390 -14.675  33.739  0.00  0.00      PROA  
ATOM   1037  C   GLU P 100     -10.078 -12.208  35.133  0.00  0.00      PROA  
ATOM   1038  O   GLU P 100      -9.441 -13.169  35.523  0.00  0.00      PROA  
ATOM   1039  N   VAL P 101      -9.788 -10.971  35.576  0.00  0.00      PROA  
ATOM   1040  H   VAL P 101     -10.304 -10.226  35.129  0.00  0.00      PROA  
ATOM   1041  CA  VAL P 101      -8.679 -10.537  36.448  0.00  0.00      PROA  
ATOM   1042  HA  VAL P 101      -7.760 -10.570  35.863  0.00  0.00      PROA  
ATOM   1043  CB  VAL P 101      -8.875  -9.115  36.916  0.00  0.00      PROA  
ATOM   1044  HB  VAL P 101      -9.033  -8.536  36.005  0.00  0.00      PROA  
ATOM   1045  CG1 VAL P 101     -10.048  -8.904  37.833  0.00  0.00      PROA  
ATOM   1046 HG11 VAL P 101      -9.912  -9.287  38.844  0.00  0.00      PROA  
ATOM   1047 HG12 VAL P 101     -10.216  -7.827  37.856  0.00  0.00      PROA  
ATOM   1048 HG13 VAL P 101     -10.937  -9.371  37.408  0.00  0.00      PROA  
ATOM   1049  CG2 VAL P 101      -7.679  -8.537  37.603  0.00  0.00      PROA  
ATOM   1050 HG21 VAL P 101      -7.570  -9.117  38.520  0.00  0.00      PROA  
ATOM   1051 HG22 VAL P 101      -6.841  -8.863  36.988  0.00  0.00      PROA  
ATOM   1052 HG23 VAL P 101      -7.681  -7.481  37.874  0.00  0.00      PROA  
ATOM   1053  C   VAL P 101      -8.424 -11.477  37.599  0.00  0.00      PROA  
ATOM   1054  O   VAL P 101      -7.254 -11.684  37.960  0.00  0.00      PROA  
ATOM   1055  N   GLU P 102      -9.394 -12.039  38.307  0.00  0.00      PROA  
ATOM   1056  H   GLU P 102     -10.348 -11.912  37.999  0.00  0.00      PROA  
ATOM   1057  CA  GLU P 102      -9.350 -12.781  39.539  0.00  0.00      PROA  
ATOM   1058  HA  GLU P 102      -8.803 -12.254  40.320  0.00  0.00      PROA  
ATOM   1059  CB  GLU P 102     -10.799 -12.954  39.945  0.00  0.00      PROA  
ATOM   1060  HB2 GLU P 102     -11.237 -11.960  39.861  0.00  0.00      PROA  
ATOM   1061  HB3 GLU P 102     -11.303 -13.528  39.166  0.00  0.00      PROA  
ATOM   1062  CG  GLU P 102     -11.070 -13.503  41.325  0.00  0.00      PROA  
ATOM   1063  HG2 GLU P 102     -10.586 -14.480  41.322  0.00  0.00      PROA  
ATOM   1064  HG3 GLU P 102     -10.493 -13.023  42.115  0.00  0.00      PROA  
ATOM   1065  CD  GLU P 102     -12.544 -13.496  41.751  0.00  0.00      PROA  
ATOM   1066  OE1 GLU P 102     -12.912 -13.198  42.932  0.00  0.00      PROA  
ATOM   1067  OE2 GLU P 102     -13.425 -13.725  40.924  0.00  0.00      PROA  
ATOM   1068  C   GLU P 102      -8.629 -14.110  39.277  0.00  0.00      PROA  
ATOM   1069  O   GLU P 102      -8.037 -14.594  40.284  0.00  0.00      PROA  
ATOM   1070  N   LEU P 103      -8.525 -14.552  38.018  0.00  0.00      PROA  
ATOM   1071  H   LEU P 103      -9.003 -14.006  37.316  0.00  0.00      PROA  
ATOM   1072  CA  LEU P 103      -7.645 -15.675  37.633  0.00  0.00      PROA  
ATOM   1073  HA  LEU P 103      -7.888 -16.520  38.277  0.00  0.00      PROA  
ATOM   1074  CB  LEU P 103      -7.989 -16.102  36.173  0.00  0.00      PROA  
ATOM   1075  HB2 LEU P 103      -9.055 -16.297  36.056  0.00  0.00      PROA  
ATOM   1076  HB3 LEU P 103      -7.766 -15.207  35.593  0.00  0.00      PROA  
ATOM   1077  CG  LEU P 103      -7.247 -17.318  35.627  0.00  0.00      PROA  
ATOM   1078  HG  LEU P 103      -6.170 -17.154  35.651  0.00  0.00      PROA  
ATOM   1079  CD1 LEU P 103      -7.519 -18.674  36.315  0.00  0.00      PROA  
ATOM   1080 HD11 LEU P 103      -7.489 -18.486  37.388  0.00  0.00      PROA  
ATOM   1081 HD12 LEU P 103      -8.460 -19.151  36.041  0.00  0.00      PROA  
ATOM   1082 HD13 LEU P 103      -6.861 -19.475  35.980  0.00  0.00      PROA  
ATOM   1083  CD2 LEU P 103      -7.568 -17.453  34.141  0.00  0.00      PROA  
ATOM   1084 HD21 LEU P 103      -6.992 -18.311  33.794  0.00  0.00      PROA  
ATOM   1085 HD22 LEU P 103      -8.620 -17.704  34.010  0.00  0.00      PROA  
ATOM   1086 HD23 LEU P 103      -7.218 -16.530  33.677  0.00  0.00      PROA  
ATOM   1087  C   LEU P 103      -6.176 -15.452  37.746  0.00  0.00      PROA  
ATOM   1088  O   LEU P 103      -5.415 -16.273  38.255  0.00  0.00      PROA  
ATOM   1089  N   TYR P 104      -5.810 -14.270  37.425  0.00  0.00      PROA  
ATOM   1090  H   TYR P 104      -6.523 -13.606  37.159  0.00  0.00      PROA  
ATOM   1091  CA  TYR P 104      -4.375 -13.929  37.399  0.00  0.00      PROA  
ATOM   1092  HA  TYR P 104      -3.751 -14.792  37.163  0.00  0.00      PROA  
ATOM   1093  CB  TYR P 104      -4.216 -12.870  36.249  0.00  0.00      PROA  
ATOM   1094  HB2 TYR P 104      -4.512 -11.879  36.594  0.00  0.00      PROA  
ATOM   1095  HB3 TYR P 104      -3.147 -12.797  36.049  0.00  0.00      PROA  
ATOM   1096  CG  TYR P 104      -4.803 -13.313  34.942  0.00  0.00      PROA  
ATOM   1097  CD1 TYR P 104      -4.026 -14.138  34.123  0.00  0.00      PROA  
ATOM   1098  HD1 TYR P 104      -3.066 -14.359  34.565  0.00  0.00      PROA  
ATOM   1099  CE1 TYR P 104      -4.553 -14.534  32.886  0.00  0.00      PROA  
ATOM   1100  HE1 TYR P 104      -3.999 -15.209  32.251  0.00  0.00      PROA  
ATOM   1101  CZ  TYR P 104      -5.934 -14.256  32.633  0.00  0.00      PROA  
ATOM   1102  OH  TYR P 104      -6.401 -14.856  31.613  0.00  0.00      PROA  
ATOM   1103  HH  TYR P 104      -7.345 -15.019  31.687  0.00  0.00      PROA  
ATOM   1104  CE2 TYR P 104      -6.732 -13.380  33.488  0.00  0.00      PROA  
ATOM   1105  HE2 TYR P 104      -7.732 -13.111  33.182  0.00  0.00      PROA  
ATOM   1106  CD2 TYR P 104      -6.106 -12.924  34.627  0.00  0.00      PROA  
ATOM   1107  HD2 TYR P 104      -6.767 -12.361  35.268  0.00  0.00      PROA  
ATOM   1108  C   TYR P 104      -3.894 -13.410  38.761  0.00  0.00      PROA  
ATOM   1109  O   TYR P 104      -2.803 -13.658  39.289  0.00  0.00      PROA  
ATOM   1110  N   LEU P 105      -4.758 -12.700  39.429  0.00  0.00      PROA  
ATOM   1111  H   LEU P 105      -5.586 -12.539  38.874  0.00  0.00      PROA  
ATOM   1112  CA  LEU P 105      -4.501 -12.297  40.776  0.00  0.00      PROA  
ATOM   1113  HA  LEU P 105      -3.588 -11.706  40.704  0.00  0.00      PROA  
ATOM   1114  CB  LEU P 105      -5.774 -11.436  41.160  0.00  0.00      PROA  
ATOM   1115  HB2 LEU P 105      -5.889 -10.604  40.466  0.00  0.00      PROA  
ATOM   1116  HB3 LEU P 105      -6.615 -12.103  40.969  0.00  0.00      PROA  
ATOM   1117  CG  LEU P 105      -5.740 -10.845  42.529  0.00  0.00      PROA  
ATOM   1118  HG  LEU P 105      -5.839 -11.620  43.289  0.00  0.00      PROA  
ATOM   1119  CD1 LEU P 105      -4.476  -9.936  42.687  0.00  0.00      PROA  
ATOM   1120 HD11 LEU P 105      -4.304  -9.288  41.828  0.00  0.00      PROA  
ATOM   1121 HD12 LEU P 105      -4.544  -9.356  43.608  0.00  0.00      PROA  
ATOM   1122 HD13 LEU P 105      -3.617 -10.606  42.720  0.00  0.00      PROA  
ATOM   1123  CD2 LEU P 105      -6.990  -9.993  42.573  0.00  0.00      PROA  
ATOM   1124 HD21 LEU P 105      -6.912  -9.221  41.808  0.00  0.00      PROA  
ATOM   1125 HD22 LEU P 105      -7.768 -10.743  42.429  0.00  0.00      PROA  
ATOM   1126 HD23 LEU P 105      -7.090  -9.464  43.521  0.00  0.00      PROA  
ATOM   1127  C   LEU P 105      -4.263 -13.482  41.684  0.00  0.00      PROA  
ATOM   1128  O   LEU P 105      -3.422 -13.380  42.559  0.00  0.00      PROA  
ATOM   1129  N   GLU P 106      -5.024 -14.601  41.532  0.00  0.00      PROA  
ATOM   1130  H   GLU P 106      -5.765 -14.752  40.862  0.00  0.00      PROA  
ATOM   1131  CA  GLU P 106      -4.748 -15.765  42.429  0.00  0.00      PROA  
ATOM   1132  HA  GLU P 106      -4.826 -15.379  43.446  0.00  0.00      PROA  
ATOM   1133  CB  GLU P 106      -5.581 -16.979  42.056  0.00  0.00      PROA  
ATOM   1134  HB2 GLU P 106      -6.520 -16.556  41.700  0.00  0.00      PROA  
ATOM   1135  HB3 GLU P 106      -5.151 -17.531  41.220  0.00  0.00      PROA  
ATOM   1136  CG  GLU P 106      -5.849 -17.873  43.293  0.00  0.00      PROA  
ATOM   1137  HG2 GLU P 106      -6.580 -18.615  42.972  0.00  0.00      PROA  
ATOM   1138  HG3 GLU P 106      -4.986 -18.499  43.517  0.00  0.00      PROA  
ATOM   1139  CD  GLU P 106      -6.271 -17.124  44.609  0.00  0.00      PROA  
ATOM   1140  OE1 GLU P 106      -5.836 -17.479  45.718  0.00  0.00      PROA  
ATOM   1141  OE2 GLU P 106      -7.042 -16.159  44.424  0.00  0.00      PROA  
ATOM   1142  C   GLU P 106      -3.253 -16.168  42.358  0.00  0.00      PROA  
ATOM   1143  O   GLU P 106      -2.702 -16.507  43.412  0.00  0.00      PROA  
ATOM   1144  N   LYS P 107      -2.675 -16.156  41.194  0.00  0.00      PROA  
ATOM   1145  H   LYS P 107      -3.224 -15.842  40.407  0.00  0.00      PROA  
ATOM   1146  CA  LYS P 107      -1.252 -16.446  41.105  0.00  0.00      PROA  
ATOM   1147  HA  LYS P 107      -1.023 -17.366  41.642  0.00  0.00      PROA  
ATOM   1148  CB  LYS P 107      -0.862 -16.603  39.612  0.00  0.00      PROA  
ATOM   1149  HB2 LYS P 107      -1.450 -15.938  38.978  0.00  0.00      PROA  
ATOM   1150  HB3 LYS P 107       0.190 -16.367  39.452  0.00  0.00      PROA  
ATOM   1151  CG  LYS P 107      -1.122 -18.040  39.281  0.00  0.00      PROA  
ATOM   1152  HG2 LYS P 107      -0.291 -18.569  39.748  0.00  0.00      PROA  
ATOM   1153  HG3 LYS P 107      -2.029 -18.452  39.723  0.00  0.00      PROA  
ATOM   1154  CD  LYS P 107      -1.318 -18.138  37.755  0.00  0.00      PROA  
ATOM   1155  HD2 LYS P 107      -2.281 -17.688  37.515  0.00  0.00      PROA  
ATOM   1156  HD3 LYS P 107      -0.527 -17.610  37.224  0.00  0.00      PROA  
ATOM   1157  CE  LYS P 107      -1.324 -19.513  37.133  0.00  0.00      PROA  
ATOM   1158  HE2 LYS P 107      -1.646 -19.479  36.092  0.00  0.00      PROA  
ATOM   1159  HE3 LYS P 107      -0.313 -19.914  37.210  0.00  0.00      PROA  
ATOM   1160  NZ  LYS P 107      -2.294 -20.467  37.783  0.00  0.00      PROA  
ATOM   1161  HZ1 LYS P 107      -1.974 -21.380  37.493  0.00  0.00      PROA  
ATOM   1162  HZ2 LYS P 107      -2.263 -20.397  38.790  0.00  0.00      PROA  
ATOM   1163  HZ3 LYS P 107      -3.220 -20.284  37.422  0.00  0.00      PROA  
ATOM   1164  C   LYS P 107      -0.363 -15.421  41.775  0.00  0.00      PROA  
ATOM   1165  O   LYS P 107       0.813 -15.712  42.014  0.00  0.00      PROA  
ATOM   1166  N   LEU P 108      -0.752 -14.147  41.901  0.00  0.00      PROA  
ATOM   1167  H   LEU P 108      -1.714 -13.956  41.659  0.00  0.00      PROA  
ATOM   1168  CA  LEU P 108       0.072 -13.091  42.501  0.00  0.00      PROA  
ATOM   1169  HA  LEU P 108       1.133 -13.208  42.277  0.00  0.00      PROA  
ATOM   1170  CB  LEU P 108      -0.476 -11.690  42.142  0.00  0.00      PROA  
ATOM   1171  HB2 LEU P 108      -1.389 -11.715  41.546  0.00  0.00      PROA  
ATOM   1172  HB3 LEU P 108      -0.823 -11.180  43.040  0.00  0.00      PROA  
ATOM   1173  CG  LEU P 108       0.552 -10.919  41.282  0.00  0.00      PROA  
ATOM   1174  HG  LEU P 108       1.001 -11.642  40.600  0.00  0.00      PROA  
ATOM   1175  CD1 LEU P 108      -0.271  -9.925  40.483  0.00  0.00      PROA  
ATOM   1176 HD11 LEU P 108      -0.922  -9.300  41.093  0.00  0.00      PROA  
ATOM   1177 HD12 LEU P 108       0.409  -9.215  40.012  0.00  0.00      PROA  
ATOM   1178 HD13 LEU P 108      -0.953 -10.461  39.823  0.00  0.00      PROA  
ATOM   1179  CD2 LEU P 108       1.569 -10.167  42.187  0.00  0.00      PROA  
ATOM   1180 HD21 LEU P 108       2.310 -10.825  42.642  0.00  0.00      PROA  
ATOM   1181 HD22 LEU P 108       2.108  -9.608  41.423  0.00  0.00      PROA  
ATOM   1182 HD23 LEU P 108       1.084  -9.567  42.957  0.00  0.00      PROA  
ATOM   1183  C   LEU P 108      -0.036 -13.226  44.078  0.00  0.00      PROA  
ATOM   1184  O   LEU P 108       0.922 -13.214  44.803  0.00  0.00      PROA  
ATOM   1185  N   LYS P 109      -1.269 -13.498  44.529  0.00  0.00      PROA  
ATOM   1186  H   LYS P 109      -2.013 -13.531  43.847  0.00  0.00      PROA  
ATOM   1187  CA  LYS P 109      -1.543 -13.788  45.945  0.00  0.00      PROA  
ATOM   1188  HA  LYS P 109      -1.180 -12.939  46.523  0.00  0.00      PROA  
ATOM   1189  CB  LYS P 109      -3.044 -14.052  46.196  0.00  0.00      PROA  
ATOM   1190  HB2 LYS P 109      -3.426 -14.759  45.459  0.00  0.00      PROA  
ATOM   1191  HB3 LYS P 109      -3.202 -14.488  47.182  0.00  0.00      PROA  
ATOM   1192  CG  LYS P 109      -3.870 -12.780  46.206  0.00  0.00      PROA  
ATOM   1193  HG2 LYS P 109      -3.585 -12.208  47.089  0.00  0.00      PROA  
ATOM   1194  HG3 LYS P 109      -3.597 -12.143  45.365  0.00  0.00      PROA  
ATOM   1195  CD  LYS P 109      -5.316 -13.177  46.019  0.00  0.00      PROA  
ATOM   1196  HD2 LYS P 109      -5.986 -12.319  45.952  0.00  0.00      PROA  
ATOM   1197  HD3 LYS P 109      -5.413 -13.708  45.072  0.00  0.00      PROA  
ATOM   1198  CE  LYS P 109      -5.870 -14.080  47.073  0.00  0.00      PROA  
ATOM   1199  HE2 LYS P 109      -5.316 -15.018  47.124  0.00  0.00      PROA  
ATOM   1200  HE3 LYS P 109      -5.716 -13.556  48.016  0.00  0.00      PROA  
ATOM   1201  NZ  LYS P 109      -7.279 -14.326  46.759  0.00  0.00      PROA  
ATOM   1202  HZ1 LYS P 109      -7.382 -14.694  45.824  0.00  0.00      PROA  
ATOM   1203  HZ2 LYS P 109      -7.644 -14.863  47.533  0.00  0.00      PROA  
ATOM   1204  HZ3 LYS P 109      -7.753 -13.441  46.659  0.00  0.00      PROA  
ATOM   1205  C   LYS P 109      -0.781 -15.057  46.506  0.00  0.00      PROA  
ATOM   1206  O   LYS P 109      -0.146 -14.967  47.536  0.00  0.00      PROA  
ATOM   1207  N   GLU P 110      -0.729 -16.090  45.751  0.00  0.00      PROA  
ATOM   1208  H   GLU P 110      -1.354 -16.087  44.957  0.00  0.00      PROA  
ATOM   1209  CA  GLU P 110       0.207 -17.236  46.036  0.00  0.00      PROA  
ATOM   1210  HA  GLU P 110       0.299 -17.452  47.100  0.00  0.00      PROA  
ATOM   1211  CB  GLU P 110      -0.434 -18.460  45.408  0.00  0.00      PROA  
ATOM   1212  HB2 GLU P 110      -0.577 -18.354  44.333  0.00  0.00      PROA  
ATOM   1213  HB3 GLU P 110       0.280 -19.262  45.595  0.00  0.00      PROA  
ATOM   1214  CG  GLU P 110      -1.833 -18.789  46.068  0.00  0.00      PROA  
ATOM   1215  HG2 GLU P 110      -1.871 -18.517  47.123  0.00  0.00      PROA  
ATOM   1216  HG3 GLU P 110      -2.680 -18.280  45.608  0.00  0.00      PROA  
ATOM   1217  CD  GLU P 110      -2.111 -20.299  45.925  0.00  0.00      PROA  
ATOM   1218  OE1 GLU P 110      -2.601 -20.928  46.851  0.00  0.00      PROA  
ATOM   1219  OE2 GLU P 110      -1.708 -20.926  44.852  0.00  0.00      PROA  
ATOM   1220  C   GLU P 110       1.664 -17.064  45.531  0.00  0.00      PROA  
ATOM   1221  O   GLU P 110       2.373 -18.067  45.553  0.00  0.00      PROA  
ATOM   1222  N   LYS P 111       2.026 -15.889  45.077  0.00  0.00      PROA  
ATOM   1223  H   LYS P 111       1.286 -15.203  45.060  0.00  0.00      PROA  
ATOM   1224  CA  LYS P 111       3.412 -15.467  44.609  0.00  0.00      PROA  
ATOM   1225  HA  LYS P 111       3.338 -14.472  44.171  0.00  0.00      PROA  
ATOM   1226  CB  LYS P 111       4.260 -15.247  45.848  0.00  0.00      PROA  
ATOM   1227  HB2 LYS P 111       5.161 -14.711  45.549  0.00  0.00      PROA  
ATOM   1228  HB3 LYS P 111       3.603 -14.571  46.396  0.00  0.00      PROA  
ATOM   1229  CG  LYS P 111       4.694 -16.488  46.617  0.00  0.00      PROA  
ATOM   1230  HG2 LYS P 111       3.843 -16.718  47.258  0.00  0.00      PROA  
ATOM   1231  HG3 LYS P 111       5.020 -17.234  45.893  0.00  0.00      PROA  
ATOM   1232  CD  LYS P 111       5.806 -16.219  47.510  0.00  0.00      PROA  
ATOM   1233  HD2 LYS P 111       5.916 -17.119  48.115  0.00  0.00      PROA  
ATOM   1234  HD3 LYS P 111       6.685 -16.182  46.866  0.00  0.00      PROA  
ATOM   1235  CE  LYS P 111       5.652 -14.995  48.484  0.00  0.00      PROA  
ATOM   1236  HE2 LYS P 111       5.718 -14.118  47.840  0.00  0.00      PROA  
ATOM   1237  HE3 LYS P 111       4.662 -14.881  48.926  0.00  0.00      PROA  
ATOM   1238  NZ  LYS P 111       6.702 -14.898  49.526  0.00  0.00      PROA  
ATOM   1239  HZ1 LYS P 111       6.708 -15.760  50.053  0.00  0.00      PROA  
ATOM   1240  HZ2 LYS P 111       7.619 -14.828  49.109  0.00  0.00      PROA  
ATOM   1241  HZ3 LYS P 111       6.499 -14.141  50.162  0.00  0.00      PROA  
ATOM   1242  C   LYS P 111       4.136 -16.361  43.551  0.00  0.00      PROA  
ATOM   1243  O   LYS P 111       5.371 -16.258  43.555  0.00  0.00      PROA  
ATOM   1244  N   ARG P 112       3.312 -17.060  42.698  0.00  0.00      PROA  
ATOM   1245  H   ARG P 112       2.326 -16.890  42.833  0.00  0.00      PROA  
ATOM   1246  CA  ARG P 112       3.763 -18.015  41.723  0.00  0.00      PROA  
ATOM   1247  HA  ARG P 112       4.613 -18.590  42.090  0.00  0.00      PROA  
ATOM   1248  CB  ARG P 112       2.600 -18.930  41.266  0.00  0.00      PROA  
ATOM   1249  HB2 ARG P 112       1.709 -18.315  41.140  0.00  0.00      PROA  
ATOM   1250  HB3 ARG P 112       2.823 -19.253  40.249  0.00  0.00      PROA  
ATOM   1251  CG  ARG P 112       2.364 -20.171  42.274  0.00  0.00      PROA  
ATOM   1252  HG2 ARG P 112       3.268 -20.780  42.297  0.00  0.00      PROA  
ATOM   1253  HG3 ARG P 112       2.115 -19.845  43.284  0.00  0.00      PROA  
ATOM   1254  CD  ARG P 112       1.184 -21.093  41.846  0.00  0.00      PROA  
ATOM   1255  HD2 ARG P 112       0.466 -20.479  41.301  0.00  0.00      PROA  
ATOM   1256  HD3 ARG P 112       1.496 -21.891  41.173  0.00  0.00      PROA  
ATOM   1257  NE  ARG P 112       0.415 -21.631  42.968  0.00  0.00      PROA  
ATOM   1258  HE  ARG P 112      -0.309 -21.108  43.440  0.00  0.00      PROA  
ATOM   1259  CZ  ARG P 112       0.496 -22.806  43.489  0.00  0.00      PROA  
ATOM   1260  NH1 ARG P 112       1.306 -23.749  43.187  0.00  0.00      PROA  
ATOM   1261 HH11 ARG P 112       2.125 -23.672  42.602  0.00  0.00      PROA  
ATOM   1262 HH12 ARG P 112       1.178 -24.608  43.703  0.00  0.00      PROA  
ATOM   1263  NH2 ARG P 112      -0.240 -23.150  44.431  0.00  0.00      PROA  
ATOM   1264 HH21 ARG P 112      -0.978 -22.554  44.779  0.00  0.00      PROA  
ATOM   1265 HH22 ARG P 112      -0.074 -24.059  44.837  0.00  0.00      PROA  
ATOM   1266  C   ARG P 112       4.197 -17.292  40.476  0.00  0.00      PROA  
ATOM   1267  O   ARG P 112       3.667 -16.230  40.121  0.00  0.00      PROA  
ATOM   1268  N   GLY P 113       5.179 -17.821  39.740  0.00  0.00      PROA  
ATOM   1269  H   GLY P 113       5.691 -18.621  40.085  0.00  0.00      PROA  
ATOM   1270  CA  GLY P 113       5.680 -17.182  38.538  0.00  0.00      PROA  
ATOM   1271  HA2 GLY P 113       5.016 -17.427  37.709  0.00  0.00      PROA  
ATOM   1272  HA3 GLY P 113       5.632 -16.101  38.670  0.00  0.00      PROA  
ATOM   1273  C   GLY P 113       7.131 -17.380  38.228  0.00  0.00      PROA  
ATOM   1274  O   GLY P 113       7.941 -17.272  39.143  0.00  0.00      PROA  
ATOM   1275  N   LEU P 114       7.406 -17.600  36.930  0.00  0.00      PROA  
ATOM   1276  H   LEU P 114       6.617 -17.709  36.309  0.00  0.00      PROA  
ATOM   1277  CA  LEU P 114       8.749 -17.836  36.366  0.00  0.00      PROA  
ATOM   1278  HA  LEU P 114       9.340 -18.298  37.157  0.00  0.00      PROA  
ATOM   1279  CB  LEU P 114       8.683 -18.774  35.148  0.00  0.00      PROA  
ATOM   1280  HB2 LEU P 114       8.152 -18.215  34.377  0.00  0.00      PROA  
ATOM   1281  HB3 LEU P 114       9.715 -18.899  34.823  0.00  0.00      PROA  
ATOM   1282  CG  LEU P 114       8.096 -20.158  35.364  0.00  0.00      PROA  
ATOM   1283  HG  LEU P 114       7.233 -20.172  36.030  0.00  0.00      PROA  
ATOM   1284  CD1 LEU P 114       7.578 -20.727  34.020  0.00  0.00      PROA  
ATOM   1285 HD11 LEU P 114       8.397 -21.146  33.435  0.00  0.00      PROA  
ATOM   1286 HD12 LEU P 114       6.918 -21.573  34.211  0.00  0.00      PROA  
ATOM   1287 HD13 LEU P 114       7.122 -19.885  33.501  0.00  0.00      PROA  
ATOM   1288  CD2 LEU P 114       8.989 -21.100  36.081  0.00  0.00      PROA  
ATOM   1289 HD21 LEU P 114       9.761 -21.323  35.344  0.00  0.00      PROA  
ATOM   1290 HD22 LEU P 114       9.454 -20.586  36.922  0.00  0.00      PROA  
ATOM   1291 HD23 LEU P 114       8.459 -21.952  36.507  0.00  0.00      PROA  
ATOM   1292  C   LEU P 114       9.475 -16.541  35.946  0.00  0.00      PROA  
ATOM   1293  O   LEU P 114      10.519 -16.617  35.349  0.00  0.00      PROA  
ATOM   1294  N   SER P 115       8.917 -15.356  36.351  0.00  0.00      PROA  
ATOM   1295  H   SER P 115       8.037 -15.361  36.848  0.00  0.00      PROA  
ATOM   1296  CA  SER P 115       9.465 -14.028  35.988  0.00  0.00      PROA  
ATOM   1297  HA  SER P 115      10.491 -13.987  36.353  0.00  0.00      PROA  
ATOM   1298  CB  SER P 115       9.384 -13.766  34.433  0.00  0.00      PROA  
ATOM   1299  HB2 SER P 115       9.898 -14.536  33.857  0.00  0.00      PROA  
ATOM   1300  HB3 SER P 115       8.370 -13.759  34.032  0.00  0.00      PROA  
ATOM   1301  OG  SER P 115       9.995 -12.465  34.177  0.00  0.00      PROA  
ATOM   1302  HG  SER P 115      10.836 -12.428  34.639  0.00  0.00      PROA  
ATOM   1303  C   SER P 115       8.627 -12.931  36.639  0.00  0.00      PROA  
ATOM   1304  O   SER P 115       7.366 -12.890  36.489  0.00  0.00      PROA  
ATOM   1305  N   GLY P 116       9.250 -12.051  37.401  0.00  0.00      PROA  
ATOM   1306  H   GLY P 116      10.254 -12.032  37.510  0.00  0.00      PROA  
ATOM   1307  CA  GLY P 116       8.702 -10.790  37.972  0.00  0.00      PROA  
ATOM   1308  HA2 GLY P 116       8.916  -9.944  37.320  0.00  0.00      PROA  
ATOM   1309  HA3 GLY P 116       7.612 -10.771  37.952  0.00  0.00      PROA  
ATOM   1310  C   GLY P 116       9.038 -10.478  39.433  0.00  0.00      PROA  
ATOM   1311  O   GLY P 116       9.180 -11.390  40.269  0.00  0.00      PROA  
ATOM   1312  N   LYS P 117       9.134  -9.197  39.779  0.00  0.00      PROA  
ATOM   1313  H   LYS P 117       9.118  -8.481  39.067  0.00  0.00      PROA  
ATOM   1314  CA  LYS P 117       9.083  -8.698  41.179  0.00  0.00      PROA  
ATOM   1315  HA  LYS P 117       9.048  -9.550  41.857  0.00  0.00      PROA  
ATOM   1316  CB  LYS P 117      10.408  -7.930  41.495  0.00  0.00      PROA  
ATOM   1317  HB2 LYS P 117      10.741  -7.319  40.656  0.00  0.00      PROA  
ATOM   1318  HB3 LYS P 117      10.225  -7.213  42.295  0.00  0.00      PROA  
ATOM   1319  CG  LYS P 117      11.689  -8.690  41.854  0.00  0.00      PROA  
ATOM   1320  HG2 LYS P 117      11.513  -9.111  42.844  0.00  0.00      PROA  
ATOM   1321  HG3 LYS P 117      11.805  -9.482  41.114  0.00  0.00      PROA  
ATOM   1322  CD  LYS P 117      13.017  -7.839  41.951  0.00  0.00      PROA  
ATOM   1323  HD2 LYS P 117      13.189  -7.192  41.091  0.00  0.00      PROA  
ATOM   1324  HD3 LYS P 117      12.992  -7.208  42.840  0.00  0.00      PROA  
ATOM   1325  CE  LYS P 117      14.134  -8.856  42.152  0.00  0.00      PROA  
ATOM   1326  HE2 LYS P 117      14.099  -9.414  43.088  0.00  0.00      PROA  
ATOM   1327  HE3 LYS P 117      14.046  -9.592  41.352  0.00  0.00      PROA  
ATOM   1328  NZ  LYS P 117      15.463  -8.138  41.974  0.00  0.00      PROA  
ATOM   1329  HZ1 LYS P 117      15.343  -7.769  41.042  0.00  0.00      PROA  
ATOM   1330  HZ2 LYS P 117      15.643  -7.323  42.542  0.00  0.00      PROA  
ATOM   1331  HZ3 LYS P 117      16.288  -8.718  42.026  0.00  0.00      PROA  
ATOM   1332  C   LYS P 117       7.773  -7.958  41.418  0.00  0.00      PROA  
ATOM   1333  O   LYS P 117       7.205  -7.402  40.449  0.00  0.00      PROA  
ATOM   1334  N   TYR P 118       7.240  -7.894  42.617  0.00  0.00      PROA  
ATOM   1335  H   TYR P 118       7.694  -8.390  43.371  0.00  0.00      PROA  
ATOM   1336  CA  TYR P 118       5.917  -7.318  42.874  0.00  0.00      PROA  
ATOM   1337  HA  TYR P 118       5.608  -6.723  42.015  0.00  0.00      PROA  
ATOM   1338  CB  TYR P 118       4.966  -8.463  42.896  0.00  0.00      PROA  
ATOM   1339  HB2 TYR P 118       3.960  -8.245  42.538  0.00  0.00      PROA  
ATOM   1340  HB3 TYR P 118       5.344  -9.153  42.142  0.00  0.00      PROA  
ATOM   1341  CG  TYR P 118       4.978  -9.258  44.203  0.00  0.00      PROA  
ATOM   1342  CD1 TYR P 118       5.802 -10.362  44.323  0.00  0.00      PROA  
ATOM   1343  HD1 TYR P 118       6.490 -10.644  43.540  0.00  0.00      PROA  
ATOM   1344  CE1 TYR P 118       5.666 -11.222  45.493  0.00  0.00      PROA  
ATOM   1345  HE1 TYR P 118       6.268 -12.116  45.570  0.00  0.00      PROA  
ATOM   1346  CZ  TYR P 118       4.713 -10.900  46.458  0.00  0.00      PROA  
ATOM   1347  OH  TYR P 118       4.501 -11.811  47.443  0.00  0.00      PROA  
ATOM   1348  HH  TYR P 118       3.560 -12.001  47.408  0.00  0.00      PROA  
ATOM   1349  CE2 TYR P 118       3.813  -9.838  46.215  0.00  0.00      PROA  
ATOM   1350  HE2 TYR P 118       3.049  -9.757  46.974  0.00  0.00      PROA  
ATOM   1351  CD2 TYR P 118       3.982  -9.023  45.101  0.00  0.00      PROA  
ATOM   1352  HD2 TYR P 118       3.411  -8.122  44.932  0.00  0.00      PROA  
ATOM   1353  C   TYR P 118       5.884  -6.437  44.170  0.00  0.00      PROA  
ATOM   1354  O   TYR P 118       6.676  -6.483  45.100  0.00  0.00      PROA  
ATOM   1355  N   GLN P 119       4.923  -5.486  44.081  0.00  0.00      PROA  
ATOM   1356  H   GLN P 119       4.306  -5.454  43.282  0.00  0.00      PROA  
ATOM   1357  CA  GLN P 119       4.707  -4.528  45.123  0.00  0.00      PROA  
ATOM   1358  HA  GLN P 119       4.949  -5.001  46.075  0.00  0.00      PROA  
ATOM   1359  CB  GLN P 119       5.475  -3.268  44.859  0.00  0.00      PROA  
ATOM   1360  HB2 GLN P 119       6.402  -3.548  44.359  0.00  0.00      PROA  
ATOM   1361  HB3 GLN P 119       4.884  -2.811  44.065  0.00  0.00      PROA  
ATOM   1362  CG  GLN P 119       5.691  -2.276  46.057  0.00  0.00      PROA  
ATOM   1363  HG2 GLN P 119       6.187  -1.402  45.632  0.00  0.00      PROA  
ATOM   1364  HG3 GLN P 119       4.723  -2.048  46.502  0.00  0.00      PROA  
ATOM   1365  CD  GLN P 119       6.597  -2.888  47.151  0.00  0.00      PROA  
ATOM   1366  OE1 GLN P 119       6.082  -3.605  48.011  0.00  0.00      PROA  
ATOM   1367  NE2 GLN P 119       7.859  -2.600  47.147  0.00  0.00      PROA  
ATOM   1368 HE21 GLN P 119       8.419  -2.816  47.959  0.00  0.00      PROA  
ATOM   1369 HE22 GLN P 119       8.165  -1.956  46.432  0.00  0.00      PROA  
ATOM   1370  C   GLN P 119       3.198  -4.277  45.293  0.00  0.00      PROA  
ATOM   1371  O   GLN P 119       2.361  -4.375  44.452  0.00  0.00      PROA  
ATOM   1372  N   THR P 120       2.814  -4.023  46.541  0.00  0.00      PROA  
ATOM   1373  H   THR P 120       3.505  -4.038  47.277  0.00  0.00      PROA  
ATOM   1374  CA  THR P 120       1.425  -3.851  47.008  0.00  0.00      PROA  
ATOM   1375  HA  THR P 120       0.915  -3.348  46.187  0.00  0.00      PROA  
ATOM   1376  CB  THR P 120       0.746  -5.229  47.135  0.00  0.00      PROA  
ATOM   1377  HB  THR P 120       0.649  -5.746  46.180  0.00  0.00      PROA  
ATOM   1378  CG2 THR P 120       1.580  -6.141  48.019  0.00  0.00      PROA  
ATOM   1379 HG21 THR P 120       1.041  -7.088  48.044  0.00  0.00      PROA  
ATOM   1380 HG22 THR P 120       2.586  -6.323  47.642  0.00  0.00      PROA  
ATOM   1381 HG23 THR P 120       1.521  -5.672  49.001  0.00  0.00      PROA  
ATOM   1382  OG1 THR P 120      -0.515  -5.252  47.689  0.00  0.00      PROA  
ATOM   1383  HG1 THR P 120      -1.052  -4.893  46.979  0.00  0.00      PROA  
ATOM   1384  C   THR P 120       1.284  -3.095  48.285  0.00  0.00      PROA  
ATOM   1385  O   THR P 120       2.227  -2.986  49.082  0.00  0.00      PROA  
ATOM   1386  N   SER P 121       0.049  -2.583  48.578  0.00  0.00      PROA  
ATOM   1387  H   SER P 121      -0.574  -2.605  47.783  0.00  0.00      PROA  
ATOM   1388  CA  SER P 121      -0.483  -2.016  49.859  0.00  0.00      PROA  
ATOM   1389  HA  SER P 121      -0.137  -2.688  50.645  0.00  0.00      PROA  
ATOM   1390  CB  SER P 121       0.020  -0.643  50.075  0.00  0.00      PROA  
ATOM   1391  HB2 SER P 121       1.089  -0.756  49.891  0.00  0.00      PROA  
ATOM   1392  HB3 SER P 121      -0.507  -0.163  49.251  0.00  0.00      PROA  
ATOM   1393  OG  SER P 121      -0.255  -0.072  51.296  0.00  0.00      PROA  
ATOM   1394  HG  SER P 121       0.477  -0.172  51.909  0.00  0.00      PROA  
ATOM   1395  C   SER P 121      -2.022  -2.160  49.849  0.00  0.00      PROA  
ATOM   1396  O   SER P 121      -2.550  -2.241  48.802  0.00  0.00      PROA  
ATOM   1397  N   SER P 122      -2.650  -2.207  51.020  0.00  0.00      PROA  
ATOM   1398  H   SER P 122      -2.048  -2.045  51.815  0.00  0.00      PROA  
ATOM   1399  CA  SER P 122      -4.117  -2.066  51.216  0.00  0.00      PROA  
ATOM   1400  HA  SER P 122      -4.419  -1.620  50.269  0.00  0.00      PROA  
ATOM   1401  CB  SER P 122      -4.821  -3.466  51.432  0.00  0.00      PROA  
ATOM   1402  HB2 SER P 122      -5.902  -3.344  51.508  0.00  0.00      PROA  
ATOM   1403  HB3 SER P 122      -4.515  -4.159  50.648  0.00  0.00      PROA  
ATOM   1404  OG  SER P 122      -4.237  -3.963  52.716  0.00  0.00      PROA  
ATOM   1405  HG  SER P 122      -3.424  -4.454  52.581  0.00  0.00      PROA  
ATOM   1406  C   SER P 122      -4.502  -1.047  52.245  0.00  0.00      PROA  
ATOM   1407  O   SER P 122      -3.677  -0.733  53.147  0.00  0.00      PROA  
ATOM   1408  N   LYS P 123      -5.709  -0.462  52.080  0.00  0.00      PROA  
ATOM   1409  H   LYS P 123      -6.201  -0.728  51.239  0.00  0.00      PROA  
ATOM   1410  CA  LYS P 123      -6.343   0.470  53.013  0.00  0.00      PROA  
ATOM   1411  HA  LYS P 123      -5.769   0.467  53.939  0.00  0.00      PROA  
ATOM   1412  CB  LYS P 123      -6.299   1.927  52.421  0.00  0.00      PROA  
ATOM   1413  HB2 LYS P 123      -6.829   1.921  51.469  0.00  0.00      PROA  
ATOM   1414  HB3 LYS P 123      -6.912   2.630  52.985  0.00  0.00      PROA  
ATOM   1415  CG  LYS P 123      -4.820   2.451  52.394  0.00  0.00      PROA  
ATOM   1416  HG2 LYS P 123      -4.432   2.352  53.408  0.00  0.00      PROA  
ATOM   1417  HG3 LYS P 123      -4.238   1.842  51.702  0.00  0.00      PROA  
ATOM   1418  CD  LYS P 123      -4.816   3.931  52.001  0.00  0.00      PROA  
ATOM   1419  HD2 LYS P 123      -5.309   3.951  51.029  0.00  0.00      PROA  
ATOM   1420  HD3 LYS P 123      -5.340   4.500  52.768  0.00  0.00      PROA  
ATOM   1421  CE  LYS P 123      -3.366   4.375  51.872  0.00  0.00      PROA  
ATOM   1422  HE2 LYS P 123      -2.934   3.602  51.237  0.00  0.00      PROA  
ATOM   1423  HE3 LYS P 123      -3.429   5.389  51.478  0.00  0.00      PROA  
ATOM   1424  NZ  LYS P 123      -2.624   4.480  53.110  0.00  0.00      PROA  
ATOM   1425  HZ1 LYS P 123      -2.231   3.597  53.402  0.00  0.00      PROA  
ATOM   1426  HZ2 LYS P 123      -1.829   5.079  52.938  0.00  0.00      PROA  
ATOM   1427  HZ3 LYS P 123      -3.147   4.873  53.879  0.00  0.00      PROA  
ATOM   1428  C   LYS P 123      -7.790   0.162  53.448  0.00  0.00      PROA  
ATOM   1429  O   LYS P 123      -8.507  -0.279  52.573  0.00  0.00      PROA  
ATOM   1430  N   LEU P 124      -8.121   0.602  54.637  0.00  0.00      PROA  
ATOM   1431  H   LEU P 124      -7.306   0.826  55.188  0.00  0.00      PROA  
ATOM   1432  CA  LEU P 124      -9.499   0.474  55.187  0.00  0.00      PROA  
ATOM   1433  HA  LEU P 124     -10.168   0.309  54.343  0.00  0.00      PROA  
ATOM   1434  CB  LEU P 124      -9.586  -0.691  56.169  0.00  0.00      PROA  
ATOM   1435  HB2 LEU P 124      -8.875  -1.364  55.691  0.00  0.00      PROA  
ATOM   1436  HB3 LEU P 124      -9.228  -0.419  57.162  0.00  0.00      PROA  
ATOM   1437  CG  LEU P 124     -11.012  -1.327  56.317  0.00  0.00      PROA  
ATOM   1438  HG  LEU P 124     -11.531  -1.097  55.387  0.00  0.00      PROA  
ATOM   1439  CD1 LEU P 124     -10.801  -2.799  56.636  0.00  0.00      PROA  
ATOM   1440 HD11 LEU P 124     -10.501  -3.466  55.828  0.00  0.00      PROA  
ATOM   1441 HD12 LEU P 124      -9.921  -2.912  57.270  0.00  0.00      PROA  
ATOM   1442 HD13 LEU P 124     -11.630  -3.146  57.254  0.00  0.00      PROA  
ATOM   1443  CD2 LEU P 124     -11.819  -0.726  57.475  0.00  0.00      PROA  
ATOM   1444 HD21 LEU P 124     -12.849  -1.075  57.402  0.00  0.00      PROA  
ATOM   1445 HD22 LEU P 124     -11.285  -1.141  58.331  0.00  0.00      PROA  
ATOM   1446 HD23 LEU P 124     -11.733   0.359  57.526  0.00  0.00      PROA  
ATOM   1447  C   LEU P 124      -9.938   1.806  55.789  0.00  0.00      PROA  
ATOM   1448  O   LEU P 124      -9.255   2.459  56.599  0.00  0.00      PROA  
ATOM   1449  N   PHE P 125     -11.175   2.173  55.536  0.00  0.00      PROA  
ATOM   1450  H   PHE P 125     -11.713   1.549  54.951  0.00  0.00      PROA  
ATOM   1451  CA  PHE P 125     -11.889   3.337  55.846  0.00  0.00      PROA  
ATOM   1452  HA  PHE P 125     -11.279   3.889  56.561  0.00  0.00      PROA  
ATOM   1453  CB  PHE P 125     -12.121   4.265  54.610  0.00  0.00      PROA  
ATOM   1454  HB2 PHE P 125     -12.611   3.725  53.800  0.00  0.00      PROA  
ATOM   1455  HB3 PHE P 125     -12.521   5.219  54.951  0.00  0.00      PROA  
ATOM   1456  CG  PHE P 125     -10.757   4.619  54.033  0.00  0.00      PROA  
ATOM   1457  CD1 PHE P 125     -10.088   5.744  54.555  0.00  0.00      PROA  
ATOM   1458  HD1 PHE P 125     -10.581   6.426  55.232  0.00  0.00      PROA  
ATOM   1459  CE1 PHE P 125      -8.746   5.992  54.133  0.00  0.00      PROA  
ATOM   1460  HE1 PHE P 125      -8.261   6.862  54.550  0.00  0.00      PROA  
ATOM   1461  CZ  PHE P 125      -8.172   5.215  53.097  0.00  0.00      PROA  
ATOM   1462  HZ  PHE P 125      -7.150   5.430  52.823  0.00  0.00      PROA  
ATOM   1463  CE2 PHE P 125      -8.901   4.145  52.532  0.00  0.00      PROA  
ATOM   1464  HE2 PHE P 125      -8.504   3.519  51.746  0.00  0.00      PROA  
ATOM   1465  CD2 PHE P 125     -10.178   3.885  53.019  0.00  0.00      PROA  
ATOM   1466  HD2 PHE P 125     -10.756   3.021  52.726  0.00  0.00      PROA  
ATOM   1467  C   PHE P 125     -13.211   3.114  56.526  0.00  0.00      PROA  
ATOM   1468  O   PHE P 125     -13.880   2.211  56.098  0.00  0.00      PROA  
ATOM   1469  N   GLN P 126     -13.675   3.859  57.500  0.00  0.00      PROA  
ATOM   1470  H   GLN P 126     -13.017   4.604  57.681  0.00  0.00      PROA  
ATOM   1471  CA  GLN P 126     -14.845   3.615  58.385  0.00  0.00      PROA  
ATOM   1472  HA  GLN P 126     -15.212   2.589  58.375  0.00  0.00      PROA  
ATOM   1473  CB  GLN P 126     -14.448   4.004  59.813  0.00  0.00      PROA  
ATOM   1474  HB2 GLN P 126     -14.608   5.080  59.881  0.00  0.00      PROA  
ATOM   1475  HB3 GLN P 126     -15.170   3.639  60.543  0.00  0.00      PROA  
ATOM   1476  CG  GLN P 126     -13.089   3.564  60.328  0.00  0.00      PROA  
ATOM   1477  HG2 GLN P 126     -12.392   4.226  59.814  0.00  0.00      PROA  
ATOM   1478  HG3 GLN P 126     -12.966   3.775  61.390  0.00  0.00      PROA  
ATOM   1479  CD  GLN P 126     -12.695   2.117  59.997  0.00  0.00      PROA  
ATOM   1480  OE1 GLN P 126     -13.506   1.200  59.946  0.00  0.00      PROA  
ATOM   1481  NE2 GLN P 126     -11.408   1.845  60.003  0.00  0.00      PROA  
ATOM   1482 HE21 GLN P 126     -11.103   0.882  59.994  0.00  0.00      PROA  
ATOM   1483 HE22 GLN P 126     -10.740   2.600  59.943  0.00  0.00      PROA  
ATOM   1484  C   GLN P 126     -16.126   4.325  58.023  0.00  0.00      PROA  
ATOM   1485  O   GLN P 126     -17.205   3.934  58.475  0.00  0.00      PROA  
ATOM   1486  N   ASN P 127     -15.981   5.440  57.262  0.00  0.00      PROA  
ATOM   1487  H   ASN P 127     -15.075   5.536  56.824  0.00  0.00      PROA  
ATOM   1488  CA  ASN P 127     -17.037   6.213  56.599  0.00  0.00      PROA  
ATOM   1489  HA  ASN P 127     -17.926   5.619  56.810  0.00  0.00      PROA  
ATOM   1490  CB  ASN P 127     -17.246   7.630  57.085  0.00  0.00      PROA  
ATOM   1491  HB2 ASN P 127     -16.420   8.309  56.874  0.00  0.00      PROA  
ATOM   1492  HB3 ASN P 127     -18.142   7.908  56.529  0.00  0.00      PROA  
ATOM   1493  CG  ASN P 127     -17.740   7.667  58.525  0.00  0.00      PROA  
ATOM   1494  OD1 ASN P 127     -18.699   6.973  58.865  0.00  0.00      PROA  
ATOM   1495  ND2 ASN P 127     -17.171   8.471  59.395  0.00  0.00      PROA  
ATOM   1496 HD21 ASN P 127     -17.582   8.542  60.315  0.00  0.00      PROA  
ATOM   1497 HD22 ASN P 127     -16.306   8.944  59.175  0.00  0.00      PROA  
ATOM   1498  C   ASN P 127     -16.758   6.258  55.092  0.00  0.00      PROA  
ATOM   1499  O   ASN P 127     -15.587   6.162  54.742  0.00  0.00      PROA  
ATOM   1500  N   CYX P 128     -17.643   6.580  54.145  0.00  0.00      PROA  
ATOM   1501  H   CYX P 128     -18.604   6.771  54.387  0.00  0.00      PROA  
ATOM   1502  CA  CYX P 128     -17.370   6.701  52.688  0.00  0.00      PROA  
ATOM   1503  HA  CYX P 128     -16.839   5.804  52.369  0.00  0.00      PROA  
ATOM   1504  CB  CYX P 128     -18.628   6.907  51.893  0.00  0.00      PROA  
ATOM   1505  HB2 CYX P 128     -19.091   7.867  52.123  0.00  0.00      PROA  
ATOM   1506  HB3 CYX P 128     -18.465   6.932  50.816  0.00  0.00      PROA  
ATOM   1507  SG  CYX P 128     -19.711   5.502  52.159  0.00  0.00      PROA  
ATOM   1508  C   CYX P 128     -16.404   7.861  52.382  0.00  0.00      PROA  
ATOM   1509  O   CYX P 128     -15.718   7.883  51.335  0.00  0.00      PROA  
ATOM   1510  N   SER P 129     -16.525   8.931  53.216  0.00  0.00      PROA  
ATOM   1511  H   SER P 129     -17.236   8.863  53.930  0.00  0.00      PROA  
ATOM   1512  CA  SER P 129     -15.676  10.182  53.234  0.00  0.00      PROA  
ATOM   1513  HA  SER P 129     -16.012  10.893  53.989  0.00  0.00      PROA  
ATOM   1514  CB  SER P 129     -14.228   9.786  53.594  0.00  0.00      PROA  
ATOM   1515  HB2 SER P 129     -13.824   9.296  52.708  0.00  0.00      PROA  
ATOM   1516  HB3 SER P 129     -13.715  10.688  53.927  0.00  0.00      PROA  
ATOM   1517  OG  SER P 129     -14.186   8.991  54.719  0.00  0.00      PROA  
ATOM   1518  HG  SER P 129     -14.559   8.173  54.384  0.00  0.00      PROA  
ATOM   1519  C   SER P 129     -15.587  11.069  51.913  0.00  0.00      PROA  
ATOM   1520  O   SER P 129     -14.588  11.705  51.735  0.00  0.00      PROA  
ATOM   1521  N   GLU P 130     -16.542  11.047  50.996  0.00  0.00      PROA  
ATOM   1522  H   GLU P 130     -17.208  10.291  51.069  0.00  0.00      PROA  
ATOM   1523  CA  GLU P 130     -16.619  11.833  49.792  0.00  0.00      PROA  
ATOM   1524  HA  GLU P 130     -15.969  11.435  49.012  0.00  0.00      PROA  
ATOM   1525  CB  GLU P 130     -18.038  11.813  49.193  0.00  0.00      PROA  
ATOM   1526  HB2 GLU P 130     -18.226  10.771  48.934  0.00  0.00      PROA  
ATOM   1527  HB3 GLU P 130     -18.722  12.121  49.984  0.00  0.00      PROA  
ATOM   1528  CG  GLU P 130     -18.248  12.673  47.936  0.00  0.00      PROA  
ATOM   1529  HG2 GLU P 130     -19.175  12.377  47.444  0.00  0.00      PROA  
ATOM   1530  HG3 GLU P 130     -18.297  13.747  48.118  0.00  0.00      PROA  
ATOM   1531  CD  GLU P 130     -17.192  12.477  46.849  0.00  0.00      PROA  
ATOM   1532  OE1 GLU P 130     -16.716  13.510  46.338  0.00  0.00      PROA  
ATOM   1533  OE2 GLU P 130     -16.948  11.393  46.374  0.00  0.00      PROA  
ATOM   1534  C   GLU P 130     -16.265  13.361  49.942  0.00  0.00      PROA  
ATOM   1535  O   GLU P 130     -15.458  13.717  49.039  0.00  0.00      PROA  
ATOM   1536  N   LEU P 131     -16.566  14.151  50.953  0.00  0.00      PROA  
ATOM   1537  H   LEU P 131     -17.126  13.763  51.699  0.00  0.00      PROA  
ATOM   1538  CA  LEU P 131     -16.196  15.633  51.147  0.00  0.00      PROA  
ATOM   1539  HA  LEU P 131     -16.208  16.081  50.153  0.00  0.00      PROA  
ATOM   1540  CB  LEU P 131     -17.397  16.158  51.928  0.00  0.00      PROA  
ATOM   1541  HB2 LEU P 131     -17.864  15.279  52.371  0.00  0.00      PROA  
ATOM   1542  HB3 LEU P 131     -17.118  16.724  52.817  0.00  0.00      PROA  
ATOM   1543  CG  LEU P 131     -18.295  16.966  50.990  0.00  0.00      PROA  
ATOM   1544  HG  LEU P 131     -17.759  17.741  50.443  0.00  0.00      PROA  
ATOM   1545  CD1 LEU P 131     -19.002  16.261  49.836  0.00  0.00      PROA  
ATOM   1546 HD11 LEU P 131     -19.567  16.933  49.191  0.00  0.00      PROA  
ATOM   1547 HD12 LEU P 131     -18.312  15.917  49.065  0.00  0.00      PROA  
ATOM   1548 HD13 LEU P 131     -19.653  15.487  50.242  0.00  0.00      PROA  
ATOM   1549  CD2 LEU P 131     -19.389  17.595  51.837  0.00  0.00      PROA  
ATOM   1550 HD21 LEU P 131     -18.803  18.317  52.405  0.00  0.00      PROA  
ATOM   1551 HD22 LEU P 131     -19.995  18.278  51.242  0.00  0.00      PROA  
ATOM   1552 HD23 LEU P 131     -19.924  16.918  52.503  0.00  0.00      PROA  
ATOM   1553  C   LEU P 131     -14.947  15.848  51.844  0.00  0.00      PROA  
ATOM   1554  O   LEU P 131     -14.547  16.937  52.001  0.00  0.00      PROA  
ATOM   1555  N   PHE P 132     -14.183  14.751  52.083  0.00  0.00      PROA  
ATOM   1556  H   PHE P 132     -14.592  13.828  52.039  0.00  0.00      PROA  
ATOM   1557  CA  PHE P 132     -12.862  14.660  52.661  0.00  0.00      PROA  
ATOM   1558  HA  PHE P 132     -12.510  15.653  52.941  0.00  0.00      PROA  
ATOM   1559  CB  PHE P 132     -12.997  13.935  53.984  0.00  0.00      PROA  
ATOM   1560  HB2 PHE P 132     -13.367  12.918  53.858  0.00  0.00      PROA  
ATOM   1561  HB3 PHE P 132     -11.999  13.837  54.411  0.00  0.00      PROA  
ATOM   1562  CG  PHE P 132     -13.904  14.689  54.952  0.00  0.00      PROA  
ATOM   1563  CD1 PHE P 132     -15.083  14.114  55.407  0.00  0.00      PROA  
ATOM   1564  HD1 PHE P 132     -15.322  13.103  55.111  0.00  0.00      PROA  
ATOM   1565  CE1 PHE P 132     -15.954  14.737  56.320  0.00  0.00      PROA  
ATOM   1566  HE1 PHE P 132     -16.786  14.231  56.787  0.00  0.00      PROA  
ATOM   1567  CZ  PHE P 132     -15.711  16.060  56.686  0.00  0.00      PROA  
ATOM   1568  HZ  PHE P 132     -16.359  16.620  57.343  0.00  0.00      PROA  
ATOM   1569  CE2 PHE P 132     -14.497  16.657  56.290  0.00  0.00      PROA  
ATOM   1570  HE2 PHE P 132     -14.200  17.628  56.658  0.00  0.00      PROA  
ATOM   1571  CD2 PHE P 132     -13.621  15.952  55.426  0.00  0.00      PROA  
ATOM   1572  HD2 PHE P 132     -12.702  16.443  55.142  0.00  0.00      PROA  
ATOM   1573  C   PHE P 132     -11.771  13.889  51.871  0.00  0.00      PROA  
ATOM   1574  O   PHE P 132     -10.542  14.046  52.126  0.00  0.00      PROA  
ATOM   1575  N   LYS P 133     -12.327  13.064  50.973  0.00  0.00      PROA  
ATOM   1576  H   LYS P 133     -13.333  13.153  50.970  0.00  0.00      PROA  
ATOM   1577  CA  LYS P 133     -11.660  11.953  50.230  0.00  0.00      PROA  
ATOM   1578  HA  LYS P 133     -12.401  11.313  49.751  0.00  0.00      PROA  
ATOM   1579  CB  LYS P 133     -10.768  12.475  49.092  0.00  0.00      PROA  
ATOM   1580  HB2 LYS P 133     -10.075  13.133  49.615  0.00  0.00      PROA  
ATOM   1581  HB3 LYS P 133     -10.188  11.628  48.725  0.00  0.00      PROA  
ATOM   1582  CG  LYS P 133     -11.582  13.260  48.017  0.00  0.00      PROA  
ATOM   1583  HG2 LYS P 133     -12.074  14.150  48.409  0.00  0.00      PROA  
ATOM   1584  HG3 LYS P 133     -10.844  13.552  47.270  0.00  0.00      PROA  
ATOM   1585  CD  LYS P 133     -12.602  12.365  47.371  0.00  0.00      PROA  
ATOM   1586  HD2 LYS P 133     -12.192  11.393  47.097  0.00  0.00      PROA  
ATOM   1587  HD3 LYS P 133     -13.490  12.287  47.999  0.00  0.00      PROA  
ATOM   1588  CE  LYS P 133     -13.016  13.129  46.088  0.00  0.00      PROA  
ATOM   1589  HE2 LYS P 133     -12.971  14.206  46.250  0.00  0.00      PROA  
ATOM   1590  HE3 LYS P 133     -12.297  12.913  45.298  0.00  0.00      PROA  
ATOM   1591  NZ  LYS P 133     -14.376  12.715  45.575  0.00  0.00      PROA  
ATOM   1592  HZ1 LYS P 133     -14.393  11.708  45.496  0.00  0.00      PROA  
ATOM   1593  HZ2 LYS P 133     -15.167  13.084  46.084  0.00  0.00      PROA  
ATOM   1594  HZ3 LYS P 133     -14.571  12.964  44.616  0.00  0.00      PROA  
ATOM   1595  C   LYS P 133     -10.998  10.989  51.203  0.00  0.00      PROA  
ATOM   1596  O   LYS P 133     -11.375  10.910  52.367  0.00  0.00      PROA  
ATOM   1597  N   THR P 134     -10.067  10.108  50.746  0.00  0.00      PROA  
ATOM   1598  H   THR P 134      -9.799  10.211  49.777  0.00  0.00      PROA  
ATOM   1599  CA  THR P 134      -9.480   9.011  51.503  0.00  0.00      PROA  
ATOM   1600  HA  THR P 134      -9.686   8.971  52.573  0.00  0.00      PROA  
ATOM   1601  CB  THR P 134      -9.983   7.644  51.020  0.00  0.00      PROA  
ATOM   1602  HB  THR P 134      -9.457   6.872  51.582  0.00  0.00      PROA  
ATOM   1603  CG2 THR P 134     -11.480   7.577  51.337  0.00  0.00      PROA  
ATOM   1604 HG21 THR P 134     -11.776   6.573  51.033  0.00  0.00      PROA  
ATOM   1605 HG22 THR P 134     -11.534   7.819  52.399  0.00  0.00      PROA  
ATOM   1606 HG23 THR P 134     -12.096   8.257  50.748  0.00  0.00      PROA  
ATOM   1607  OG1 THR P 134      -9.792   7.318  49.744  0.00  0.00      PROA  
ATOM   1608  HG1 THR P 134      -8.927   6.900  49.729  0.00  0.00      PROA  
ATOM   1609  C   THR P 134      -7.973   9.267  51.464  0.00  0.00      PROA  
ATOM   1610  O   THR P 134      -7.517   9.946  50.508  0.00  0.00      PROA  
ATOM   1611  N   GLN P 135      -7.270   8.715  52.412  0.00  0.00      PROA  
ATOM   1612  H   GLN P 135      -7.773   8.250  53.155  0.00  0.00      PROA  
ATOM   1613  CA  GLN P 135      -5.806   8.727  52.590  0.00  0.00      PROA  
ATOM   1614  HA  GLN P 135      -5.502   9.770  52.680  0.00  0.00      PROA  
ATOM   1615  CB  GLN P 135      -5.407   8.137  53.919  0.00  0.00      PROA  
ATOM   1616  HB2 GLN P 135      -5.771   8.670  54.797  0.00  0.00      PROA  
ATOM   1617  HB3 GLN P 135      -5.743   7.103  54.001  0.00  0.00      PROA  
ATOM   1618  CG  GLN P 135      -3.873   8.148  54.086  0.00  0.00      PROA  
ATOM   1619  HG2 GLN P 135      -3.597   7.778  55.073  0.00  0.00      PROA  
ATOM   1620  HG3 GLN P 135      -3.397   7.415  53.435  0.00  0.00      PROA  
ATOM   1621  CD  GLN P 135      -3.192   9.515  53.891  0.00  0.00      PROA  
ATOM   1622  OE1 GLN P 135      -2.778   9.947  52.819  0.00  0.00      PROA  
ATOM   1623  NE2 GLN P 135      -2.937  10.233  54.908  0.00  0.00      PROA  
ATOM   1624 HE21 GLN P 135      -2.617  11.179  54.758  0.00  0.00      PROA  
ATOM   1625 HE22 GLN P 135      -3.149   9.948  55.854  0.00  0.00      PROA  
ATOM   1626  C   GLN P 135      -5.116   8.044  51.401  0.00  0.00      PROA  
ATOM   1627  O   GLN P 135      -5.405   6.869  51.151  0.00  0.00      PROA  
ATOM   1628  N   THR P 136      -4.250   8.755  50.746  0.00  0.00      PROA  
ATOM   1629  H   THR P 136      -4.269   9.742  50.959  0.00  0.00      PROA  
ATOM   1630  CA  THR P 136      -3.397   8.403  49.531  0.00  0.00      PROA  
ATOM   1631  HA  THR P 136      -4.125   8.092  48.782  0.00  0.00      PROA  
ATOM   1632  CB  THR P 136      -2.686   9.691  48.931  0.00  0.00      PROA  
ATOM   1633  HB  THR P 136      -3.530  10.306  48.621  0.00  0.00      PROA  
ATOM   1634  CG2 THR P 136      -1.688  10.482  49.792  0.00  0.00      PROA  
ATOM   1635 HG21 THR P 136      -2.143  11.081  50.580  0.00  0.00      PROA  
ATOM   1636 HG22 THR P 136      -1.043   9.796  50.341  0.00  0.00      PROA  
ATOM   1637 HG23 THR P 136      -0.998  11.072  49.189  0.00  0.00      PROA  
ATOM   1638  OG1 THR P 136      -1.966   9.437  47.683  0.00  0.00      PROA  
ATOM   1639  HG1 THR P 136      -2.606   9.092  47.057  0.00  0.00      PROA  
ATOM   1640  C   THR P 136      -2.379   7.266  49.792  0.00  0.00      PROA  
ATOM   1641  O   THR P 136      -1.947   6.868  50.859  0.00  0.00      PROA  
ATOM   1642  N   PHE P 137      -1.871   6.641  48.732  0.00  0.00      PROA  
ATOM   1643  H   PHE P 137      -2.172   6.906  47.805  0.00  0.00      PROA  
ATOM   1644  CA  PHE P 137      -0.740   5.666  48.740  0.00  0.00      PROA  
ATOM   1645  HA  PHE P 137      -0.762   5.143  49.696  0.00  0.00      PROA  
ATOM   1646  CB  PHE P 137      -0.937   4.429  47.799  0.00  0.00      PROA  
ATOM   1647  HB2 PHE P 137      -1.122   4.659  46.750  0.00  0.00      PROA  
ATOM   1648  HB3 PHE P 137      -0.061   3.780  47.801  0.00  0.00      PROA  
ATOM   1649  CG  PHE P 137      -2.091   3.564  48.279  0.00  0.00      PROA  
ATOM   1650  CD1 PHE P 137      -3.362   3.693  47.721  0.00  0.00      PROA  
ATOM   1651  HD1 PHE P 137      -3.634   4.504  47.061  0.00  0.00      PROA  
ATOM   1652  CE1 PHE P 137      -4.332   2.694  48.176  0.00  0.00      PROA  
ATOM   1653  HE1 PHE P 137      -5.365   2.820  47.887  0.00  0.00      PROA  
ATOM   1654  CZ  PHE P 137      -4.068   1.706  49.060  0.00  0.00      PROA  
ATOM   1655  HZ  PHE P 137      -4.770   0.979  49.440  0.00  0.00      PROA  
ATOM   1656  CE2 PHE P 137      -2.733   1.584  49.566  0.00  0.00      PROA  
ATOM   1657  HE2 PHE P 137      -2.491   0.738  50.193  0.00  0.00      PROA  
ATOM   1658  CD2 PHE P 137      -1.812   2.526  49.207  0.00  0.00      PROA  
ATOM   1659  HD2 PHE P 137      -0.815   2.213  49.481  0.00  0.00      PROA  
ATOM   1660  C   PHE P 137       0.660   6.339  48.583  0.00  0.00      PROA  
ATOM   1661  O   PHE P 137       1.680   5.753  48.692  0.00  0.00      PROA  
ATOM   1662  N   SER P 138       0.729   7.655  48.210  0.00  0.00      PROA  
ATOM   1663  H   SER P 138      -0.170   8.100  48.330  0.00  0.00      PROA  
ATOM   1664  CA  SER P 138       1.940   8.468  48.108  0.00  0.00      PROA  
ATOM   1665  HA  SER P 138       2.698   7.964  47.508  0.00  0.00      PROA  
ATOM   1666  CB  SER P 138       1.556   9.750  47.514  0.00  0.00      PROA  
ATOM   1667  HB2 SER P 138       1.056   9.661  46.549  0.00  0.00      PROA  
ATOM   1668  HB3 SER P 138       0.840  10.142  48.237  0.00  0.00      PROA  
ATOM   1669  OG  SER P 138       2.729  10.641  47.339  0.00  0.00      PROA  
ATOM   1670  HG  SER P 138       3.478  10.157  46.985  0.00  0.00      PROA  
ATOM   1671  C   SER P 138       2.466   8.694  49.548  0.00  0.00      PROA  
ATOM   1672  O   SER P 138       1.667   8.939  50.462  0.00  0.00      PROA  
ATOM   1673  N   GLY P 139       3.779   8.504  49.751  0.00  0.00      PROA  
ATOM   1674  H   GLY P 139       4.335   8.303  48.931  0.00  0.00      PROA  
ATOM   1675  CA  GLY P 139       4.384   8.349  51.073  0.00  0.00      PROA  
ATOM   1676  HA2 GLY P 139       4.194   9.185  51.746  0.00  0.00      PROA  
ATOM   1677  HA3 GLY P 139       3.998   7.412  51.474  0.00  0.00      PROA  
ATOM   1678  C   GLY P 139       5.881   8.188  51.091  0.00  0.00      PROA  
ATOM   1679  O   GLY P 139       6.541   8.386  50.065  0.00  0.00      PROA  
ATOM   1680  N   ASP P 140       6.407   7.721  52.214  0.00  0.00      PROA  
ATOM   1681  H   ASP P 140       5.712   7.439  52.890  0.00  0.00      PROA  
ATOM   1682  CA  ASP P 140       7.807   7.149  52.304  0.00  0.00      PROA  
ATOM   1683  HA  ASP P 140       8.388   7.898  51.766  0.00  0.00      PROA  
ATOM   1684  CB  ASP P 140       8.156   7.047  53.809  0.00  0.00      PROA  
ATOM   1685  HB2 ASP P 140       7.628   7.783  54.415  0.00  0.00      PROA  
ATOM   1686  HB3 ASP P 140       7.920   6.022  54.096  0.00  0.00      PROA  
ATOM   1687  CG  ASP P 140       9.645   7.248  54.032  0.00  0.00      PROA  
ATOM   1688  OD1 ASP P 140      10.457   7.371  53.076  0.00  0.00      PROA  
ATOM   1689  OD2 ASP P 140      10.039   7.386  55.185  0.00  0.00      PROA  
ATOM   1690  C   ASP P 140       8.007   5.757  51.461  0.00  0.00      PROA  
ATOM   1691  O   ASP P 140       7.027   4.978  51.293  0.00  0.00      PROA  
ATOM   1692  N   PHE P 141       9.244   5.354  51.027  0.00  0.00      PROA  
ATOM   1693  H   PHE P 141      10.023   5.989  51.128  0.00  0.00      PROA  
ATOM   1694  CA  PHE P 141       9.420   4.392  49.922  0.00  0.00      PROA  
ATOM   1695  HA  PHE P 141       8.553   4.485  49.267  0.00  0.00      PROA  
ATOM   1696  CB  PHE P 141      10.717   4.799  49.193  0.00  0.00      PROA  
ATOM   1697  HB2 PHE P 141      11.508   4.726  49.940  0.00  0.00      PROA  
ATOM   1698  HB3 PHE P 141      10.747   4.134  48.330  0.00  0.00      PROA  
ATOM   1699  CG  PHE P 141      10.934   6.244  48.763  0.00  0.00      PROA  
ATOM   1700  CD1 PHE P 141      12.236   6.823  48.793  0.00  0.00      PROA  
ATOM   1701  HD1 PHE P 141      13.048   6.191  49.123  0.00  0.00      PROA  
ATOM   1702  CE1 PHE P 141      12.384   8.196  48.546  0.00  0.00      PROA  
ATOM   1703  HE1 PHE P 141      13.340   8.670  48.712  0.00  0.00      PROA  
ATOM   1704  CZ  PHE P 141      11.280   8.959  48.202  0.00  0.00      PROA  
ATOM   1705  HZ  PHE P 141      11.447   9.999  47.964  0.00  0.00      PROA  
ATOM   1706  CE2 PHE P 141      10.023   8.401  48.092  0.00  0.00      PROA  
ATOM   1707  HE2 PHE P 141       9.206   9.005  47.727  0.00  0.00      PROA  
ATOM   1708  CD2 PHE P 141       9.836   7.039  48.385  0.00  0.00      PROA  
ATOM   1709  HD2 PHE P 141       8.838   6.628  48.348  0.00  0.00      PROA  
ATOM   1710  C   PHE P 141       9.443   2.919  50.399  0.00  0.00      PROA  
ATOM   1711  O   PHE P 141       9.470   2.663  51.580  0.00  0.00      PROA  
ATOM   1712  N   MET P 142       9.372   1.884  49.545  0.00  0.00      PROA  
ATOM   1713  H   MET P 142       9.448   2.108  48.563  0.00  0.00      PROA  
ATOM   1714  CA  MET P 142       9.391   0.464  49.868  0.00  0.00      PROA  
ATOM   1715  HA  MET P 142       9.969   0.403  50.789  0.00  0.00      PROA  
ATOM   1716  CB  MET P 142       7.893   0.096  50.030  0.00  0.00      PROA  
ATOM   1717  HB2 MET P 142       7.800  -0.957  50.296  0.00  0.00      PROA  
ATOM   1718  HB3 MET P 142       7.596   0.659  50.915  0.00  0.00      PROA  
ATOM   1719  CG  MET P 142       6.923   0.320  48.902  0.00  0.00      PROA  
ATOM   1720  HG2 MET P 142       6.660   1.371  48.787  0.00  0.00      PROA  
ATOM   1721  HG3 MET P 142       7.441  -0.067  48.024  0.00  0.00      PROA  
ATOM   1722  SD  MET P 142       5.380  -0.542  49.246  0.00  0.00      PROA  
ATOM   1723  CE  MET P 142       4.961  -0.059  50.968  0.00  0.00      PROA  
ATOM   1724  HE1 MET P 142       3.917  -0.356  51.070  0.00  0.00      PROA  
ATOM   1725  HE2 MET P 142       5.530  -0.493  51.790  0.00  0.00      PROA  
ATOM   1726  HE3 MET P 142       5.003   1.029  51.009  0.00  0.00      PROA  
ATOM   1727  C   MET P 142      10.177  -0.242  48.742  0.00  0.00      PROA  
ATOM   1728  O   MET P 142      10.157   0.192  47.643  0.00  0.00      PROA  
ATOM   1729  N   HIE P 143      10.835  -1.260  49.098  0.00  0.00      PROA  
ATOM   1730  H   HIE P 143      10.964  -1.493  50.072  0.00  0.00      PROA  
ATOM   1731  CA  HIE P 143      11.539  -2.127  48.126  0.00  0.00      PROA  
ATOM   1732  HA  HIE P 143      11.620  -1.572  47.191  0.00  0.00      PROA  
ATOM   1733  CB  HIE P 143      12.942  -2.402  48.690  0.00  0.00      PROA  
ATOM   1734  HB2 HIE P 143      13.173  -1.759  49.539  0.00  0.00      PROA  
ATOM   1735  HB3 HIE P 143      12.946  -3.415  49.092  0.00  0.00      PROA  
ATOM   1736  CG  HIE P 143      14.006  -2.406  47.614  0.00  0.00      PROA  
ATOM   1737  ND1 HIE P 143      13.804  -2.819  46.270  0.00  0.00      PROA  
ATOM   1738  CE1 HIE P 143      14.890  -2.583  45.624  0.00  0.00      PROA  
ATOM   1739  HE1 HIE P 143      15.159  -2.946  44.644  0.00  0.00      PROA  
ATOM   1740  NE2 HIE P 143      15.843  -2.153  46.502  0.00  0.00      PROA  
ATOM   1741  HE2 HIE P 143      16.821  -2.008  46.295  0.00  0.00      PROA  
ATOM   1742  CD2 HIE P 143      15.276  -2.068  47.731  0.00  0.00      PROA  
ATOM   1743  HD2 HIE P 143      15.665  -1.699  48.669  0.00  0.00      PROA  
ATOM   1744  C   HIE P 143      10.706  -3.380  47.756  0.00  0.00      PROA  
ATOM   1745  O   HIE P 143       9.935  -3.697  48.666  0.00  0.00      PROA  
ATOM   1746  N   ARG P 144      10.830  -3.982  46.568  0.00  0.00      PROA  
ATOM   1747  H   ARG P 144      11.510  -3.625  45.912  0.00  0.00      PROA  
ATOM   1748  CA  ARG P 144       9.935  -5.062  46.069  0.00  0.00      PROA  
ATOM   1749  HA  ARG P 144       8.882  -4.779  46.088  0.00  0.00      PROA  
ATOM   1750  CB  ARG P 144      10.271  -5.274  44.615  0.00  0.00      PROA  
ATOM   1751  HB2 ARG P 144      11.335  -5.062  44.508  0.00  0.00      PROA  
ATOM   1752  HB3 ARG P 144      10.184  -6.323  44.330  0.00  0.00      PROA  
ATOM   1753  CG  ARG P 144       9.454  -4.435  43.669  0.00  0.00      PROA  
ATOM   1754  HG2 ARG P 144       9.694  -4.599  42.618  0.00  0.00      PROA  
ATOM   1755  HG3 ARG P 144       8.420  -4.639  43.945  0.00  0.00      PROA  
ATOM   1756  CD  ARG P 144       9.744  -2.991  43.822  0.00  0.00      PROA  
ATOM   1757  HD2 ARG P 144       9.142  -2.448  43.093  0.00  0.00      PROA  
ATOM   1758  HD3 ARG P 144       9.392  -2.739  44.822  0.00  0.00      PROA  
ATOM   1759  NE  ARG P 144      11.191  -2.681  43.633  0.00  0.00      PROA  
ATOM   1760  HE  ARG P 144      11.825  -3.395  43.304  0.00  0.00      PROA  
ATOM   1761  CZ  ARG P 144      11.880  -1.608  43.806  0.00  0.00      PROA  
ATOM   1762  NH1 ARG P 144      11.360  -0.576  44.439  0.00  0.00      PROA  
ATOM   1763 HH11 ARG P 144      10.437  -0.612  44.848  0.00  0.00      PROA  
ATOM   1764 HH12 ARG P 144      11.862   0.283  44.262  0.00  0.00      PROA  
ATOM   1765  NH2 ARG P 144      13.038  -1.466  43.218  0.00  0.00      PROA  
ATOM   1766 HH21 ARG P 144      13.449  -2.240  42.717  0.00  0.00      PROA  
ATOM   1767 HH22 ARG P 144      13.605  -0.648  43.392  0.00  0.00      PROA  
ATOM   1768  C   ARG P 144      10.043  -6.368  46.855  0.00  0.00      PROA  
ATOM   1769  O   ARG P 144      10.935  -6.573  47.696  0.00  0.00      PROA  
ATOM   1770  N   LEU P 145       9.106  -7.300  46.518  0.00  0.00      PROA  
ATOM   1771  H   LEU P 145       8.357  -7.007  45.908  0.00  0.00      PROA  
ATOM   1772  CA  LEU P 145       9.172  -8.724  46.864  0.00  0.00      PROA  
ATOM   1773  HA  LEU P 145      10.079  -8.737  47.468  0.00  0.00      PROA  
ATOM   1774  CB  LEU P 145       7.928  -9.227  47.607  0.00  0.00      PROA  
ATOM   1775  HB2 LEU P 145       7.058  -9.113  46.961  0.00  0.00      PROA  
ATOM   1776  HB3 LEU P 145       8.034 -10.309  47.681  0.00  0.00      PROA  
ATOM   1777  CG  LEU P 145       7.666  -8.683  49.035  0.00  0.00      PROA  
ATOM   1778  HG  LEU P 145       7.596  -7.596  49.090  0.00  0.00      PROA  
ATOM   1779  CD1 LEU P 145       6.429  -9.369  49.586  0.00  0.00      PROA  
ATOM   1780 HD11 LEU P 145       5.930  -8.722  50.308  0.00  0.00      PROA  
ATOM   1781 HD12 LEU P 145       5.668  -9.554  48.828  0.00  0.00      PROA  
ATOM   1782 HD13 LEU P 145       6.776 -10.273  50.087  0.00  0.00      PROA  
ATOM   1783  CD2 LEU P 145       8.891  -8.910  49.842  0.00  0.00      PROA  
ATOM   1784 HD21 LEU P 145       8.857  -8.926  50.932  0.00  0.00      PROA  
ATOM   1785 HD22 LEU P 145       9.393  -9.819  49.511  0.00  0.00      PROA  
ATOM   1786 HD23 LEU P 145       9.507  -8.032  49.646  0.00  0.00      PROA  
ATOM   1787  C   LEU P 145       9.418  -9.525  45.582  0.00  0.00      PROA  
ATOM   1788  O   LEU P 145       8.955  -9.101  44.541  0.00  0.00      PROA  
ATOM   1789  N   PRO P 146      10.072 -10.674  45.668  0.00  0.00      PROA  
ATOM   1790  CD  PRO P 146      10.987 -11.156  46.748  0.00  0.00      PROA  
ATOM   1791  HD2 PRO P 146      10.417 -11.455  47.628  0.00  0.00      PROA  
ATOM   1792  HD3 PRO P 146      11.695 -10.400  47.086  0.00  0.00      PROA  
ATOM   1793  CG  PRO P 146      11.736 -12.286  46.205  0.00  0.00      PROA  
ATOM   1794  HG2 PRO P 146      11.426 -13.214  46.686  0.00  0.00      PROA  
ATOM   1795  HG3 PRO P 146      12.806 -12.121  46.324  0.00  0.00      PROA  
ATOM   1796  CB  PRO P 146      11.449 -12.347  44.700  0.00  0.00      PROA  
ATOM   1797  HB2 PRO P 146      11.415 -13.394  44.398  0.00  0.00      PROA  
ATOM   1798  HB3 PRO P 146      12.266 -11.838  44.188  0.00  0.00      PROA  
ATOM   1799  CA  PRO P 146      10.120 -11.607  44.538  0.00  0.00      PROA  
ATOM   1800  HA  PRO P 146      10.319 -10.972  43.675  0.00  0.00      PROA  
ATOM   1801  C   PRO P 146       9.009 -12.643  44.458  0.00  0.00      PROA  
ATOM   1802  O   PRO P 146       8.407 -13.101  45.460  0.00  0.00      PROA  
ATOM   1803  N   LEU P 147       8.733 -12.970  43.236  0.00  0.00      PROA  
ATOM   1804  H   LEU P 147       9.264 -12.480  42.530  0.00  0.00      PROA  
ATOM   1805  CA  LEU P 147       7.978 -14.211  42.896  0.00  0.00      PROA  
ATOM   1806  HA  LEU P 147       7.091 -14.312  43.520  0.00  0.00      PROA  
ATOM   1807  CB  LEU P 147       7.371 -14.188  41.460  0.00  0.00      PROA  
ATOM   1808  HB2 LEU P 147       8.261 -13.988  40.863  0.00  0.00      PROA  
ATOM   1809  HB3 LEU P 147       6.949 -15.182  41.312  0.00  0.00      PROA  
ATOM   1810  CG  LEU P 147       6.350 -13.081  41.232  0.00  0.00      PROA  
ATOM   1811  HG  LEU P 147       6.634 -12.072  41.530  0.00  0.00      PROA  
ATOM   1812  CD1 LEU P 147       6.030 -12.936  39.720  0.00  0.00      PROA  
ATOM   1813 HD11 LEU P 147       5.582 -11.951  39.584  0.00  0.00      PROA  
ATOM   1814 HD12 LEU P 147       6.959 -12.787  39.171  0.00  0.00      PROA  
ATOM   1815 HD13 LEU P 147       5.595 -13.854  39.326  0.00  0.00      PROA  
ATOM   1816  CD2 LEU P 147       5.039 -13.393  41.910  0.00  0.00      PROA  
ATOM   1817 HD21 LEU P 147       4.853 -14.457  41.762  0.00  0.00      PROA  
ATOM   1818 HD22 LEU P 147       5.133 -13.143  42.967  0.00  0.00      PROA  
ATOM   1819 HD23 LEU P 147       4.185 -12.884  41.463  0.00  0.00      PROA  
ATOM   1820  C   LEU P 147       8.788 -15.474  43.108  0.00  0.00      PROA  
ATOM   1821  O   LEU P 147      10.009 -15.412  43.096  0.00  0.00      PROA  
ATOM   1822  N   LEU P 148       8.074 -16.584  43.245  0.00  0.00      PROA  
ATOM   1823  H   LEU P 148       7.077 -16.523  43.093  0.00  0.00      PROA  
ATOM   1824  CA  LEU P 148       8.706 -17.727  43.791  0.00  0.00      PROA  
ATOM   1825  HA  LEU P 148       9.395 -17.404  44.572  0.00  0.00      PROA  
ATOM   1826  CB  LEU P 148       7.661 -18.576  44.451  0.00  0.00      PROA  
ATOM   1827  HB2 LEU P 148       6.901 -17.990  44.968  0.00  0.00      PROA  
ATOM   1828  HB3 LEU P 148       7.082 -19.097  43.689  0.00  0.00      PROA  
ATOM   1829  CG  LEU P 148       8.193 -19.657  45.438  0.00  0.00      PROA  
ATOM   1830  HG  LEU P 148       8.782 -20.454  44.984  0.00  0.00      PROA  
ATOM   1831  CD1 LEU P 148       9.040 -18.918  46.520  0.00  0.00      PROA  
ATOM   1832 HD11 LEU P 148       9.994 -18.726  46.027  0.00  0.00      PROA  
ATOM   1833 HD12 LEU P 148       8.593 -17.989  46.873  0.00  0.00      PROA  
ATOM   1834 HD13 LEU P 148       9.163 -19.606  47.356  0.00  0.00      PROA  
ATOM   1835  CD2 LEU P 148       6.949 -20.349  46.009  0.00  0.00      PROA  
ATOM   1836 HD21 LEU P 148       6.364 -20.811  45.214  0.00  0.00      PROA  
ATOM   1837 HD22 LEU P 148       7.148 -21.050  46.819  0.00  0.00      PROA  
ATOM   1838 HD23 LEU P 148       6.380 -19.548  46.480  0.00  0.00      PROA  
ATOM   1839  C   LEU P 148       9.683 -18.413  42.859  0.00  0.00      PROA  
ATOM   1840  O   LEU P 148      10.493 -19.209  43.346  0.00  0.00      PROA  
ATOM   1841  N   GLY P 149       9.660 -18.137  41.533  0.00  0.00      PROA  
ATOM   1842  H   GLY P 149       8.903 -17.588  41.153  0.00  0.00      PROA  
ATOM   1843  CA  GLY P 149      10.776 -18.530  40.668  0.00  0.00      PROA  
ATOM   1844  HA2 GLY P 149      11.470 -19.210  41.162  0.00  0.00      PROA  
ATOM   1845  HA3 GLY P 149      10.437 -19.045  39.769  0.00  0.00      PROA  
ATOM   1846  C   GLY P 149      11.530 -17.406  39.923  0.00  0.00      PROA  
ATOM   1847  O   GLY P 149      12.181 -17.599  38.848  0.00  0.00      PROA  
ATOM   1848  N   GLU P 150      11.387 -16.177  40.424  0.00  0.00      PROA  
ATOM   1849  H   GLU P 150      10.930 -16.125  41.323  0.00  0.00      PROA  
ATOM   1850  CA  GLU P 150      12.150 -15.054  39.938  0.00  0.00      PROA  
ATOM   1851  HA  GLU P 150      11.896 -15.000  38.879  0.00  0.00      PROA  
ATOM   1852  CB  GLU P 150      11.800 -13.786  40.703  0.00  0.00      PROA  
ATOM   1853  HB2 GLU P 150      10.729 -13.586  40.679  0.00  0.00      PROA  
ATOM   1854  HB3 GLU P 150      12.029 -13.958  41.755  0.00  0.00      PROA  
ATOM   1855  CG  GLU P 150      12.509 -12.508  40.420  0.00  0.00      PROA  
ATOM   1856  HG2 GLU P 150      11.900 -11.736  40.891  0.00  0.00      PROA  
ATOM   1857  HG3 GLU P 150      13.511 -12.592  40.840  0.00  0.00      PROA  
ATOM   1858  CD  GLU P 150      12.669 -11.984  38.978  0.00  0.00      PROA  
ATOM   1859  OE1 GLU P 150      12.291 -12.749  38.106  0.00  0.00      PROA  
ATOM   1860  OE2 GLU P 150      13.347 -10.927  38.855  0.00  0.00      PROA  
ATOM   1861  C   GLU P 150      13.636 -15.276  40.097  0.00  0.00      PROA  
ATOM   1862  O   GLU P 150      14.102 -15.809  41.144  0.00  0.00      PROA  
ATOM   1863  N   LYS P 151      14.424 -14.859  39.100  0.00  0.00      PROA  
ATOM   1864  H   LYS P 151      13.887 -14.222  38.528  0.00  0.00      PROA  
ATOM   1865  CA  LYS P 151      15.922 -14.975  39.005  0.00  0.00      PROA  
ATOM   1866  HA  LYS P 151      16.170 -16.036  39.036  0.00  0.00      PROA  
ATOM   1867  CB  LYS P 151      16.463 -14.186  37.788  0.00  0.00      PROA  
ATOM   1868  HB2 LYS P 151      16.202 -14.773  36.908  0.00  0.00      PROA  
ATOM   1869  HB3 LYS P 151      15.925 -13.256  37.602  0.00  0.00      PROA  
ATOM   1870  CG  LYS P 151      17.978 -14.087  37.783  0.00  0.00      PROA  
ATOM   1871  HG2 LYS P 151      18.249 -13.290  38.475  0.00  0.00      PROA  
ATOM   1872  HG3 LYS P 151      18.466 -14.973  38.191  0.00  0.00      PROA  
ATOM   1873  CD  LYS P 151      18.534 -13.704  36.437  0.00  0.00      PROA  
ATOM   1874  HD2 LYS P 151      19.598 -13.614  36.657  0.00  0.00      PROA  
ATOM   1875  HD3 LYS P 151      18.327 -14.600  35.853  0.00  0.00      PROA  
ATOM   1876  CE  LYS P 151      17.845 -12.483  35.847  0.00  0.00      PROA  
ATOM   1877  HE2 LYS P 151      17.004 -12.862  35.266  0.00  0.00      PROA  
ATOM   1878  HE3 LYS P 151      17.312 -11.837  36.545  0.00  0.00      PROA  
ATOM   1879  NZ  LYS P 151      18.780 -11.707  35.007  0.00  0.00      PROA  
ATOM   1880  HZ1 LYS P 151      19.288 -12.403  34.480  0.00  0.00      PROA  
ATOM   1881  HZ2 LYS P 151      18.156 -11.088  34.510  0.00  0.00      PROA  
ATOM   1882  HZ3 LYS P 151      19.522 -11.143  35.396  0.00  0.00      PROA  
ATOM   1883  C   LYS P 151      16.482 -14.447  40.368  0.00  0.00      PROA  
ATOM   1884  O   LYS P 151      16.215 -13.318  40.757  0.00  0.00      PROA  
ATOM   1885  N   GLN P 152      17.284 -15.247  41.051  0.00  0.00      PROA  
ATOM   1886  H   GLN P 152      17.549 -16.112  40.603  0.00  0.00      PROA  
ATOM   1887  CA  GLN P 152      17.999 -14.880  42.355  0.00  0.00      PROA  
ATOM   1888  HA  GLN P 152      17.344 -14.259  42.966  0.00  0.00      PROA  
ATOM   1889  CB  GLN P 152      18.412 -16.155  43.156  0.00  0.00      PROA  
ATOM   1890  HB2 GLN P 152      19.177 -16.755  42.662  0.00  0.00      PROA  
ATOM   1891  HB3 GLN P 152      18.931 -15.820  44.054  0.00  0.00      PROA  
ATOM   1892  CG  GLN P 152      17.218 -16.904  43.686  0.00  0.00      PROA  
ATOM   1893  HG2 GLN P 152      16.497 -16.239  44.161  0.00  0.00      PROA  
ATOM   1894  HG3 GLN P 152      16.700 -17.452  42.899  0.00  0.00      PROA  
ATOM   1895  CD  GLN P 152      17.751 -17.980  44.684  0.00  0.00      PROA  
ATOM   1896  OE1 GLN P 152      17.280 -18.150  45.796  0.00  0.00      PROA  
ATOM   1897  NE2 GLN P 152      18.700 -18.748  44.238  0.00  0.00      PROA  
ATOM   1898 HE21 GLN P 152      18.912 -19.521  44.852  0.00  0.00      PROA  
ATOM   1899 HE22 GLN P 152      19.048 -18.673  43.292  0.00  0.00      PROA  
ATOM   1900  C   GLN P 152      19.242 -13.971  42.059  0.00  0.00      PROA  
ATOM   1901  O   GLN P 152      19.773 -13.991  40.934  0.00  0.00      PROA  
ATOM   1902  N   GLU P 153      19.689 -13.137  43.028  0.00  0.00      PROA  
ATOM   1903  H   GLU P 153      19.493 -13.351  43.995  0.00  0.00      PROA  
ATOM   1904  CA  GLU P 153      20.544 -11.931  42.746  0.00  0.00      PROA  
ATOM   1905  HA  GLU P 153      20.229 -11.603  41.755  0.00  0.00      PROA  
ATOM   1906  CB  GLU P 153      20.278 -10.768  43.672  0.00  0.00      PROA  
ATOM   1907  HB2 GLU P 153      20.839 -10.892  44.598  0.00  0.00      PROA  
ATOM   1908  HB3 GLU P 153      20.618  -9.859  43.177  0.00  0.00      PROA  
ATOM   1909  CG  GLU P 153      18.832 -10.600  44.172  0.00  0.00      PROA  
ATOM   1910  HG2 GLU P 153      18.425 -11.409  44.778  0.00  0.00      PROA  
ATOM   1911  HG3 GLU P 153      18.773  -9.719  44.811  0.00  0.00      PROA  
ATOM   1912  CD  GLU P 153      17.871 -10.079  43.000  0.00  0.00      PROA  
ATOM   1913  OE1 GLU P 153      18.253  -9.138  42.263  0.00  0.00      PROA  
ATOM   1914  OE2 GLU P 153      16.725 -10.505  42.925  0.00  0.00      PROA  
ATOM   1915  C   GLU P 153      22.081 -12.232  42.580  0.00  0.00      PROA  
ATOM   1916  O   GLU P 153      22.749 -11.622  41.786  0.00  0.00      PROA  
ATOM   1917  N   ALA P 154      22.604 -13.305  43.241  0.00  0.00      PROA  
ATOM   1918  H   ALA P 154      22.060 -13.863  43.884  0.00  0.00      PROA  
ATOM   1919  CA  ALA P 154      23.975 -13.759  43.021  0.00  0.00      PROA  
ATOM   1920  HA  ALA P 154      24.655 -12.923  42.858  0.00  0.00      PROA  
ATOM   1921  CB  ALA P 154      24.517 -14.508  44.223  0.00  0.00      PROA  
ATOM   1922  HB1 ALA P 154      23.788 -15.045  44.828  0.00  0.00      PROA  
ATOM   1923  HB2 ALA P 154      25.344 -15.121  43.864  0.00  0.00      PROA  
ATOM   1924  HB3 ALA P 154      25.189 -13.919  44.848  0.00  0.00      PROA  
ATOM   1925  C   ALA P 154      24.097 -14.641  41.803  0.00  0.00      PROA  
ATOM   1926  O   ALA P 154      25.174 -14.597  41.258  0.00  0.00      PROA  
ATOM   1927  N   LYS P 155      23.006 -15.052  41.128  0.00  0.00      PROA  
ATOM   1928  H   LYS P 155      22.119 -14.952  41.601  0.00  0.00      PROA  
ATOM   1929  CA  LYS P 155      23.027 -15.402  39.680  0.00  0.00      PROA  
ATOM   1930  HA  LYS P 155      23.956 -15.960  39.568  0.00  0.00      PROA  
ATOM   1931  CB  LYS P 155      21.778 -16.322  39.342  0.00  0.00      PROA  
ATOM   1932  HB2 LYS P 155      21.693 -17.059  40.141  0.00  0.00      PROA  
ATOM   1933  HB3 LYS P 155      20.940 -15.640  39.487  0.00  0.00      PROA  
ATOM   1934  CG  LYS P 155      21.773 -17.048  38.005  0.00  0.00      PROA  
ATOM   1935  HG2 LYS P 155      21.759 -16.307  37.206  0.00  0.00      PROA  
ATOM   1936  HG3 LYS P 155      22.530 -17.825  37.898  0.00  0.00      PROA  
ATOM   1937  CD  LYS P 155      20.410 -17.716  37.886  0.00  0.00      PROA  
ATOM   1938  HD2 LYS P 155      20.211 -18.529  38.584  0.00  0.00      PROA  
ATOM   1939  HD3 LYS P 155      19.587 -17.089  38.228  0.00  0.00      PROA  
ATOM   1940  CE  LYS P 155      20.174 -18.127  36.439  0.00  0.00      PROA  
ATOM   1941  HE2 LYS P 155      19.100 -18.299  36.365  0.00  0.00      PROA  
ATOM   1942  HE3 LYS P 155      20.251 -17.292  35.743  0.00  0.00      PROA  
ATOM   1943  NZ  LYS P 155      20.881 -19.387  36.039  0.00  0.00      PROA  
ATOM   1944  HZ1 LYS P 155      21.829 -19.188  35.753  0.00  0.00      PROA  
ATOM   1945  HZ2 LYS P 155      20.903 -20.083  36.771  0.00  0.00      PROA  
ATOM   1946  HZ3 LYS P 155      20.350 -19.737  35.254  0.00  0.00      PROA  
ATOM   1947  C   LYS P 155      23.349 -14.193  38.746  0.00  0.00      PROA  
ATOM   1948  O   LYS P 155      24.272 -14.323  37.930  0.00  0.00      PROA  
ATOM   1949  N   GLU P 156      22.733 -13.053  38.884  0.00  0.00      PROA  
ATOM   1950  H   GLU P 156      21.988 -12.970  39.560  0.00  0.00      PROA  
ATOM   1951  CA  GLU P 156      22.793 -11.806  38.021  0.00  0.00      PROA  
ATOM   1952  HA  GLU P 156      22.457 -12.033  37.010  0.00  0.00      PROA  
ATOM   1953  CB  GLU P 156      21.787 -10.683  38.557  0.00  0.00      PROA  
ATOM   1954  HB2 GLU P 156      20.790 -11.041  38.298  0.00  0.00      PROA  
ATOM   1955  HB3 GLU P 156      21.945 -10.546  39.627  0.00  0.00      PROA  
ATOM   1956  CG  GLU P 156      21.974  -9.397  37.829  0.00  0.00      PROA  
ATOM   1957  HG2 GLU P 156      21.248  -8.697  38.244  0.00  0.00      PROA  
ATOM   1958  HG3 GLU P 156      23.011  -9.093  37.967  0.00  0.00      PROA  
ATOM   1959  CD  GLU P 156      21.725  -9.489  36.325  0.00  0.00      PROA  
ATOM   1960  OE1 GLU P 156      22.526  -8.950  35.523  0.00  0.00      PROA  
ATOM   1961  OE2 GLU P 156      20.714 -10.018  35.866  0.00  0.00      PROA  
ATOM   1962  C   GLU P 156      24.231 -11.346  38.024  0.00  0.00      PROA  
ATOM   1963  O   GLU P 156      24.768 -10.808  37.044  0.00  0.00      PROA  
ATOM   1964  N   ASN P 157      24.968 -11.569  39.159  0.00  0.00      PROA  
ATOM   1965  H   ASN P 157      24.497 -12.064  39.902  0.00  0.00      PROA  
ATOM   1966  CA  ASN P 157      26.303 -11.201  39.481  0.00  0.00      PROA  
ATOM   1967  HA  ASN P 157      26.556 -10.331  38.875  0.00  0.00      PROA  
ATOM   1968  CB  ASN P 157      26.429 -10.687  40.917  0.00  0.00      PROA  
ATOM   1969  HB2 ASN P 157      25.948 -11.326  41.658  0.00  0.00      PROA  
ATOM   1970  HB3 ASN P 157      27.458 -10.738  41.273  0.00  0.00      PROA  
ATOM   1971  CG  ASN P 157      25.924  -9.279  41.075  0.00  0.00      PROA  
ATOM   1972  OD1 ASN P 157      24.872  -8.774  40.615  0.00  0.00      PROA  
ATOM   1973  ND2 ASN P 157      26.669  -8.534  41.860  0.00  0.00      PROA  
ATOM   1974 HD21 ASN P 157      26.375  -7.612  42.149  0.00  0.00      PROA  
ATOM   1975 HD22 ASN P 157      27.532  -8.966  42.158  0.00  0.00      PROA  
ATOM   1976  C   ASN P 157      27.406 -12.262  39.135  0.00  0.00      PROA  
ATOM   1977  O   ASN P 157      28.565 -11.981  39.112  0.00  0.00      PROA  
ATOM   1978  N   GLY P 158      26.920 -13.532  38.992  0.00  0.00      PROA  
ATOM   1979  H   GLY P 158      25.919 -13.630  39.077  0.00  0.00      PROA  
ATOM   1980  CA  GLY P 158      27.810 -14.684  38.678  0.00  0.00      PROA  
ATOM   1981  HA2 GLY P 158      27.188 -15.563  38.511  0.00  0.00      PROA  
ATOM   1982  HA3 GLY P 158      28.397 -14.544  37.771  0.00  0.00      PROA  
ATOM   1983  C   GLY P 158      28.954 -15.022  39.767  0.00  0.00      PROA  
ATOM   1984  O   GLY P 158      30.134 -15.205  39.441  0.00  0.00      PROA  
ATOM   1985  N   THR P 159      28.524 -15.288  40.956  0.00  0.00      PROA  
ATOM   1986  H   THR P 159      27.552 -15.143  41.190  0.00  0.00      PROA  
ATOM   1987  CA  THR P 159      29.415 -15.273  42.140  0.00  0.00      PROA  
ATOM   1988  HA  THR P 159      30.371 -15.603  41.734  0.00  0.00      PROA  
ATOM   1989  CB  THR P 159      29.445 -13.790  42.528  0.00  0.00      PROA  
ATOM   1990  HB  THR P 159      29.846 -13.260  41.664  0.00  0.00      PROA  
ATOM   1991  CG2 THR P 159      28.164 -13.128  43.057  0.00  0.00      PROA  
ATOM   1992 HG21 THR P 159      28.518 -12.183  43.468  0.00  0.00      PROA  
ATOM   1993 HG22 THR P 159      27.437 -12.957  42.263  0.00  0.00      PROA  
ATOM   1994 HG23 THR P 159      27.644 -13.732  43.801  0.00  0.00      PROA  
ATOM   1995  OG1 THR P 159      30.380 -13.679  43.618  0.00  0.00      PROA  
ATOM   1996  HG1 THR P 159      31.157 -13.192  43.334  0.00  0.00      PROA  
ATOM   1997  C   THR P 159      29.060 -16.183  43.370  0.00  0.00      PROA  
ATOM   1998  O   THR P 159      27.854 -16.261  43.648  0.00  0.00      PROA  
ATOM   1999  N   ASN P 160      30.065 -16.780  44.037  0.00  0.00      PROA  
ATOM   2000  H   ASN P 160      31.000 -16.546  43.733  0.00  0.00      PROA  
ATOM   2001  CA  ASN P 160      29.861 -17.370  45.379  0.00  0.00      PROA  
ATOM   2002  HA  ASN P 160      28.808 -17.629  45.483  0.00  0.00      PROA  
ATOM   2003  CB  ASN P 160      30.703 -18.647  45.568  0.00  0.00      PROA  
ATOM   2004  HB2 ASN P 160      31.750 -18.361  45.476  0.00  0.00      PROA  
ATOM   2005  HB3 ASN P 160      30.541 -19.046  46.570  0.00  0.00      PROA  
ATOM   2006  CG  ASN P 160      30.399 -19.833  44.717  0.00  0.00      PROA  
ATOM   2007  OD1 ASN P 160      31.324 -20.566  44.563  0.00  0.00      PROA  
ATOM   2008  ND2 ASN P 160      29.301 -19.968  44.108  0.00  0.00      PROA  
ATOM   2009 HD21 ASN P 160      29.138 -20.901  43.759  0.00  0.00      PROA  
ATOM   2010 HD22 ASN P 160      28.574 -19.267  44.114  0.00  0.00      PROA  
ATOM   2011  C   ASN P 160      30.049 -16.393  46.554  0.00  0.00      PROA  
ATOM   2012  O   ASN P 160      30.933 -16.564  47.414  0.00  0.00      PROA  
ATOM   2013  N   LEU P 161      29.261 -15.340  46.631  0.00  0.00      PROA  
ATOM   2014  H   LEU P 161      28.574 -15.294  45.891  0.00  0.00      PROA  
ATOM   2015  CA  LEU P 161      29.244 -14.253  47.658  0.00  0.00      PROA  
ATOM   2016  HA  LEU P 161      29.926 -14.453  48.485  0.00  0.00      PROA  
ATOM   2017  CB  LEU P 161      29.614 -12.882  47.020  0.00  0.00      PROA  
ATOM   2018  HB2 LEU P 161      29.011 -12.745  46.122  0.00  0.00      PROA  
ATOM   2019  HB3 LEU P 161      29.245 -12.024  47.582  0.00  0.00      PROA  
ATOM   2020  CG  LEU P 161      31.082 -12.605  46.678  0.00  0.00      PROA  
ATOM   2021  HG  LEU P 161      31.392 -13.397  45.995  0.00  0.00      PROA  
ATOM   2022  CD1 LEU P 161      31.229 -11.289  46.052  0.00  0.00      PROA  
ATOM   2023 HD11 LEU P 161      30.811 -11.311  45.046  0.00  0.00      PROA  
ATOM   2024 HD12 LEU P 161      30.699 -10.542  46.643  0.00  0.00      PROA  
ATOM   2025 HD13 LEU P 161      32.262 -10.941  46.062  0.00  0.00      PROA  
ATOM   2026  CD2 LEU P 161      31.934 -12.629  47.956  0.00  0.00      PROA  
ATOM   2027 HD21 LEU P 161      31.891 -13.641  48.361  0.00  0.00      PROA  
ATOM   2028 HD22 LEU P 161      32.971 -12.431  47.688  0.00  0.00      PROA  
ATOM   2029 HD23 LEU P 161      31.640 -11.895  48.706  0.00  0.00      PROA  
ATOM   2030  C   LEU P 161      27.809 -14.293  48.323  0.00  0.00      PROA  
ATOM   2031  O   LEU P 161      26.784 -14.512  47.680  0.00  0.00      PROA  
ATOM   2032  N   THR P 162      27.728 -14.194  49.612  0.00  0.00      PROA  
ATOM   2033  H   THR P 162      28.567 -13.802  50.016  0.00  0.00      PROA  
ATOM   2034  CA  THR P 162      26.554 -13.949  50.483  0.00  0.00      PROA  
ATOM   2035  HA  THR P 162      25.776 -14.614  50.109  0.00  0.00      PROA  
ATOM   2036  CB  THR P 162      26.832 -14.331  51.976  0.00  0.00      PROA  
ATOM   2037  HB  THR P 162      27.333 -13.498  52.469  0.00  0.00      PROA  
ATOM   2038  CG2 THR P 162      25.500 -14.757  52.625  0.00  0.00      PROA  
ATOM   2039 HG21 THR P 162      25.067 -15.706  52.309  0.00  0.00      PROA  
ATOM   2040 HG22 THR P 162      25.607 -14.758  53.710  0.00  0.00      PROA  
ATOM   2041 HG23 THR P 162      24.719 -14.028  52.411  0.00  0.00      PROA  
ATOM   2042  OG1 THR P 162      27.533 -15.491  52.033  0.00  0.00      PROA  
ATOM   2043  HG1 THR P 162      28.440 -15.207  51.901  0.00  0.00      PROA  
ATOM   2044  C   THR P 162      26.175 -12.470  50.370  0.00  0.00      PROA  
ATOM   2045  O   THR P 162      27.005 -11.619  50.084  0.00  0.00      PROA  
ATOM   2046  N   PHE P 163      24.924 -12.152  50.646  0.00  0.00      PROA  
ATOM   2047  H   PHE P 163      24.330 -12.952  50.808  0.00  0.00      PROA  
ATOM   2048  CA  PHE P 163      24.353 -10.826  50.757  0.00  0.00      PROA  
ATOM   2049  HA  PHE P 163      23.271 -10.912  50.858  0.00  0.00      PROA  
ATOM   2050  CB  PHE P 163      24.859 -10.128  52.051  0.00  0.00      PROA  
ATOM   2051  HB2 PHE P 163      25.710  -9.508  51.770  0.00  0.00      PROA  
ATOM   2052  HB3 PHE P 163      24.105  -9.474  52.489  0.00  0.00      PROA  
ATOM   2053  CG  PHE P 163      25.477 -11.034  53.077  0.00  0.00      PROA  
ATOM   2054  CD1 PHE P 163      24.699 -11.740  54.086  0.00  0.00      PROA  
ATOM   2055  HD1 PHE P 163      23.625 -11.765  53.980  0.00  0.00      PROA  
ATOM   2056  CE1 PHE P 163      25.293 -12.343  55.240  0.00  0.00      PROA  
ATOM   2057  HE1 PHE P 163      24.732 -12.925  55.956  0.00  0.00      PROA  
ATOM   2058  CZ  PHE P 163      26.651 -12.285  55.370  0.00  0.00      PROA  
ATOM   2059  HZ  PHE P 163      27.228 -12.775  56.140  0.00  0.00      PROA  
ATOM   2060  CE2 PHE P 163      27.407 -11.572  54.436  0.00  0.00      PROA  
ATOM   2061  HE2 PHE P 163      28.459 -11.427  54.633  0.00  0.00      PROA  
ATOM   2062  CD2 PHE P 163      26.857 -10.908  53.326  0.00  0.00      PROA  
ATOM   2063  HD2 PHE P 163      27.509 -10.334  52.685  0.00  0.00      PROA  
ATOM   2064  C   PHE P 163      24.375  -9.858  49.528  0.00  0.00      PROA  
ATOM   2065  O   PHE P 163      24.379  -8.630  49.581  0.00  0.00      PROA  
ATOM   2066  N   ILE P 164      24.355 -10.473  48.378  0.00  0.00      PROA  
ATOM   2067  H   ILE P 164      24.775 -11.390  48.335  0.00  0.00      PROA  
ATOM   2068  CA  ILE P 164      24.136  -9.858  47.090  0.00  0.00      PROA  
ATOM   2069  HA  ILE P 164      24.673  -8.920  46.943  0.00  0.00      PROA  
ATOM   2070  CB  ILE P 164      24.513 -10.821  45.955  0.00  0.00      PROA  
ATOM   2071  HB  ILE P 164      23.945 -11.723  46.185  0.00  0.00      PROA  
ATOM   2072  CG2 ILE P 164      23.963 -10.206  44.666  0.00  0.00      PROA  
ATOM   2073 HG21 ILE P 164      24.385 -10.744  43.817  0.00  0.00      PROA  
ATOM   2074 HG22 ILE P 164      22.888 -10.379  44.721  0.00  0.00      PROA  
ATOM   2075 HG23 ILE P 164      24.193  -9.148  44.543  0.00  0.00      PROA  
ATOM   2076  CG1 ILE P 164      26.020 -11.157  45.864  0.00  0.00      PROA  
ATOM   2077 HG12 ILE P 164      26.297 -11.849  46.659  0.00  0.00      PROA  
ATOM   2078 HG13 ILE P 164      26.192 -11.758  44.971  0.00  0.00      PROA  
ATOM   2079  CD1 ILE P 164      27.040 -10.051  45.856  0.00  0.00      PROA  
ATOM   2080 HD11 ILE P 164      26.775  -9.212  46.499  0.00  0.00      PROA  
ATOM   2081 HD12 ILE P 164      27.949 -10.469  46.288  0.00  0.00      PROA  
ATOM   2082 HD13 ILE P 164      27.222  -9.671  44.851  0.00  0.00      PROA  
ATOM   2083  C   ILE P 164      22.622  -9.476  47.147  0.00  0.00      PROA  
ATOM   2084  O   ILE P 164      21.716 -10.208  47.034  0.00  0.00      PROA  
ATOM   2085  N   GLY P 165      22.400  -8.146  47.065  0.00  0.00      PROA  
ATOM   2086  H   GLY P 165      23.222  -7.567  47.163  0.00  0.00      PROA  
ATOM   2087  CA  GLY P 165      21.101  -7.471  46.992  0.00  0.00      PROA  
ATOM   2088  HA2 GLY P 165      20.293  -8.089  47.385  0.00  0.00      PROA  
ATOM   2089  HA3 GLY P 165      21.016  -6.572  47.602  0.00  0.00      PROA  
ATOM   2090  C   GLY P 165      20.704  -7.067  45.604  0.00  0.00      PROA  
ATOM   2091  O   GLY P 165      21.507  -7.042  44.663  0.00  0.00      PROA  
ATOM   2092  N   ASP P 166      19.502  -6.544  45.489  0.00  0.00      PROA  
ATOM   2093  H   ASP P 166      18.950  -6.651  46.328  0.00  0.00      PROA  
ATOM   2094  CA  ASP P 166      18.954  -5.906  44.346  0.00  0.00      PROA  
ATOM   2095  HA  ASP P 166      19.049  -6.623  43.531  0.00  0.00      PROA  
ATOM   2096  CB  ASP P 166      17.457  -5.743  44.598  0.00  0.00      PROA  
ATOM   2097  HB2 ASP P 166      17.205  -6.762  44.891  0.00  0.00      PROA  
ATOM   2098  HB3 ASP P 166      17.260  -5.052  45.417  0.00  0.00      PROA  
ATOM   2099  CG  ASP P 166      16.580  -5.303  43.439  0.00  0.00      PROA  
ATOM   2100  OD1 ASP P 166      17.083  -4.481  42.653  0.00  0.00      PROA  
ATOM   2101  OD2 ASP P 166      15.434  -5.749  43.390  0.00  0.00      PROA  
ATOM   2102  C   ASP P 166      19.711  -4.598  43.845  0.00  0.00      PROA  
ATOM   2103  O   ASP P 166      20.292  -3.893  44.685  0.00  0.00      PROA  
ATOM   2104  N   LYS P 167      19.804  -4.436  42.513  0.00  0.00      PROA  
ATOM   2105  H   LYS P 167      19.358  -5.157  41.965  0.00  0.00      PROA  
ATOM   2106  CA  LYS P 167      20.563  -3.290  42.014  0.00  0.00      PROA  
ATOM   2107  HA  LYS P 167      21.441  -3.142  42.643  0.00  0.00      PROA  
ATOM   2108  CB  LYS P 167      21.120  -3.728  40.619  0.00  0.00      PROA  
ATOM   2109  HB2 LYS P 167      21.849  -2.999  40.265  0.00  0.00      PROA  
ATOM   2110  HB3 LYS P 167      21.597  -4.708  40.647  0.00  0.00      PROA  
ATOM   2111  CG  LYS P 167      20.001  -3.702  39.547  0.00  0.00      PROA  
ATOM   2112  HG2 LYS P 167      19.097  -4.112  39.998  0.00  0.00      PROA  
ATOM   2113  HG3 LYS P 167      19.774  -2.676  39.256  0.00  0.00      PROA  
ATOM   2114  CD  LYS P 167      20.464  -4.271  38.190  0.00  0.00      PROA  
ATOM   2115  HD2 LYS P 167      19.778  -4.021  37.380  0.00  0.00      PROA  
ATOM   2116  HD3 LYS P 167      21.375  -3.754  37.888  0.00  0.00      PROA  
ATOM   2117  CE  LYS P 167      20.631  -5.822  38.233  0.00  0.00      PROA  
ATOM   2118  HE2 LYS P 167      21.074  -6.067  37.267  0.00  0.00      PROA  
ATOM   2119  HE3 LYS P 167      21.278  -6.068  39.074  0.00  0.00      PROA  
ATOM   2120  NZ  LYS P 167      19.274  -6.472  38.446  0.00  0.00      PROA  
ATOM   2121  HZ1 LYS P 167      19.356  -7.458  38.245  0.00  0.00      PROA  
ATOM   2122  HZ2 LYS P 167      18.748  -6.360  39.301  0.00  0.00      PROA  
ATOM   2123  HZ3 LYS P 167      18.565  -6.005  37.899  0.00  0.00      PROA  
ATOM   2124  C   LYS P 167      19.906  -1.914  42.102  0.00  0.00      PROA  
ATOM   2125  O   LYS P 167      20.556  -0.842  42.180  0.00  0.00      PROA  
ATOM   2126  N   THR P 168      18.587  -1.928  41.989  0.00  0.00      PROA  
ATOM   2127  H   THR P 168      18.225  -2.871  41.978  0.00  0.00      PROA  
ATOM   2128  CA  THR P 168      17.664  -0.828  42.081  0.00  0.00      PROA  
ATOM   2129  HA  THR P 168      18.032  -0.021  41.447  0.00  0.00      PROA  
ATOM   2130  CB  THR P 168      16.237  -1.248  41.694  0.00  0.00      PROA  
ATOM   2131  HB  THR P 168      15.588  -0.379  41.802  0.00  0.00      PROA  
ATOM   2132  CG2 THR P 168      16.238  -1.728  40.181  0.00  0.00      PROA  
ATOM   2133 HG21 THR P 168      16.693  -0.947  39.572  0.00  0.00      PROA  
ATOM   2134 HG22 THR P 168      16.771  -2.675  40.099  0.00  0.00      PROA  
ATOM   2135 HG23 THR P 168      15.249  -2.058  39.861  0.00  0.00      PROA  
ATOM   2136  OG1 THR P 168      15.705  -2.260  42.538  0.00  0.00      PROA  
ATOM   2137  HG1 THR P 168      16.228  -3.027  42.290  0.00  0.00      PROA  
ATOM   2138  C   THR P 168      17.656  -0.227  43.566  0.00  0.00      PROA  
ATOM   2139  O   THR P 168      18.099  -0.828  44.569  0.00  0.00      PROA  
ATOM   2140  N   ALA P 169      17.198   1.048  43.726  0.00  0.00      PROA  
ATOM   2141  H   ALA P 169      17.120   1.669  42.933  0.00  0.00      PROA  
ATOM   2142  CA  ALA P 169      16.796   1.561  45.005  0.00  0.00      PROA  
ATOM   2143  HA  ALA P 169      17.394   1.039  45.752  0.00  0.00      PROA  
ATOM   2144  CB  ALA P 169      16.950   3.044  44.924  0.00  0.00      PROA  
ATOM   2145  HB1 ALA P 169      17.963   3.358  44.672  0.00  0.00      PROA  
ATOM   2146  HB2 ALA P 169      16.161   3.371  44.247  0.00  0.00      PROA  
ATOM   2147  HB3 ALA P 169      16.781   3.622  45.833  0.00  0.00      PROA  
ATOM   2148  C   ALA P 169      15.325   1.095  45.321  0.00  0.00      PROA  
ATOM   2149  O   ALA P 169      14.538   0.555  44.483  0.00  0.00      PROA  
ATOM   2150  N   MET P 170      14.921   1.295  46.565  0.00  0.00      PROA  
ATOM   2151  H   MET P 170      15.601   1.607  47.243  0.00  0.00      PROA  
ATOM   2152  CA  MET P 170      13.504   1.470  46.993  0.00  0.00      PROA  
ATOM   2153  HA  MET P 170      13.005   0.527  46.769  0.00  0.00      PROA  
ATOM   2154  CB  MET P 170      13.455   1.633  48.501  0.00  0.00      PROA  
ATOM   2155  HB2 MET P 170      12.402   1.466  48.724  0.00  0.00      PROA  
ATOM   2156  HB3 MET P 170      13.996   0.815  48.977  0.00  0.00      PROA  
ATOM   2157  CG  MET P 170      14.003   3.030  48.822  0.00  0.00      PROA  
ATOM   2158  HG2 MET P 170      14.899   3.126  48.208  0.00  0.00      PROA  
ATOM   2159  HG3 MET P 170      13.292   3.799  48.520  0.00  0.00      PROA  
ATOM   2160  SD  MET P 170      14.368   3.259  50.580  0.00  0.00      PROA  
ATOM   2161  CE  MET P 170      15.316   4.841  50.428  0.00  0.00      PROA  
ATOM   2162  HE1 MET P 170      15.219   5.220  49.410  0.00  0.00      PROA  
ATOM   2163  HE2 MET P 170      15.070   5.522  51.242  0.00  0.00      PROA  
ATOM   2164  HE3 MET P 170      16.343   4.560  50.661  0.00  0.00      PROA  
ATOM   2165  C   MET P 170      12.709   2.546  46.318  0.00  0.00      PROA  
ATOM   2166  O   MET P 170      13.337   3.594  45.957  0.00  0.00      PROA  
ATOM   2167  N   HIE P 171      11.335   2.397  46.134  0.00  0.00      PROA  
ATOM   2168  H   HIE P 171      10.896   1.583  46.540  0.00  0.00      PROA  
ATOM   2169  CA  HIE P 171      10.488   3.355  45.423  0.00  0.00      PROA  
ATOM   2170  HA  HIE P 171      11.064   4.260  45.231  0.00  0.00      PROA  
ATOM   2171  CB  HIE P 171      10.148   2.888  44.055  0.00  0.00      PROA  
ATOM   2172  HB2 HIE P 171       9.733   1.884  44.142  0.00  0.00      PROA  
ATOM   2173  HB3 HIE P 171       9.354   3.486  43.610  0.00  0.00      PROA  
ATOM   2174  CG  HIE P 171      11.299   2.904  43.135  0.00  0.00      PROA  
ATOM   2175  ND1 HIE P 171      12.252   1.926  43.092  0.00  0.00      PROA  
ATOM   2176  CE1 HIE P 171      13.015   2.244  42.006  0.00  0.00      PROA  
ATOM   2177  HE1 HIE P 171      13.918   1.724  41.722  0.00  0.00      PROA  
ATOM   2178  NE2 HIE P 171      12.600   3.402  41.440  0.00  0.00      PROA  
ATOM   2179  HE2 HIE P 171      13.086   3.948  40.742  0.00  0.00      PROA  
ATOM   2180  CD2 HIE P 171      11.500   3.823  42.178  0.00  0.00      PROA  
ATOM   2181  HD2 HIE P 171      10.816   4.649  42.049  0.00  0.00      PROA  
ATOM   2182  C   HIE P 171       9.154   3.563  46.183  0.00  0.00      PROA  
ATOM   2183  O   HIE P 171       8.675   2.652  46.889  0.00  0.00      PROA  
ATOM   2184  N   GLU P 172       8.541   4.729  46.047  0.00  0.00      PROA  
ATOM   2185  H   GLU P 172       9.202   5.440  45.768  0.00  0.00      PROA  
ATOM   2186  CA  GLU P 172       7.153   5.088  46.480  0.00  0.00      PROA  
ATOM   2187  HA  GLU P 172       7.039   4.993  47.560  0.00  0.00      PROA  
ATOM   2188  CB  GLU P 172       6.957   6.585  45.990  0.00  0.00      PROA  
ATOM   2189  HB2 GLU P 172       7.840   7.177  46.229  0.00  0.00      PROA  
ATOM   2190  HB3 GLU P 172       6.690   6.648  44.935  0.00  0.00      PROA  
ATOM   2191  CG  GLU P 172       5.724   7.211  46.702  0.00  0.00      PROA  
ATOM   2192  HG2 GLU P 172       4.774   6.789  46.376  0.00  0.00      PROA  
ATOM   2193  HG3 GLU P 172       5.885   6.984  47.756  0.00  0.00      PROA  
ATOM   2194  CD  GLU P 172       5.724   8.719  46.624  0.00  0.00      PROA  
ATOM   2195  OE1 GLU P 172       6.755   9.325  46.888  0.00  0.00      PROA  
ATOM   2196  OE2 GLU P 172       4.645   9.279  46.313  0.00  0.00      PROA  
ATOM   2197  C   GLU P 172       6.023   4.219  45.879  0.00  0.00      PROA  
ATOM   2198  O   GLU P 172       6.192   3.894  44.703  0.00  0.00      PROA  
ATOM   2199  N   PRO P 173       5.015   3.754  46.649  0.00  0.00      PROA  
ATOM   2200  CD  PRO P 173       4.747   4.232  48.039  0.00  0.00      PROA  
ATOM   2201  HD2 PRO P 173       4.128   5.128  47.994  0.00  0.00      PROA  
ATOM   2202  HD3 PRO P 173       5.569   4.503  48.701  0.00  0.00      PROA  
ATOM   2203  CG  PRO P 173       3.885   3.166  48.722  0.00  0.00      PROA  
ATOM   2204  HG2 PRO P 173       3.051   3.577  49.291  0.00  0.00      PROA  
ATOM   2205  HG3 PRO P 173       4.565   2.632  49.385  0.00  0.00      PROA  
ATOM   2206  CB  PRO P 173       3.432   2.275  47.529  0.00  0.00      PROA  
ATOM   2207  HB2 PRO P 173       2.538   2.743  47.115  0.00  0.00      PROA  
ATOM   2208  HB3 PRO P 173       3.247   1.223  47.747  0.00  0.00      PROA  
ATOM   2209  CA  PRO P 173       4.463   2.468  46.437  0.00  0.00      PROA  
ATOM   2210  HA  PRO P 173       5.244   1.756  46.704  0.00  0.00      PROA  
ATOM   2211  C   PRO P 173       3.913   2.119  45.083  0.00  0.00      PROA  
ATOM   2212  O   PRO P 173       4.206   1.002  44.601  0.00  0.00      PROA  
ATOM   2213  N   LEU P 174       3.186   3.031  44.426  0.00  0.00      PROA  
ATOM   2214  H   LEU P 174       3.091   3.896  44.938  0.00  0.00      PROA  
ATOM   2215  CA  LEU P 174       2.625   2.834  43.085  0.00  0.00      PROA  
ATOM   2216  HA  LEU P 174       2.390   1.773  43.002  0.00  0.00      PROA  
ATOM   2217  CB  LEU P 174       1.291   3.588  42.986  0.00  0.00      PROA  
ATOM   2218  HB2 LEU P 174       1.611   4.602  43.228  0.00  0.00      PROA  
ATOM   2219  HB3 LEU P 174       1.038   3.516  41.928  0.00  0.00      PROA  
ATOM   2220  CG  LEU P 174       0.162   3.026  43.879  0.00  0.00      PROA  
ATOM   2221  HG  LEU P 174       0.651   2.797  44.826  0.00  0.00      PROA  
ATOM   2222  CD1 LEU P 174      -1.005   4.043  43.914  0.00  0.00      PROA  
ATOM   2223 HD11 LEU P 174      -1.505   4.336  42.990  0.00  0.00      PROA  
ATOM   2224 HD12 LEU P 174      -1.832   3.601  44.469  0.00  0.00      PROA  
ATOM   2225 HD13 LEU P 174      -0.642   4.965  44.368  0.00  0.00      PROA  
ATOM   2226  CD2 LEU P 174      -0.453   1.776  43.183  0.00  0.00      PROA  
ATOM   2227 HD21 LEU P 174       0.352   1.042  43.145  0.00  0.00      PROA  
ATOM   2228 HD22 LEU P 174      -1.240   1.418  43.847  0.00  0.00      PROA  
ATOM   2229 HD23 LEU P 174      -0.811   2.048  42.190  0.00  0.00      PROA  
ATOM   2230  C   LEU P 174       3.568   3.033  41.883  0.00  0.00      PROA  
ATOM   2231  O   LEU P 174       3.108   2.835  40.760  0.00  0.00      PROA  
ATOM   2232  N   GLN P 175       4.806   3.533  42.010  0.00  0.00      PROA  
ATOM   2233  H   GLN P 175       5.266   3.497  42.908  0.00  0.00      PROA  
ATOM   2234  CA  GLN P 175       5.793   3.895  40.956  0.00  0.00      PROA  
ATOM   2235  HA  GLN P 175       5.360   4.322  40.052  0.00  0.00      PROA  
ATOM   2236  CB  GLN P 175       6.606   5.100  41.457  0.00  0.00      PROA  
ATOM   2237  HB2 GLN P 175       5.900   5.861  41.789  0.00  0.00      PROA  
ATOM   2238  HB3 GLN P 175       7.139   4.828  42.368  0.00  0.00      PROA  
ATOM   2239  CG  GLN P 175       7.666   5.639  40.481  0.00  0.00      PROA  
ATOM   2240  HG2 GLN P 175       8.337   4.809  40.260  0.00  0.00      PROA  
ATOM   2241  HG3 GLN P 175       7.155   5.888  39.551  0.00  0.00      PROA  
ATOM   2242  CD  GLN P 175       8.302   6.901  40.942  0.00  0.00      PROA  
ATOM   2243  OE1 GLN P 175       9.422   6.852  41.382  0.00  0.00      PROA  
ATOM   2244  NE2 GLN P 175       7.543   7.959  40.933  0.00  0.00      PROA  
ATOM   2245 HE21 GLN P 175       7.915   8.822  41.303  0.00  0.00      PROA  
ATOM   2246 HE22 GLN P 175       6.589   7.992  40.602  0.00  0.00      PROA  
ATOM   2247  C   GLN P 175       6.624   2.724  40.505  0.00  0.00      PROA  
ATOM   2248  O   GLN P 175       7.017   1.882  41.290  0.00  0.00      PROA  
ATOM   2249  N   THR P 176       6.897   2.670  39.213  0.00  0.00      PROA  
ATOM   2250  H   THR P 176       6.439   3.315  38.585  0.00  0.00      PROA  
ATOM   2251  CA  THR P 176       7.820   1.614  38.692  0.00  0.00      PROA  
ATOM   2252  HA  THR P 176       7.591   0.629  39.100  0.00  0.00      PROA  
ATOM   2253  CB  THR P 176       7.656   1.517  37.167  0.00  0.00      PROA  
ATOM   2254  HB  THR P 176       8.212   0.678  36.749  0.00  0.00      PROA  
ATOM   2255  CG2 THR P 176       6.200   1.369  36.719  0.00  0.00      PROA  
ATOM   2256 HG21 THR P 176       5.840   0.413  37.099  0.00  0.00      PROA  
ATOM   2257 HG22 THR P 176       5.681   2.236  37.128  0.00  0.00      PROA  
ATOM   2258 HG23 THR P 176       6.102   1.379  35.634  0.00  0.00      PROA  
ATOM   2259  OG1 THR P 176       8.099   2.649  36.570  0.00  0.00      PROA  
ATOM   2260  HG1 THR P 176       7.990   2.481  35.631  0.00  0.00      PROA  
ATOM   2261  C   THR P 176       9.288   1.915  39.031  0.00  0.00      PROA  
ATOM   2262  O   THR P 176       9.754   3.026  38.943  0.00  0.00      PROA  
ATOM   2263  N   TRP P 177      10.044   0.772  39.057  0.00  0.00      PROA  
ATOM   2264  H   TRP P 177       9.621  -0.130  38.889  0.00  0.00      PROA  
ATOM   2265  CA  TRP P 177      11.417   0.863  39.381  0.00  0.00      PROA  
ATOM   2266  HA  TRP P 177      11.577   1.746  40.001  0.00  0.00      PROA  
ATOM   2267  CB  TRP P 177      11.696  -0.371  40.348  0.00  0.00      PROA  
ATOM   2268  HB2 TRP P 177      12.784  -0.399  40.407  0.00  0.00      PROA  
ATOM   2269  HB3 TRP P 177      11.227  -0.092  41.292  0.00  0.00      PROA  
ATOM   2270  CG  TRP P 177      11.154  -1.771  40.123  0.00  0.00      PROA  
ATOM   2271  CD1 TRP P 177      11.872  -2.788  39.664  0.00  0.00      PROA  
ATOM   2272  HD1 TRP P 177      12.915  -2.743  39.390  0.00  0.00      PROA  
ATOM   2273  NE1 TRP P 177      11.041  -3.850  39.507  0.00  0.00      PROA  
ATOM   2274  HE1 TRP P 177      11.427  -4.670  39.060  0.00  0.00      PROA  
ATOM   2275  CE2 TRP P 177       9.754  -3.640  39.939  0.00  0.00      PROA  
ATOM   2276  CZ2 TRP P 177       8.658  -4.465  39.971  0.00  0.00      PROA  
ATOM   2277  HZ2 TRP P 177       8.626  -5.429  39.484  0.00  0.00      PROA  
ATOM   2278  CH2 TRP P 177       7.436  -3.918  40.404  0.00  0.00      PROA  
ATOM   2279  HH2 TRP P 177       6.531  -4.502  40.331  0.00  0.00      PROA  
ATOM   2280  CZ3 TRP P 177       7.409  -2.513  40.702  0.00  0.00      PROA  
ATOM   2281  HZ3 TRP P 177       6.514  -2.038  41.074  0.00  0.00      PROA  
ATOM   2282  CE3 TRP P 177       8.574  -1.741  40.783  0.00  0.00      PROA  
ATOM   2283  HE3 TRP P 177       8.538  -0.765  41.246  0.00  0.00      PROA  
ATOM   2284  CD2 TRP P 177       9.795  -2.303  40.379  0.00  0.00      PROA  
ATOM   2285  C   TRP P 177      12.455   0.893  38.231  0.00  0.00      PROA  
ATOM   2286  O   TRP P 177      13.566   1.297  38.437  0.00  0.00      PROA  
ATOM   2287  N   GLN P 178      12.062   0.336  37.061  0.00  0.00      PROA  
ATOM   2288  H   GLN P 178      11.108   0.005  37.062  0.00  0.00      PROA  
ATOM   2289  CA  GLN P 178      12.867   0.036  35.842  0.00  0.00      PROA  
ATOM   2290  HA  GLN P 178      13.589   0.833  35.661  0.00  0.00      PROA  
ATOM   2291  CB  GLN P 178      13.657  -1.286  36.095  0.00  0.00      PROA  
ATOM   2292  HB2 GLN P 178      14.360  -1.362  35.266  0.00  0.00      PROA  
ATOM   2293  HB3 GLN P 178      14.247  -1.142  37.000  0.00  0.00      PROA  
ATOM   2294  CG  GLN P 178      12.762  -2.540  36.301  0.00  0.00      PROA  
ATOM   2295  HG2 GLN P 178      12.009  -2.354  37.067  0.00  0.00      PROA  
ATOM   2296  HG3 GLN P 178      12.288  -2.667  35.328  0.00  0.00      PROA  
ATOM   2297  CD  GLN P 178      13.578  -3.745  36.734  0.00  0.00      PROA  
ATOM   2298  OE1 GLN P 178      14.488  -3.657  37.515  0.00  0.00      PROA  
ATOM   2299  NE2 GLN P 178      13.243  -4.869  36.127  0.00  0.00      PROA  
ATOM   2300 HE21 GLN P 178      13.887  -5.643  36.207  0.00  0.00      PROA  
ATOM   2301 HE22 GLN P 178      12.470  -4.944  35.482  0.00  0.00      PROA  
ATOM   2302  C   GLN P 178      12.032   0.043  34.531  0.00  0.00      PROA  
ATOM   2303  O   GLN P 178      10.870  -0.228  34.597  0.00  0.00      PROA  
ATOM   2304  N   ASP P 179      12.584   0.279  33.304  0.00  0.00      PROA  
ATOM   2305  H   ASP P 179      13.550   0.559  33.205  0.00  0.00      PROA  
ATOM   2306  CA  ASP P 179      11.903   0.007  32.087  0.00  0.00      PROA  
ATOM   2307  HA  ASP P 179      10.873   0.349  32.191  0.00  0.00      PROA  
ATOM   2308  CB  ASP P 179      12.661   0.616  30.887  0.00  0.00      PROA  
ATOM   2309  HB2 ASP P 179      13.606   0.087  30.764  0.00  0.00      PROA  
ATOM   2310  HB3 ASP P 179      12.106   0.513  29.955  0.00  0.00      PROA  
ATOM   2311  CG  ASP P 179      13.096   2.081  30.989  0.00  0.00      PROA  
ATOM   2312  OD1 ASP P 179      13.951   2.470  30.138  0.00  0.00      PROA  
ATOM   2313  OD2 ASP P 179      12.582   2.868  31.771  0.00  0.00      PROA  
ATOM   2314  C   ASP P 179      11.814  -1.520  31.818  0.00  0.00      PROA  
ATOM   2315  O   ASP P 179      12.856  -2.171  31.793  0.00  0.00      PROA  
ATOM   2316  N   ALA P 180      10.578  -1.989  31.753  0.00  0.00      PROA  
ATOM   2317  H   ALA P 180       9.906  -1.237  31.798  0.00  0.00      PROA  
ATOM   2318  CA  ALA P 180      10.099  -3.363  31.696  0.00  0.00      PROA  
ATOM   2319  HA  ALA P 180      10.652  -3.912  30.934  0.00  0.00      PROA  
ATOM   2320  CB  ALA P 180      10.296  -4.070  33.060  0.00  0.00      PROA  
ATOM   2321  HB1 ALA P 180      10.004  -5.120  33.062  0.00  0.00      PROA  
ATOM   2322  HB2 ALA P 180      11.368  -4.024  33.253  0.00  0.00      PROA  
ATOM   2323  HB3 ALA P 180       9.755  -3.565  33.860  0.00  0.00      PROA  
ATOM   2324  C   ALA P 180       8.596  -3.600  31.333  0.00  0.00      PROA  
ATOM   2325  O   ALA P 180       7.816  -2.612  31.260  0.00  0.00      PROA  
ATOM   2326  N   PRO P 181       8.087  -4.821  30.980  0.00  0.00      PROA  
ATOM   2327  CD  PRO P 181       8.838  -5.803  30.201  0.00  0.00      PROA  
ATOM   2328  HD2 PRO P 181       9.390  -6.404  30.924  0.00  0.00      PROA  
ATOM   2329  HD3 PRO P 181       9.367  -5.347  29.365  0.00  0.00      PROA  
ATOM   2330  CG  PRO P 181       7.853  -6.700  29.561  0.00  0.00      PROA  
ATOM   2331  HG2 PRO P 181       8.133  -7.746  29.430  0.00  0.00      PROA  
ATOM   2332  HG3 PRO P 181       7.548  -6.339  28.579  0.00  0.00      PROA  
ATOM   2333  CB  PRO P 181       6.656  -6.652  30.417  0.00  0.00      PROA  
ATOM   2334  HB2 PRO P 181       6.788  -7.437  31.161  0.00  0.00      PROA  
ATOM   2335  HB3 PRO P 181       5.791  -6.855  29.785  0.00  0.00      PROA  
ATOM   2336  CA  PRO P 181       6.645  -5.224  31.002  0.00  0.00      PROA  
ATOM   2337  HA  PRO P 181       6.033  -4.678  30.284  0.00  0.00      PROA  
ATOM   2338  C   PRO P 181       6.142  -5.095  32.453  0.00  0.00      PROA  
ATOM   2339  O   PRO P 181       6.759  -5.528  33.433  0.00  0.00      PROA  
ATOM   2340  N   TYR P 182       4.891  -4.634  32.660  0.00  0.00      PROA  
ATOM   2341  H   TYR P 182       4.491  -4.225  31.828  0.00  0.00      PROA  
ATOM   2342  CA  TYR P 182       4.267  -4.604  33.985  0.00  0.00      PROA  
ATOM   2343  HA  TYR P 182       4.667  -5.344  34.679  0.00  0.00      PROA  
ATOM   2344  CB  TYR P 182       4.381  -3.208  34.660  0.00  0.00      PROA  
ATOM   2345  HB2 TYR P 182       4.018  -2.458  33.957  0.00  0.00      PROA  
ATOM   2346  HB3 TYR P 182       3.674  -3.312  35.483  0.00  0.00      PROA  
ATOM   2347  CG  TYR P 182       5.748  -2.765  35.141  0.00  0.00      PROA  
ATOM   2348  CD1 TYR P 182       6.083  -2.904  36.492  0.00  0.00      PROA  
ATOM   2349  HD1 TYR P 182       5.350  -3.280  37.191  0.00  0.00      PROA  
ATOM   2350  CE1 TYR P 182       7.289  -2.439  37.008  0.00  0.00      PROA  
ATOM   2351  HE1 TYR P 182       7.379  -2.467  38.084  0.00  0.00      PROA  
ATOM   2352  CZ  TYR P 182       8.275  -1.902  36.128  0.00  0.00      PROA  
ATOM   2353  OH  TYR P 182       9.388  -1.427  36.646  0.00  0.00      PROA  
ATOM   2354  HH  TYR P 182       9.958  -1.174  35.917  0.00  0.00      PROA  
ATOM   2355  CE2 TYR P 182       7.958  -1.831  34.728  0.00  0.00      PROA  
ATOM   2356  HE2 TYR P 182       8.668  -1.420  34.025  0.00  0.00      PROA  
ATOM   2357  CD2 TYR P 182       6.683  -2.224  34.213  0.00  0.00      PROA  
ATOM   2358  HD2 TYR P 182       6.414  -2.140  33.171  0.00  0.00      PROA  
ATOM   2359  C   TYR P 182       2.792  -4.853  33.847  0.00  0.00      PROA  
ATOM   2360  O   TYR P 182       2.119  -4.282  32.961  0.00  0.00      PROA  
ATOM   2361  N   ILE P 183       2.196  -5.476  34.861  0.00  0.00      PROA  
ATOM   2362  H   ILE P 183       2.824  -5.793  35.586  0.00  0.00      PROA  
ATOM   2363  CA  ILE P 183       0.765  -5.674  35.093  0.00  0.00      PROA  
ATOM   2364  HA  ILE P 183       0.189  -5.378  34.217  0.00  0.00      PROA  
ATOM   2365  CB  ILE P 183       0.508  -7.232  35.215  0.00  0.00      PROA  
ATOM   2366  HB  ILE P 183       1.294  -7.594  35.877  0.00  0.00      PROA  
ATOM   2367  CG2 ILE P 183      -0.817  -7.528  35.921  0.00  0.00      PROA  
ATOM   2368 HG21 ILE P 183      -1.071  -8.582  35.811  0.00  0.00      PROA  
ATOM   2369 HG22 ILE P 183      -0.949  -7.267  36.971  0.00  0.00      PROA  
ATOM   2370 HG23 ILE P 183      -1.626  -6.989  35.428  0.00  0.00      PROA  
ATOM   2371  CG1 ILE P 183       0.576  -7.953  33.842  0.00  0.00      PROA  
ATOM   2372 HG12 ILE P 183      -0.180  -7.395  33.289  0.00  0.00      PROA  
ATOM   2373 HG13 ILE P 183       1.502  -7.767  33.298  0.00  0.00      PROA  
ATOM   2374  CD1 ILE P 183       0.392  -9.466  33.616  0.00  0.00      PROA  
ATOM   2375 HD11 ILE P 183       0.680  -9.962  34.543  0.00  0.00      PROA  
ATOM   2376 HD12 ILE P 183      -0.652  -9.638  33.355  0.00  0.00      PROA  
ATOM   2377 HD13 ILE P 183       1.056  -9.824  32.830  0.00  0.00      PROA  
ATOM   2378  C   ILE P 183       0.398  -4.883  36.353  0.00  0.00      PROA  
ATOM   2379  O   ILE P 183       0.944  -5.071  37.452  0.00  0.00      PROA  
ATOM   2380  N   PHE P 184      -0.708  -4.169  36.356  0.00  0.00      PROA  
ATOM   2381  H   PHE P 184      -1.291  -4.083  35.536  0.00  0.00      PROA  
ATOM   2382  CA  PHE P 184      -1.399  -3.378  37.415  0.00  0.00      PROA  
ATOM   2383  HA  PHE P 184      -0.809  -3.523  38.320  0.00  0.00      PROA  
ATOM   2384  CB  PHE P 184      -1.495  -1.870  37.058  0.00  0.00      PROA  
ATOM   2385  HB2 PHE P 184      -0.534  -1.468  36.737  0.00  0.00      PROA  
ATOM   2386  HB3 PHE P 184      -2.185  -1.667  36.239  0.00  0.00      PROA  
ATOM   2387  CG  PHE P 184      -2.013  -1.063  38.259  0.00  0.00      PROA  
ATOM   2388  CD1 PHE P 184      -1.254  -0.987  39.446  0.00  0.00      PROA  
ATOM   2389  HD1 PHE P 184      -0.356  -1.577  39.563  0.00  0.00      PROA  
ATOM   2390  CE1 PHE P 184      -1.669  -0.229  40.584  0.00  0.00      PROA  
ATOM   2391  HE1 PHE P 184      -1.091  -0.166  41.494  0.00  0.00      PROA  
ATOM   2392  CZ  PHE P 184      -2.891   0.460  40.549  0.00  0.00      PROA  
ATOM   2393  HZ  PHE P 184      -3.213   1.080  41.372  0.00  0.00      PROA  
ATOM   2394  CE2 PHE P 184      -3.681   0.417  39.407  0.00  0.00      PROA  
ATOM   2395  HE2 PHE P 184      -4.624   0.943  39.438  0.00  0.00      PROA  
ATOM   2396  CD2 PHE P 184      -3.240  -0.367  38.274  0.00  0.00      PROA  
ATOM   2397  HD2 PHE P 184      -3.865  -0.364  37.393  0.00  0.00      PROA  
ATOM   2398  C   PHE P 184      -2.860  -3.822  37.659  0.00  0.00      PROA  
ATOM   2399  O   PHE P 184      -3.683  -3.717  36.781  0.00  0.00      PROA  
ATOM   2400  N   ILE P 185      -3.178  -4.323  38.868  0.00  0.00      PROA  
ATOM   2401  H   ILE P 185      -2.505  -4.319  39.621  0.00  0.00      PROA  
ATOM   2402  CA  ILE P 185      -4.496  -4.567  39.374  0.00  0.00      PROA  
ATOM   2403  HA  ILE P 185      -5.199  -4.371  38.564  0.00  0.00      PROA  
ATOM   2404  CB  ILE P 185      -4.568  -6.036  39.778  0.00  0.00      PROA  
ATOM   2405  HB  ILE P 185      -3.791  -6.241  40.515  0.00  0.00      PROA  
ATOM   2406  CG2 ILE P 185      -5.928  -6.377  40.258  0.00  0.00      PROA  
ATOM   2407 HG21 ILE P 185      -6.008  -6.105  41.310  0.00  0.00      PROA  
ATOM   2408 HG22 ILE P 185      -6.634  -5.882  39.591  0.00  0.00      PROA  
ATOM   2409 HG23 ILE P 185      -6.167  -7.438  40.188  0.00  0.00      PROA  
ATOM   2410  CG1 ILE P 185      -4.339  -6.957  38.538  0.00  0.00      PROA  
ATOM   2411 HG12 ILE P 185      -5.152  -6.887  37.815  0.00  0.00      PROA  
ATOM   2412 HG13 ILE P 185      -3.480  -6.627  37.953  0.00  0.00      PROA  
ATOM   2413  CD1 ILE P 185      -3.994  -8.389  38.913  0.00  0.00      PROA  
ATOM   2414 HD11 ILE P 185      -3.218  -8.589  39.652  0.00  0.00      PROA  
ATOM   2415 HD12 ILE P 185      -4.829  -9.018  39.221  0.00  0.00      PROA  
ATOM   2416 HD13 ILE P 185      -3.595  -8.861  38.015  0.00  0.00      PROA  
ATOM   2417  C   ILE P 185      -4.761  -3.664  40.547  0.00  0.00      PROA  
ATOM   2418  O   ILE P 185      -4.005  -3.448  41.506  0.00  0.00      PROA  
ATOM   2419  N   VAL P 186      -6.021  -3.155  40.525  0.00  0.00      PROA  
ATOM   2420  H   VAL P 186      -6.544  -3.246  39.666  0.00  0.00      PROA  
ATOM   2421  CA  VAL P 186      -6.696  -2.474  41.623  0.00  0.00      PROA  
ATOM   2422  HA  VAL P 186      -6.045  -2.611  42.486  0.00  0.00      PROA  
ATOM   2423  CB  VAL P 186      -6.786  -0.994  41.422  0.00  0.00      PROA  
ATOM   2424  HB  VAL P 186      -5.769  -0.619  41.307  0.00  0.00      PROA  
ATOM   2425  CG1 VAL P 186      -7.544  -0.488  40.167  0.00  0.00      PROA  
ATOM   2426 HG11 VAL P 186      -7.094  -0.771  39.215  0.00  0.00      PROA  
ATOM   2427 HG12 VAL P 186      -8.599  -0.741  40.272  0.00  0.00      PROA  
ATOM   2428 HG13 VAL P 186      -7.426   0.595  40.192  0.00  0.00      PROA  
ATOM   2429  CG2 VAL P 186      -7.211  -0.227  42.731  0.00  0.00      PROA  
ATOM   2430 HG21 VAL P 186      -7.237   0.825  42.448  0.00  0.00      PROA  
ATOM   2431 HG22 VAL P 186      -8.207  -0.605  42.961  0.00  0.00      PROA  
ATOM   2432 HG23 VAL P 186      -6.554  -0.426  43.578  0.00  0.00      PROA  
ATOM   2433  C   VAL P 186      -8.056  -3.096  41.953  0.00  0.00      PROA  
ATOM   2434  O   VAL P 186      -8.789  -3.360  41.025  0.00  0.00      PROA  
ATOM   2435  N   HID P 187      -8.390  -3.178  43.228  0.00  0.00      PROA  
ATOM   2436  H   HID P 187      -7.769  -2.830  43.944  0.00  0.00      PROA  
ATOM   2437  CA  HID P 187      -9.570  -3.804  43.822  0.00  0.00      PROA  
ATOM   2438  HA  HID P 187     -10.236  -4.092  43.008  0.00  0.00      PROA  
ATOM   2439  CB  HID P 187      -9.228  -5.253  44.351  0.00  0.00      PROA  
ATOM   2440  HB2 HID P 187      -9.007  -5.814  43.443  0.00  0.00      PROA  
ATOM   2441  HB3 HID P 187      -8.390  -5.197  45.046  0.00  0.00      PROA  
ATOM   2442  CG  HID P 187     -10.310  -6.096  44.995  0.00  0.00      PROA  
ATOM   2443  ND1 HID P 187     -11.357  -6.729  44.389  0.00  0.00      PROA  
ATOM   2444  HD1 HID P 187     -11.535  -6.645  43.399  0.00  0.00      PROA  
ATOM   2445  CE1 HID P 187     -12.118  -7.347  45.349  0.00  0.00      PROA  
ATOM   2446  HE1 HID P 187     -13.082  -7.814  45.212  0.00  0.00      PROA  
ATOM   2447  NE2 HID P 187     -11.657  -7.101  46.563  0.00  0.00      PROA  
ATOM   2448  CD2 HID P 187     -10.491  -6.346  46.347  0.00  0.00      PROA  
ATOM   2449  HD2 HID P 187      -9.807  -6.006  47.110  0.00  0.00      PROA  
ATOM   2450  C   HID P 187     -10.148  -2.874  44.837  0.00  0.00      PROA  
ATOM   2451  O   HID P 187      -9.456  -2.311  45.715  0.00  0.00      PROA  
ATOM   2452  N   ILE P 188     -11.378  -2.457  44.656  0.00  0.00      PROA  
ATOM   2453  H   ILE P 188     -11.899  -2.872  43.898  0.00  0.00      PROA  
ATOM   2454  CA  ILE P 188     -12.008  -1.357  45.424  0.00  0.00      PROA  
ATOM   2455  HA  ILE P 188     -11.597  -1.466  46.427  0.00  0.00      PROA  
ATOM   2456  CB  ILE P 188     -11.652   0.007  44.841  0.00  0.00      PROA  
ATOM   2457  HB  ILE P 188     -10.599   0.234  45.009  0.00  0.00      PROA  
ATOM   2458  CG2 ILE P 188     -11.959   0.190  43.343  0.00  0.00      PROA  
ATOM   2459 HG21 ILE P 188     -11.358   1.013  42.956  0.00  0.00      PROA  
ATOM   2460 HG22 ILE P 188     -11.570  -0.744  42.937  0.00  0.00      PROA  
ATOM   2461 HG23 ILE P 188     -13.034   0.176  43.164  0.00  0.00      PROA  
ATOM   2462  CG1 ILE P 188     -12.386   1.159  45.532  0.00  0.00      PROA  
ATOM   2463 HG12 ILE P 188     -13.406   1.022  45.173  0.00  0.00      PROA  
ATOM   2464 HG13 ILE P 188     -12.291   1.008  46.607  0.00  0.00      PROA  
ATOM   2465  CD1 ILE P 188     -11.791   2.613  45.319  0.00  0.00      PROA  
ATOM   2466 HD11 ILE P 188     -11.874   2.878  44.264  0.00  0.00      PROA  
ATOM   2467 HD12 ILE P 188     -12.233   3.398  45.932  0.00  0.00      PROA  
ATOM   2468 HD13 ILE P 188     -10.730   2.539  45.556  0.00  0.00      PROA  
ATOM   2469  C   ILE P 188     -13.484  -1.597  45.496  0.00  0.00      PROA  
ATOM   2470  O   ILE P 188     -14.153  -1.902  44.475  0.00  0.00      PROA  
ATOM   2471  N   GLY P 189     -14.076  -1.247  46.610  0.00  0.00      PROA  
ATOM   2472  H   GLY P 189     -13.517  -1.219  47.451  0.00  0.00      PROA  
ATOM   2473  CA  GLY P 189     -15.494  -1.147  46.890  0.00  0.00      PROA  
ATOM   2474  HA2 GLY P 189     -15.954  -0.430  46.210  0.00  0.00      PROA  
ATOM   2475  HA3 GLY P 189     -16.135  -1.982  46.606  0.00  0.00      PROA  
ATOM   2476  C   GLY P 189     -15.875  -0.587  48.322  0.00  0.00      PROA  
ATOM   2477  O   GLY P 189     -15.060  -0.647  49.276  0.00  0.00      PROA  
ATOM   2478  N   ILE P 190     -17.116  -0.119  48.342  0.00  0.00      PROA  
ATOM   2479  H   ILE P 190     -17.636  -0.229  47.483  0.00  0.00      PROA  
ATOM   2480  CA  ILE P 190     -17.881   0.233  49.541  0.00  0.00      PROA  
ATOM   2481  HA  ILE P 190     -17.259   0.467  50.405  0.00  0.00      PROA  
ATOM   2482  CB  ILE P 190     -18.771   1.460  49.295  0.00  0.00      PROA  
ATOM   2483  HB  ILE P 190     -19.191   1.503  48.290  0.00  0.00      PROA  
ATOM   2484  CG2 ILE P 190     -19.928   1.596  50.312  0.00  0.00      PROA  
ATOM   2485 HG21 ILE P 190     -20.483   0.671  50.466  0.00  0.00      PROA  
ATOM   2486 HG22 ILE P 190     -19.494   1.664  51.310  0.00  0.00      PROA  
ATOM   2487 HG23 ILE P 190     -20.521   2.504  50.204  0.00  0.00      PROA  
ATOM   2488  CG1 ILE P 190     -17.868   2.651  49.252  0.00  0.00      PROA  
ATOM   2489 HG12 ILE P 190     -17.567   2.860  50.278  0.00  0.00      PROA  
ATOM   2490 HG13 ILE P 190     -17.068   2.375  48.565  0.00  0.00      PROA  
ATOM   2491  CD1 ILE P 190     -18.512   3.935  48.596  0.00  0.00      PROA  
ATOM   2492 HD11 ILE P 190     -19.427   4.203  49.126  0.00  0.00      PROA  
ATOM   2493 HD12 ILE P 190     -17.843   4.762  48.831  0.00  0.00      PROA  
ATOM   2494 HD13 ILE P 190     -18.743   3.616  47.580  0.00  0.00      PROA  
ATOM   2495  C   ILE P 190     -18.711  -1.035  49.980  0.00  0.00      PROA  
ATOM   2496  O   ILE P 190     -19.611  -1.605  49.327  0.00  0.00      PROA  
ATOM   2497  N   SER P 191     -18.403  -1.541  51.160  0.00  0.00      PROA  
ATOM   2498  H   SER P 191     -17.724  -0.997  51.673  0.00  0.00      PROA  
ATOM   2499  CA  SER P 191     -18.893  -2.818  51.856  0.00  0.00      PROA  
ATOM   2500  HA  SER P 191     -18.349  -2.934  52.794  0.00  0.00      PROA  
ATOM   2501  CB  SER P 191     -20.383  -2.687  52.127  0.00  0.00      PROA  
ATOM   2502  HB2 SER P 191     -20.573  -1.846  52.793  0.00  0.00      PROA  
ATOM   2503  HB3 SER P 191     -20.995  -2.681  51.225  0.00  0.00      PROA  
ATOM   2504  OG  SER P 191     -20.760  -3.911  52.731  0.00  0.00      PROA  
ATOM   2505  HG  SER P 191     -21.615  -3.700  53.114  0.00  0.00      PROA  
ATOM   2506  C   SER P 191     -18.564  -4.151  51.171  0.00  0.00      PROA  
ATOM   2507  O   SER P 191     -18.544  -4.205  49.933  0.00  0.00      PROA  
ATOM   2508  N   SER P 192     -18.372  -5.266  51.857  0.00  0.00      PROA  
ATOM   2509  H   SER P 192     -18.445  -5.183  52.861  0.00  0.00      PROA  
ATOM   2510  CA  SER P 192     -18.294  -6.598  51.346  0.00  0.00      PROA  
ATOM   2511  HA  SER P 192     -17.717  -6.619  50.422  0.00  0.00      PROA  
ATOM   2512  CB  SER P 192     -17.648  -7.485  52.422  0.00  0.00      PROA  
ATOM   2513  HB2 SER P 192     -17.685  -8.464  51.944  0.00  0.00      PROA  
ATOM   2514  HB3 SER P 192     -16.682  -7.041  52.662  0.00  0.00      PROA  
ATOM   2515  OG  SER P 192     -18.431  -7.587  53.586  0.00  0.00      PROA  
ATOM   2516  HG  SER P 192     -18.534  -6.682  53.889  0.00  0.00      PROA  
ATOM   2517  C   SER P 192     -19.673  -7.203  50.986  0.00  0.00      PROA  
ATOM   2518  O   SER P 192     -19.748  -8.361  50.442  0.00  0.00      PROA  
ATOM   2519  N   SER P 193     -20.723  -6.450  51.159  0.00  0.00      PROA  
ATOM   2520  H   SER P 193     -20.526  -5.580  51.632  0.00  0.00      PROA  
ATOM   2521  CA  SER P 193     -22.111  -6.767  50.713  0.00  0.00      PROA  
ATOM   2522  HA  SER P 193     -22.280  -7.834  50.857  0.00  0.00      PROA  
ATOM   2523  CB  SER P 193     -23.095  -5.995  51.576  0.00  0.00      PROA  
ATOM   2524  HB2 SER P 193     -23.039  -6.449  52.565  0.00  0.00      PROA  
ATOM   2525  HB3 SER P 193     -22.803  -4.950  51.685  0.00  0.00      PROA  
ATOM   2526  OG  SER P 193     -24.423  -6.059  51.131  0.00  0.00      PROA  
ATOM   2527  HG  SER P 193     -24.890  -5.554  51.801  0.00  0.00      PROA  
ATOM   2528  C   SER P 193     -22.282  -6.346  49.251  0.00  0.00      PROA  
ATOM   2529  O   SER P 193     -21.747  -5.396  48.775  0.00  0.00      PROA  
ATOM   2530  N   LYS P 194     -23.193  -6.973  48.556  0.00  0.00      PROA  
ATOM   2531  H   LYS P 194     -23.569  -7.813  48.972  0.00  0.00      PROA  
ATOM   2532  CA  LYS P 194     -23.556  -6.641  47.132  0.00  0.00      PROA  
ATOM   2533  HA  LYS P 194     -22.658  -6.184  46.717  0.00  0.00      PROA  
ATOM   2534  CB  LYS P 194     -23.721  -7.896  46.228  0.00  0.00      PROA  
ATOM   2535  HB2 LYS P 194     -23.273  -8.774  46.693  0.00  0.00      PROA  
ATOM   2536  HB3 LYS P 194     -24.788  -8.119  46.240  0.00  0.00      PROA  
ATOM   2537  CG  LYS P 194     -23.093  -7.819  44.837  0.00  0.00      PROA  
ATOM   2538  HG2 LYS P 194     -23.484  -6.898  44.403  0.00  0.00      PROA  
ATOM   2539  HG3 LYS P 194     -22.009  -7.760  44.937  0.00  0.00      PROA  
ATOM   2540  CD  LYS P 194     -23.474  -8.848  43.799  0.00  0.00      PROA  
ATOM   2541  HD2 LYS P 194     -23.112  -9.857  44.000  0.00  0.00      PROA  
ATOM   2542  HD3 LYS P 194     -24.560  -8.943  43.769  0.00  0.00      PROA  
ATOM   2543  CE  LYS P 194     -22.927  -8.433  42.471  0.00  0.00      PROA  
ATOM   2544  HE2 LYS P 194     -23.357  -7.457  42.246  0.00  0.00      PROA  
ATOM   2545  HE3 LYS P 194     -21.856  -8.243  42.400  0.00  0.00      PROA  
ATOM   2546  NZ  LYS P 194     -23.336  -9.396  41.392  0.00  0.00      PROA  
ATOM   2547  HZ1 LYS P 194     -24.346  -9.396  41.401  0.00  0.00      PROA  
ATOM   2548  HZ2 LYS P 194     -22.906  -9.167  40.508  0.00  0.00      PROA  
ATOM   2549  HZ3 LYS P 194     -22.937 -10.276  41.688  0.00  0.00      PROA  
ATOM   2550  C   LYS P 194     -24.584  -5.582  46.915  0.00  0.00      PROA  
ATOM   2551  O   LYS P 194     -25.250  -5.577  45.845  0.00  0.00      PROA  
ATOM   2552  N   GLU P 195     -24.747  -4.658  47.861  0.00  0.00      PROA  
ATOM   2553  H   GLU P 195     -24.259  -4.717  48.744  0.00  0.00      PROA  
ATOM   2554  CA  GLU P 195     -25.857  -3.658  47.783  0.00  0.00      PROA  
ATOM   2555  HA  GLU P 195     -26.796  -4.207  47.723  0.00  0.00      PROA  
ATOM   2556  CB  GLU P 195     -25.790  -2.755  49.005  0.00  0.00      PROA  
ATOM   2557  HB2 GLU P 195     -25.691  -3.377  49.894  0.00  0.00      PROA  
ATOM   2558  HB3 GLU P 195     -24.965  -2.046  49.078  0.00  0.00      PROA  
ATOM   2559  CG  GLU P 195     -27.094  -1.934  49.126  0.00  0.00      PROA  
ATOM   2560  HG2 GLU P 195     -27.263  -1.134  48.405  0.00  0.00      PROA  
ATOM   2561  HG3 GLU P 195     -27.965  -2.570  48.970  0.00  0.00      PROA  
ATOM   2562  CD  GLU P 195     -27.238  -1.307  50.500  0.00  0.00      PROA  
ATOM   2563  OE1 GLU P 195     -28.348  -1.488  51.144  0.00  0.00      PROA  
ATOM   2564  OE2 GLU P 195     -26.369  -0.509  50.977  0.00  0.00      PROA  
ATOM   2565  C   GLU P 195     -25.675  -2.898  46.504  0.00  0.00      PROA  
ATOM   2566  O   GLU P 195     -26.660  -2.497  45.935  0.00  0.00      PROA  
ATOM   2567  N   SER P 196     -24.397  -2.666  46.065  0.00  0.00      PROA  
ATOM   2568  H   SER P 196     -23.593  -2.999  46.576  0.00  0.00      PROA  
ATOM   2569  CA  SER P 196     -23.941  -2.009  44.786  0.00  0.00      PROA  
ATOM   2570  HA  SER P 196     -24.325  -0.989  44.765  0.00  0.00      PROA  
ATOM   2571  CB  SER P 196     -22.434  -2.134  44.676  0.00  0.00      PROA  
ATOM   2572  HB2 SER P 196     -22.042  -1.755  43.732  0.00  0.00      PROA  
ATOM   2573  HB3 SER P 196     -21.991  -1.591  45.511  0.00  0.00      PROA  
ATOM   2574  OG  SER P 196     -21.990  -3.438  44.749  0.00  0.00      PROA  
ATOM   2575  HG  SER P 196     -21.034  -3.348  44.762  0.00  0.00      PROA  
ATOM   2576  C   SER P 196     -24.611  -2.626  43.479  0.00  0.00      PROA  
ATOM   2577  O   SER P 196     -24.598  -2.012  42.371  0.00  0.00      PROA  
ATOM   2578  N   SER P 197     -25.054  -3.864  43.570  0.00  0.00      PROA  
ATOM   2579  H   SER P 197     -24.976  -4.361  44.446  0.00  0.00      PROA  
ATOM   2580  CA  SER P 197     -25.669  -4.566  42.497  0.00  0.00      PROA  
ATOM   2581  HA  SER P 197     -25.221  -4.367  41.523  0.00  0.00      PROA  
ATOM   2582  CB  SER P 197     -25.424  -6.039  42.690  0.00  0.00      PROA  
ATOM   2583  HB2 SER P 197     -24.363  -6.073  42.937  0.00  0.00      PROA  
ATOM   2584  HB3 SER P 197     -26.045  -6.444  43.489  0.00  0.00      PROA  
ATOM   2585  OG  SER P 197     -25.755  -6.714  41.509  0.00  0.00      PROA  
ATOM   2586  HG  SER P 197     -25.203  -6.315  40.832  0.00  0.00      PROA  
ATOM   2587  C   SER P 197     -27.176  -4.305  42.378  0.00  0.00      PROA  
ATOM   2588  O   SER P 197     -27.717  -4.590  41.336  0.00  0.00      PROA  
ATOM   2589  N   LYS P 198     -27.755  -3.652  43.401  0.00  0.00      PROA  
ATOM   2590  H   LYS P 198     -27.320  -3.640  44.313  0.00  0.00      PROA  
ATOM   2591  CA  LYS P 198     -29.101  -3.069  43.285  0.00  0.00      PROA  
ATOM   2592  HA  LYS P 198     -29.691  -3.665  42.589  0.00  0.00      PROA  
ATOM   2593  CB  LYS P 198     -29.756  -2.923  44.691  0.00  0.00      PROA  
ATOM   2594  HB2 LYS P 198     -29.271  -2.126  45.255  0.00  0.00      PROA  
ATOM   2595  HB3 LYS P 198     -30.765  -2.579  44.462  0.00  0.00      PROA  
ATOM   2596  CG  LYS P 198     -29.805  -4.243  45.506  0.00  0.00      PROA  
ATOM   2597  HG2 LYS P 198     -30.230  -5.067  44.932  0.00  0.00      PROA  
ATOM   2598  HG3 LYS P 198     -28.783  -4.496  45.788  0.00  0.00      PROA  
ATOM   2599  CD  LYS P 198     -30.604  -4.114  46.804  0.00  0.00      PROA  
ATOM   2600  HD2 LYS P 198     -30.027  -3.304  47.250  0.00  0.00      PROA  
ATOM   2601  HD3 LYS P 198     -31.618  -3.727  46.704  0.00  0.00      PROA  
ATOM   2602  CE  LYS P 198     -30.472  -5.427  47.607  0.00  0.00      PROA  
ATOM   2603  HE2 LYS P 198     -31.080  -6.204  47.143  0.00  0.00      PROA  
ATOM   2604  HE3 LYS P 198     -29.461  -5.835  47.611  0.00  0.00      PROA  
ATOM   2605  NZ  LYS P 198     -30.989  -5.165  48.995  0.00  0.00      PROA  
ATOM   2606  HZ1 LYS P 198     -31.944  -4.841  49.054  0.00  0.00      PROA  
ATOM   2607  HZ2 LYS P 198     -30.817  -5.946  49.611  0.00  0.00      PROA  
ATOM   2608  HZ3 LYS P 198     -30.404  -4.416  49.338  0.00  0.00      PROA  
ATOM   2609  C   LYS P 198     -28.984  -1.731  42.571  0.00  0.00      PROA  
ATOM   2610  O   LYS P 198     -27.918  -1.130  42.464  0.00  0.00      PROA  
ATOM   2611  N   GLU P 199     -30.082  -1.252  41.969  0.00  0.00      PROA  
ATOM   2612  H   GLU P 199     -30.942  -1.772  42.074  0.00  0.00      PROA  
ATOM   2613  CA  GLU P 199     -30.129   0.024  41.236  0.00  0.00      PROA  
ATOM   2614  HA  GLU P 199     -29.319   0.052  40.507  0.00  0.00      PROA  
ATOM   2615  CB  GLU P 199     -31.443   0.112  40.345  0.00  0.00      PROA  
ATOM   2616  HB2 GLU P 199     -31.793  -0.905  40.169  0.00  0.00      PROA  
ATOM   2617  HB3 GLU P 199     -32.293   0.532  40.883  0.00  0.00      PROA  
ATOM   2618  CG  GLU P 199     -31.129   0.838  38.980  0.00  0.00      PROA  
ATOM   2619  HG2 GLU P 199     -32.096   1.235  38.670  0.00  0.00      PROA  
ATOM   2620  HG3 GLU P 199     -30.399   1.633  39.133  0.00  0.00      PROA  
ATOM   2621  CD  GLU P 199     -30.524  -0.147  37.960  0.00  0.00      PROA  
ATOM   2622  OE1 GLU P 199     -30.815  -0.038  36.758  0.00  0.00      PROA  
ATOM   2623  OE2 GLU P 199     -29.892  -1.103  38.411  0.00  0.00      PROA  
ATOM   2624  C   GLU P 199     -29.965   1.318  42.083  0.00  0.00      PROA  
ATOM   2625  O   GLU P 199     -30.651   1.369  43.073  0.00  0.00      PROA  
ATOM   2626  N   ASN P 200     -29.199   2.288  41.600  0.00  0.00      PROA  
ATOM   2627  H   ASN P 200     -28.732   2.197  40.709  0.00  0.00      PROA  
ATOM   2628  CA  ASN P 200     -28.842   3.593  42.251  0.00  0.00      PROA  
ATOM   2629  HA  ASN P 200     -27.792   3.843  42.095  0.00  0.00      PROA  
ATOM   2630  CB  ASN P 200     -29.827   4.590  41.638  0.00  0.00      PROA  
ATOM   2631  HB2 ASN P 200     -30.848   4.328  41.915  0.00  0.00      PROA  
ATOM   2632  HB3 ASN P 200     -29.739   5.602  42.034  0.00  0.00      PROA  
ATOM   2633  CG  ASN P 200     -29.749   4.652  40.134  0.00  0.00      PROA  
ATOM   2634  OD1 ASN P 200     -28.645   4.298  39.603  0.00  0.00      PROA  
ATOM   2635  ND2 ASN P 200     -30.767   5.082  39.408  0.00  0.00      PROA  
ATOM   2636 HD21 ASN P 200     -30.770   4.872  38.420  0.00  0.00      PROA  
ATOM   2637 HD22 ASN P 200     -31.619   5.398  39.848  0.00  0.00      PROA  
ATOM   2638  C   ASN P 200     -28.863   3.592  43.778  0.00  0.00      PROA  
ATOM   2639  O   ASN P 200     -29.300   4.559  44.418  0.00  0.00      PROA  
ATOM   2640  N   SER P 201     -28.243   2.618  44.436  0.00  0.00      PROA  
ATOM   2641  H   SER P 201     -27.923   1.905  43.796  0.00  0.00      PROA  
ATOM   2642  CA  SER P 201     -27.878   2.640  45.800  0.00  0.00      PROA  
ATOM   2643  HA  SER P 201     -28.742   3.095  46.284  0.00  0.00      PROA  
ATOM   2644  CB  SER P 201     -27.687   1.117  46.246  0.00  0.00      PROA  
ATOM   2645  HB2 SER P 201     -27.666   1.010  47.331  0.00  0.00      PROA  
ATOM   2646  HB3 SER P 201     -28.606   0.612  45.949  0.00  0.00      PROA  
ATOM   2647  OG  SER P 201     -26.527   0.506  45.641  0.00  0.00      PROA  
ATOM   2648  HG  SER P 201     -26.693  -0.427  45.485  0.00  0.00      PROA  
ATOM   2649  C   SER P 201     -26.698   3.558  46.052  0.00  0.00      PROA  
ATOM   2650  O   SER P 201     -25.932   3.849  45.113  0.00  0.00      PROA  
ATOM   2651  N   LEU P 202     -26.506   4.094  47.258  0.00  0.00      PROA  
ATOM   2652  H   LEU P 202     -27.155   3.761  47.957  0.00  0.00      PROA  
ATOM   2653  CA  LEU P 202     -25.275   4.926  47.552  0.00  0.00      PROA  
ATOM   2654  HA  LEU P 202     -25.353   5.805  46.913  0.00  0.00      PROA  
ATOM   2655  CB  LEU P 202     -25.210   5.365  49.037  0.00  0.00      PROA  
ATOM   2656  HB2 LEU P 202     -25.149   4.510  49.710  0.00  0.00      PROA  
ATOM   2657  HB3 LEU P 202     -24.423   6.118  49.090  0.00  0.00      PROA  
ATOM   2658  CG  LEU P 202     -26.587   6.082  49.455  0.00  0.00      PROA  
ATOM   2659  HG  LEU P 202     -27.361   5.491  48.964  0.00  0.00      PROA  
ATOM   2660  CD1 LEU P 202     -26.930   6.153  50.957  0.00  0.00      PROA  
ATOM   2661 HD11 LEU P 202     -27.262   5.141  51.188  0.00  0.00      PROA  
ATOM   2662 HD12 LEU P 202     -26.033   6.236  51.571  0.00  0.00      PROA  
ATOM   2663 HD13 LEU P 202     -27.683   6.847  51.331  0.00  0.00      PROA  
ATOM   2664  CD2 LEU P 202     -26.538   7.546  49.079  0.00  0.00      PROA  
ATOM   2665 HD21 LEU P 202     -25.780   7.975  49.735  0.00  0.00      PROA  
ATOM   2666 HD22 LEU P 202     -26.317   7.798  48.042  0.00  0.00      PROA  
ATOM   2667 HD23 LEU P 202     -27.500   7.925  49.422  0.00  0.00      PROA  
ATOM   2668  C   LEU P 202     -24.028   4.143  47.130  0.00  0.00      PROA  
ATOM   2669  O   LEU P 202     -23.123   4.715  46.537  0.00  0.00      PROA  
ATOM   2670  N   SER P 203     -24.075   2.797  47.354  0.00  0.00      PROA  
ATOM   2671  H   SER P 203     -24.798   2.403  47.939  0.00  0.00      PROA  
ATOM   2672  CA  SER P 203     -22.904   1.934  47.045  0.00  0.00      PROA  
ATOM   2673  HA  SER P 203     -21.972   2.351  47.428  0.00  0.00      PROA  
ATOM   2674  CB  SER P 203     -23.048   0.565  47.657  0.00  0.00      PROA  
ATOM   2675  HB2 SER P 203     -23.350   0.739  48.690  0.00  0.00      PROA  
ATOM   2676  HB3 SER P 203     -23.827   0.067  47.080  0.00  0.00      PROA  
ATOM   2677  OG  SER P 203     -21.795  -0.114  47.549  0.00  0.00      PROA  
ATOM   2678  HG  SER P 203     -21.893  -0.943  48.023  0.00  0.00      PROA  
ATOM   2679  C   SER P 203     -22.767   1.866  45.518  0.00  0.00      PROA  
ATOM   2680  O   SER P 203     -21.693   1.578  45.037  0.00  0.00      PROA  
ATOM   2681  N   ASN P 204     -23.846   1.895  44.763  0.00  0.00      PROA  
ATOM   2682  H   ASN P 204     -24.773   1.869  45.164  0.00  0.00      PROA  
ATOM   2683  CA  ASN P 204     -23.886   1.747  43.229  0.00  0.00      PROA  
ATOM   2684  HA  ASN P 204     -23.197   0.967  42.906  0.00  0.00      PROA  
ATOM   2685  CB  ASN P 204     -25.335   1.459  42.764  0.00  0.00      PROA  
ATOM   2686  HB2 ASN P 204     -25.708   0.570  43.273  0.00  0.00      PROA  
ATOM   2687  HB3 ASN P 204     -26.007   2.282  43.008  0.00  0.00      PROA  
ATOM   2688  CG  ASN P 204     -25.413   1.401  41.250  0.00  0.00      PROA  
ATOM   2689  OD1 ASN P 204     -25.614   2.435  40.699  0.00  0.00      PROA  
ATOM   2690  ND2 ASN P 204     -25.186   0.288  40.618  0.00  0.00      PROA  
ATOM   2691 HD21 ASN P 204     -25.141   0.332  39.609  0.00  0.00      PROA  
ATOM   2692 HD22 ASN P 204     -25.041  -0.492  41.243  0.00  0.00      PROA  
ATOM   2693  C   ASN P 204     -23.238   3.028  42.552  0.00  0.00      PROA  
ATOM   2694  O   ASN P 204     -22.390   2.951  41.562  0.00  0.00      PROA  
ATOM   2695  N   LEU P 205     -23.589   4.232  42.940  0.00  0.00      PROA  
ATOM   2696  H   LEU P 205     -24.217   4.206  43.731  0.00  0.00      PROA  
ATOM   2697  CA  LEU P 205     -23.161   5.580  42.456  0.00  0.00      PROA  
ATOM   2698  HA  LEU P 205     -23.324   5.675  41.383  0.00  0.00      PROA  
ATOM   2699  CB  LEU P 205     -24.036   6.688  43.147  0.00  0.00      PROA  
ATOM   2700  HB2 LEU P 205     -23.833   6.574  44.211  0.00  0.00      PROA  
ATOM   2701  HB3 LEU P 205     -23.729   7.696  42.866  0.00  0.00      PROA  
ATOM   2702  CG  LEU P 205     -25.558   6.543  43.014  0.00  0.00      PROA  
ATOM   2703  HG  LEU P 205     -25.771   5.485  43.163  0.00  0.00      PROA  
ATOM   2704  CD1 LEU P 205     -26.367   7.397  44.038  0.00  0.00      PROA  
ATOM   2705 HD11 LEU P 205     -26.023   7.151  45.043  0.00  0.00      PROA  
ATOM   2706 HD12 LEU P 205     -26.177   8.470  44.017  0.00  0.00      PROA  
ATOM   2707 HD13 LEU P 205     -27.437   7.201  43.970  0.00  0.00      PROA  
ATOM   2708  CD2 LEU P 205     -26.163   7.078  41.662  0.00  0.00      PROA  
ATOM   2709 HD21 LEU P 205     -25.917   6.590  40.719  0.00  0.00      PROA  
ATOM   2710 HD22 LEU P 205     -27.250   7.087  41.734  0.00  0.00      PROA  
ATOM   2711 HD23 LEU P 205     -25.918   8.140  41.655  0.00  0.00      PROA  
ATOM   2712  C   LEU P 205     -21.689   5.894  42.705  0.00  0.00      PROA  
ATOM   2713  O   LEU P 205     -21.206   7.059  42.465  0.00  0.00      PROA  
ATOM   2714  N   PHE P 206     -20.892   4.950  43.161  0.00  0.00      PROA  
ATOM   2715  H   PHE P 206     -21.307   4.034  43.264  0.00  0.00      PROA  
ATOM   2716  CA  PHE P 206     -19.460   5.121  43.396  0.00  0.00      PROA  
ATOM   2717  HA  PHE P 206     -19.139   6.090  43.777  0.00  0.00      PROA  
ATOM   2718  CB  PHE P 206     -19.073   4.129  44.507  0.00  0.00      PROA  
ATOM   2719  HB2 PHE P 206     -19.692   4.370  45.372  0.00  0.00      PROA  
ATOM   2720  HB3 PHE P 206     -19.382   3.097  44.340  0.00  0.00      PROA  
ATOM   2721  CG  PHE P 206     -17.692   4.265  44.979  0.00  0.00      PROA  
ATOM   2722  CD1 PHE P 206     -16.849   3.154  44.940  0.00  0.00      PROA  
ATOM   2723  HD1 PHE P 206     -17.095   2.328  44.290  0.00  0.00      PROA  
ATOM   2724  CE1 PHE P 206     -15.592   3.254  45.627  0.00  0.00      PROA  
ATOM   2725  HE1 PHE P 206     -14.895   2.432  45.549  0.00  0.00      PROA  
ATOM   2726  CZ  PHE P 206     -15.174   4.457  46.298  0.00  0.00      PROA  
ATOM   2727  HZ  PHE P 206     -14.186   4.534  46.728  0.00  0.00      PROA  
ATOM   2728  CE2 PHE P 206     -16.066   5.589  46.247  0.00  0.00      PROA  
ATOM   2729  HE2 PHE P 206     -15.725   6.528  46.657  0.00  0.00      PROA  
ATOM   2730  CD2 PHE P 206     -17.272   5.505  45.590  0.00  0.00      PROA  
ATOM   2731  HD2 PHE P 206     -17.960   6.335  45.645  0.00  0.00      PROA  
ATOM   2732  C   PHE P 206     -18.641   4.828  42.096  0.00  0.00      PROA  
ATOM   2733  O   PHE P 206     -19.014   3.908  41.331  0.00  0.00      PROA  
ATOM   2734  N   THR P 207     -17.558   5.502  41.872  0.00  0.00      PROA  
ATOM   2735  H   THR P 207     -17.369   6.298  42.464  0.00  0.00      PROA  
ATOM   2736  CA  THR P 207     -16.749   5.509  40.643  0.00  0.00      PROA  
ATOM   2737  HA  THR P 207     -16.829   4.616  40.023  0.00  0.00      PROA  
ATOM   2738  CB  THR P 207     -17.108   6.639  39.702  0.00  0.00      PROA  
ATOM   2739  HB  THR P 207     -16.368   6.797  38.918  0.00  0.00      PROA  
ATOM   2740  CG2 THR P 207     -18.418   6.419  38.900  0.00  0.00      PROA  
ATOM   2741 HG21 THR P 207     -18.629   5.418  38.524  0.00  0.00      PROA  
ATOM   2742 HG22 THR P 207     -19.197   6.548  39.651  0.00  0.00      PROA  
ATOM   2743 HG23 THR P 207     -18.643   7.074  38.058  0.00  0.00      PROA  
ATOM   2744  OG1 THR P 207     -17.157   7.948  40.280  0.00  0.00      PROA  
ATOM   2745  HG1 THR P 207     -17.669   7.929  41.091  0.00  0.00      PROA  
ATOM   2746  C   THR P 207     -15.257   5.775  40.968  0.00  0.00      PROA  
ATOM   2747  O   THR P 207     -14.911   6.393  41.996  0.00  0.00      PROA  
ATOM   2748  N   MET P 208     -14.331   5.246  40.097  0.00  0.00      PROA  
ATOM   2749  H   MET P 208     -14.658   4.912  39.202  0.00  0.00      PROA  
ATOM   2750  CA  MET P 208     -12.950   5.513  40.176  0.00  0.00      PROA  
ATOM   2751  HA  MET P 208     -12.864   6.268  40.958  0.00  0.00      PROA  
ATOM   2752  CB  MET P 208     -12.114   4.228  40.643  0.00  0.00      PROA  
ATOM   2753  HB2 MET P 208     -11.065   4.506  40.751  0.00  0.00      PROA  
ATOM   2754  HB3 MET P 208     -12.574   3.839  41.551  0.00  0.00      PROA  
ATOM   2755  CG  MET P 208     -12.101   3.102  39.546  0.00  0.00      PROA  
ATOM   2756  HG2 MET P 208     -13.101   2.827  39.213  0.00  0.00      PROA  
ATOM   2757  HG3 MET P 208     -11.473   3.492  38.745  0.00  0.00      PROA  
ATOM   2758  SD  MET P 208     -11.429   1.502  40.126  0.00  0.00      PROA  
ATOM   2759  CE  MET P 208      -9.791   2.025  40.813  0.00  0.00      PROA  
ATOM   2760  HE1 MET P 208      -9.073   2.119  39.999  0.00  0.00      PROA  
ATOM   2761  HE2 MET P 208      -9.850   2.967  41.358  0.00  0.00      PROA  
ATOM   2762  HE3 MET P 208      -9.380   1.240  41.449  0.00  0.00      PROA  
ATOM   2763  C   MET P 208     -12.492   6.117  38.868  0.00  0.00      PROA  
ATOM   2764  O   MET P 208     -12.953   5.675  37.816  0.00  0.00      PROA  
ATOM   2765  N   THR P 209     -11.494   6.972  38.941  0.00  0.00      PROA  
ATOM   2766  H   THR P 209     -11.308   7.344  39.862  0.00  0.00      PROA  
ATOM   2767  CA  THR P 209     -10.600   7.222  37.870  0.00  0.00      PROA  
ATOM   2768  HA  THR P 209     -10.954   6.835  36.915  0.00  0.00      PROA  
ATOM   2769  CB  THR P 209     -10.521   8.729  37.604  0.00  0.00      PROA  
ATOM   2770  HB  THR P 209     -10.105   9.281  38.447  0.00  0.00      PROA  
ATOM   2771  CG2 THR P 209     -10.045   9.080  36.197  0.00  0.00      PROA  
ATOM   2772 HG21 THR P 209     -10.234  10.139  36.026  0.00  0.00      PROA  
ATOM   2773 HG22 THR P 209      -8.981   8.840  36.222  0.00  0.00      PROA  
ATOM   2774 HG23 THR P 209     -10.684   8.595  35.459  0.00  0.00      PROA  
ATOM   2775  OG1 THR P 209     -11.844   9.152  37.631  0.00  0.00      PROA  
ATOM   2776  HG1 THR P 209     -12.199   8.756  38.430  0.00  0.00      PROA  
ATOM   2777  C   THR P 209      -9.219   6.706  38.229  0.00  0.00      PROA  
ATOM   2778  O   THR P 209      -8.677   6.943  39.302  0.00  0.00      PROA  
ATOM   2779  N   VAL P 210      -8.693   6.108  37.165  0.00  0.00      PROA  
ATOM   2780  H   VAL P 210      -9.232   6.037  36.314  0.00  0.00      PROA  
ATOM   2781  CA  VAL P 210      -7.302   5.688  37.154  0.00  0.00      PROA  
ATOM   2782  HA  VAL P 210      -6.809   5.901  38.103  0.00  0.00      PROA  
ATOM   2783  CB  VAL P 210      -7.240   4.142  36.929  0.00  0.00      PROA  
ATOM   2784  HB  VAL P 210      -7.631   3.980  35.924  0.00  0.00      PROA  
ATOM   2785  CG1 VAL P 210      -5.846   3.599  36.993  0.00  0.00      PROA  
ATOM   2786 HG11 VAL P 210      -5.839   2.509  37.002  0.00  0.00      PROA  
ATOM   2787 HG12 VAL P 210      -5.242   3.867  36.126  0.00  0.00      PROA  
ATOM   2788 HG13 VAL P 210      -5.375   3.785  37.959  0.00  0.00      PROA  
ATOM   2789  CG2 VAL P 210      -8.163   3.373  37.912  0.00  0.00      PROA  
ATOM   2790 HG21 VAL P 210      -7.999   3.577  38.970  0.00  0.00      PROA  
ATOM   2791 HG22 VAL P 210      -9.222   3.498  37.685  0.00  0.00      PROA  
ATOM   2792 HG23 VAL P 210      -7.855   2.329  37.856  0.00  0.00      PROA  
ATOM   2793  C   VAL P 210      -6.426   6.421  36.145  0.00  0.00      PROA  
ATOM   2794  O   VAL P 210      -6.913   6.705  35.053  0.00  0.00      PROA  
ATOM   2795  N   GLU P 211      -5.154   6.688  36.390  0.00  0.00      PROA  
ATOM   2796  H   GLU P 211      -4.700   6.467  37.265  0.00  0.00      PROA  
ATOM   2797  CA  GLU P 211      -4.274   7.027  35.280  0.00  0.00      PROA  
ATOM   2798  HA  GLU P 211      -4.618   6.480  34.402  0.00  0.00      PROA  
ATOM   2799  CB  GLU P 211      -4.336   8.512  34.947  0.00  0.00      PROA  
ATOM   2800  HB2 GLU P 211      -3.974   8.737  33.944  0.00  0.00      PROA  
ATOM   2801  HB3 GLU P 211      -5.390   8.785  34.898  0.00  0.00      PROA  
ATOM   2802  CG  GLU P 211      -3.706   9.444  35.974  0.00  0.00      PROA  
ATOM   2803  HG2 GLU P 211      -4.066   9.174  36.966  0.00  0.00      PROA  
ATOM   2804  HG3 GLU P 211      -2.622   9.333  35.946  0.00  0.00      PROA  
ATOM   2805  CD  GLU P 211      -4.022  10.945  35.750  0.00  0.00      PROA  
ATOM   2806  OE1 GLU P 211      -3.322  11.760  36.321  0.00  0.00      PROA  
ATOM   2807  OE2 GLU P 211      -4.896  11.261  34.983  0.00  0.00      PROA  
ATOM   2808  C   GLU P 211      -2.838   6.421  35.417  0.00  0.00      PROA  
ATOM   2809  O   GLU P 211      -2.434   5.856  36.455  0.00  0.00      PROA  
ATOM   2810  N   VAL P 212      -2.120   6.529  34.346  0.00  0.00      PROA  
ATOM   2811  H   VAL P 212      -2.552   6.908  33.516  0.00  0.00      PROA  
ATOM   2812  CA  VAL P 212      -0.602   6.336  34.440  0.00  0.00      PROA  
ATOM   2813  HA  VAL P 212      -0.233   6.246  35.462  0.00  0.00      PROA  
ATOM   2814  CB  VAL P 212      -0.363   4.908  33.752  0.00  0.00      PROA  
ATOM   2815  HB  VAL P 212      -0.936   4.164  34.306  0.00  0.00      PROA  
ATOM   2816  CG1 VAL P 212      -0.724   4.906  32.242  0.00  0.00      PROA  
ATOM   2817 HG11 VAL P 212       0.006   5.443  31.636  0.00  0.00      PROA  
ATOM   2818 HG12 VAL P 212      -0.727   3.846  31.989  0.00  0.00      PROA  
ATOM   2819 HG13 VAL P 212      -1.702   5.376  32.143  0.00  0.00      PROA  
ATOM   2820  CG2 VAL P 212       1.094   4.571  33.961  0.00  0.00      PROA  
ATOM   2821 HG21 VAL P 212       1.236   4.488  35.039  0.00  0.00      PROA  
ATOM   2822 HG22 VAL P 212       1.246   3.548  33.616  0.00  0.00      PROA  
ATOM   2823 HG23 VAL P 212       1.731   5.296  33.456  0.00  0.00      PROA  
ATOM   2824  C   VAL P 212       0.123   7.416  33.669  0.00  0.00      PROA  
ATOM   2825  O   VAL P 212      -0.424   7.863  32.679  0.00  0.00      PROA  
ATOM   2826  N   LYS P 213       1.245   7.842  34.226  0.00  0.00      PROA  
ATOM   2827  H   LYS P 213       1.595   7.400  35.065  0.00  0.00      PROA  
ATOM   2828  CA  LYS P 213       2.105   8.920  33.633  0.00  0.00      PROA  
ATOM   2829  HA  LYS P 213       1.837   8.899  32.577  0.00  0.00      PROA  
ATOM   2830  CB  LYS P 213       1.851  10.367  34.240  0.00  0.00      PROA  
ATOM   2831  HB2 LYS P 213       1.951  10.501  35.317  0.00  0.00      PROA  
ATOM   2832  HB3 LYS P 213       2.614  10.995  33.780  0.00  0.00      PROA  
ATOM   2833  CG  LYS P 213       0.426  10.807  33.901  0.00  0.00      PROA  
ATOM   2834  HG2 LYS P 213       0.293  10.856  32.820  0.00  0.00      PROA  
ATOM   2835  HG3 LYS P 213      -0.246  10.025  34.255  0.00  0.00      PROA  
ATOM   2836  CD  LYS P 213       0.065  12.158  34.542  0.00  0.00      PROA  
ATOM   2837  HD2 LYS P 213       0.712  12.958  34.183  0.00  0.00      PROA  
ATOM   2838  HD3 LYS P 213      -0.892  12.455  34.112  0.00  0.00      PROA  
ATOM   2839  CE  LYS P 213      -0.160  12.160  36.074  0.00  0.00      PROA  
ATOM   2840  HE2 LYS P 213      -0.782  11.333  36.415  0.00  0.00      PROA  
ATOM   2841  HE3 LYS P 213       0.790  11.932  36.558  0.00  0.00      PROA  
ATOM   2842  NZ  LYS P 213      -0.667  13.466  36.574  0.00  0.00      PROA  
ATOM   2843  HZ1 LYS P 213      -1.645  13.520  36.328  0.00  0.00      PROA  
ATOM   2844  HZ2 LYS P 213      -0.583  13.526  37.578  0.00  0.00      PROA  
ATOM   2845  HZ3 LYS P 213      -0.226  14.283  36.175  0.00  0.00      PROA  
ATOM   2846  C   LYS P 213       3.582   8.626  33.960  0.00  0.00      PROA  
ATOM   2847  O   LYS P 213       3.764   8.200  35.118  0.00  0.00      PROA  
ATOM   2848  N   GLY P 214       4.531   8.948  33.080  0.00  0.00      PROA  
ATOM   2849  H   GLY P 214       4.248   9.525  32.300  0.00  0.00      PROA  
ATOM   2850  CA  GLY P 214       5.980   8.851  33.150  0.00  0.00      PROA  
ATOM   2851  HA2 GLY P 214       6.190   9.076  34.195  0.00  0.00      PROA  
ATOM   2852  HA3 GLY P 214       6.289   7.827  32.937  0.00  0.00      PROA  
ATOM   2853  C   GLY P 214       6.761   9.841  32.230  0.00  0.00      PROA  
ATOM   2854  O   GLY P 214       6.280  10.930  32.116  0.00  0.00      PROA  
ATOM   2855  N   PRO P 215       7.907   9.472  31.719  0.00  0.00      PROA  
ATOM   2856  CD  PRO P 215       8.628   8.181  31.739  0.00  0.00      PROA  
ATOM   2857  HD2 PRO P 215       8.053   7.360  31.309  0.00  0.00      PROA  
ATOM   2858  HD3 PRO P 215       9.046   8.005  32.730  0.00  0.00      PROA  
ATOM   2859  CG  PRO P 215       9.873   8.357  30.841  0.00  0.00      PROA  
ATOM   2860  HG2 PRO P 215       9.611   8.156  29.802  0.00  0.00      PROA  
ATOM   2861  HG3 PRO P 215      10.685   7.742  31.228  0.00  0.00      PROA  
ATOM   2862  CB  PRO P 215      10.165   9.793  30.913  0.00  0.00      PROA  
ATOM   2863  HB2 PRO P 215      10.643  10.230  30.036  0.00  0.00      PROA  
ATOM   2864  HB3 PRO P 215      10.720   9.962  31.836  0.00  0.00      PROA  
ATOM   2865  CA  PRO P 215       8.811  10.493  31.128  0.00  0.00      PROA  
ATOM   2866  HA  PRO P 215       8.933  11.194  31.954  0.00  0.00      PROA  
ATOM   2867  C   PRO P 215       8.379  11.169  29.846  0.00  0.00      PROA  
ATOM   2868  O   PRO P 215       8.723  12.358  29.676  0.00  0.00      PROA  
ATOM   2869  N   TYR P 216       7.469  10.583  29.022  0.00  0.00      PROA  
ATOM   2870  H   TYR P 216       7.091   9.675  29.251  0.00  0.00      PROA  
ATOM   2871  CA  TYR P 216       6.677  11.226  27.948  0.00  0.00      PROA  
ATOM   2872  HA  TYR P 216       7.038  12.220  27.684  0.00  0.00      PROA  
ATOM   2873  CB  TYR P 216       6.940  10.413  26.665  0.00  0.00      PROA  
ATOM   2874  HB2 TYR P 216       6.522   9.407  26.718  0.00  0.00      PROA  
ATOM   2875  HB3 TYR P 216       6.382  10.802  25.814  0.00  0.00      PROA  
ATOM   2876  CG  TYR P 216       8.427  10.329  26.237  0.00  0.00      PROA  
ATOM   2877  CD1 TYR P 216       8.936   9.083  26.037  0.00  0.00      PROA  
ATOM   2878  HD1 TYR P 216       8.225   8.275  25.945  0.00  0.00      PROA  
ATOM   2879  CE1 TYR P 216      10.273   8.913  25.728  0.00  0.00      PROA  
ATOM   2880  HE1 TYR P 216      10.887   8.027  25.795  0.00  0.00      PROA  
ATOM   2881  CZ  TYR P 216      11.045  10.121  25.551  0.00  0.00      PROA  
ATOM   2882  OH  TYR P 216      12.329   9.921  25.215  0.00  0.00      PROA  
ATOM   2883  HH  TYR P 216      12.519   9.024  24.930  0.00  0.00      PROA  
ATOM   2884  CE2 TYR P 216      10.473  11.344  25.504  0.00  0.00      PROA  
ATOM   2885  HE2 TYR P 216      11.054  12.226  25.278  0.00  0.00      PROA  
ATOM   2886  CD2 TYR P 216       9.131  11.526  25.967  0.00  0.00      PROA  
ATOM   2887  HD2 TYR P 216       8.716  12.514  26.104  0.00  0.00      PROA  
ATOM   2888  C   TYR P 216       5.289  11.377  28.396  0.00  0.00      PROA  
ATOM   2889  O   TYR P 216       4.311  11.018  27.736  0.00  0.00      PROA  
ATOM   2890  N   GLU P 217       5.156  12.137  29.475  0.00  0.00      PROA  
ATOM   2891  H   GLU P 217       6.034  12.394  29.904  0.00  0.00      PROA  
ATOM   2892  CA  GLU P 217       3.950  12.433  30.186  0.00  0.00      PROA  
ATOM   2893  HA  GLU P 217       4.209  12.666  31.219  0.00  0.00      PROA  
ATOM   2894  CB  GLU P 217       3.319  13.702  29.617  0.00  0.00      PROA  
ATOM   2895  HB2 GLU P 217       3.269  13.620  28.531  0.00  0.00      PROA  
ATOM   2896  HB3 GLU P 217       2.329  13.876  30.039  0.00  0.00      PROA  
ATOM   2897  CG  GLU P 217       4.044  15.057  29.963  0.00  0.00      PROA  
ATOM   2898  HG2 GLU P 217       3.238  15.775  30.110  0.00  0.00      PROA  
ATOM   2899  HG3 GLU P 217       4.410  15.045  30.989  0.00  0.00      PROA  
ATOM   2900  CD  GLU P 217       5.038  15.409  28.785  0.00  0.00      PROA  
ATOM   2901  OE1 GLU P 217       4.487  15.568  27.645  0.00  0.00      PROA  
ATOM   2902  OE2 GLU P 217       6.295  15.498  28.964  0.00  0.00      PROA  
ATOM   2903  C   GLU P 217       2.978  11.187  30.177  0.00  0.00      PROA  
ATOM   2904  O   GLU P 217       3.229  10.201  30.862  0.00  0.00      PROA  
ATOM   2905  N   TYR P 218       1.846  11.207  29.494  0.00  0.00      PROA  
ATOM   2906  H   TYR P 218       1.705  12.001  28.886  0.00  0.00      PROA  
ATOM   2907  CA  TYR P 218       0.845  10.125  29.540  0.00  0.00      PROA  
ATOM   2908  HA  TYR P 218       0.602   9.760  30.538  0.00  0.00      PROA  
ATOM   2909  CB  TYR P 218      -0.516  10.624  29.146  0.00  0.00      PROA  
ATOM   2910  HB2 TYR P 218      -0.385  11.307  28.306  0.00  0.00      PROA  
ATOM   2911  HB3 TYR P 218      -1.063   9.748  28.799  0.00  0.00      PROA  
ATOM   2912  CG  TYR P 218      -1.253  11.265  30.284  0.00  0.00      PROA  
ATOM   2913  CD1 TYR P 218      -1.466  12.630  30.414  0.00  0.00      PROA  
ATOM   2914  HD1 TYR P 218      -0.954  13.272  29.712  0.00  0.00      PROA  
ATOM   2915  CE1 TYR P 218      -2.348  13.073  31.326  0.00  0.00      PROA  
ATOM   2916  HE1 TYR P 218      -2.628  14.112  31.423  0.00  0.00      PROA  
ATOM   2917  CZ  TYR P 218      -3.016  12.181  32.191  0.00  0.00      PROA  
ATOM   2918  OH  TYR P 218      -3.841  12.746  33.082  0.00  0.00      PROA  
ATOM   2919  HH  TYR P 218      -4.231  12.156  33.732  0.00  0.00      PROA  
ATOM   2920  CE2 TYR P 218      -2.703  10.850  32.264  0.00  0.00      PROA  
ATOM   2921  HE2 TYR P 218      -3.090  10.116  32.956  0.00  0.00      PROA  
ATOM   2922  CD2 TYR P 218      -1.868  10.426  31.210  0.00  0.00      PROA  
ATOM   2923  HD2 TYR P 218      -1.732   9.358  31.127  0.00  0.00      PROA  
ATOM   2924  C   TYR P 218       1.234   8.810  28.784  0.00  0.00      PROA  
ATOM   2925  O   TYR P 218       0.771   7.733  29.127  0.00  0.00      PROA  
ATOM   2926  N   LEU P 219       2.188   8.825  27.897  0.00  0.00      PROA  
ATOM   2927  H   LEU P 219       2.667   9.697  27.729  0.00  0.00      PROA  
ATOM   2928  CA  LEU P 219       2.390   7.719  26.912  0.00  0.00      PROA  
ATOM   2929  HA  LEU P 219       1.415   7.291  26.682  0.00  0.00      PROA  
ATOM   2930  CB  LEU P 219       2.864   8.365  25.616  0.00  0.00      PROA  
ATOM   2931  HB2 LEU P 219       3.653   9.096  25.789  0.00  0.00      PROA  
ATOM   2932  HB3 LEU P 219       3.292   7.585  24.986  0.00  0.00      PROA  
ATOM   2933  CG  LEU P 219       1.691   9.043  24.831  0.00  0.00      PROA  
ATOM   2934  HG  LEU P 219       1.090   9.791  25.349  0.00  0.00      PROA  
ATOM   2935  CD1 LEU P 219       2.316   9.850  23.693  0.00  0.00      PROA  
ATOM   2936 HD11 LEU P 219       3.139  10.490  24.012  0.00  0.00      PROA  
ATOM   2937 HD12 LEU P 219       2.778   9.184  22.965  0.00  0.00      PROA  
ATOM   2938 HD13 LEU P 219       1.594  10.471  23.162  0.00  0.00      PROA  
ATOM   2939  CD2 LEU P 219       0.688   8.131  24.107  0.00  0.00      PROA  
ATOM   2940 HD21 LEU P 219       0.045   7.721  24.885  0.00  0.00      PROA  
ATOM   2941 HD22 LEU P 219       0.058   8.675  23.402  0.00  0.00      PROA  
ATOM   2942 HD23 LEU P 219       1.235   7.324  23.621  0.00  0.00      PROA  
ATOM   2943  C   LEU P 219       3.317   6.622  27.358  0.00  0.00      PROA  
ATOM   2944  O   LEU P 219       4.431   6.813  27.838  0.00  0.00      PROA  
ATOM   2945  N   THR P 220       2.954   5.350  27.153  0.00  0.00      PROA  
ATOM   2946  H   THR P 220       2.087   5.254  26.644  0.00  0.00      PROA  
ATOM   2947  CA  THR P 220       3.751   4.206  27.508  0.00  0.00      PROA  
ATOM   2948  HA  THR P 220       4.225   4.278  28.487  0.00  0.00      PROA  
ATOM   2949  CB  THR P 220       2.789   2.959  27.725  0.00  0.00      PROA  
ATOM   2950  HB  THR P 220       3.326   2.145  28.211  0.00  0.00      PROA  
ATOM   2951  CG2 THR P 220       1.700   3.355  28.666  0.00  0.00      PROA  
ATOM   2952 HG21 THR P 220       2.058   3.704  29.635  0.00  0.00      PROA  
ATOM   2953 HG22 THR P 220       1.039   4.121  28.261  0.00  0.00      PROA  
ATOM   2954 HG23 THR P 220       1.031   2.505  28.798  0.00  0.00      PROA  
ATOM   2955  OG1 THR P 220       2.243   2.564  26.460  0.00  0.00      PROA  
ATOM   2956  HG1 THR P 220       2.861   1.982  26.012  0.00  0.00      PROA  
ATOM   2957  C   THR P 220       4.824   3.854  26.530  0.00  0.00      PROA  
ATOM   2958  O   THR P 220       4.952   4.415  25.437  0.00  0.00      PROA  
ATOM   2959  N   LEU P 221       5.659   2.887  26.872  0.00  0.00      PROA  
ATOM   2960  H   LEU P 221       5.388   2.315  27.659  0.00  0.00      PROA  
ATOM   2961  CA  LEU P 221       6.453   2.201  25.815  0.00  0.00      PROA  
ATOM   2962  HA  LEU P 221       7.078   2.937  25.309  0.00  0.00      PROA  
ATOM   2963  CB  LEU P 221       7.546   1.293  26.498  0.00  0.00      PROA  
ATOM   2964  HB2 LEU P 221       7.153   0.654  27.289  0.00  0.00      PROA  
ATOM   2965  HB3 LEU P 221       7.729   0.489  25.785  0.00  0.00      PROA  
ATOM   2966  CG  LEU P 221       8.796   2.001  27.025  0.00  0.00      PROA  
ATOM   2967  HG  LEU P 221       8.508   2.952  27.473  0.00  0.00      PROA  
ATOM   2968  CD1 LEU P 221       9.504   1.177  28.114  0.00  0.00      PROA  
ATOM   2969 HD11 LEU P 221       8.774   0.914  28.879  0.00  0.00      PROA  
ATOM   2970 HD12 LEU P 221       9.814   0.244  27.641  0.00  0.00      PROA  
ATOM   2971 HD13 LEU P 221      10.313   1.721  28.601  0.00  0.00      PROA  
ATOM   2972  CD2 LEU P 221       9.739   2.440  25.927  0.00  0.00      PROA  
ATOM   2973 HD21 LEU P 221      10.552   2.997  26.393  0.00  0.00      PROA  
ATOM   2974 HD22 LEU P 221      10.030   1.494  25.470  0.00  0.00      PROA  
ATOM   2975 HD23 LEU P 221       9.232   3.040  25.170  0.00  0.00      PROA  
ATOM   2976  C   LEU P 221       5.563   1.467  24.828  0.00  0.00      PROA  
ATOM   2977  O   LEU P 221       4.325   1.305  25.109  0.00  0.00      PROA  
ATOM   2978  N   GLU P 222       6.104   1.114  23.663  0.00  0.00      PROA  
ATOM   2979  H   GLU P 222       7.103   1.086  23.521  0.00  0.00      PROA  
ATOM   2980  CA  GLU P 222       5.393   0.830  22.399  0.00  0.00      PROA  
ATOM   2981  HA  GLU P 222       6.042   0.621  21.549  0.00  0.00      PROA  
ATOM   2982  CB  GLU P 222       4.611  -0.455  22.607  0.00  0.00      PROA  
ATOM   2983  HB2 GLU P 222       5.047  -1.147  23.327  0.00  0.00      PROA  
ATOM   2984  HB3 GLU P 222       3.665  -0.194  23.080  0.00  0.00      PROA  
ATOM   2985  CG  GLU P 222       4.250  -1.225  21.352  0.00  0.00      PROA  
ATOM   2986  HG2 GLU P 222       3.493  -0.695  20.773  0.00  0.00      PROA  
ATOM   2987  HG3 GLU P 222       5.137  -1.238  20.719  0.00  0.00      PROA  
ATOM   2988  CD  GLU P 222       3.688  -2.638  21.775  0.00  0.00      PROA  
ATOM   2989  OE1 GLU P 222       3.028  -2.838  22.830  0.00  0.00      PROA  
ATOM   2990  OE2 GLU P 222       3.980  -3.580  21.001  0.00  0.00      PROA  
ATOM   2991  C   GLU P 222       4.452   1.890  21.890  0.00  0.00      PROA  
ATOM   2992  O   GLU P 222       4.382   2.147  20.696  0.00  0.00      PROA  
ATOM   2993  N   ASP P 223       3.840   2.676  22.763  0.00  0.00      PROA  
ATOM   2994  H   ASP P 223       3.706   2.321  23.699  0.00  0.00      PROA  
ATOM   2995  CA  ASP P 223       2.980   3.739  22.281  0.00  0.00      PROA  
ATOM   2996  HA  ASP P 223       2.501   3.397  21.364  0.00  0.00      PROA  
ATOM   2997  CB  ASP P 223       1.953   3.999  23.316  0.00  0.00      PROA  
ATOM   2998  HB2 ASP P 223       2.318   4.184  24.326  0.00  0.00      PROA  
ATOM   2999  HB3 ASP P 223       1.349   4.841  22.978  0.00  0.00      PROA  
ATOM   3000  CG  ASP P 223       0.854   2.888  23.436  0.00  0.00      PROA  
ATOM   3001  OD1 ASP P 223       0.957   1.878  22.707  0.00  0.00      PROA  
ATOM   3002  OD2 ASP P 223      -0.122   3.136  24.196  0.00  0.00      PROA  
ATOM   3003  C   ASP P 223       3.740   5.043  21.985  0.00  0.00      PROA  
ATOM   3004  O   ASP P 223       3.490   5.640  20.909  0.00  0.00      PROA  
ATOM   3005  N   TYR P 224       4.751   5.387  22.809  0.00  0.00      PROA  
ATOM   3006  H   TYR P 224       4.895   4.945  23.706  0.00  0.00      PROA  
ATOM   3007  CA  TYR P 224       5.535   6.578  22.429  0.00  0.00      PROA  
ATOM   3008  HA  TYR P 224       4.820   7.337  22.114  0.00  0.00      PROA  
ATOM   3009  CB  TYR P 224       6.344   6.959  23.604  0.00  0.00      PROA  
ATOM   3010  HB2 TYR P 224       5.641   7.383  24.321  0.00  0.00      PROA  
ATOM   3011  HB3 TYR P 224       6.858   6.097  24.029  0.00  0.00      PROA  
ATOM   3012  CG  TYR P 224       7.359   7.964  23.342  0.00  0.00      PROA  
ATOM   3013  CD1 TYR P 224       7.017   9.347  23.442  0.00  0.00      PROA  
ATOM   3014  HD1 TYR P 224       6.075   9.610  23.900  0.00  0.00      PROA  
ATOM   3015  CE1 TYR P 224       7.863  10.353  23.048  0.00  0.00      PROA  
ATOM   3016  HE1 TYR P 224       7.641  11.410  23.045  0.00  0.00      PROA  
ATOM   3017  CZ  TYR P 224       9.063   9.990  22.323  0.00  0.00      PROA  
ATOM   3018  OH  TYR P 224       9.823  10.935  21.745  0.00  0.00      PROA  
ATOM   3019  HH  TYR P 224      10.542  10.508  21.274  0.00  0.00      PROA  
ATOM   3020  CE2 TYR P 224       9.496   8.644  22.426  0.00  0.00      PROA  
ATOM   3021  HE2 TYR P 224      10.405   8.396  21.899  0.00  0.00      PROA  
ATOM   3022  CD2 TYR P 224       8.675   7.606  22.932  0.00  0.00      PROA  
ATOM   3023  HD2 TYR P 224       8.942   6.559  22.918  0.00  0.00      PROA  
ATOM   3024  C   TYR P 224       6.326   6.331  21.149  0.00  0.00      PROA  
ATOM   3025  O   TYR P 224       6.299   7.301  20.363  0.00  0.00      PROA  
ATOM   3026  N   PRO P 225       6.978   5.149  20.775  0.00  0.00      PROA  
ATOM   3027  CD  PRO P 225       7.344   4.098  21.699  0.00  0.00      PROA  
ATOM   3028  HD2 PRO P 225       6.630   3.275  21.688  0.00  0.00      PROA  
ATOM   3029  HD3 PRO P 225       7.562   4.509  22.685  0.00  0.00      PROA  
ATOM   3030  CG  PRO P 225       8.644   3.552  21.185  0.00  0.00      PROA  
ATOM   3031  HG2 PRO P 225       8.738   2.503  21.468  0.00  0.00      PROA  
ATOM   3032  HG3 PRO P 225       9.559   3.909  21.658  0.00  0.00      PROA  
ATOM   3033  CB  PRO P 225       8.557   3.774  19.625  0.00  0.00      PROA  
ATOM   3034  HB2 PRO P 225       8.048   2.941  19.141  0.00  0.00      PROA  
ATOM   3035  HB3 PRO P 225       9.567   3.877  19.229  0.00  0.00      PROA  
ATOM   3036  CA  PRO P 225       7.709   5.101  19.547  0.00  0.00      PROA  
ATOM   3037  HA  PRO P 225       8.375   5.962  19.516  0.00  0.00      PROA  
ATOM   3038  C   PRO P 225       6.785   5.109  18.331  0.00  0.00      PROA  
ATOM   3039  O   PRO P 225       7.068   5.763  17.367  0.00  0.00      PROA  
ATOM   3040  N   LEU P 226       5.609   4.549  18.477  0.00  0.00      PROA  
ATOM   3041  H   LEU P 226       5.481   3.965  19.291  0.00  0.00      PROA  
ATOM   3042  CA  LEU P 226       4.519   4.723  17.540  0.00  0.00      PROA  
ATOM   3043  HA  LEU P 226       4.880   4.345  16.583  0.00  0.00      PROA  
ATOM   3044  CB  LEU P 226       3.362   3.779  17.826  0.00  0.00      PROA  
ATOM   3045  HB2 LEU P 226       3.776   2.928  18.368  0.00  0.00      PROA  
ATOM   3046  HB3 LEU P 226       2.700   4.353  18.474  0.00  0.00      PROA  
ATOM   3047  CG  LEU P 226       2.663   3.227  16.555  0.00  0.00      PROA  
ATOM   3048  HG  LEU P 226       2.422   4.102  15.952  0.00  0.00      PROA  
ATOM   3049  CD1 LEU P 226       3.515   2.264  15.745  0.00  0.00      PROA  
ATOM   3050 HD11 LEU P 226       4.517   2.691  15.716  0.00  0.00      PROA  
ATOM   3051 HD12 LEU P 226       3.630   1.256  16.144  0.00  0.00      PROA  
ATOM   3052 HD13 LEU P 226       3.003   2.173  14.787  0.00  0.00      PROA  
ATOM   3053  CD2 LEU P 226       1.370   2.564  16.839  0.00  0.00      PROA  
ATOM   3054 HD21 LEU P 226       0.820   2.286  15.941  0.00  0.00      PROA  
ATOM   3055 HD22 LEU P 226       1.472   1.681  17.470  0.00  0.00      PROA  
ATOM   3056 HD23 LEU P 226       0.756   3.297  17.362  0.00  0.00      PROA  
ATOM   3057  C   LEU P 226       4.060   6.160  17.257  0.00  0.00      PROA  
ATOM   3058  O   LEU P 226       3.860   6.504  16.100  0.00  0.00      PROA  
ATOM   3059  N   MET P 227       4.033   7.020  18.272  0.00  0.00      PROA  
ATOM   3060  H   MET P 227       4.160   6.753  19.238  0.00  0.00      PROA  
ATOM   3061  CA  MET P 227       3.727   8.443  18.125  0.00  0.00      PROA  
ATOM   3062  HA  MET P 227       2.736   8.400  17.674  0.00  0.00      PROA  
ATOM   3063  CB  MET P 227       3.623   9.192  19.453  0.00  0.00      PROA  
ATOM   3064  HB2 MET P 227       2.864   8.733  20.087  0.00  0.00      PROA  
ATOM   3065  HB3 MET P 227       4.530   9.056  20.041  0.00  0.00      PROA  
ATOM   3066  CG  MET P 227       3.258  10.600  19.366  0.00  0.00      PROA  
ATOM   3067  HG2 MET P 227       4.071  11.186  18.937  0.00  0.00      PROA  
ATOM   3068  HG3 MET P 227       2.321  10.600  18.809  0.00  0.00      PROA  
ATOM   3069  SD  MET P 227       2.919  11.551  20.887  0.00  0.00      PROA  
ATOM   3070  CE  MET P 227       4.626  11.868  21.447  0.00  0.00      PROA  
ATOM   3071  HE1 MET P 227       5.286  11.919  20.581  0.00  0.00      PROA  
ATOM   3072  HE2 MET P 227       4.589  12.768  22.061  0.00  0.00      PROA  
ATOM   3073  HE3 MET P 227       4.906  10.976  22.006  0.00  0.00      PROA  
ATOM   3074  C   MET P 227       4.694   9.182  17.218  0.00  0.00      PROA  
ATOM   3075  O   MET P 227       4.290   9.910  16.338  0.00  0.00      PROA  
ATOM   3076  N   ILE P 228       5.996   8.937  17.393  0.00  0.00      PROA  
ATOM   3077  H   ILE P 228       6.264   8.194  18.023  0.00  0.00      PROA  
ATOM   3078  CA  ILE P 228       7.021   9.448  16.503  0.00  0.00      PROA  
ATOM   3079  HA  ILE P 228       6.752  10.495  16.363  0.00  0.00      PROA  
ATOM   3080  CB  ILE P 228       8.382   9.453  17.276  0.00  0.00      PROA  
ATOM   3081  HB  ILE P 228       8.642   8.397  17.355  0.00  0.00      PROA  
ATOM   3082  CG2 ILE P 228       9.505  10.202  16.494  0.00  0.00      PROA  
ATOM   3083 HG21 ILE P 228       9.287  11.265  16.385  0.00  0.00      PROA  
ATOM   3084 HG22 ILE P 228      10.499  10.016  16.901  0.00  0.00      PROA  
ATOM   3085 HG23 ILE P 228       9.609   9.931  15.443  0.00  0.00      PROA  
ATOM   3086  CG1 ILE P 228       8.331   9.920  18.755  0.00  0.00      PROA  
ATOM   3087 HG12 ILE P 228       7.789   9.183  19.348  0.00  0.00      PROA  
ATOM   3088 HG13 ILE P 228       9.319   9.835  19.208  0.00  0.00      PROA  
ATOM   3089  CD1 ILE P 228       7.858  11.330  19.023  0.00  0.00      PROA  
ATOM   3090 HD11 ILE P 228       6.832  11.466  18.682  0.00  0.00      PROA  
ATOM   3091 HD12 ILE P 228       8.047  11.415  20.093  0.00  0.00      PROA  
ATOM   3092 HD13 ILE P 228       8.485  12.037  18.480  0.00  0.00      PROA  
ATOM   3093  C   ILE P 228       7.023   8.814  15.139  0.00  0.00      PROA  
ATOM   3094  O   ILE P 228       7.025   9.555  14.122  0.00  0.00      PROA  
ATOM   3095  N   PHE P 229       6.889   7.445  15.093  0.00  0.00      PROA  
ATOM   3096  H   PHE P 229       6.956   6.894  15.938  0.00  0.00      PROA  
ATOM   3097  CA  PHE P 229       6.744   6.749  13.795  0.00  0.00      PROA  
ATOM   3098  HA  PHE P 229       7.740   6.736  13.352  0.00  0.00      PROA  
ATOM   3099  CB  PHE P 229       6.355   5.285  13.992  0.00  0.00      PROA  
ATOM   3100  HB2 PHE P 229       7.247   4.936  14.513  0.00  0.00      PROA  
ATOM   3101  HB3 PHE P 229       5.457   5.228  14.608  0.00  0.00      PROA  
ATOM   3102  CG  PHE P 229       6.080   4.525  12.724  0.00  0.00      PROA  
ATOM   3103  CD1 PHE P 229       7.162   4.144  11.913  0.00  0.00      PROA  
ATOM   3104  HD1 PHE P 229       8.187   4.259  12.234  0.00  0.00      PROA  
ATOM   3105  CE1 PHE P 229       6.882   3.464  10.711  0.00  0.00      PROA  
ATOM   3106  HE1 PHE P 229       7.692   3.221  10.040  0.00  0.00      PROA  
ATOM   3107  CZ  PHE P 229       5.585   3.123  10.325  0.00  0.00      PROA  
ATOM   3108  HZ  PHE P 229       5.457   2.547   9.420  0.00  0.00      PROA  
ATOM   3109  CE2 PHE P 229       4.530   3.448  11.115  0.00  0.00      PROA  
ATOM   3110  HE2 PHE P 229       3.589   3.023  10.799  0.00  0.00      PROA  
ATOM   3111  CD2 PHE P 229       4.793   4.235  12.238  0.00  0.00      PROA  
ATOM   3112  HD2 PHE P 229       3.978   4.523  12.886  0.00  0.00      PROA  
ATOM   3113  C   PHE P 229       5.675   7.396  12.871  0.00  0.00      PROA  
ATOM   3114  O   PHE P 229       5.933   7.609  11.686  0.00  0.00      PROA  
ATOM   3115  N   PHE P 230       4.508   7.730  13.443  0.00  0.00      PROA  
ATOM   3116  H   PHE P 230       4.342   7.426  14.392  0.00  0.00      PROA  
ATOM   3117  CA  PHE P 230       3.366   8.310  12.670  0.00  0.00      PROA  
ATOM   3118  HA  PHE P 230       3.242   7.780  11.725  0.00  0.00      PROA  
ATOM   3119  CB  PHE P 230       2.071   8.211  13.493  0.00  0.00      PROA  
ATOM   3120  HB2 PHE P 230       2.245   8.335  14.562  0.00  0.00      PROA  
ATOM   3121  HB3 PHE P 230       1.394   9.040  13.285  0.00  0.00      PROA  
ATOM   3122  CG  PHE P 230       1.227   6.889  13.292  0.00  0.00      PROA  
ATOM   3123  CD1 PHE P 230       0.820   6.579  11.958  0.00  0.00      PROA  
ATOM   3124  HD1 PHE P 230       1.125   7.183  11.116  0.00  0.00      PROA  
ATOM   3125  CE1 PHE P 230      -0.024   5.492  11.721  0.00  0.00      PROA  
ATOM   3126  HE1 PHE P 230      -0.576   5.401  10.797  0.00  0.00      PROA  
ATOM   3127  CZ  PHE P 230      -0.482   4.718  12.827  0.00  0.00      PROA  
ATOM   3128  HZ  PHE P 230      -1.149   3.875  12.721  0.00  0.00      PROA  
ATOM   3129  CE2 PHE P 230      -0.003   4.948  14.143  0.00  0.00      PROA  
ATOM   3130  HE2 PHE P 230      -0.229   4.331  15.000  0.00  0.00      PROA  
ATOM   3131  CD2 PHE P 230       0.901   6.037  14.330  0.00  0.00      PROA  
ATOM   3132  HD2 PHE P 230       1.212   6.274  15.337  0.00  0.00      PROA  
ATOM   3133  C   PHE P 230       3.695   9.799  12.418  0.00  0.00      PROA  
ATOM   3134  O   PHE P 230       3.451  10.244  11.291  0.00  0.00      PROA  
ATOM   3135  N   MET P 231       4.298  10.566  13.280  0.00  0.00      PROA  
ATOM   3136  H   MET P 231       4.691  10.115  14.094  0.00  0.00      PROA  
ATOM   3137  CA  MET P 231       4.707  11.953  13.084  0.00  0.00      PROA  
ATOM   3138  HA  MET P 231       3.814  12.538  12.863  0.00  0.00      PROA  
ATOM   3139  CB  MET P 231       5.382  12.389  14.389  0.00  0.00      PROA  
ATOM   3140  HB2 MET P 231       4.721  12.062  15.192  0.00  0.00      PROA  
ATOM   3141  HB3 MET P 231       6.288  11.825  14.609  0.00  0.00      PROA  
ATOM   3142  CG  MET P 231       5.675  13.857  14.532  0.00  0.00      PROA  
ATOM   3143  HG2 MET P 231       4.948  14.408  13.936  0.00  0.00      PROA  
ATOM   3144  HG3 MET P 231       5.560  14.175  15.569  0.00  0.00      PROA  
ATOM   3145  SD  MET P 231       7.269  14.483  13.846  0.00  0.00      PROA  
ATOM   3146  CE  MET P 231       8.420  13.650  15.075  0.00  0.00      PROA  
ATOM   3147  HE1 MET P 231       8.103  13.838  16.101  0.00  0.00      PROA  
ATOM   3148  HE2 MET P 231       8.532  12.590  14.848  0.00  0.00      PROA  
ATOM   3149  HE3 MET P 231       9.324  14.178  14.772  0.00  0.00      PROA  
ATOM   3150  C   MET P 231       5.727  12.107  11.916  0.00  0.00      PROA  
ATOM   3151  O   MET P 231       5.588  12.771  10.872  0.00  0.00      PROA  
ATOM   3152  N   VAL P 232       6.723  11.186  11.974  0.00  0.00      PROA  
ATOM   3153  H   VAL P 232       6.736  10.539  12.749  0.00  0.00      PROA  
ATOM   3154  CA  VAL P 232       7.858  11.229  10.955  0.00  0.00      PROA  
ATOM   3155  HA  VAL P 232       8.137  12.253  10.706  0.00  0.00      PROA  
ATOM   3156  CB  VAL P 232       9.195  10.538  11.530  0.00  0.00      PROA  
ATOM   3157  HB  VAL P 232       8.984   9.543  11.923  0.00  0.00      PROA  
ATOM   3158  CG1 VAL P 232      10.152  10.186  10.457  0.00  0.00      PROA  
ATOM   3159 HG11 VAL P 232       9.822   9.323   9.880  0.00  0.00      PROA  
ATOM   3160 HG12 VAL P 232      10.244  11.078   9.837  0.00  0.00      PROA  
ATOM   3161 HG13 VAL P 232      11.117   9.916  10.884  0.00  0.00      PROA  
ATOM   3162  CG2 VAL P 232       9.913  11.369  12.549  0.00  0.00      PROA  
ATOM   3163 HG21 VAL P 232      10.259  12.305  12.110  0.00  0.00      PROA  
ATOM   3164 HG22 VAL P 232       9.185  11.457  13.356  0.00  0.00      PROA  
ATOM   3165 HG23 VAL P 232      10.779  10.824  12.923  0.00  0.00      PROA  
ATOM   3166  C   VAL P 232       7.383  10.549   9.631  0.00  0.00      PROA  
ATOM   3167  O   VAL P 232       7.715  11.067   8.587  0.00  0.00      PROA  
ATOM   3168  N   MET P 233       6.613   9.479   9.697  0.00  0.00      PROA  
ATOM   3169  H   MET P 233       6.412   9.160  10.634  0.00  0.00      PROA  
ATOM   3170  CA  MET P 233       5.981   8.939   8.491  0.00  0.00      PROA  
ATOM   3171  HA  MET P 233       6.754   8.809   7.733  0.00  0.00      PROA  
ATOM   3172  CB  MET P 233       5.282   7.604   8.636  0.00  0.00      PROA  
ATOM   3173  HB2 MET P 233       4.624   7.608   9.504  0.00  0.00      PROA  
ATOM   3174  HB3 MET P 233       4.622   7.460   7.781  0.00  0.00      PROA  
ATOM   3175  CG  MET P 233       6.200   6.344   8.848  0.00  0.00      PROA  
ATOM   3176  HG2 MET P 233       7.241   6.653   8.945  0.00  0.00      PROA  
ATOM   3177  HG3 MET P 233       5.868   5.847   9.760  0.00  0.00      PROA  
ATOM   3178  SD  MET P 233       6.193   5.191   7.539  0.00  0.00      PROA  
ATOM   3179  CE  MET P 233       7.260   6.028   6.358  0.00  0.00      PROA  
ATOM   3180  HE1 MET P 233       8.291   5.856   6.669  0.00  0.00      PROA  
ATOM   3181  HE2 MET P 233       7.138   5.546   5.388  0.00  0.00      PROA  
ATOM   3182  HE3 MET P 233       7.017   7.091   6.362  0.00  0.00      PROA  
ATOM   3183  C   MET P 233       5.004   9.878   7.797  0.00  0.00      PROA  
ATOM   3184  O   MET P 233       4.866   9.888   6.549  0.00  0.00      PROA  
ATOM   3185  N   CYS P 234       4.224  10.627   8.606  0.00  0.00      PROA  
ATOM   3186  H   CYS P 234       4.161  10.535   9.610  0.00  0.00      PROA  
ATOM   3187  CA  CYS P 234       3.379  11.653   8.011  0.00  0.00      PROA  
ATOM   3188  HA  CYS P 234       2.639  11.205   7.348  0.00  0.00      PROA  
ATOM   3189  CB  CYS P 234       2.613  12.339   9.198  0.00  0.00      PROA  
ATOM   3190  HB2 CYS P 234       2.012  11.509   9.570  0.00  0.00      PROA  
ATOM   3191  HB3 CYS P 234       3.155  12.672  10.083  0.00  0.00      PROA  
ATOM   3192  SG  CYS P 234       1.598  13.745   8.487  0.00  0.00      PROA  
ATOM   3193  HG  CYS P 234       0.622  12.858   8.276  0.00  0.00      PROA  
ATOM   3194  C   CYS P 234       4.227  12.620   7.264  0.00  0.00      PROA  
ATOM   3195  O   CYS P 234       3.869  13.044   6.179  0.00  0.00      PROA  
ATOM   3196  N   ILE P 235       5.405  13.008   7.857  0.00  0.00      PROA  
ATOM   3197  H   ILE P 235       5.591  12.682   8.794  0.00  0.00      PROA  
ATOM   3198  CA  ILE P 235       6.273  14.005   7.232  0.00  0.00      PROA  
ATOM   3199  HA  ILE P 235       5.683  14.885   6.974  0.00  0.00      PROA  
ATOM   3200  CB  ILE P 235       7.336  14.612   8.151  0.00  0.00      PROA  
ATOM   3201  HB  ILE P 235       7.751  13.804   8.754  0.00  0.00      PROA  
ATOM   3202  CG2 ILE P 235       8.432  15.429   7.493  0.00  0.00      PROA  
ATOM   3203 HG21 ILE P 235       8.883  14.816   6.713  0.00  0.00      PROA  
ATOM   3204 HG22 ILE P 235       8.174  16.402   7.076  0.00  0.00      PROA  
ATOM   3205 HG23 ILE P 235       9.100  15.668   8.321  0.00  0.00      PROA  
ATOM   3206  CG1 ILE P 235       6.673  15.483   9.176  0.00  0.00      PROA  
ATOM   3207 HG12 ILE P 235       6.087  14.879   9.868  0.00  0.00      PROA  
ATOM   3208 HG13 ILE P 235       7.426  15.912   9.837  0.00  0.00      PROA  
ATOM   3209  CD1 ILE P 235       5.710  16.598   8.666  0.00  0.00      PROA  
ATOM   3210 HD11 ILE P 235       5.539  17.389   9.396  0.00  0.00      PROA  
ATOM   3211 HD12 ILE P 235       5.996  17.188   7.795  0.00  0.00      PROA  
ATOM   3212 HD13 ILE P 235       4.734  16.164   8.450  0.00  0.00      PROA  
ATOM   3213  C   ILE P 235       7.002  13.418   5.977  0.00  0.00      PROA  
ATOM   3214  O   ILE P 235       7.049  14.042   4.888  0.00  0.00      PROA  
ATOM   3215  N   VAL P 236       7.482  12.169   6.080  0.00  0.00      PROA  
ATOM   3216  H   VAL P 236       7.335  11.732   6.979  0.00  0.00      PROA  
ATOM   3217  CA  VAL P 236       7.908  11.406   4.813  0.00  0.00      PROA  
ATOM   3218  HA  VAL P 236       8.628  12.050   4.308  0.00  0.00      PROA  
ATOM   3219  CB  VAL P 236       8.586  10.091   5.157  0.00  0.00      PROA  
ATOM   3220  HB  VAL P 236       7.778   9.513   5.604  0.00  0.00      PROA  
ATOM   3221  CG1 VAL P 236       9.086   9.217   3.982  0.00  0.00      PROA  
ATOM   3222 HG11 VAL P 236       8.306   8.819   3.333  0.00  0.00      PROA  
ATOM   3223 HG12 VAL P 236       9.792   9.726   3.326  0.00  0.00      PROA  
ATOM   3224 HG13 VAL P 236       9.545   8.288   4.321  0.00  0.00      PROA  
ATOM   3225  CG2 VAL P 236       9.749  10.113   6.161  0.00  0.00      PROA  
ATOM   3226 HG21 VAL P 236       9.542  10.815   6.969  0.00  0.00      PROA  
ATOM   3227 HG22 VAL P 236       9.912   9.150   6.643  0.00  0.00      PROA  
ATOM   3228 HG23 VAL P 236      10.637  10.530   5.686  0.00  0.00      PROA  
ATOM   3229  C   VAL P 236       6.703  11.223   3.763  0.00  0.00      PROA  
ATOM   3230  O   VAL P 236       6.956  11.387   2.570  0.00  0.00      PROA  
ATOM   3231  N   TYR P 237       5.490  11.141   4.178  0.00  0.00      PROA  
ATOM   3232  H   TYR P 237       5.345  11.119   5.178  0.00  0.00      PROA  
ATOM   3233  CA  TYR P 237       4.379  11.287   3.170  0.00  0.00      PROA  
ATOM   3234  HA  TYR P 237       4.597  10.731   2.258  0.00  0.00      PROA  
ATOM   3235  CB  TYR P 237       3.045  10.675   3.625  0.00  0.00      PROA  
ATOM   3236  HB2 TYR P 237       2.865  10.878   4.681  0.00  0.00      PROA  
ATOM   3237  HB3 TYR P 237       2.256  11.175   3.064  0.00  0.00      PROA  
ATOM   3238  CG  TYR P 237       2.910   9.163   3.196  0.00  0.00      PROA  
ATOM   3239  CD1 TYR P 237       3.685   8.166   3.929  0.00  0.00      PROA  
ATOM   3240  HD1 TYR P 237       4.283   8.410   4.794  0.00  0.00      PROA  
ATOM   3241  CE1 TYR P 237       3.652   6.849   3.489  0.00  0.00      PROA  
ATOM   3242  HE1 TYR P 237       4.206   6.129   4.072  0.00  0.00      PROA  
ATOM   3243  CZ  TYR P 237       2.850   6.460   2.328  0.00  0.00      PROA  
ATOM   3244  OH  TYR P 237       2.783   5.151   2.061  0.00  0.00      PROA  
ATOM   3245  HH  TYR P 237       3.612   4.718   2.280  0.00  0.00      PROA  
ATOM   3246  CE2 TYR P 237       2.042   7.443   1.717  0.00  0.00      PROA  
ATOM   3247  HE2 TYR P 237       1.362   7.215   0.909  0.00  0.00      PROA  
ATOM   3248  CD2 TYR P 237       2.138   8.765   2.060  0.00  0.00      PROA  
ATOM   3249  HD2 TYR P 237       1.513   9.453   1.508  0.00  0.00      PROA  
ATOM   3250  C   TYR P 237       4.179  12.684   2.636  0.00  0.00      PROA  
ATOM   3251  O   TYR P 237       3.789  12.891   1.453  0.00  0.00      PROA  
ATOM   3252  N   VAL P 238       4.451  13.698   3.456  0.00  0.00      PROA  
ATOM   3253  H   VAL P 238       4.911  13.493   4.332  0.00  0.00      PROA  
ATOM   3254  CA  VAL P 238       4.322  15.216   3.151  0.00  0.00      PROA  
ATOM   3255  HA  VAL P 238       3.337  15.357   2.707  0.00  0.00      PROA  
ATOM   3256  CB  VAL P 238       4.482  16.200   4.359  0.00  0.00      PROA  
ATOM   3257  HB  VAL P 238       5.069  15.825   5.198  0.00  0.00      PROA  
ATOM   3258  CG1 VAL P 238       5.120  17.586   3.957  0.00  0.00      PROA  
ATOM   3259 HG11 VAL P 238       6.158  17.431   3.661  0.00  0.00      PROA  
ATOM   3260 HG12 VAL P 238       4.583  17.963   3.087  0.00  0.00      PROA  
ATOM   3261 HG13 VAL P 238       5.058  18.368   4.714  0.00  0.00      PROA  
ATOM   3262  CG2 VAL P 238       3.107  16.459   4.820  0.00  0.00      PROA  
ATOM   3263 HG21 VAL P 238       2.985  17.076   5.710  0.00  0.00      PROA  
ATOM   3264 HG22 VAL P 238       2.656  16.944   3.954  0.00  0.00      PROA  
ATOM   3265 HG23 VAL P 238       2.643  15.488   4.994  0.00  0.00      PROA  
ATOM   3266  C   VAL P 238       5.365  15.420   2.043  0.00  0.00      PROA  
ATOM   3267  O   VAL P 238       5.043  15.968   0.976  0.00  0.00      PROA  
ATOM   3268  N   LEU P 239       6.546  14.808   2.192  0.00  0.00      PROA  
ATOM   3269  H   LEU P 239       6.741  14.412   3.101  0.00  0.00      PROA  
ATOM   3270  CA  LEU P 239       7.663  14.748   1.218  0.00  0.00      PROA  
ATOM   3271  HA  LEU P 239       7.852  15.794   0.978  0.00  0.00      PROA  
ATOM   3272  CB  LEU P 239       8.929  14.268   1.812  0.00  0.00      PROA  
ATOM   3273  HB2 LEU P 239       9.133  14.662   2.808  0.00  0.00      PROA  
ATOM   3274  HB3 LEU P 239       8.761  13.212   2.024  0.00  0.00      PROA  
ATOM   3275  CG  LEU P 239      10.115  14.388   0.832  0.00  0.00      PROA  
ATOM   3276  HG  LEU P 239       9.732  14.600  -0.167  0.00  0.00      PROA  
ATOM   3277  CD1 LEU P 239      11.104  15.438   1.415  0.00  0.00      PROA  
ATOM   3278 HD11 LEU P 239      11.432  15.113   2.403  0.00  0.00      PROA  
ATOM   3279 HD12 LEU P 239      12.011  15.626   0.840  0.00  0.00      PROA  
ATOM   3280 HD13 LEU P 239      10.616  16.407   1.523  0.00  0.00      PROA  
ATOM   3281  CD2 LEU P 239      11.061  13.116   0.736  0.00  0.00      PROA  
ATOM   3282 HD21 LEU P 239      10.408  12.345   0.330  0.00  0.00      PROA  
ATOM   3283 HD22 LEU P 239      11.981  13.221   0.161  0.00  0.00      PROA  
ATOM   3284 HD23 LEU P 239      11.291  12.736   1.732  0.00  0.00      PROA  
ATOM   3285  C   LEU P 239       7.244  14.079  -0.129  0.00  0.00      PROA  
ATOM   3286  O   LEU P 239       7.397  14.794  -1.136  0.00  0.00      PROA  
ATOM   3287  N   PHE P 240       6.633  12.880  -0.142  0.00  0.00      PROA  
ATOM   3288  H   PHE P 240       6.480  12.505   0.783  0.00  0.00      PROA  
ATOM   3289  CA  PHE P 240       6.161  12.111  -1.326  0.00  0.00      PROA  
ATOM   3290  HA  PHE P 240       7.044  12.169  -1.963  0.00  0.00      PROA  
ATOM   3291  CB  PHE P 240       5.594  10.716  -0.973  0.00  0.00      PROA  
ATOM   3292  HB2 PHE P 240       4.839  11.007  -0.242  0.00  0.00      PROA  
ATOM   3293  HB3 PHE P 240       5.235  10.198  -1.863  0.00  0.00      PROA  
ATOM   3294  CG  PHE P 240       6.464   9.723  -0.316  0.00  0.00      PROA  
ATOM   3295  CD1 PHE P 240       7.941   9.704  -0.471  0.00  0.00      PROA  
ATOM   3296  HD1 PHE P 240       8.395  10.526  -1.003  0.00  0.00      PROA  
ATOM   3297  CE1 PHE P 240       8.712   8.658  -0.009  0.00  0.00      PROA  
ATOM   3298  HE1 PHE P 240       9.789   8.584   0.013  0.00  0.00      PROA  
ATOM   3299  CZ  PHE P 240       8.119   7.642   0.757  0.00  0.00      PROA  
ATOM   3300  HZ  PHE P 240       8.638   6.745   1.060  0.00  0.00      PROA  
ATOM   3301  CE2 PHE P 240       6.713   7.580   0.808  0.00  0.00      PROA  
ATOM   3302  HE2 PHE P 240       6.331   6.702   1.308  0.00  0.00      PROA  
ATOM   3303  CD2 PHE P 240       5.869   8.549   0.156  0.00  0.00      PROA  
ATOM   3304  HD2 PHE P 240       4.802   8.403   0.084  0.00  0.00      PROA  
ATOM   3305  C   PHE P 240       5.064  12.946  -2.013  0.00  0.00      PROA  
ATOM   3306  O   PHE P 240       5.171  13.209  -3.212  0.00  0.00      PROA  
ATOM   3307  N   GLY P 241       4.123  13.564  -1.283  0.00  0.00      PROA  
ATOM   3308  H   GLY P 241       4.073  13.484  -0.278  0.00  0.00      PROA  
ATOM   3309  CA  GLY P 241       3.036  14.395  -1.732  0.00  0.00      PROA  
ATOM   3310  HA2 GLY P 241       2.287  13.924  -2.368  0.00  0.00      PROA  
ATOM   3311  HA3 GLY P 241       2.459  14.706  -0.861  0.00  0.00      PROA  
ATOM   3312  C   GLY P 241       3.509  15.661  -2.475  0.00  0.00      PROA  
ATOM   3313  O   GLY P 241       3.127  15.861  -3.602  0.00  0.00      PROA  
ATOM   3314  N   VAL P 242       4.270  16.536  -1.811  0.00  0.00      PROA  
ATOM   3315  H   VAL P 242       4.620  16.330  -0.886  0.00  0.00      PROA  
ATOM   3316  CA  VAL P 242       4.753  17.840  -2.368  0.00  0.00      PROA  
ATOM   3317  HA  VAL P 242       3.939  18.559  -2.460  0.00  0.00      PROA  
ATOM   3318  CB  VAL P 242       5.645  18.612  -1.351  0.00  0.00      PROA  
ATOM   3319  HB  VAL P 242       6.379  17.906  -0.961  0.00  0.00      PROA  
ATOM   3320  CG1 VAL P 242       6.490  19.809  -1.764  0.00  0.00      PROA  
ATOM   3321 HG11 VAL P 242       5.836  20.471  -2.331  0.00  0.00      PROA  
ATOM   3322 HG12 VAL P 242       6.915  20.339  -0.912  0.00  0.00      PROA  
ATOM   3323 HG13 VAL P 242       7.318  19.429  -2.362  0.00  0.00      PROA  
ATOM   3324  CG2 VAL P 242       4.780  19.130  -0.143  0.00  0.00      PROA  
ATOM   3325 HG21 VAL P 242       3.996  19.818  -0.461  0.00  0.00      PROA  
ATOM   3326 HG22 VAL P 242       4.329  18.292   0.387  0.00  0.00      PROA  
ATOM   3327 HG23 VAL P 242       5.459  19.649   0.533  0.00  0.00      PROA  
ATOM   3328  C   VAL P 242       5.557  17.575  -3.540  0.00  0.00      PROA  
ATOM   3329  O   VAL P 242       5.352  18.300  -4.501  0.00  0.00      PROA  
ATOM   3330  N   LEU P 243       6.368  16.529  -3.614  0.00  0.00      PROA  
ATOM   3331  H   LEU P 243       6.499  16.021  -2.750  0.00  0.00      PROA  
ATOM   3332  CA  LEU P 243       6.939  16.014  -4.830  0.00  0.00      PROA  
ATOM   3333  HA  LEU P 243       7.525  16.888  -5.116  0.00  0.00      PROA  
ATOM   3334  CB  LEU P 243       7.915  14.917  -4.445  0.00  0.00      PROA  
ATOM   3335  HB2 LEU P 243       8.727  15.350  -3.860  0.00  0.00      PROA  
ATOM   3336  HB3 LEU P 243       7.373  14.263  -3.763  0.00  0.00      PROA  
ATOM   3337  CG  LEU P 243       8.523  14.145  -5.651  0.00  0.00      PROA  
ATOM   3338  HG  LEU P 243       7.641  13.895  -6.241  0.00  0.00      PROA  
ATOM   3339  CD1 LEU P 243       9.442  15.009  -6.530  0.00  0.00      PROA  
ATOM   3340 HD11 LEU P 243       8.849  15.623  -7.207  0.00  0.00      PROA  
ATOM   3341 HD12 LEU P 243      10.155  15.609  -5.965  0.00  0.00      PROA  
ATOM   3342 HD13 LEU P 243       9.918  14.324  -7.231  0.00  0.00      PROA  
ATOM   3343  CD2 LEU P 243       9.236  12.848  -5.236  0.00  0.00      PROA  
ATOM   3344 HD21 LEU P 243      10.081  13.184  -4.635  0.00  0.00      PROA  
ATOM   3345 HD22 LEU P 243       8.538  12.186  -4.723  0.00  0.00      PROA  
ATOM   3346 HD23 LEU P 243       9.527  12.371  -6.172  0.00  0.00      PROA  
ATOM   3347  C   LEU P 243       5.913  15.571  -5.894  0.00  0.00      PROA  
ATOM   3348  O   LEU P 243       6.144  15.933  -7.024  0.00  0.00      PROA  
ATOM   3349  N   TRP P 244       4.909  14.798  -5.524  0.00  0.00      PROA  
ATOM   3350  H   TRP P 244       4.742  14.754  -4.529  0.00  0.00      PROA  
ATOM   3351  CA  TRP P 244       4.212  14.230  -6.650  0.00  0.00      PROA  
ATOM   3352  HA  TRP P 244       4.933  13.890  -7.394  0.00  0.00      PROA  
ATOM   3353  CB  TRP P 244       3.448  13.011  -6.099  0.00  0.00      PROA  
ATOM   3354  HB2 TRP P 244       4.088  12.408  -5.455  0.00  0.00      PROA  
ATOM   3355  HB3 TRP P 244       2.674  13.276  -5.378  0.00  0.00      PROA  
ATOM   3356  CG  TRP P 244       2.889  11.938  -6.961  0.00  0.00      PROA  
ATOM   3357  CD1 TRP P 244       1.594  11.734  -7.247  0.00  0.00      PROA  
ATOM   3358  HD1 TRP P 244       0.748  12.349  -6.980  0.00  0.00      PROA  
ATOM   3359  NE1 TRP P 244       1.492  10.748  -8.189  0.00  0.00      PROA  
ATOM   3360  HE1 TRP P 244       0.644  10.405  -8.615  0.00  0.00      PROA  
ATOM   3361  CE2 TRP P 244       2.696  10.208  -8.502  0.00  0.00      PROA  
ATOM   3362  CZ2 TRP P 244       3.072   9.179  -9.333  0.00  0.00      PROA  
ATOM   3363  HZ2 TRP P 244       2.326   8.574  -9.827  0.00  0.00      PROA  
ATOM   3364  CH2 TRP P 244       4.495   8.938  -9.560  0.00  0.00      PROA  
ATOM   3365  HH2 TRP P 244       4.922   8.234 -10.259  0.00  0.00      PROA  
ATOM   3366  CZ3 TRP P 244       5.428   9.787  -8.899  0.00  0.00      PROA  
ATOM   3367  HZ3 TRP P 244       6.476   9.558  -9.025  0.00  0.00      PROA  
ATOM   3368  CE3 TRP P 244       5.016  10.808  -8.016  0.00  0.00      PROA  
ATOM   3369  HE3 TRP P 244       5.806  11.278  -7.448  0.00  0.00      PROA  
ATOM   3370  CD2 TRP P 244       3.616  11.024  -7.810  0.00  0.00      PROA  
ATOM   3371  C   TRP P 244       3.201  15.183  -7.321  0.00  0.00      PROA  
ATOM   3372  O   TRP P 244       3.031  15.019  -8.530  0.00  0.00      PROA  
ATOM   3373  N   LEU P 245       2.697  16.238  -6.663  0.00  0.00      PROA  
ATOM   3374  H   LEU P 245       2.797  16.240  -5.658  0.00  0.00      PROA  
ATOM   3375  CA  LEU P 245       2.180  17.402  -7.372  0.00  0.00      PROA  
ATOM   3376  HA  LEU P 245       1.430  16.996  -8.051  0.00  0.00      PROA  
ATOM   3377  CB  LEU P 245       1.431  18.326  -6.406  0.00  0.00      PROA  
ATOM   3378  HB2 LEU P 245       0.702  17.672  -5.929  0.00  0.00      PROA  
ATOM   3379  HB3 LEU P 245       2.098  18.846  -5.718  0.00  0.00      PROA  
ATOM   3380  CG  LEU P 245       0.655  19.382  -7.228  0.00  0.00      PROA  
ATOM   3381  HG  LEU P 245       0.377  19.101  -8.244  0.00  0.00      PROA  
ATOM   3382  CD1 LEU P 245      -0.685  19.710  -6.542  0.00  0.00      PROA  
ATOM   3383 HD11 LEU P 245      -1.319  18.826  -6.476  0.00  0.00      PROA  
ATOM   3384 HD12 LEU P 245      -0.538  20.198  -5.579  0.00  0.00      PROA  
ATOM   3385 HD13 LEU P 245      -1.277  20.466  -7.059  0.00  0.00      PROA  
ATOM   3386  CD2 LEU P 245       1.464  20.712  -7.274  0.00  0.00      PROA  
ATOM   3387 HD21 LEU P 245       2.338  20.579  -7.911  0.00  0.00      PROA  
ATOM   3388 HD22 LEU P 245       0.872  21.486  -7.763  0.00  0.00      PROA  
ATOM   3389 HD23 LEU P 245       1.742  20.906  -6.238  0.00  0.00      PROA  
ATOM   3390  C   LEU P 245       3.210  18.117  -8.266  0.00  0.00      PROA  
ATOM   3391  O   LEU P 245       3.049  18.330  -9.485  0.00  0.00      PROA  
ATOM   3392  N   ALA P 246       4.353  18.436  -7.683  0.00  0.00      PROA  
ATOM   3393  H   ALA P 246       4.516  18.024  -6.776  0.00  0.00      PROA  
ATOM   3394  CA  ALA P 246       5.329  19.378  -8.274  0.00  0.00      PROA  
ATOM   3395  HA  ALA P 246       4.971  20.369  -8.551  0.00  0.00      PROA  
ATOM   3396  CB  ALA P 246       6.377  19.762  -7.218  0.00  0.00      PROA  
ATOM   3397  HB1 ALA P 246       6.967  20.564  -7.662  0.00  0.00      PROA  
ATOM   3398  HB2 ALA P 246       6.104  20.038  -6.200  0.00  0.00      PROA  
ATOM   3399  HB3 ALA P 246       7.031  18.891  -7.264  0.00  0.00      PROA  
ATOM   3400  C   ALA P 246       5.986  18.758  -9.521  0.00  0.00      PROA  
ATOM   3401  O   ALA P 246       6.141  19.488 -10.515  0.00  0.00      PROA  
ATOM   3402  N   TRP P 247       6.284  17.467  -9.513  0.00  0.00      PROA  
ATOM   3403  H   TRP P 247       6.028  16.946  -8.687  0.00  0.00      PROA  
ATOM   3404  CA  TRP P 247       6.830  16.731 -10.605  0.00  0.00      PROA  
ATOM   3405  HA  TRP P 247       7.567  17.356 -11.109  0.00  0.00      PROA  
ATOM   3406  CB  TRP P 247       7.631  15.510 -10.008  0.00  0.00      PROA  
ATOM   3407  HB2 TRP P 247       8.369  16.013  -9.383  0.00  0.00      PROA  
ATOM   3408  HB3 TRP P 247       7.018  14.814  -9.435  0.00  0.00      PROA  
ATOM   3409  CG  TRP P 247       8.375  14.523 -10.893  0.00  0.00      PROA  
ATOM   3410  CD1 TRP P 247       8.473  14.639 -12.236  0.00  0.00      PROA  
ATOM   3411  HD1 TRP P 247       7.983  15.278 -12.956  0.00  0.00      PROA  
ATOM   3412  NE1 TRP P 247       9.300  13.635 -12.660  0.00  0.00      PROA  
ATOM   3413  HE1 TRP P 247       9.405  13.366 -13.628  0.00  0.00      PROA  
ATOM   3414  CE2 TRP P 247       9.674  12.836 -11.664  0.00  0.00      PROA  
ATOM   3415  CZ2 TRP P 247      10.558  11.734 -11.681  0.00  0.00      PROA  
ATOM   3416  HZ2 TRP P 247      11.118  11.431 -12.553  0.00  0.00      PROA  
ATOM   3417  CH2 TRP P 247      10.811  11.156 -10.434  0.00  0.00      PROA  
ATOM   3418  HH2 TRP P 247      11.710  10.560 -10.375  0.00  0.00      PROA  
ATOM   3419  CZ3 TRP P 247      10.194  11.575  -9.226  0.00  0.00      PROA  
ATOM   3420  HZ3 TRP P 247      10.442  11.049  -8.316  0.00  0.00      PROA  
ATOM   3421  CE3 TRP P 247       9.161  12.565  -9.319  0.00  0.00      PROA  
ATOM   3422  HE3 TRP P 247       8.594  12.875  -8.454  0.00  0.00      PROA  
ATOM   3423  CD2 TRP P 247       9.060  13.322 -10.463  0.00  0.00      PROA  
ATOM   3424  C   TRP P 247       5.779  16.470 -11.660  0.00  0.00      PROA  
ATOM   3425  O   TRP P 247       6.024  16.839 -12.821  0.00  0.00      PROA  
ATOM   3426  N   SER P 248       4.589  16.120 -11.274  0.00  0.00      PROA  
ATOM   3427  H   SER P 248       4.382  15.827 -10.330  0.00  0.00      PROA  
ATOM   3428  CA  SER P 248       3.422  16.008 -12.253  0.00  0.00      PROA  
ATOM   3429  HA  SER P 248       3.701  15.162 -12.881  0.00  0.00      PROA  
ATOM   3430  CB  SER P 248       2.176  15.729 -11.402  0.00  0.00      PROA  
ATOM   3431  HB2 SER P 248       2.129  16.362 -10.515  0.00  0.00      PROA  
ATOM   3432  HB3 SER P 248       1.278  16.006 -11.954  0.00  0.00      PROA  
ATOM   3433  OG  SER P 248       2.176  14.371 -11.115  0.00  0.00      PROA  
ATOM   3434  HG  SER P 248       2.286  14.199 -10.176  0.00  0.00      PROA  
ATOM   3435  C   SER P 248       3.271  17.280 -13.036  0.00  0.00      PROA  
ATOM   3436  O   SER P 248       3.212  17.256 -14.311  0.00  0.00      PROA  
ATOM   3437  N   ALA P 249       3.260  18.428 -12.368  0.00  0.00      PROA  
ATOM   3438  H   ALA P 249       3.488  18.431 -11.384  0.00  0.00      PROA  
ATOM   3439  CA  ALA P 249       3.058  19.705 -12.999  0.00  0.00      PROA  
ATOM   3440  HA  ALA P 249       2.191  19.669 -13.659  0.00  0.00      PROA  
ATOM   3441  CB  ALA P 249       2.880  20.854 -12.052  0.00  0.00      PROA  
ATOM   3442  HB1 ALA P 249       3.829  20.961 -11.526  0.00  0.00      PROA  
ATOM   3443  HB2 ALA P 249       2.511  21.792 -12.467  0.00  0.00      PROA  
ATOM   3444  HB3 ALA P 249       2.355  20.519 -11.157  0.00  0.00      PROA  
ATOM   3445  C   ALA P 249       4.147  20.145 -13.988  0.00  0.00      PROA  
ATOM   3446  O   ALA P 249       3.839  20.888 -14.921  0.00  0.00      PROA  
ATOM   3447  N   CYS P 250       5.392  19.608 -13.882  0.00  0.00      PROA  
ATOM   3448  H   CYS P 250       5.671  19.031 -13.102  0.00  0.00      PROA  
ATOM   3449  CA  CYS P 250       6.489  19.764 -14.919  0.00  0.00      PROA  
ATOM   3450  HA  CYS P 250       6.563  20.847 -15.027  0.00  0.00      PROA  
ATOM   3451  CB  CYS P 250       7.789  19.255 -14.200  0.00  0.00      PROA  
ATOM   3452  HB2 CYS P 250       7.722  18.185 -14.000  0.00  0.00      PROA  
ATOM   3453  HB3 CYS P 250       8.576  19.379 -14.944  0.00  0.00      PROA  
ATOM   3454  SG  CYS P 250       8.107  20.313 -12.747  0.00  0.00      PROA  
ATOM   3455  HG  CYS P 250       6.964  19.787 -12.299  0.00  0.00      PROA  
ATOM   3456  C   CYS P 250       6.197  19.022 -16.209  0.00  0.00      PROA  
ATOM   3457  O   CYS P 250       6.834  19.293 -17.219  0.00  0.00      PROA  
ATOM   3458  N   TYR P 251       5.233  18.062 -16.262  0.00  0.00      PROA  
ATOM   3459  H   TYR P 251       4.875  17.785 -15.359  0.00  0.00      PROA  
ATOM   3460  CA  TYR P 251       4.949  17.103 -17.326  0.00  0.00      PROA  
ATOM   3461  HA  TYR P 251       5.236  17.597 -18.255  0.00  0.00      PROA  
ATOM   3462  CB  TYR P 251       5.767  15.838 -17.227  0.00  0.00      PROA  
ATOM   3463  HB2 TYR P 251       5.456  15.437 -16.262  0.00  0.00      PROA  
ATOM   3464  HB3 TYR P 251       5.562  15.266 -18.131  0.00  0.00      PROA  
ATOM   3465  CG  TYR P 251       7.270  15.992 -17.107  0.00  0.00      PROA  
ATOM   3466  CD1 TYR P 251       8.028  16.212 -18.264  0.00  0.00      PROA  
ATOM   3467  HD1 TYR P 251       7.560  16.466 -19.204  0.00  0.00      PROA  
ATOM   3468  CE1 TYR P 251       9.438  16.198 -18.114  0.00  0.00      PROA  
ATOM   3469  HE1 TYR P 251      10.058  16.547 -18.927  0.00  0.00      PROA  
ATOM   3470  CZ  TYR P 251      10.026  15.688 -16.952  0.00  0.00      PROA  
ATOM   3471  OH  TYR P 251      11.366  15.580 -16.843  0.00  0.00      PROA  
ATOM   3472  HH  TYR P 251      11.698  15.651 -17.741  0.00  0.00      PROA  
ATOM   3473  CE2 TYR P 251       9.224  15.457 -15.816  0.00  0.00      PROA  
ATOM   3474  HE2 TYR P 251       9.718  15.371 -14.859  0.00  0.00      PROA  
ATOM   3475  CD2 TYR P 251       7.869  15.568 -15.860  0.00  0.00      PROA  
ATOM   3476  HD2 TYR P 251       7.304  15.411 -14.953  0.00  0.00      PROA  
ATOM   3477  C   TYR P 251       3.435  16.766 -17.385  0.00  0.00      PROA  
ATOM   3478  O   TYR P 251       3.031  15.581 -17.435  0.00  0.00      PROA  
ATOM   3479  N   TRP P 252       2.637  17.822 -17.244  0.00  0.00      PROA  
ATOM   3480  H   TRP P 252       2.976  18.740 -16.994  0.00  0.00      PROA  
ATOM   3481  CA  TRP P 252       1.221  17.568 -17.028  0.00  0.00      PROA  
ATOM   3482  HA  TRP P 252       1.084  16.796 -16.270  0.00  0.00      PROA  
ATOM   3483  CB  TRP P 252       0.630  18.832 -16.427  0.00  0.00      PROA  
ATOM   3484  HB2 TRP P 252      -0.306  18.632 -15.905  0.00  0.00      PROA  
ATOM   3485  HB3 TRP P 252       1.322  19.085 -15.624  0.00  0.00      PROA  
ATOM   3486  CG  TRP P 252       0.431  20.047 -17.391  0.00  0.00      PROA  
ATOM   3487  CD1 TRP P 252       1.420  20.977 -17.786  0.00  0.00      PROA  
ATOM   3488  HD1 TRP P 252       2.457  20.920 -17.490  0.00  0.00      PROA  
ATOM   3489  NE1 TRP P 252       0.963  21.840 -18.780  0.00  0.00      PROA  
ATOM   3490  HE1 TRP P 252       1.608  22.398 -19.319  0.00  0.00      PROA  
ATOM   3491  CE2 TRP P 252      -0.354  21.506 -19.142  0.00  0.00      PROA  
ATOM   3492  CZ2 TRP P 252      -1.309  22.058 -20.110  0.00  0.00      PROA  
ATOM   3493  HZ2 TRP P 252      -0.927  22.804 -20.792  0.00  0.00      PROA  
ATOM   3494  CH2 TRP P 252      -2.619  21.438 -20.253  0.00  0.00      PROA  
ATOM   3495  HH2 TRP P 252      -3.351  21.846 -20.934  0.00  0.00      PROA  
ATOM   3496  CZ3 TRP P 252      -2.967  20.352 -19.389  0.00  0.00      PROA  
ATOM   3497  HZ3 TRP P 252      -4.007  20.066 -19.346  0.00  0.00      PROA  
ATOM   3498  CE3 TRP P 252      -1.994  19.844 -18.536  0.00  0.00      PROA  
ATOM   3499  HE3 TRP P 252      -2.230  19.047 -17.846  0.00  0.00      PROA  
ATOM   3500  CD2 TRP P 252      -0.681  20.401 -18.272  0.00  0.00      PROA  
ATOM   3501  C   TRP P 252       0.410  17.151 -18.271  0.00  0.00      PROA  
ATOM   3502  O   TRP P 252      -0.667  16.500 -18.169  0.00  0.00      PROA  
ATOM   3503  N   ARG P 253       0.718  17.660 -19.499  0.00  0.00      PROA  
ATOM   3504  H   ARG P 253       1.510  18.284 -19.553  0.00  0.00      PROA  
ATOM   3505  CA  ARG P 253       0.116  17.178 -20.753  0.00  0.00      PROA  
ATOM   3506  HA  ARG P 253      -0.955  17.326 -20.613  0.00  0.00      PROA  
ATOM   3507  CB  ARG P 253       0.721  17.911 -21.949  0.00  0.00      PROA  
ATOM   3508  HB2 ARG P 253       1.806  17.836 -22.027  0.00  0.00      PROA  
ATOM   3509  HB3 ARG P 253       0.335  17.519 -22.890  0.00  0.00      PROA  
ATOM   3510  CG  ARG P 253       0.309  19.433 -21.947  0.00  0.00      PROA  
ATOM   3511  HG2 ARG P 253      -0.777  19.468 -22.036  0.00  0.00      PROA  
ATOM   3512  HG3 ARG P 253       0.632  20.075 -21.127  0.00  0.00      PROA  
ATOM   3513  CD  ARG P 253       0.936  20.251 -23.109  0.00  0.00      PROA  
ATOM   3514  HD2 ARG P 253       2.006  20.065 -23.007  0.00  0.00      PROA  
ATOM   3515  HD3 ARG P 253       0.550  19.832 -24.038  0.00  0.00      PROA  
ATOM   3516  NE  ARG P 253       0.626  21.674 -22.864  0.00  0.00      PROA  
ATOM   3517  HE  ARG P 253       1.257  22.102 -22.201  0.00  0.00      PROA  
ATOM   3518  CZ  ARG P 253      -0.463  22.348 -23.322  0.00  0.00      PROA  
ATOM   3519  NH1 ARG P 253      -1.534  21.829 -23.895  0.00  0.00      PROA  
ATOM   3520 HH11 ARG P 253      -1.527  20.819 -23.915  0.00  0.00      PROA  
ATOM   3521 HH12 ARG P 253      -2.351  22.421 -23.843  0.00  0.00      PROA  
ATOM   3522  NH2 ARG P 253      -0.584  23.629 -23.094  0.00  0.00      PROA  
ATOM   3523 HH21 ARG P 253       0.200  24.229 -22.881  0.00  0.00      PROA  
ATOM   3524 HH22 ARG P 253      -1.414  24.086 -23.443  0.00  0.00      PROA  
ATOM   3525  C   ARG P 253       0.292  15.699 -20.953  0.00  0.00      PROA  
ATOM   3526  O   ARG P 253      -0.715  15.005 -21.218  0.00  0.00      PROA  
ATOM   3527  N   ASP P 254       1.533  15.163 -20.736  0.00  0.00      PROA  
ATOM   3528  H   ASP P 254       2.263  15.737 -20.338  0.00  0.00      PROA  
ATOM   3529  CA  ASP P 254       1.772  13.744 -20.890  0.00  0.00      PROA  
ATOM   3530  HA  ASP P 254       1.163  13.412 -21.731  0.00  0.00      PROA  
ATOM   3531  CB  ASP P 254       3.235  13.537 -21.225  0.00  0.00      PROA  
ATOM   3532  HB2 ASP P 254       3.826  13.559 -20.310  0.00  0.00      PROA  
ATOM   3533  HB3 ASP P 254       3.399  12.593 -21.746  0.00  0.00      PROA  
ATOM   3534  CG  ASP P 254       3.704  14.596 -22.182  0.00  0.00      PROA  
ATOM   3535  OD1 ASP P 254       3.306  14.483 -23.307  0.00  0.00      PROA  
ATOM   3536  OD2 ASP P 254       4.399  15.569 -21.749  0.00  0.00      PROA  
ATOM   3537  C   ASP P 254       1.298  12.877 -19.738  0.00  0.00      PROA  
ATOM   3538  O   ASP P 254       1.260  11.642 -19.948  0.00  0.00      PROA  
ATOM   3539  N   LEU P 255       0.887  13.365 -18.582  0.00  0.00      PROA  
ATOM   3540  H   LEU P 255       1.003  14.364 -18.498  0.00  0.00      PROA  
ATOM   3541  CA  LEU P 255       0.335  12.768 -17.375  0.00  0.00      PROA  
ATOM   3542  HA  LEU P 255       1.048  12.010 -17.051  0.00  0.00      PROA  
ATOM   3543  CB  LEU P 255       0.099  13.896 -16.318  0.00  0.00      PROA  
ATOM   3544  HB2 LEU P 255       1.028  14.462 -16.377  0.00  0.00      PROA  
ATOM   3545  HB3 LEU P 255      -0.731  14.475 -16.723  0.00  0.00      PROA  
ATOM   3546  CG  LEU P 255      -0.223  13.523 -14.851  0.00  0.00      PROA  
ATOM   3547  HG  LEU P 255      -1.001  12.759 -14.840  0.00  0.00      PROA  
ATOM   3548  CD1 LEU P 255       1.088  13.087 -14.253  0.00  0.00      PROA  
ATOM   3549 HD11 LEU P 255       1.816  13.899 -14.231  0.00  0.00      PROA  
ATOM   3550 HD12 LEU P 255       0.895  12.730 -13.241  0.00  0.00      PROA  
ATOM   3551 HD13 LEU P 255       1.564  12.325 -14.870  0.00  0.00      PROA  
ATOM   3552  CD2 LEU P 255      -0.589  14.801 -14.123  0.00  0.00      PROA  
ATOM   3553 HD21 LEU P 255      -0.638  14.563 -13.060  0.00  0.00      PROA  
ATOM   3554 HD22 LEU P 255       0.098  15.610 -14.369  0.00  0.00      PROA  
ATOM   3555 HD23 LEU P 255      -1.544  15.257 -14.383  0.00  0.00      PROA  
ATOM   3556  C   LEU P 255      -0.833  11.838 -17.531  0.00  0.00      PROA  
ATOM   3557  O   LEU P 255      -1.706  12.195 -18.350  0.00  0.00      PROA  
ATOM   3558  N   LEU P 256      -0.964  10.754 -16.811  0.00  0.00      PROA  
ATOM   3559  H   LEU P 256      -0.211  10.564 -16.165  0.00  0.00      PROA  
ATOM   3560  CA  LEU P 256      -2.098   9.854 -16.962  0.00  0.00      PROA  
ATOM   3561  HA  LEU P 256      -2.850  10.206 -17.669  0.00  0.00      PROA  
ATOM   3562  CB  LEU P 256      -1.510   8.492 -17.516  0.00  0.00      PROA  
ATOM   3563  HB2 LEU P 256      -0.658   8.169 -16.918  0.00  0.00      PROA  
ATOM   3564  HB3 LEU P 256      -2.292   7.736 -17.444  0.00  0.00      PROA  
ATOM   3565  CG  LEU P 256      -1.105   8.558 -18.978  0.00  0.00      PROA  
ATOM   3566  HG  LEU P 256      -0.229   9.201 -19.066  0.00  0.00      PROA  
ATOM   3567  CD1 LEU P 256      -0.743   7.118 -19.379  0.00  0.00      PROA  
ATOM   3568 HD11 LEU P 256      -0.391   7.093 -20.410  0.00  0.00      PROA  
ATOM   3569 HD12 LEU P 256       0.041   6.797 -18.694  0.00  0.00      PROA  
ATOM   3570 HD13 LEU P 256      -1.556   6.396 -19.297  0.00  0.00      PROA  
ATOM   3571  CD2 LEU P 256      -2.103   9.095 -19.949  0.00  0.00      PROA  
ATOM   3572 HD21 LEU P 256      -3.084   8.638 -19.818  0.00  0.00      PROA  
ATOM   3573 HD22 LEU P 256      -2.126  10.171 -19.772  0.00  0.00      PROA  
ATOM   3574 HD23 LEU P 256      -1.650   8.916 -20.924  0.00  0.00      PROA  
ATOM   3575  C   LEU P 256      -2.842   9.561 -15.651  0.00  0.00      PROA  
ATOM   3576  O   LEU P 256      -2.341   9.776 -14.543  0.00  0.00      PROA  
ATOM   3577  N   ARG P 257      -4.047   8.939 -15.736  0.00  0.00      PROA  
ATOM   3578  H   ARG P 257      -4.428   8.941 -16.671  0.00  0.00      PROA  
ATOM   3579  CA  ARG P 257      -5.012   8.702 -14.690  0.00  0.00      PROA  
ATOM   3580  HA  ARG P 257      -5.343   9.659 -14.286  0.00  0.00      PROA  
ATOM   3581  CB  ARG P 257      -6.184   7.811 -15.163  0.00  0.00      PROA  
ATOM   3582  HB2 ARG P 257      -5.991   7.473 -16.181  0.00  0.00      PROA  
ATOM   3583  HB3 ARG P 257      -6.221   6.841 -14.667  0.00  0.00      PROA  
ATOM   3584  CG  ARG P 257      -7.613   8.388 -15.031  0.00  0.00      PROA  
ATOM   3585  HG2 ARG P 257      -8.422   7.740 -15.368  0.00  0.00      PROA  
ATOM   3586  HG3 ARG P 257      -7.591   8.521 -13.950  0.00  0.00      PROA  
ATOM   3587  CD  ARG P 257      -7.739   9.735 -15.815  0.00  0.00      PROA  
ATOM   3588  HD2 ARG P 257      -7.047  10.460 -15.386  0.00  0.00      PROA  
ATOM   3589  HD3 ARG P 257      -7.425   9.509 -16.834  0.00  0.00      PROA  
ATOM   3590  NE  ARG P 257      -9.038  10.159 -15.654  0.00  0.00      PROA  
ATOM   3591  HE  ARG P 257      -9.770   9.624 -15.210  0.00  0.00      PROA  
ATOM   3592  CZ  ARG P 257      -9.492  11.280 -16.265  0.00  0.00      PROA  
ATOM   3593  NH1 ARG P 257      -8.750  12.130 -16.956  0.00  0.00      PROA  
ATOM   3594 HH11 ARG P 257      -7.747  12.053 -17.045  0.00  0.00      PROA  
ATOM   3595 HH12 ARG P 257      -9.223  12.787 -17.561  0.00  0.00      PROA  
ATOM   3596  NH2 ARG P 257     -10.766  11.624 -16.216  0.00  0.00      PROA  
ATOM   3597 HH21 ARG P 257     -11.374  10.917 -15.828  0.00  0.00      PROA  
ATOM   3598 HH22 ARG P 257     -11.229  12.435 -16.600  0.00  0.00      PROA  
ATOM   3599  C   ARG P 257      -4.345   7.972 -13.525  0.00  0.00      PROA  
ATOM   3600  O   ARG P 257      -4.536   8.313 -12.373  0.00  0.00      PROA  
ATOM   3601  N   ILE P 258      -3.454   7.107 -13.830  0.00  0.00      PROA  
ATOM   3602  H   ILE P 258      -3.411   6.957 -14.828  0.00  0.00      PROA  
ATOM   3603  CA  ILE P 258      -2.637   6.213 -13.012  0.00  0.00      PROA  
ATOM   3604  HA  ILE P 258      -3.294   5.705 -12.307  0.00  0.00      PROA  
ATOM   3605  CB  ILE P 258      -1.920   5.083 -13.849  0.00  0.00      PROA  
ATOM   3606  HB  ILE P 258      -2.590   4.530 -14.508  0.00  0.00      PROA  
ATOM   3607  CG2 ILE P 258      -0.771   5.727 -14.723  0.00  0.00      PROA  
ATOM   3608 HG21 ILE P 258      -1.185   6.581 -15.259  0.00  0.00      PROA  
ATOM   3609 HG22 ILE P 258      -0.034   6.117 -14.021  0.00  0.00      PROA  
ATOM   3610 HG23 ILE P 258      -0.162   5.037 -15.307  0.00  0.00      PROA  
ATOM   3611  CG1 ILE P 258      -1.303   4.008 -12.913  0.00  0.00      PROA  
ATOM   3612 HG12 ILE P 258      -0.618   4.512 -12.231  0.00  0.00      PROA  
ATOM   3613 HG13 ILE P 258      -2.100   3.404 -12.479  0.00  0.00      PROA  
ATOM   3614  CD1 ILE P 258      -0.489   2.903 -13.639  0.00  0.00      PROA  
ATOM   3615 HD11 ILE P 258       0.347   3.143 -14.297  0.00  0.00      PROA  
ATOM   3616 HD12 ILE P 258      -0.092   2.218 -12.890  0.00  0.00      PROA  
ATOM   3617 HD13 ILE P 258      -1.110   2.241 -14.243  0.00  0.00      PROA  
ATOM   3618  C   ILE P 258      -1.813   7.056 -12.039  0.00  0.00      PROA  
ATOM   3619  O   ILE P 258      -1.833   6.733 -10.900  0.00  0.00      PROA  
ATOM   3620  N   GLN P 259      -1.188   8.104 -12.486  0.00  0.00      PROA  
ATOM   3621  H   GLN P 259      -1.413   8.480 -13.396  0.00  0.00      PROA  
ATOM   3622  CA  GLN P 259      -0.513   9.038 -11.536  0.00  0.00      PROA  
ATOM   3623  HA  GLN P 259       0.158   8.427 -10.933  0.00  0.00      PROA  
ATOM   3624  CB  GLN P 259       0.291  10.046 -12.292  0.00  0.00      PROA  
ATOM   3625  HB2 GLN P 259      -0.187  10.498 -13.161  0.00  0.00      PROA  
ATOM   3626  HB3 GLN P 259       0.590  10.893 -11.674  0.00  0.00      PROA  
ATOM   3627  CG  GLN P 259       1.670   9.419 -12.736  0.00  0.00      PROA  
ATOM   3628  HG2 GLN P 259       2.446   9.995 -12.233  0.00  0.00      PROA  
ATOM   3629  HG3 GLN P 259       1.651   8.375 -12.424  0.00  0.00      PROA  
ATOM   3630  CD  GLN P 259       1.993   9.440 -14.247  0.00  0.00      PROA  
ATOM   3631  OE1 GLN P 259       1.300   9.887 -15.188  0.00  0.00      PROA  
ATOM   3632  NE2 GLN P 259       3.077   8.907 -14.692  0.00  0.00      PROA  
ATOM   3633 HE21 GLN P 259       3.324   8.933 -15.671  0.00  0.00      PROA  
ATOM   3634 HE22 GLN P 259       3.635   8.304 -14.105  0.00  0.00      PROA  
ATOM   3635  C   GLN P 259      -1.379   9.826 -10.562  0.00  0.00      PROA  
ATOM   3636  O   GLN P 259      -1.076  10.082  -9.400  0.00  0.00      PROA  
ATOM   3637  N   PHE P 260      -2.626  10.155 -10.968  0.00  0.00      PROA  
ATOM   3638  H   PHE P 260      -2.896   9.918 -11.912  0.00  0.00      PROA  
ATOM   3639  CA  PHE P 260      -3.688  10.580 -10.115  0.00  0.00      PROA  
ATOM   3640  HA  PHE P 260      -3.264  11.369  -9.494  0.00  0.00      PROA  
ATOM   3641  CB  PHE P 260      -4.793  11.224 -10.926  0.00  0.00      PROA  
ATOM   3642  HB2 PHE P 260      -5.167  10.489 -11.639  0.00  0.00      PROA  
ATOM   3643  HB3 PHE P 260      -5.599  11.573 -10.280  0.00  0.00      PROA  
ATOM   3644  CG  PHE P 260      -4.447  12.501 -11.695  0.00  0.00      PROA  
ATOM   3645  CD1 PHE P 260      -4.649  13.818 -11.240  0.00  0.00      PROA  
ATOM   3646  HD1 PHE P 260      -5.023  13.864 -10.227  0.00  0.00      PROA  
ATOM   3647  CE1 PHE P 260      -4.434  14.986 -12.078  0.00  0.00      PROA  
ATOM   3648  HE1 PHE P 260      -4.411  15.961 -11.615  0.00  0.00      PROA  
ATOM   3649  CZ  PHE P 260      -3.771  14.797 -13.316  0.00  0.00      PROA  
ATOM   3650  HZ  PHE P 260      -3.494  15.706 -13.830  0.00  0.00      PROA  
ATOM   3651  CE2 PHE P 260      -3.482  13.479 -13.742  0.00  0.00      PROA  
ATOM   3652  HE2 PHE P 260      -3.027  13.304 -14.706  0.00  0.00      PROA  
ATOM   3653  CD2 PHE P 260      -3.852  12.365 -12.981  0.00  0.00      PROA  
ATOM   3654  HD2 PHE P 260      -3.446  11.410 -13.280  0.00  0.00      PROA  
ATOM   3655  C   PHE P 260      -4.173   9.467  -9.150  0.00  0.00      PROA  
ATOM   3656  O   PHE P 260      -4.450   9.836  -7.965  0.00  0.00      PROA  
ATOM   3657  N   TRP P 261      -4.283   8.120  -9.492  0.00  0.00      PROA  
ATOM   3658  H   TRP P 261      -4.075   7.966 -10.468  0.00  0.00      PROA  
ATOM   3659  CA  TRP P 261      -4.583   7.010  -8.508  0.00  0.00      PROA  
ATOM   3660  HA  TRP P 261      -5.387   7.390  -7.878  0.00  0.00      PROA  
ATOM   3661  CB  TRP P 261      -5.075   5.736  -9.183  0.00  0.00      PROA  
ATOM   3662  HB2 TRP P 261      -4.210   5.222  -9.603  0.00  0.00      PROA  
ATOM   3663  HB3 TRP P 261      -5.559   5.222  -8.353  0.00  0.00      PROA  
ATOM   3664  CG  TRP P 261      -6.160   5.791 -10.159  0.00  0.00      PROA  
ATOM   3665  CD1 TRP P 261      -7.263   6.534 -10.186  0.00  0.00      PROA  
ATOM   3666  HD1 TRP P 261      -7.492   7.326  -9.488  0.00  0.00      PROA  
ATOM   3667  NE1 TRP P 261      -7.926   6.324 -11.415  0.00  0.00      PROA  
ATOM   3668  HE1 TRP P 261      -8.823   6.724 -11.650  0.00  0.00      PROA  
ATOM   3669  CE2 TRP P 261      -7.388   5.233 -12.056  0.00  0.00      PROA  
ATOM   3670  CZ2 TRP P 261      -7.761   4.486 -13.124  0.00  0.00      PROA  
ATOM   3671  HZ2 TRP P 261      -8.653   4.654 -13.710  0.00  0.00      PROA  
ATOM   3672  CH2 TRP P 261      -6.997   3.387 -13.567  0.00  0.00      PROA  
ATOM   3673  HH2 TRP P 261      -7.324   2.824 -14.428  0.00  0.00      PROA  
ATOM   3674  CZ3 TRP P 261      -5.783   3.112 -12.928  0.00  0.00      PROA  
ATOM   3675  HZ3 TRP P 261      -5.186   2.271 -13.247  0.00  0.00      PROA  
ATOM   3676  CE3 TRP P 261      -5.451   3.830 -11.776  0.00  0.00      PROA  
ATOM   3677  HE3 TRP P 261      -4.570   3.630 -11.185  0.00  0.00      PROA  
ATOM   3678  CD2 TRP P 261      -6.232   4.884 -11.323  0.00  0.00      PROA  
ATOM   3679  C   TRP P 261      -3.500   6.763  -7.466  0.00  0.00      PROA  
ATOM   3680  O   TRP P 261      -3.726   6.546  -6.283  0.00  0.00      PROA  
ATOM   3681  N   ILE P 262      -2.224   6.782  -7.884  0.00  0.00      PROA  
ATOM   3682  H   ILE P 262      -2.162   6.836  -8.890  0.00  0.00      PROA  
ATOM   3683  CA  ILE P 262      -0.972   6.804  -6.977  0.00  0.00      PROA  
ATOM   3684  HA  ILE P 262      -0.968   5.889  -6.385  0.00  0.00      PROA  
ATOM   3685  CB  ILE P 262       0.344   6.832  -7.859  0.00  0.00      PROA  
ATOM   3686  HB  ILE P 262       0.247   7.602  -8.623  0.00  0.00      PROA  
ATOM   3687  CG2 ILE P 262       1.508   7.017  -6.895  0.00  0.00      PROA  
ATOM   3688 HG21 ILE P 262       1.528   8.064  -6.593  0.00  0.00      PROA  
ATOM   3689 HG22 ILE P 262       1.587   6.287  -6.089  0.00  0.00      PROA  
ATOM   3690 HG23 ILE P 262       2.420   6.890  -7.477  0.00  0.00      PROA  
ATOM   3691  CG1 ILE P 262       0.467   5.516  -8.682  0.00  0.00      PROA  
ATOM   3692 HG12 ILE P 262       0.600   4.655  -8.026  0.00  0.00      PROA  
ATOM   3693 HG13 ILE P 262      -0.417   5.346  -9.297  0.00  0.00      PROA  
ATOM   3694  CD1 ILE P 262       1.660   5.474  -9.657  0.00  0.00      PROA  
ATOM   3695 HD11 ILE P 262       1.811   6.375 -10.252  0.00  0.00      PROA  
ATOM   3696 HD12 ILE P 262       2.564   5.141  -9.148  0.00  0.00      PROA  
ATOM   3697 HD13 ILE P 262       1.414   4.801 -10.479  0.00  0.00      PROA  
ATOM   3698  C   ILE P 262      -1.128   8.027  -6.043  0.00  0.00      PROA  
ATOM   3699  O   ILE P 262      -0.980   7.979  -4.822  0.00  0.00      PROA  
ATOM   3700  N   GLY P 263      -1.439   9.209  -6.728  0.00  0.00      PROA  
ATOM   3701  H   GLY P 263      -1.598   9.281  -7.722  0.00  0.00      PROA  
ATOM   3702  CA  GLY P 263      -1.534  10.442  -5.890  0.00  0.00      PROA  
ATOM   3703  HA2 GLY P 263      -0.625  10.532  -5.296  0.00  0.00      PROA  
ATOM   3704  HA3 GLY P 263      -1.687  11.255  -6.600  0.00  0.00      PROA  
ATOM   3705  C   GLY P 263      -2.656  10.407  -4.876  0.00  0.00      PROA  
ATOM   3706  O   GLY P 263      -2.449  10.816  -3.694  0.00  0.00      PROA  
ATOM   3707  N   ALA P 264      -3.779   9.723  -5.178  0.00  0.00      PROA  
ATOM   3708  H   ALA P 264      -3.995   9.420  -6.117  0.00  0.00      PROA  
ATOM   3709  CA  ALA P 264      -4.710   9.389  -4.119  0.00  0.00      PROA  
ATOM   3710  HA  ALA P 264      -5.010  10.357  -3.719  0.00  0.00      PROA  
ATOM   3711  CB  ALA P 264      -5.925   8.770  -4.839  0.00  0.00      PROA  
ATOM   3712  HB1 ALA P 264      -6.234   9.408  -5.667  0.00  0.00      PROA  
ATOM   3713  HB2 ALA P 264      -5.710   7.740  -5.123  0.00  0.00      PROA  
ATOM   3714  HB3 ALA P 264      -6.717   8.530  -4.130  0.00  0.00      PROA  
ATOM   3715  C   ALA P 264      -4.264   8.513  -2.955  0.00  0.00      PROA  
ATOM   3716  O   ALA P 264      -4.556   8.875  -1.818  0.00  0.00      PROA  
ATOM   3717  N   VAL P 265      -3.458   7.474  -3.211  0.00  0.00      PROA  
ATOM   3718  H   VAL P 265      -3.266   7.181  -4.159  0.00  0.00      PROA  
ATOM   3719  CA  VAL P 265      -2.760   6.675  -2.169  0.00  0.00      PROA  
ATOM   3720  HA  VAL P 265      -3.632   6.443  -1.558  0.00  0.00      PROA  
ATOM   3721  CB  VAL P 265      -2.251   5.335  -2.735  0.00  0.00      PROA  
ATOM   3722  HB  VAL P 265      -1.613   5.440  -3.612  0.00  0.00      PROA  
ATOM   3723  CG1 VAL P 265      -1.336   4.485  -1.760  0.00  0.00      PROA  
ATOM   3724 HG11 VAL P 265      -0.299   4.805  -1.651  0.00  0.00      PROA  
ATOM   3725 HG12 VAL P 265      -1.811   4.530  -0.780  0.00  0.00      PROA  
ATOM   3726 HG13 VAL P 265      -1.214   3.473  -2.146  0.00  0.00      PROA  
ATOM   3727  CG2 VAL P 265      -3.433   4.482  -3.233  0.00  0.00      PROA  
ATOM   3728 HG21 VAL P 265      -4.071   4.059  -2.457  0.00  0.00      PROA  
ATOM   3729 HG22 VAL P 265      -4.116   5.085  -3.830  0.00  0.00      PROA  
ATOM   3730 HG23 VAL P 265      -2.985   3.738  -3.892  0.00  0.00      PROA  
ATOM   3731  C   VAL P 265      -1.777   7.501  -1.326  0.00  0.00      PROA  
ATOM   3732  O   VAL P 265      -1.764   7.402  -0.112  0.00  0.00      PROA  
ATOM   3733  N   ILE P 266      -1.029   8.383  -1.908  0.00  0.00      PROA  
ATOM   3734  H   ILE P 266      -0.883   8.291  -2.903  0.00  0.00      PROA  
ATOM   3735  CA  ILE P 266      -0.198   9.298  -1.130  0.00  0.00      PROA  
ATOM   3736  HA  ILE P 266       0.453   8.752  -0.446  0.00  0.00      PROA  
ATOM   3737  CB  ILE P 266       0.701  10.029  -2.154  0.00  0.00      PROA  
ATOM   3738  HB  ILE P 266       0.089  10.457  -2.948  0.00  0.00      PROA  
ATOM   3739  CG2 ILE P 266       1.451  11.268  -1.598  0.00  0.00      PROA  
ATOM   3740 HG21 ILE P 266       0.734  11.998  -1.223  0.00  0.00      PROA  
ATOM   3741 HG22 ILE P 266       2.073  11.014  -0.739  0.00  0.00      PROA  
ATOM   3742 HG23 ILE P 266       2.049  11.733  -2.382  0.00  0.00      PROA  
ATOM   3743  CG1 ILE P 266       1.773   9.061  -2.761  0.00  0.00      PROA  
ATOM   3744 HG12 ILE P 266       2.696   9.122  -2.185  0.00  0.00      PROA  
ATOM   3745 HG13 ILE P 266       1.365   8.056  -2.651  0.00  0.00      PROA  
ATOM   3746  CD1 ILE P 266       2.134   9.387  -4.190  0.00  0.00      PROA  
ATOM   3747 HD11 ILE P 266       2.797  10.246  -4.291  0.00  0.00      PROA  
ATOM   3748 HD12 ILE P 266       2.680   8.526  -4.576  0.00  0.00      PROA  
ATOM   3749 HD13 ILE P 266       1.219   9.509  -4.769  0.00  0.00      PROA  
ATOM   3750  C   ILE P 266      -0.979  10.213  -0.253  0.00  0.00      PROA  
ATOM   3751  O   ILE P 266      -0.682  10.249   0.951  0.00  0.00      PROA  
ATOM   3752  N   PHE P 267      -1.985  10.848  -0.820  0.00  0.00      PROA  
ATOM   3753  H   PHE P 267      -2.095  10.608  -1.795  0.00  0.00      PROA  
ATOM   3754  CA  PHE P 267      -2.874  11.899  -0.266  0.00  0.00      PROA  
ATOM   3755  HA  PHE P 267      -2.336  12.719   0.210  0.00  0.00      PROA  
ATOM   3756  CB  PHE P 267      -3.718  12.561  -1.323  0.00  0.00      PROA  
ATOM   3757  HB2 PHE P 267      -3.063  13.215  -1.899  0.00  0.00      PROA  
ATOM   3758  HB3 PHE P 267      -4.105  11.785  -1.983  0.00  0.00      PROA  
ATOM   3759  CG  PHE P 267      -4.928  13.386  -0.971  0.00  0.00      PROA  
ATOM   3760  CD1 PHE P 267      -6.153  12.756  -0.998  0.00  0.00      PROA  
ATOM   3761  HD1 PHE P 267      -6.239  11.743  -1.362  0.00  0.00      PROA  
ATOM   3762  CE1 PHE P 267      -7.311  13.344  -0.515  0.00  0.00      PROA  
ATOM   3763  HE1 PHE P 267      -8.271  12.851  -0.494  0.00  0.00      PROA  
ATOM   3764  CZ  PHE P 267      -7.227  14.650   0.021  0.00  0.00      PROA  
ATOM   3765  HZ  PHE P 267      -8.118  15.157   0.359  0.00  0.00      PROA  
ATOM   3766  CE2 PHE P 267      -5.955  15.353   0.069  0.00  0.00      PROA  
ATOM   3767  HE2 PHE P 267      -5.809  16.289   0.587  0.00  0.00      PROA  
ATOM   3768  CD2 PHE P 267      -4.847  14.678  -0.467  0.00  0.00      PROA  
ATOM   3769  HD2 PHE P 267      -3.869  15.134  -0.419  0.00  0.00      PROA  
ATOM   3770  C   PHE P 267      -3.610  11.348   0.875  0.00  0.00      PROA  
ATOM   3771  O   PHE P 267      -3.567  11.866   2.018  0.00  0.00      PROA  
ATOM   3772  N   LEU P 268      -4.347  10.254   0.637  0.00  0.00      PROA  
ATOM   3773  H   LEU P 268      -4.299   9.806  -0.267  0.00  0.00      PROA  
ATOM   3774  CA  LEU P 268      -4.940   9.470   1.753  0.00  0.00      PROA  
ATOM   3775  HA  LEU P 268      -5.744  10.066   2.184  0.00  0.00      PROA  
ATOM   3776  CB  LEU P 268      -5.689   8.194   1.330  0.00  0.00      PROA  
ATOM   3777  HB2 LEU P 268      -5.010   7.567   0.752  0.00  0.00      PROA  
ATOM   3778  HB3 LEU P 268      -6.019   7.674   2.229  0.00  0.00      PROA  
ATOM   3779  CG  LEU P 268      -6.960   8.381   0.420  0.00  0.00      PROA  
ATOM   3780  HG  LEU P 268      -6.870   9.191  -0.304  0.00  0.00      PROA  
ATOM   3781  CD1 LEU P 268      -7.125   7.042  -0.286  0.00  0.00      PROA  
ATOM   3782 HD11 LEU P 268      -7.556   6.306   0.392  0.00  0.00      PROA  
ATOM   3783 HD12 LEU P 268      -7.897   7.062  -1.056  0.00  0.00      PROA  
ATOM   3784 HD13 LEU P 268      -6.194   6.775  -0.787  0.00  0.00      PROA  
ATOM   3785  CD2 LEU P 268      -8.198   8.725   1.336  0.00  0.00      PROA  
ATOM   3786 HD21 LEU P 268      -8.010   9.690   1.805  0.00  0.00      PROA  
ATOM   3787 HD22 LEU P 268      -9.135   8.834   0.790  0.00  0.00      PROA  
ATOM   3788 HD23 LEU P 268      -8.418   7.961   2.082  0.00  0.00      PROA  
ATOM   3789  C   LEU P 268      -3.949   8.918   2.821  0.00  0.00      PROA  
ATOM   3790  O   LEU P 268      -4.235   8.838   3.943  0.00  0.00      PROA  
ATOM   3791  N   GLY P 269      -2.710   8.633   2.412  0.00  0.00      PROA  
ATOM   3792  H   GLY P 269      -2.606   8.515   1.414  0.00  0.00      PROA  
ATOM   3793  CA  GLY P 269      -1.551   8.126   3.164  0.00  0.00      PROA  
ATOM   3794  HA2 GLY P 269      -1.835   7.199   3.663  0.00  0.00      PROA  
ATOM   3795  HA3 GLY P 269      -0.759   7.914   2.445  0.00  0.00      PROA  
ATOM   3796  C   GLY P 269      -1.108   9.047   4.320  0.00  0.00      PROA  
ATOM   3797  O   GLY P 269      -0.655   8.661   5.420  0.00  0.00      PROA  
ATOM   3798  N   MET P 270      -1.140  10.344   3.977  0.00  0.00      PROA  
ATOM   3799  H   MET P 270      -1.393  10.628   3.042  0.00  0.00      PROA  
ATOM   3800  CA  MET P 270      -0.613  11.385   4.939  0.00  0.00      PROA  
ATOM   3801  HA  MET P 270       0.194  11.034   5.583  0.00  0.00      PROA  
ATOM   3802  CB  MET P 270      -0.111  12.659   4.281  0.00  0.00      PROA  
ATOM   3803  HB2 MET P 270      -0.026  13.407   5.070  0.00  0.00      PROA  
ATOM   3804  HB3 MET P 270       0.841  12.425   3.804  0.00  0.00      PROA  
ATOM   3805  CG  MET P 270      -1.026  13.183   3.160  0.00  0.00      PROA  
ATOM   3806  HG2 MET P 270      -1.155  12.283   2.558  0.00  0.00      PROA  
ATOM   3807  HG3 MET P 270      -1.961  13.430   3.663  0.00  0.00      PROA  
ATOM   3808  SD  MET P 270      -0.487  14.639   2.366  0.00  0.00      PROA  
ATOM   3809  CE  MET P 270       0.603  13.918   1.174  0.00  0.00      PROA  
ATOM   3810  HE1 MET P 270       1.185  14.660   0.629  0.00  0.00      PROA  
ATOM   3811  HE2 MET P 270       1.381  13.434   1.764  0.00  0.00      PROA  
ATOM   3812  HE3 MET P 270       0.244  13.312   0.342  0.00  0.00      PROA  
ATOM   3813  C   MET P 270      -1.741  11.798   5.933  0.00  0.00      PROA  
ATOM   3814  O   MET P 270      -1.505  12.075   7.137  0.00  0.00      PROA  
ATOM   3815  N   LEU P 271      -2.961  11.919   5.422  0.00  0.00      PROA  
ATOM   3816  H   LEU P 271      -3.023  11.730   4.432  0.00  0.00      PROA  
ATOM   3817  CA  LEU P 271      -4.152  12.253   6.199  0.00  0.00      PROA  
ATOM   3818  HA  LEU P 271      -3.934  13.148   6.782  0.00  0.00      PROA  
ATOM   3819  CB  LEU P 271      -5.418  12.486   5.255  0.00  0.00      PROA  
ATOM   3820  HB2 LEU P 271      -5.677  11.568   4.727  0.00  0.00      PROA  
ATOM   3821  HB3 LEU P 271      -6.306  12.669   5.860  0.00  0.00      PROA  
ATOM   3822  CG  LEU P 271      -5.261  13.705   4.304  0.00  0.00      PROA  
ATOM   3823  HG  LEU P 271      -4.296  13.574   3.815  0.00  0.00      PROA  
ATOM   3824  CD1 LEU P 271      -6.313  13.836   3.189  0.00  0.00      PROA  
ATOM   3825 HD11 LEU P 271      -6.201  14.797   2.687  0.00  0.00      PROA  
ATOM   3826 HD12 LEU P 271      -6.113  13.071   2.438  0.00  0.00      PROA  
ATOM   3827 HD13 LEU P 271      -7.368  13.790   3.460  0.00  0.00      PROA  
ATOM   3828  CD2 LEU P 271      -5.308  15.014   5.078  0.00  0.00      PROA  
ATOM   3829 HD21 LEU P 271      -6.344  15.139   5.392  0.00  0.00      PROA  
ATOM   3830 HD22 LEU P 271      -4.719  14.979   5.994  0.00  0.00      PROA  
ATOM   3831 HD23 LEU P 271      -4.838  15.815   4.507  0.00  0.00      PROA  
ATOM   3832  C   LEU P 271      -4.456  11.192   7.299  0.00  0.00      PROA  
ATOM   3833  O   LEU P 271      -4.945  11.438   8.405  0.00  0.00      PROA  
ATOM   3834  N   GLU P 272      -4.268   9.876   6.985  0.00  0.00      PROA  
ATOM   3835  H   GLU P 272      -4.080   9.587   6.035  0.00  0.00      PROA  
ATOM   3836  CA  GLU P 272      -4.334   8.752   7.882  0.00  0.00      PROA  
ATOM   3837  HA  GLU P 272      -5.320   8.582   8.314  0.00  0.00      PROA  
ATOM   3838  CB  GLU P 272      -3.998   7.455   7.018  0.00  0.00      PROA  
ATOM   3839  HB2 GLU P 272      -4.770   7.246   6.277  0.00  0.00      PROA  
ATOM   3840  HB3 GLU P 272      -3.095   7.601   6.425  0.00  0.00      PROA  
ATOM   3841  CG  GLU P 272      -3.623   6.326   7.896  0.00  0.00      PROA  
ATOM   3842  HG2 GLU P 272      -2.842   6.614   8.601  0.00  0.00      PROA  
ATOM   3843  HG3 GLU P 272      -4.478   5.923   8.437  0.00  0.00      PROA  
ATOM   3844  CD  GLU P 272      -2.914   5.206   7.155  0.00  0.00      PROA  
ATOM   3845  OE1 GLU P 272      -3.306   3.998   7.294  0.00  0.00      PROA  
ATOM   3846  OE2 GLU P 272      -1.816   5.439   6.620  0.00  0.00      PROA  
ATOM   3847  C   GLU P 272      -3.454   8.895   9.068  0.00  0.00      PROA  
ATOM   3848  O   GLU P 272      -3.976   8.936  10.160  0.00  0.00      PROA  
ATOM   3849  N   LYN P 273      -2.169   8.994   8.833  0.00  0.00      PROA  
ATOM   3850  H   LYN P 273      -1.798   8.968   7.894  0.00  0.00      PROA  
ATOM   3851  CA  LYN P 273      -1.085   9.140   9.864  0.00  0.00      PROA  
ATOM   3852  HA  LYN P 273      -1.078   8.273  10.524  0.00  0.00      PROA  
ATOM   3853  CB  LYN P 273       0.280   9.024   9.254  0.00  0.00      PROA  
ATOM   3854  HB2 LYN P 273       0.370   9.793   8.487  0.00  0.00      PROA  
ATOM   3855  HB3 LYN P 273       1.133   9.159   9.919  0.00  0.00      PROA  
ATOM   3856  CG  LYN P 273       0.392   7.742   8.498  0.00  0.00      PROA  
ATOM   3857  HG2 LYN P 273       0.250   6.943   9.225  0.00  0.00      PROA  
ATOM   3858  HG3 LYN P 273      -0.461   7.643   7.826  0.00  0.00      PROA  
ATOM   3859  CD  LYN P 273       1.690   7.619   7.791  0.00  0.00      PROA  
ATOM   3860  HD2 LYN P 273       1.808   8.503   7.164  0.00  0.00      PROA  
ATOM   3861  HD3 LYN P 273       2.484   7.691   8.535  0.00  0.00      PROA  
ATOM   3862  CE  LYN P 273       1.831   6.289   6.970  0.00  0.00      PROA  
ATOM   3863  HE2 LYN P 273       2.853   6.096   6.645  0.00  0.00      PROA  
ATOM   3864  HE3 LYN P 273       1.534   5.467   7.621  0.00  0.00      PROA  
ATOM   3865  NZ  LYN P 273       0.994   6.217   5.836  0.00  0.00      PROA  
ATOM   3866  HZ2 LYN P 273       0.098   6.368   6.279  0.00  0.00      PROA  
ATOM   3867  HZ3 LYN P 273       1.102   7.073   5.312  0.00  0.00      PROA  
ATOM   3868  C   LYN P 273      -1.166  10.342  10.725  0.00  0.00      PROA  
ATOM   3869  O   LYN P 273      -0.934  10.344  11.934  0.00  0.00      PROA  
ATOM   3870  N   ALA P 274      -1.579  11.440  10.062  0.00  0.00      PROA  
ATOM   3871  H   ALA P 274      -1.885  11.304   9.110  0.00  0.00      PROA  
ATOM   3872  CA  ALA P 274      -1.920  12.743  10.617  0.00  0.00      PROA  
ATOM   3873  HA  ALA P 274      -1.035  13.151  11.104  0.00  0.00      PROA  
ATOM   3874  CB  ALA P 274      -2.264  13.802   9.537  0.00  0.00      PROA  
ATOM   3875  HB1 ALA P 274      -1.396  14.163   8.985  0.00  0.00      PROA  
ATOM   3876  HB2 ALA P 274      -3.016  13.470   8.821  0.00  0.00      PROA  
ATOM   3877  HB3 ALA P 274      -2.657  14.697  10.018  0.00  0.00      PROA  
ATOM   3878  C   ALA P 274      -2.916  12.530  11.748  0.00  0.00      PROA  
ATOM   3879  O   ALA P 274      -2.513  12.725  12.897  0.00  0.00      PROA  
ATOM   3880  N   VAL P 275      -4.166  11.964  11.596  0.00  0.00      PROA  
ATOM   3881  H   VAL P 275      -4.379  11.621  10.670  0.00  0.00      PROA  
ATOM   3882  CA  VAL P 275      -5.143  11.730  12.645  0.00  0.00      PROA  
ATOM   3883  HA  VAL P 275      -5.463  12.653  13.129  0.00  0.00      PROA  
ATOM   3884  CB  VAL P 275      -6.434  10.979  12.023  0.00  0.00      PROA  
ATOM   3885  HB  VAL P 275      -6.010  10.048  11.646  0.00  0.00      PROA  
ATOM   3886  CG1 VAL P 275      -7.512  10.844  13.165  0.00  0.00      PROA  
ATOM   3887 HG11 VAL P 275      -7.253  10.634  14.202  0.00  0.00      PROA  
ATOM   3888 HG12 VAL P 275      -7.879  11.855  13.342  0.00  0.00      PROA  
ATOM   3889 HG13 VAL P 275      -8.336  10.185  12.892  0.00  0.00      PROA  
ATOM   3890  CG2 VAL P 275      -7.144  11.555  10.792  0.00  0.00      PROA  
ATOM   3891 HG21 VAL P 275      -6.372  12.027  10.184  0.00  0.00      PROA  
ATOM   3892 HG22 VAL P 275      -7.528  10.694  10.246  0.00  0.00      PROA  
ATOM   3893 HG23 VAL P 275      -7.937  12.219  11.136  0.00  0.00      PROA  
ATOM   3894  C   VAL P 275      -4.502  10.905  13.787  0.00  0.00      PROA  
ATOM   3895  O   VAL P 275      -4.512  11.319  14.961  0.00  0.00      PROA  
ATOM   3896  N   PHE P 276      -3.872   9.806  13.377  0.00  0.00      PROA  
ATOM   3897  H   PHE P 276      -4.000   9.592  12.398  0.00  0.00      PROA  
ATOM   3898  CA  PHE P 276      -3.099   8.936  14.276  0.00  0.00      PROA  
ATOM   3899  HA  PHE P 276      -3.808   8.440  14.939  0.00  0.00      PROA  
ATOM   3900  CB  PHE P 276      -2.388   7.844  13.470  0.00  0.00      PROA  
ATOM   3901  HB2 PHE P 276      -2.170   8.223  12.471  0.00  0.00      PROA  
ATOM   3902  HB3 PHE P 276      -1.415   7.775  13.958  0.00  0.00      PROA  
ATOM   3903  CG  PHE P 276      -3.078   6.460  13.408  0.00  0.00      PROA  
ATOM   3904  CD1 PHE P 276      -3.109   5.725  14.578  0.00  0.00      PROA  
ATOM   3905  HD1 PHE P 276      -2.729   6.095  15.519  0.00  0.00      PROA  
ATOM   3906  CE1 PHE P 276      -3.771   4.495  14.578  0.00  0.00      PROA  
ATOM   3907  HE1 PHE P 276      -3.970   3.914  15.466  0.00  0.00      PROA  
ATOM   3908  CZ  PHE P 276      -4.304   4.020  13.357  0.00  0.00      PROA  
ATOM   3909  HZ  PHE P 276      -4.868   3.099  13.354  0.00  0.00      PROA  
ATOM   3910  CE2 PHE P 276      -4.040   4.604  12.096  0.00  0.00      PROA  
ATOM   3911  HE2 PHE P 276      -4.654   4.338  11.249  0.00  0.00      PROA  
ATOM   3912  CD2 PHE P 276      -3.612   5.954  12.171  0.00  0.00      PROA  
ATOM   3913  HD2 PHE P 276      -3.700   6.632  11.336  0.00  0.00      PROA  
ATOM   3914  C   PHE P 276      -2.211   9.670  15.287  0.00  0.00      PROA  
ATOM   3915  O   PHE P 276      -2.399   9.663  16.531  0.00  0.00      PROA  
ATOM   3916  N   TYR P 277      -1.220  10.409  14.753  0.00  0.00      PROA  
ATOM   3917  H   TYR P 277      -1.088  10.280  13.761  0.00  0.00      PROA  
ATOM   3918  CA  TYR P 277      -0.215  11.139  15.458  0.00  0.00      PROA  
ATOM   3919  HA  TYR P 277       0.247  10.431  16.146  0.00  0.00      PROA  
ATOM   3920  CB  TYR P 277       0.834  11.643  14.495  0.00  0.00      PROA  
ATOM   3921  HB2 TYR P 277       1.498  10.825  14.218  0.00  0.00      PROA  
ATOM   3922  HB3 TYR P 277       0.335  12.031  13.607  0.00  0.00      PROA  
ATOM   3923  CG  TYR P 277       1.779  12.669  15.150  0.00  0.00      PROA  
ATOM   3924  CD1 TYR P 277       2.364  12.430  16.425  0.00  0.00      PROA  
ATOM   3925  HD1 TYR P 277       2.161  11.553  17.021  0.00  0.00      PROA  
ATOM   3926  CE1 TYR P 277       3.073  13.423  17.054  0.00  0.00      PROA  
ATOM   3927  HE1 TYR P 277       3.509  13.218  18.020  0.00  0.00      PROA  
ATOM   3928  CZ  TYR P 277       3.265  14.728  16.513  0.00  0.00      PROA  
ATOM   3929  OH  TYR P 277       4.008  15.707  17.112  0.00  0.00      PROA  
ATOM   3930  HH  TYR P 277       4.217  16.357  16.437  0.00  0.00      PROA  
ATOM   3931  CE2 TYR P 277       2.626  14.971  15.287  0.00  0.00      PROA  
ATOM   3932  HE2 TYR P 277       2.469  15.902  14.763  0.00  0.00      PROA  
ATOM   3933  CD2 TYR P 277       1.932  13.931  14.587  0.00  0.00      PROA  
ATOM   3934  HD2 TYR P 277       1.407  14.308  13.721  0.00  0.00      PROA  
ATOM   3935  C   TYR P 277      -0.797  12.260  16.254  0.00  0.00      PROA  
ATOM   3936  O   TYR P 277      -0.384  12.449  17.352  0.00  0.00      PROA  
ATOM   3937  N   ALA P 278      -1.800  12.949  15.657  0.00  0.00      PROA  
ATOM   3938  H   ALA P 278      -2.101  12.633  14.746  0.00  0.00      PROA  
ATOM   3939  CA  ALA P 278      -2.609  13.943  16.355  0.00  0.00      PROA  
ATOM   3940  HA  ALA P 278      -1.995  14.774  16.701  0.00  0.00      PROA  
ATOM   3941  CB  ALA P 278      -3.675  14.533  15.415  0.00  0.00      PROA  
ATOM   3942  HB1 ALA P 278      -3.183  15.146  14.660  0.00  0.00      PROA  
ATOM   3943  HB2 ALA P 278      -4.110  13.687  14.883  0.00  0.00      PROA  
ATOM   3944  HB3 ALA P 278      -4.427  14.977  16.068  0.00  0.00      PROA  
ATOM   3945  C   ALA P 278      -3.217  13.317  17.682  0.00  0.00      PROA  
ATOM   3946  O   ALA P 278      -3.156  13.885  18.778  0.00  0.00      PROA  
ATOM   3947  N   GLU P 279      -3.839  12.161  17.567  0.00  0.00      PROA  
ATOM   3948  H   GLU P 279      -3.771  11.701  16.670  0.00  0.00      PROA  
ATOM   3949  CA  GLU P 279      -4.593  11.627  18.686  0.00  0.00      PROA  
ATOM   3950  HA  GLU P 279      -5.236  12.409  19.091  0.00  0.00      PROA  
ATOM   3951  CB  GLU P 279      -5.437  10.371  18.220  0.00  0.00      PROA  
ATOM   3952  HB2 GLU P 279      -5.973  10.659  17.316  0.00  0.00      PROA  
ATOM   3953  HB3 GLU P 279      -4.739   9.614  17.862  0.00  0.00      PROA  
ATOM   3954  CG  GLU P 279      -6.534   9.911  19.190  0.00  0.00      PROA  
ATOM   3955  HG2 GLU P 279      -7.238   9.248  18.687  0.00  0.00      PROA  
ATOM   3956  HG3 GLU P 279      -6.029   9.220  19.864  0.00  0.00      PROA  
ATOM   3957  CD  GLU P 279      -7.213  11.088  19.955  0.00  0.00      PROA  
ATOM   3958  OE1 GLU P 279      -7.271  11.072  21.245  0.00  0.00      PROA  
ATOM   3959  OE2 GLU P 279      -7.732  11.993  19.245  0.00  0.00      PROA  
ATOM   3960  C   GLU P 279      -3.663  11.175  19.857  0.00  0.00      PROA  
ATOM   3961  O   GLU P 279      -3.912  11.504  21.052  0.00  0.00      PROA  
ATOM   3962  N   PHE P 280      -2.575  10.471  19.433  0.00  0.00      PROA  
ATOM   3963  H   PHE P 280      -2.509  10.472  18.425  0.00  0.00      PROA  
ATOM   3964  CA  PHE P 280      -1.476  10.229  20.310  0.00  0.00      PROA  
ATOM   3965  HA  PHE P 280      -1.854   9.658  21.158  0.00  0.00      PROA  
ATOM   3966  CB  PHE P 280      -0.458   9.375  19.467  0.00  0.00      PROA  
ATOM   3967  HB2 PHE P 280      -0.339   9.813  18.476  0.00  0.00      PROA  
ATOM   3968  HB3 PHE P 280       0.536   9.361  19.913  0.00  0.00      PROA  
ATOM   3969  CG  PHE P 280      -0.805   7.868  19.391  0.00  0.00      PROA  
ATOM   3970  CD1 PHE P 280       0.213   6.974  19.825  0.00  0.00      PROA  
ATOM   3971  HD1 PHE P 280       1.081   7.435  20.271  0.00  0.00      PROA  
ATOM   3972  CE1 PHE P 280       0.125   5.572  19.696  0.00  0.00      PROA  
ATOM   3973  HE1 PHE P 280       0.902   4.916  20.061  0.00  0.00      PROA  
ATOM   3974  CZ  PHE P 280      -1.068   5.035  19.116  0.00  0.00      PROA  
ATOM   3975  HZ  PHE P 280      -1.403   4.008  19.147  0.00  0.00      PROA  
ATOM   3976  CE2 PHE P 280      -2.110   5.901  18.596  0.00  0.00      PROA  
ATOM   3977  HE2 PHE P 280      -2.989   5.520  18.097  0.00  0.00      PROA  
ATOM   3978  CD2 PHE P 280      -1.955   7.292  18.721  0.00  0.00      PROA  
ATOM   3979  HD2 PHE P 280      -2.739   7.911  18.310  0.00  0.00      PROA  
ATOM   3980  C   PHE P 280      -0.833  11.582  20.844  0.00  0.00      PROA  
ATOM   3981  O   PHE P 280      -0.378  11.561  22.061  0.00  0.00      PROA  
ATOM   3982  N   GLN P 281      -1.109  12.796  20.297  0.00  0.00      PROA  
ATOM   3983  H   GLN P 281      -1.426  12.823  19.338  0.00  0.00      PROA  
ATOM   3984  CA  GLN P 281      -0.772  14.064  20.990  0.00  0.00      PROA  
ATOM   3985  HA  GLN P 281       0.131  13.909  21.580  0.00  0.00      PROA  
ATOM   3986  CB  GLN P 281      -0.391  15.151  19.948  0.00  0.00      PROA  
ATOM   3987  HB2 GLN P 281      -1.050  15.198  19.080  0.00  0.00      PROA  
ATOM   3988  HB3 GLN P 281      -0.514  16.142  20.385  0.00  0.00      PROA  
ATOM   3989  CG  GLN P 281       1.027  14.905  19.483  0.00  0.00      PROA  
ATOM   3990  HG2 GLN P 281       1.274  13.854  19.333  0.00  0.00      PROA  
ATOM   3991  HG3 GLN P 281       1.038  15.479  18.556  0.00  0.00      PROA  
ATOM   3992  CD  GLN P 281       2.135  15.442  20.350  0.00  0.00      PROA  
ATOM   3993  OE1 GLN P 281       1.995  15.343  21.522  0.00  0.00      PROA  
ATOM   3994  NE2 GLN P 281       3.186  15.943  19.890  0.00  0.00      PROA  
ATOM   3995 HE21 GLN P 281       3.953  15.935  20.547  0.00  0.00      PROA  
ATOM   3996 HE22 GLN P 281       3.410  15.953  18.905  0.00  0.00      PROA  
ATOM   3997  C   GLN P 281      -1.864  14.420  22.044  0.00  0.00      PROA  
ATOM   3998  O   GLN P 281      -1.583  14.968  23.134  0.00  0.00      PROA  
ATOM   3999  N   ASN P 282      -3.130  14.170  21.789  0.00  0.00      PROA  
ATOM   4000  H   ASN P 282      -3.360  13.750  20.900  0.00  0.00      PROA  
ATOM   4001  CA  ASN P 282      -4.329  14.379  22.716  0.00  0.00      PROA  
ATOM   4002  HA  ASN P 282      -4.441  15.368  23.161  0.00  0.00      PROA  
ATOM   4003  CB  ASN P 282      -5.670  14.059  22.012  0.00  0.00      PROA  
ATOM   4004  HB2 ASN P 282      -5.861  14.697  21.149  0.00  0.00      PROA  
ATOM   4005  HB3 ASN P 282      -5.704  12.978  21.875  0.00  0.00      PROA  
ATOM   4006  CG  ASN P 282      -6.851  14.380  22.971  0.00  0.00      PROA  
ATOM   4007  OD1 ASN P 282      -6.753  15.343  23.686  0.00  0.00      PROA  
ATOM   4008  ND2 ASN P 282      -7.892  13.623  22.885  0.00  0.00      PROA  
ATOM   4009 HD21 ASN P 282      -8.752  13.732  23.404  0.00  0.00      PROA  
ATOM   4010 HD22 ASN P 282      -7.763  12.736  22.420  0.00  0.00      PROA  
ATOM   4011  C   ASN P 282      -4.204  13.433  23.961  0.00  0.00      PROA  
ATOM   4012  O   ASN P 282      -4.375  13.867  25.111  0.00  0.00      PROA  
ATOM   4013  N   ILE P 283      -3.839  12.166  23.695  0.00  0.00      PROA  
ATOM   4014  H   ILE P 283      -3.894  11.899  22.723  0.00  0.00      PROA  
ATOM   4015  CA  ILE P 283      -3.550  11.233  24.743  0.00  0.00      PROA  
ATOM   4016  HA  ILE P 283      -4.389  11.127  25.430  0.00  0.00      PROA  
ATOM   4017  CB  ILE P 283      -3.360   9.847  24.057  0.00  0.00      PROA  
ATOM   4018  HB  ILE P 283      -2.694   9.986  23.206  0.00  0.00      PROA  
ATOM   4019  CG2 ILE P 283      -2.703   8.838  25.070  0.00  0.00      PROA  
ATOM   4020 HG21 ILE P 283      -1.791   9.265  25.488  0.00  0.00      PROA  
ATOM   4021 HG22 ILE P 283      -3.379   8.655  25.905  0.00  0.00      PROA  
ATOM   4022 HG23 ILE P 283      -2.443   7.850  24.689  0.00  0.00      PROA  
ATOM   4023  CG1 ILE P 283      -4.653   9.239  23.603  0.00  0.00      PROA  
ATOM   4024 HG12 ILE P 283      -5.192   9.123  24.543  0.00  0.00      PROA  
ATOM   4025 HG13 ILE P 283      -5.112  10.019  22.996  0.00  0.00      PROA  
ATOM   4026  CD1 ILE P 283      -4.486   8.066  22.696  0.00  0.00      PROA  
ATOM   4027 HD11 ILE P 283      -3.792   8.378  21.915  0.00  0.00      PROA  
ATOM   4028 HD12 ILE P 283      -4.147   7.262  23.349  0.00  0.00      PROA  
ATOM   4029 HD13 ILE P 283      -5.424   7.895  22.168  0.00  0.00      PROA  
ATOM   4030  C   ILE P 283      -2.308  11.706  25.578  0.00  0.00      PROA  
ATOM   4031  O   ILE P 283      -2.264  11.653  26.795  0.00  0.00      PROA  
ATOM   4032  N   ARG P 284      -1.254  12.290  24.928  0.00  0.00      PROA  
ATOM   4033  H   ARG P 284      -1.139  12.170  23.931  0.00  0.00      PROA  
ATOM   4034  CA  ARG P 284      -0.150  12.983  25.693  0.00  0.00      PROA  
ATOM   4035  HA  ARG P 284       0.189  12.180  26.347  0.00  0.00      PROA  
ATOM   4036  CB  ARG P 284       0.903  13.326  24.642  0.00  0.00      PROA  
ATOM   4037  HB2 ARG P 284       1.083  12.533  23.916  0.00  0.00      PROA  
ATOM   4038  HB3 ARG P 284       0.506  14.169  24.077  0.00  0.00      PROA  
ATOM   4039  CG  ARG P 284       2.240  13.766  25.374  0.00  0.00      PROA  
ATOM   4040  HG2 ARG P 284       2.117  14.784  25.743  0.00  0.00      PROA  
ATOM   4041  HG3 ARG P 284       2.376  13.092  26.220  0.00  0.00      PROA  
ATOM   4042  CD  ARG P 284       3.483  13.722  24.506  0.00  0.00      PROA  
ATOM   4043  HD2 ARG P 284       3.754  12.689  24.287  0.00  0.00      PROA  
ATOM   4044  HD3 ARG P 284       3.371  14.275  23.574  0.00  0.00      PROA  
ATOM   4045  NE  ARG P 284       4.645  14.294  25.209  0.00  0.00      PROA  
ATOM   4046  HE  ARG P 284       4.341  14.958  25.907  0.00  0.00      PROA  
ATOM   4047  CZ  ARG P 284       5.976  14.265  25.048  0.00  0.00      PROA  
ATOM   4048  NH1 ARG P 284       6.546  13.884  23.897  0.00  0.00      PROA  
ATOM   4049 HH11 ARG P 284       5.982  13.795  23.064  0.00  0.00      PROA  
ATOM   4050 HH12 ARG P 284       7.534  14.093  23.857  0.00  0.00      PROA  
ATOM   4051  NH2 ARG P 284       6.699  14.873  25.910  0.00  0.00      PROA  
ATOM   4052 HH21 ARG P 284       6.206  15.243  26.710  0.00  0.00      PROA  
ATOM   4053 HH22 ARG P 284       7.704  14.827  25.823  0.00  0.00      PROA  
ATOM   4054  C   ARG P 284      -0.587  14.218  26.490  0.00  0.00      PROA  
ATOM   4055  O   ARG P 284       0.020  14.501  27.499  0.00  0.00      PROA  
ATOM   4056  N   TYR P 285      -1.538  14.988  25.996  0.00  0.00      PROA  
ATOM   4057  H   TYR P 285      -1.989  14.854  25.102  0.00  0.00      PROA  
ATOM   4058  CA  TYR P 285      -2.140  16.106  26.734  0.00  0.00      PROA  
ATOM   4059  HA  TYR P 285      -1.277  16.690  27.053  0.00  0.00      PROA  
ATOM   4060  CB  TYR P 285      -2.974  16.854  25.711  0.00  0.00      PROA  
ATOM   4061  HB2 TYR P 285      -2.418  16.801  24.775  0.00  0.00      PROA  
ATOM   4062  HB3 TYR P 285      -3.895  16.294  25.550  0.00  0.00      PROA  
ATOM   4063  CG  TYR P 285      -3.347  18.306  26.088  0.00  0.00      PROA  
ATOM   4064  CD1 TYR P 285      -4.631  18.601  26.569  0.00  0.00      PROA  
ATOM   4065  HD1 TYR P 285      -5.402  17.846  26.622  0.00  0.00      PROA  
ATOM   4066  CE1 TYR P 285      -4.944  19.939  27.020  0.00  0.00      PROA  
ATOM   4067  HE1 TYR P 285      -5.937  20.087  27.418  0.00  0.00      PROA  
ATOM   4068  CZ  TYR P 285      -4.039  20.950  26.841  0.00  0.00      PROA  
ATOM   4069  OH  TYR P 285      -4.293  22.205  27.221  0.00  0.00      PROA  
ATOM   4070  HH  TYR P 285      -5.252  22.256  27.205  0.00  0.00      PROA  
ATOM   4071  CE2 TYR P 285      -2.754  20.682  26.363  0.00  0.00      PROA  
ATOM   4072  HE2 TYR P 285      -2.051  21.489  26.221  0.00  0.00      PROA  
ATOM   4073  CD2 TYR P 285      -2.419  19.422  26.044  0.00  0.00      PROA  
ATOM   4074  HD2 TYR P 285      -1.481  19.207  25.554  0.00  0.00      PROA  
ATOM   4075  C   TYR P 285      -3.024  15.764  27.909  0.00  0.00      PROA  
ATOM   4076  O   TYR P 285      -2.817  16.314  28.975  0.00  0.00      PROA  
ATOM   4077  N   LYS P 286      -3.858  14.771  27.876  0.00  0.00      PROA  
ATOM   4078  H   LYS P 286      -3.924  14.321  26.975  0.00  0.00      PROA  
ATOM   4079  CA  LYS P 286      -4.859  14.514  28.876  0.00  0.00      PROA  
ATOM   4080  HA  LYS P 286      -4.479  14.816  29.852  0.00  0.00      PROA  
ATOM   4081  CB  LYS P 286      -6.098  15.368  28.422  0.00  0.00      PROA  
ATOM   4082  HB2 LYS P 286      -6.809  15.295  29.245  0.00  0.00      PROA  
ATOM   4083  HB3 LYS P 286      -5.837  16.426  28.411  0.00  0.00      PROA  
ATOM   4084  CG  LYS P 286      -6.648  14.939  27.092  0.00  0.00      PROA  
ATOM   4085  HG2 LYS P 286      -5.827  15.149  26.407  0.00  0.00      PROA  
ATOM   4086  HG3 LYS P 286      -6.812  13.865  27.005  0.00  0.00      PROA  
ATOM   4087  CD  LYS P 286      -7.942  15.608  26.657  0.00  0.00      PROA  
ATOM   4088  HD2 LYS P 286      -7.698  16.666  26.567  0.00  0.00      PROA  
ATOM   4089  HD3 LYS P 286      -8.280  15.303  25.666  0.00  0.00      PROA  
ATOM   4090  CE  LYS P 286      -9.177  15.394  27.534  0.00  0.00      PROA  
ATOM   4091  HE2 LYS P 286      -9.350  14.348  27.786  0.00  0.00      PROA  
ATOM   4092  HE3 LYS P 286      -9.035  15.964  28.451  0.00  0.00      PROA  
ATOM   4093  NZ  LYS P 286     -10.298  15.974  26.867  0.00  0.00      PROA  
ATOM   4094  HZ1 LYS P 286     -10.386  15.568  25.946  0.00  0.00      PROA  
ATOM   4095  HZ2 LYS P 286     -11.176  15.775  27.323  0.00  0.00      PROA  
ATOM   4096  HZ3 LYS P 286     -10.178  16.962  26.699  0.00  0.00      PROA  
ATOM   4097  C   LYS P 286      -5.187  13.059  29.087  0.00  0.00      PROA  
ATOM   4098  O   LYS P 286      -5.962  12.722  29.976  0.00  0.00      PROA  
ATOM   4099  N   GLY P 287      -4.509  12.139  28.378  0.00  0.00      PROA  
ATOM   4100  H   GLY P 287      -3.855  12.467  27.681  0.00  0.00      PROA  
ATOM   4101  CA  GLY P 287      -4.509  10.680  28.655  0.00  0.00      PROA  
ATOM   4102  HA2 GLY P 287      -3.618  10.247  28.201  0.00  0.00      PROA  
ATOM   4103  HA3 GLY P 287      -4.501  10.565  29.739  0.00  0.00      PROA  
ATOM   4104  C   GLY P 287      -5.808   9.987  28.085  0.00  0.00      PROA  
ATOM   4105  O   GLY P 287      -5.666   9.044  27.356  0.00  0.00      PROA  
ATOM   4106  N   GLU P 288      -6.994  10.503  28.420  0.00  0.00      PROA  
ATOM   4107  H   GLU P 288      -6.969  11.407  28.870  0.00  0.00      PROA  
ATOM   4108  CA  GLU P 288      -8.201  10.136  27.766  0.00  0.00      PROA  
ATOM   4109  HA  GLU P 288      -8.249   9.047  27.774  0.00  0.00      PROA  
ATOM   4110  CB  GLU P 288      -9.343  10.649  28.567  0.00  0.00      PROA  
ATOM   4111  HB2 GLU P 288      -9.276  10.312  29.602  0.00  0.00      PROA  
ATOM   4112  HB3 GLU P 288      -9.333  11.739  28.569  0.00  0.00      PROA  
ATOM   4113  CG  GLU P 288     -10.702  10.272  28.114  0.00  0.00      PROA  
ATOM   4114  HG2 GLU P 288     -11.466  10.824  28.661  0.00  0.00      PROA  
ATOM   4115  HG3 GLU P 288     -10.899  10.642  27.108  0.00  0.00      PROA  
ATOM   4116  CD  GLU P 288     -10.972   8.733  28.037  0.00  0.00      PROA  
ATOM   4117  OE1 GLU P 288     -11.933   8.248  28.713  0.00  0.00      PROA  
ATOM   4118  OE2 GLU P 288     -10.288   8.122  27.211  0.00  0.00      PROA  
ATOM   4119  C   GLU P 288      -8.284  10.608  26.368  0.00  0.00      PROA  
ATOM   4120  O   GLU P 288      -7.891  11.742  26.013  0.00  0.00      PROA  
ATOM   4121  N   SER P 289      -8.721   9.681  25.499  0.00  0.00      PROA  
ATOM   4122  H   SER P 289      -9.153   8.859  25.897  0.00  0.00      PROA  
ATOM   4123  CA  SER P 289      -8.706   9.794  24.048  0.00  0.00      PROA  
ATOM   4124  HA  SER P 289      -7.941  10.532  23.808  0.00  0.00      PROA  
ATOM   4125  CB  SER P 289      -8.452   8.374  23.451  0.00  0.00      PROA  
ATOM   4126  HB2 SER P 289      -7.536   8.008  23.915  0.00  0.00      PROA  
ATOM   4127  HB3 SER P 289      -9.333   7.760  23.633  0.00  0.00      PROA  
ATOM   4128  OG  SER P 289      -8.373   8.565  22.052  0.00  0.00      PROA  
ATOM   4129  HG  SER P 289      -7.681   9.180  21.800  0.00  0.00      PROA  
ATOM   4130  C   SER P 289     -10.110  10.356  23.540  0.00  0.00      PROA  
ATOM   4131  O   SER P 289     -11.091   9.994  24.119  0.00  0.00      PROA  
ATOM   4132  N   VAL P 290     -10.199  11.108  22.441  0.00  0.00      PROA  
ATOM   4133  H   VAL P 290      -9.319  11.407  22.047  0.00  0.00      PROA  
ATOM   4134  CA  VAL P 290     -11.512  11.575  21.884  0.00  0.00      PROA  
ATOM   4135  HA  VAL P 290     -12.084  11.975  22.721  0.00  0.00      PROA  
ATOM   4136  CB  VAL P 290     -11.463  12.805  20.950  0.00  0.00      PROA  
ATOM   4137  HB  VAL P 290     -10.620  12.575  20.299  0.00  0.00      PROA  
ATOM   4138  CG1 VAL P 290     -12.752  13.018  20.152  0.00  0.00      PROA  
ATOM   4139 HG11 VAL P 290     -12.920  12.216  19.433  0.00  0.00      PROA  
ATOM   4140 HG12 VAL P 290     -13.543  13.127  20.894  0.00  0.00      PROA  
ATOM   4141 HG13 VAL P 290     -12.791  13.936  19.565  0.00  0.00      PROA  
ATOM   4142  CG2 VAL P 290     -11.323  14.029  21.713  0.00  0.00      PROA  
ATOM   4143 HG21 VAL P 290     -10.543  13.963  22.472  0.00  0.00      PROA  
ATOM   4144 HG22 VAL P 290     -10.989  14.854  21.085  0.00  0.00      PROA  
ATOM   4145 HG23 VAL P 290     -12.264  14.379  22.138  0.00  0.00      PROA  
ATOM   4146  C   VAL P 290     -12.254  10.428  21.231  0.00  0.00      PROA  
ATOM   4147  O   VAL P 290     -11.831   9.771  20.193  0.00  0.00      PROA  
ATOM   4148  N   GLN P 291     -13.494  10.075  21.734  0.00  0.00      PROA  
ATOM   4149  H   GLN P 291     -13.890  10.573  22.518  0.00  0.00      PROA  
ATOM   4150  CA  GLN P 291     -14.360   9.055  21.172  0.00  0.00      PROA  
ATOM   4151  HA  GLN P 291     -13.775   8.146  21.310  0.00  0.00      PROA  
ATOM   4152  CB  GLN P 291     -15.710   8.993  21.879  0.00  0.00      PROA  
ATOM   4153  HB2 GLN P 291     -16.148   8.038  21.587  0.00  0.00      PROA  
ATOM   4154  HB3 GLN P 291     -15.598   8.895  22.958  0.00  0.00      PROA  
ATOM   4155  CG  GLN P 291     -16.754  10.098  21.733  0.00  0.00      PROA  
ATOM   4156  HG2 GLN P 291     -16.300  11.012  22.116  0.00  0.00      PROA  
ATOM   4157  HG3 GLN P 291     -17.000  10.307  20.693  0.00  0.00      PROA  
ATOM   4158  CD  GLN P 291     -17.987   9.877  22.538  0.00  0.00      PROA  
ATOM   4159  OE1 GLN P 291     -18.351   8.763  22.958  0.00  0.00      PROA  
ATOM   4160  NE2 GLN P 291     -18.748  10.913  22.767  0.00  0.00      PROA  
ATOM   4161 HE21 GLN P 291     -19.672  10.770  23.149  0.00  0.00      PROA  
ATOM   4162 HE22 GLN P 291     -18.478  11.850  22.501  0.00  0.00      PROA  
ATOM   4163  C   GLN P 291     -14.596   9.255  19.629  0.00  0.00      PROA  
ATOM   4164  O   GLN P 291     -14.838  10.388  19.243  0.00  0.00      PROA  
ATOM   4165  N   GLY P 292     -14.358   8.179  18.846  0.00  0.00      PROA  
ATOM   4166  H   GLY P 292     -14.313   7.272  19.288  0.00  0.00      PROA  
ATOM   4167  CA  GLY P 292     -14.321   8.215  17.378  0.00  0.00      PROA  
ATOM   4168  HA2 GLY P 292     -14.607   7.277  16.901  0.00  0.00      PROA  
ATOM   4169  HA3 GLY P 292     -14.902   9.042  16.971  0.00  0.00      PROA  
ATOM   4170  C   GLY P 292     -12.897   8.415  16.726  0.00  0.00      PROA  
ATOM   4171  O   GLY P 292     -12.698   8.058  15.567  0.00  0.00      PROA  
ATOM   4172  N   ALA P 293     -11.999   9.106  17.364  0.00  0.00      PROA  
ATOM   4173  H   ALA P 293     -12.050   8.949  18.361  0.00  0.00      PROA  
ATOM   4174  CA  ALA P 293     -10.863   9.616  16.631  0.00  0.00      PROA  
ATOM   4175  HA  ALA P 293     -11.105  10.273  15.796  0.00  0.00      PROA  
ATOM   4176  CB  ALA P 293      -9.961  10.348  17.602  0.00  0.00      PROA  
ATOM   4177  HB1 ALA P 293     -10.408  11.316  17.830  0.00  0.00      PROA  
ATOM   4178  HB2 ALA P 293      -9.900   9.816  18.551  0.00  0.00      PROA  
ATOM   4179  HB3 ALA P 293      -8.960  10.607  17.259  0.00  0.00      PROA  
ATOM   4180  C   ALA P 293      -9.975   8.535  15.938  0.00  0.00      PROA  
ATOM   4181  O   ALA P 293      -9.639   8.611  14.787  0.00  0.00      PROA  
ATOM   4182  N   LEU P 294      -9.722   7.402  16.638  0.00  0.00      PROA  
ATOM   4183  H   LEU P 294     -10.140   7.266  17.548  0.00  0.00      PROA  
ATOM   4184  CA  LEU P 294      -8.870   6.291  16.126  0.00  0.00      PROA  
ATOM   4185  HA  LEU P 294      -8.123   6.684  15.436  0.00  0.00      PROA  
ATOM   4186  CB  LEU P 294      -8.291   5.503  17.322  0.00  0.00      PROA  
ATOM   4187  HB2 LEU P 294      -9.086   5.399  18.061  0.00  0.00      PROA  
ATOM   4188  HB3 LEU P 294      -7.963   4.564  16.877  0.00  0.00      PROA  
ATOM   4189  CG  LEU P 294      -7.119   6.317  18.024  0.00  0.00      PROA  
ATOM   4190  HG  LEU P 294      -7.473   7.325  18.242  0.00  0.00      PROA  
ATOM   4191  CD1 LEU P 294      -6.736   5.619  19.335  0.00  0.00      PROA  
ATOM   4192 HD11 LEU P 294      -6.611   4.565  19.086  0.00  0.00      PROA  
ATOM   4193 HD12 LEU P 294      -5.885   6.164  19.745  0.00  0.00      PROA  
ATOM   4194 HD13 LEU P 294      -7.626   5.815  19.933  0.00  0.00      PROA  
ATOM   4195  CD2 LEU P 294      -5.843   6.400  17.177  0.00  0.00      PROA  
ATOM   4196 HD21 LEU P 294      -5.489   5.445  16.787  0.00  0.00      PROA  
ATOM   4197 HD22 LEU P 294      -6.036   6.980  16.275  0.00  0.00      PROA  
ATOM   4198 HD23 LEU P 294      -4.947   6.731  17.702  0.00  0.00      PROA  
ATOM   4199  C   LEU P 294      -9.768   5.367  15.224  0.00  0.00      PROA  
ATOM   4200  O   LEU P 294      -9.266   4.837  14.223  0.00  0.00      PROA  
ATOM   4201  N   ILE P 295     -11.038   5.250  15.451  0.00  0.00      PROA  
ATOM   4202  H   ILE P 295     -11.452   5.792  16.196  0.00  0.00      PROA  
ATOM   4203  CA  ILE P 295     -11.942   4.536  14.541  0.00  0.00      PROA  
ATOM   4204  HA  ILE P 295     -11.653   3.518  14.280  0.00  0.00      PROA  
ATOM   4205  CB  ILE P 295     -13.347   4.396  15.215  0.00  0.00      PROA  
ATOM   4206  HB  ILE P 295     -13.666   5.375  15.572  0.00  0.00      PROA  
ATOM   4207  CG2 ILE P 295     -14.305   3.654  14.215  0.00  0.00      PROA  
ATOM   4208 HG21 ILE P 295     -14.439   4.258  13.318  0.00  0.00      PROA  
ATOM   4209 HG22 ILE P 295     -13.899   2.667  13.993  0.00  0.00      PROA  
ATOM   4210 HG23 ILE P 295     -15.326   3.564  14.584  0.00  0.00      PROA  
ATOM   4211  CG1 ILE P 295     -13.359   3.543  16.418  0.00  0.00      PROA  
ATOM   4212 HG12 ILE P 295     -13.269   2.478  16.202  0.00  0.00      PROA  
ATOM   4213 HG13 ILE P 295     -12.581   3.806  17.135  0.00  0.00      PROA  
ATOM   4214  CD1 ILE P 295     -14.617   3.760  17.330  0.00  0.00      PROA  
ATOM   4215 HD11 ILE P 295     -15.496   3.412  16.789  0.00  0.00      PROA  
ATOM   4216 HD12 ILE P 295     -14.529   3.285  18.307  0.00  0.00      PROA  
ATOM   4217 HD13 ILE P 295     -14.680   4.827  17.542  0.00  0.00      PROA  
ATOM   4218  C   ILE P 295     -12.072   5.267  13.154  0.00  0.00      PROA  
ATOM   4219  O   ILE P 295     -12.124   4.523  12.152  0.00  0.00      PROA  
ATOM   4220  N   LEU P 296     -12.091   6.559  13.089  0.00  0.00      PROA  
ATOM   4221  H   LEU P 296     -12.160   7.039  13.975  0.00  0.00      PROA  
ATOM   4222  CA  LEU P 296     -11.881   7.334  11.833  0.00  0.00      PROA  
ATOM   4223  HA  LEU P 296     -12.478   6.822  11.078  0.00  0.00      PROA  
ATOM   4224  CB  LEU P 296     -12.350   8.761  12.177  0.00  0.00      PROA  
ATOM   4225  HB2 LEU P 296     -11.800   8.984  13.091  0.00  0.00      PROA  
ATOM   4226  HB3 LEU P 296     -12.127   9.492  11.400  0.00  0.00      PROA  
ATOM   4227  CG  LEU P 296     -13.852   8.778  12.470  0.00  0.00      PROA  
ATOM   4228  HG  LEU P 296     -14.063   8.015  13.220  0.00  0.00      PROA  
ATOM   4229  CD1 LEU P 296     -14.307  10.190  13.081  0.00  0.00      PROA  
ATOM   4230 HD11 LEU P 296     -14.118  10.999  12.375  0.00  0.00      PROA  
ATOM   4231 HD12 LEU P 296     -15.334  10.069  13.426  0.00  0.00      PROA  
ATOM   4232 HD13 LEU P 296     -13.735  10.347  13.995  0.00  0.00      PROA  
ATOM   4233  CD2 LEU P 296     -14.673   8.394  11.185  0.00  0.00      PROA  
ATOM   4234 HD21 LEU P 296     -14.317   9.226  10.577  0.00  0.00      PROA  
ATOM   4235 HD22 LEU P 296     -14.369   7.505  10.634  0.00  0.00      PROA  
ATOM   4236 HD23 LEU P 296     -15.744   8.440  11.386  0.00  0.00      PROA  
ATOM   4237  C   LEU P 296     -10.495   7.227  11.213  0.00  0.00      PROA  
ATOM   4238  O   LEU P 296     -10.324   7.133   9.996  0.00  0.00      PROA  
ATOM   4239  N   ALA P 297      -9.414   7.197  12.006  0.00  0.00      PROA  
ATOM   4240  H   ALA P 297      -9.487   7.328  13.005  0.00  0.00      PROA  
ATOM   4241  CA  ALA P 297      -8.129   6.873  11.430  0.00  0.00      PROA  
ATOM   4242  HA  ALA P 297      -8.047   7.675  10.696  0.00  0.00      PROA  
ATOM   4243  CB  ALA P 297      -7.005   6.979  12.561  0.00  0.00      PROA  
ATOM   4244  HB1 ALA P 297      -7.188   7.845  13.198  0.00  0.00      PROA  
ATOM   4245  HB2 ALA P 297      -6.959   6.052  13.132  0.00  0.00      PROA  
ATOM   4246  HB3 ALA P 297      -6.023   7.111  12.107  0.00  0.00      PROA  
ATOM   4247  C   ALA P 297      -7.974   5.408  10.842  0.00  0.00      PROA  
ATOM   4248  O   ALA P 297      -7.435   5.294   9.764  0.00  0.00      PROA  
ATOM   4249  N   GLU P 298      -8.590   4.409  11.504  0.00  0.00      PROA  
ATOM   4250  H   GLU P 298      -8.913   4.656  12.429  0.00  0.00      PROA  
ATOM   4251  CA  GLU P 298      -8.782   3.064  10.966  0.00  0.00      PROA  
ATOM   4252  HA  GLU P 298      -7.797   2.771  10.602  0.00  0.00      PROA  
ATOM   4253  CB  GLU P 298      -9.240   1.961  11.983  0.00  0.00      PROA  
ATOM   4254  HB2 GLU P 298     -10.118   2.289  12.540  0.00  0.00      PROA  
ATOM   4255  HB3 GLU P 298      -9.463   1.111  11.338  0.00  0.00      PROA  
ATOM   4256  CG  GLU P 298      -8.176   1.470  12.910  0.00  0.00      PROA  
ATOM   4257  HG2 GLU P 298      -7.870   2.338  13.494  0.00  0.00      PROA  
ATOM   4258  HG3 GLU P 298      -8.524   0.927  13.789  0.00  0.00      PROA  
ATOM   4259  CD  GLU P 298      -6.954   0.818  12.278  0.00  0.00      PROA  
ATOM   4260  OE1 GLU P 298      -6.944   0.287  11.146  0.00  0.00      PROA  
ATOM   4261  OE2 GLU P 298      -5.851   0.810  12.980  0.00  0.00      PROA  
ATOM   4262  C   GLU P 298      -9.682   2.924   9.770  0.00  0.00      PROA  
ATOM   4263  O   GLU P 298      -9.329   2.254   8.814  0.00  0.00      PROA  
ATOM   4264  N   LEU P 299     -10.869   3.552   9.730  0.00  0.00      PROA  
ATOM   4265  H   LEU P 299     -11.153   4.143  10.498  0.00  0.00      PROA  
ATOM   4266  CA  LEU P 299     -11.734   3.573   8.511  0.00  0.00      PROA  
ATOM   4267  HA  LEU P 299     -11.980   2.600   8.087  0.00  0.00      PROA  
ATOM   4268  CB  LEU P 299     -13.193   4.058   8.921  0.00  0.00      PROA  
ATOM   4269  HB2 LEU P 299     -13.075   5.033   9.394  0.00  0.00      PROA  
ATOM   4270  HB3 LEU P 299     -13.739   4.164   7.983  0.00  0.00      PROA  
ATOM   4271  CG  LEU P 299     -14.021   3.083   9.800  0.00  0.00      PROA  
ATOM   4272  HG  LEU P 299     -13.411   2.760  10.643  0.00  0.00      PROA  
ATOM   4273  CD1 LEU P 299     -15.302   3.679  10.443  0.00  0.00      PROA  
ATOM   4274 HD11 LEU P 299     -14.909   4.398  11.162  0.00  0.00      PROA  
ATOM   4275 HD12 LEU P 299     -16.002   4.153   9.756  0.00  0.00      PROA  
ATOM   4276 HD13 LEU P 299     -15.923   2.908  10.898  0.00  0.00      PROA  
ATOM   4277  CD2 LEU P 299     -14.401   1.843   8.876  0.00  0.00      PROA  
ATOM   4278 HD21 LEU P 299     -13.588   1.291   8.403  0.00  0.00      PROA  
ATOM   4279 HD22 LEU P 299     -14.902   1.220   9.618  0.00  0.00      PROA  
ATOM   4280 HD23 LEU P 299     -15.227   2.131   8.225  0.00  0.00      PROA  
ATOM   4281  C   LEU P 299     -11.110   4.375   7.330  0.00  0.00      PROA  
ATOM   4282  O   LEU P 299     -11.258   3.962   6.208  0.00  0.00      PROA  
ATOM   4283  N   LEU P 300     -10.495   5.545   7.611  0.00  0.00      PROA  
ATOM   4284  H   LEU P 300     -10.725   6.064   8.447  0.00  0.00      PROA  
ATOM   4285  CA  LEU P 300      -9.802   6.219   6.587  0.00  0.00      PROA  
ATOM   4286  HA  LEU P 300     -10.458   6.306   5.720  0.00  0.00      PROA  
ATOM   4287  CB  LEU P 300      -9.362   7.684   7.059  0.00  0.00      PROA  
ATOM   4288  HB2 LEU P 300     -10.301   8.195   7.274  0.00  0.00      PROA  
ATOM   4289  HB3 LEU P 300      -8.810   7.630   7.997  0.00  0.00      PROA  
ATOM   4290  CG  LEU P 300      -8.518   8.541   6.138  0.00  0.00      PROA  
ATOM   4291  HG  LEU P 300      -7.700   7.917   5.778  0.00  0.00      PROA  
ATOM   4292  CD1 LEU P 300      -9.241   9.075   4.835  0.00  0.00      PROA  
ATOM   4293 HD11 LEU P 300      -9.775   8.402   4.163  0.00  0.00      PROA  
ATOM   4294 HD12 LEU P 300      -9.997   9.845   4.990  0.00  0.00      PROA  
ATOM   4295 HD13 LEU P 300      -8.550   9.652   4.221  0.00  0.00      PROA  
ATOM   4296  CD2 LEU P 300      -7.958   9.713   6.810  0.00  0.00      PROA  
ATOM   4297 HD21 LEU P 300      -8.808  10.289   7.175  0.00  0.00      PROA  
ATOM   4298 HD22 LEU P 300      -7.202   9.384   7.523  0.00  0.00      PROA  
ATOM   4299 HD23 LEU P 300      -7.384  10.198   6.020  0.00  0.00      PROA  
ATOM   4300  C   LEU P 300      -8.643   5.395   6.039  0.00  0.00      PROA  
ATOM   4301  O   LEU P 300      -8.552   5.063   4.839  0.00  0.00      PROA  
ATOM   4302  N   SER P 301      -7.804   4.785   6.864  0.00  0.00      PROA  
ATOM   4303  H   SER P 301      -7.978   4.936   7.847  0.00  0.00      PROA  
ATOM   4304  CA  SER P 301      -6.955   3.647   6.581  0.00  0.00      PROA  
ATOM   4305  HA  SER P 301      -6.066   4.001   6.060  0.00  0.00      PROA  
ATOM   4306  CB  SER P 301      -6.352   3.158   7.901  0.00  0.00      PROA  
ATOM   4307  HB2 SER P 301      -6.036   4.023   8.484  0.00  0.00      PROA  
ATOM   4308  HB3 SER P 301      -7.020   2.442   8.380  0.00  0.00      PROA  
ATOM   4309  OG  SER P 301      -5.336   2.328   7.631  0.00  0.00      PROA  
ATOM   4310  HG  SER P 301      -4.632   2.821   7.203  0.00  0.00      PROA  
ATOM   4311  C   SER P 301      -7.587   2.510   5.786  0.00  0.00      PROA  
ATOM   4312  O   SER P 301      -6.975   2.100   4.769  0.00  0.00      PROA  
ATOM   4313  N   ALA P 302      -8.759   2.035   6.153  0.00  0.00      PROA  
ATOM   4314  H   ALA P 302      -9.297   2.355   6.946  0.00  0.00      PROA  
ATOM   4315  CA  ALA P 302      -9.533   0.971   5.424  0.00  0.00      PROA  
ATOM   4316  HA  ALA P 302      -8.862   0.116   5.335  0.00  0.00      PROA  
ATOM   4317  CB  ALA P 302     -10.710   0.523   6.290  0.00  0.00      PROA  
ATOM   4318  HB1 ALA P 302     -11.437   1.328   6.179  0.00  0.00      PROA  
ATOM   4319  HB2 ALA P 302     -11.220  -0.290   5.772  0.00  0.00      PROA  
ATOM   4320  HB3 ALA P 302     -10.413   0.191   7.285  0.00  0.00      PROA  
ATOM   4321  C   ALA P 302      -9.702   1.330   3.954  0.00  0.00      PROA  
ATOM   4322  O   ALA P 302      -9.332   0.564   3.070  0.00  0.00      PROA  
ATOM   4323  N   VAL P 303     -10.199   2.531   3.690  0.00  0.00      PROA  
ATOM   4324  H   VAL P 303     -10.412   3.164   4.447  0.00  0.00      PROA  
ATOM   4325  CA  VAL P 303     -10.280   3.052   2.303  0.00  0.00      PROA  
ATOM   4326  HA  VAL P 303     -10.858   2.461   1.593  0.00  0.00      PROA  
ATOM   4327  CB  VAL P 303     -10.976   4.384   2.499  0.00  0.00      PROA  
ATOM   4328  HB  VAL P 303     -10.437   5.027   3.194  0.00  0.00      PROA  
ATOM   4329  CG1 VAL P 303     -10.952   4.991   1.154  0.00  0.00      PROA  
ATOM   4330 HG11 VAL P 303      -9.991   5.457   0.934  0.00  0.00      PROA  
ATOM   4331 HG12 VAL P 303     -11.394   4.328   0.410  0.00  0.00      PROA  
ATOM   4332 HG13 VAL P 303     -11.739   5.745   1.124  0.00  0.00      PROA  
ATOM   4333  CG2 VAL P 303     -12.442   4.325   3.032  0.00  0.00      PROA  
ATOM   4334 HG21 VAL P 303     -12.772   5.362   2.966  0.00  0.00      PROA  
ATOM   4335 HG22 VAL P 303     -13.073   3.684   2.415  0.00  0.00      PROA  
ATOM   4336 HG23 VAL P 303     -12.306   4.028   4.072  0.00  0.00      PROA  
ATOM   4337  C   VAL P 303      -8.792   3.151   1.638  0.00  0.00      PROA  
ATOM   4338  O   VAL P 303      -8.628   2.647   0.494  0.00  0.00      PROA  
ATOM   4339  N   LYS P 304      -7.746   3.687   2.293  0.00  0.00      PROA  
ATOM   4340  H   LYS P 304      -7.983   4.059   3.202  0.00  0.00      PROA  
ATOM   4341  CA  LYS P 304      -6.357   3.709   1.771  0.00  0.00      PROA  
ATOM   4342  HA  LYS P 304      -6.308   4.348   0.889  0.00  0.00      PROA  
ATOM   4343  CB  LYS P 304      -5.409   4.234   2.829  0.00  0.00      PROA  
ATOM   4344  HB2 LYS P 304      -5.887   5.067   3.344  0.00  0.00      PROA  
ATOM   4345  HB3 LYS P 304      -5.333   3.499   3.630  0.00  0.00      PROA  
ATOM   4346  CG  LYS P 304      -3.990   4.628   2.337  0.00  0.00      PROA  
ATOM   4347  HG2 LYS P 304      -3.495   3.892   1.704  0.00  0.00      PROA  
ATOM   4348  HG3 LYS P 304      -4.164   5.590   1.856  0.00  0.00      PROA  
ATOM   4349  CD  LYS P 304      -2.983   4.652   3.461  0.00  0.00      PROA  
ATOM   4350  HD2 LYS P 304      -2.076   5.138   3.101  0.00  0.00      PROA  
ATOM   4351  HD3 LYS P 304      -3.356   5.270   4.277  0.00  0.00      PROA  
ATOM   4352  CE  LYS P 304      -2.795   3.291   4.061  0.00  0.00      PROA  
ATOM   4353  HE2 LYS P 304      -3.630   3.096   4.734  0.00  0.00      PROA  
ATOM   4354  HE3 LYS P 304      -2.704   2.518   3.298  0.00  0.00      PROA  
ATOM   4355  NZ  LYS P 304      -1.632   3.309   4.914  0.00  0.00      PROA  
ATOM   4356  HZ1 LYS P 304      -1.400   2.402   5.294  0.00  0.00      PROA  
ATOM   4357  HZ2 LYS P 304      -0.799   3.671   4.472  0.00  0.00      PROA  
ATOM   4358  HZ3 LYS P 304      -1.814   3.925   5.694  0.00  0.00      PROA  
ATOM   4359  C   LYS P 304      -5.869   2.341   1.338  0.00  0.00      PROA  
ATOM   4360  O   LYS P 304      -5.397   2.131   0.232  0.00  0.00      PROA  
ATOM   4361  N   ARG P 305      -6.050   1.354   2.172  0.00  0.00      PROA  
ATOM   4362  H   ARG P 305      -6.430   1.596   3.076  0.00  0.00      PROA  
ATOM   4363  CA  ARG P 305      -5.714  -0.131   2.014  0.00  0.00      PROA  
ATOM   4364  HA  ARG P 305      -4.650  -0.127   1.775  0.00  0.00      PROA  
ATOM   4365  CB  ARG P 305      -6.019  -0.859   3.381  0.00  0.00      PROA  
ATOM   4366  HB2 ARG P 305      -7.090  -0.837   3.586  0.00  0.00      PROA  
ATOM   4367  HB3 ARG P 305      -5.787  -1.897   3.143  0.00  0.00      PROA  
ATOM   4368  CG  ARG P 305      -5.163  -0.435   4.613  0.00  0.00      PROA  
ATOM   4369  HG2 ARG P 305      -4.290  -1.079   4.510  0.00  0.00      PROA  
ATOM   4370  HG3 ARG P 305      -4.966   0.632   4.510  0.00  0.00      PROA  
ATOM   4371  CD  ARG P 305      -5.884  -0.769   5.883  0.00  0.00      PROA  
ATOM   4372  HD2 ARG P 305      -5.486  -0.206   6.727  0.00  0.00      PROA  
ATOM   4373  HD3 ARG P 305      -6.947  -0.549   5.783  0.00  0.00      PROA  
ATOM   4374  NE  ARG P 305      -5.624  -2.208   6.102  0.00  0.00      PROA  
ATOM   4375  HE  ARG P 305      -4.752  -2.498   5.684  0.00  0.00      PROA  
ATOM   4376  CZ  ARG P 305      -6.121  -2.999   7.084  0.00  0.00      PROA  
ATOM   4377  NH1 ARG P 305      -7.003  -2.605   7.925  0.00  0.00      PROA  
ATOM   4378 HH11 ARG P 305      -7.204  -1.615   7.911  0.00  0.00      PROA  
ATOM   4379 HH12 ARG P 305      -7.426  -3.155   8.658  0.00  0.00      PROA  
ATOM   4380  NH2 ARG P 305      -5.924  -4.233   7.265  0.00  0.00      PROA  
ATOM   4381 HH21 ARG P 305      -5.431  -4.891   6.678  0.00  0.00      PROA  
ATOM   4382 HH22 ARG P 305      -6.202  -4.606   8.162  0.00  0.00      PROA  
ATOM   4383  C   ARG P 305      -6.513  -0.719   0.898  0.00  0.00      PROA  
ATOM   4384  O   ARG P 305      -5.977  -1.498   0.102  0.00  0.00      PROA  
ATOM   4385  N   SER P 306      -7.816  -0.500   0.877  0.00  0.00      PROA  
ATOM   4386  H   SER P 306      -8.184   0.049   1.640  0.00  0.00      PROA  
ATOM   4387  CA  SER P 306      -8.747  -1.057  -0.132  0.00  0.00      PROA  
ATOM   4388  HA  SER P 306      -8.659  -2.141  -0.206  0.00  0.00      PROA  
ATOM   4389  CB  SER P 306     -10.229  -0.719   0.236  0.00  0.00      PROA  
ATOM   4390  HB2 SER P 306     -10.264   0.369   0.183  0.00  0.00      PROA  
ATOM   4391  HB3 SER P 306     -10.908  -1.197  -0.470  0.00  0.00      PROA  
ATOM   4392  OG  SER P 306     -10.525  -1.235   1.471  0.00  0.00      PROA  
ATOM   4393  HG  SER P 306     -10.154  -0.640   2.126  0.00  0.00      PROA  
ATOM   4394  C   SER P 306      -8.600  -0.528  -1.604  0.00  0.00      PROA  
ATOM   4395  O   SER P 306      -8.663  -1.300  -2.553  0.00  0.00      PROA  
ATOM   4396  N   LEU P 307      -8.250   0.790  -1.739  0.00  0.00      PROA  
ATOM   4397  H   LEU P 307      -8.188   1.390  -0.928  0.00  0.00      PROA  
ATOM   4398  CA  LEU P 307      -7.926   1.366  -2.952  0.00  0.00      PROA  
ATOM   4399  HA  LEU P 307      -8.649   1.031  -3.695  0.00  0.00      PROA  
ATOM   4400  CB  LEU P 307      -7.915   2.888  -2.809  0.00  0.00      PROA  
ATOM   4401  HB2 LEU P 307      -8.908   3.210  -2.494  0.00  0.00      PROA  
ATOM   4402  HB3 LEU P 307      -7.232   3.141  -1.998  0.00  0.00      PROA  
ATOM   4403  CG  LEU P 307      -7.466   3.736  -3.971  0.00  0.00      PROA  
ATOM   4404  HG  LEU P 307      -6.509   3.337  -4.307  0.00  0.00      PROA  
ATOM   4405  CD1 LEU P 307      -8.431   3.834  -5.130  0.00  0.00      PROA  
ATOM   4406 HD11 LEU P 307      -9.348   4.273  -4.738  0.00  0.00      PROA  
ATOM   4407 HD12 LEU P 307      -8.188   4.424  -6.013  0.00  0.00      PROA  
ATOM   4408 HD13 LEU P 307      -8.638   2.826  -5.490  0.00  0.00      PROA  
ATOM   4409  CD2 LEU P 307      -7.254   5.222  -3.588  0.00  0.00      PROA  
ATOM   4410 HD21 LEU P 307      -8.079   5.516  -2.938  0.00  0.00      PROA  
ATOM   4411 HD22 LEU P 307      -6.415   5.304  -2.897  0.00  0.00      PROA  
ATOM   4412 HD23 LEU P 307      -7.101   5.857  -4.460  0.00  0.00      PROA  
ATOM   4413  C   LEU P 307      -6.607   0.774  -3.253  0.00  0.00      PROA  
ATOM   4414  O   LEU P 307      -6.553   0.213  -4.300  0.00  0.00      PROA  
ATOM   4415  N   ALA P 308      -5.595   0.679  -2.345  0.00  0.00      PROA  
ATOM   4416  H   ALA P 308      -5.671   1.179  -1.470  0.00  0.00      PROA  
ATOM   4417  CA  ALA P 308      -4.202   0.344  -2.778  0.00  0.00      PROA  
ATOM   4418  HA  ALA P 308      -4.057   0.971  -3.657  0.00  0.00      PROA  
ATOM   4419  CB  ALA P 308      -3.153   0.627  -1.654  0.00  0.00      PROA  
ATOM   4420  HB1 ALA P 308      -3.191  -0.140  -0.881  0.00  0.00      PROA  
ATOM   4421  HB2 ALA P 308      -2.143   0.647  -2.062  0.00  0.00      PROA  
ATOM   4422  HB3 ALA P 308      -3.267   1.608  -1.191  0.00  0.00      PROA  
ATOM   4423  C   ALA P 308      -4.135  -1.077  -3.331  0.00  0.00      PROA  
ATOM   4424  O   ALA P 308      -3.458  -1.290  -4.332  0.00  0.00      PROA  
ATOM   4425  N   ARG P 309      -4.940  -1.993  -2.767  0.00  0.00      PROA  
ATOM   4426  H   ARG P 309      -5.405  -1.741  -1.906  0.00  0.00      PROA  
ATOM   4427  CA  ARG P 309      -5.130  -3.324  -3.281  0.00  0.00      PROA  
ATOM   4428  HA  ARG P 309      -4.160  -3.777  -3.487  0.00  0.00      PROA  
ATOM   4429  CB  ARG P 309      -5.926  -4.169  -2.251  0.00  0.00      PROA  
ATOM   4430  HB2 ARG P 309      -6.526  -3.489  -1.646  0.00  0.00      PROA  
ATOM   4431  HB3 ARG P 309      -6.661  -4.768  -2.789  0.00  0.00      PROA  
ATOM   4432  CG  ARG P 309      -4.978  -5.091  -1.479  0.00  0.00      PROA  
ATOM   4433  HG2 ARG P 309      -5.565  -5.629  -0.735  0.00  0.00      PROA  
ATOM   4434  HG3 ARG P 309      -4.668  -5.849  -2.198  0.00  0.00      PROA  
ATOM   4435  CD  ARG P 309      -3.785  -4.336  -0.767  0.00  0.00      PROA  
ATOM   4436  HD2 ARG P 309      -3.152  -3.864  -1.519  0.00  0.00      PROA  
ATOM   4437  HD3 ARG P 309      -4.040  -3.503  -0.112  0.00  0.00      PROA  
ATOM   4438  NE  ARG P 309      -2.854  -5.212  -0.016  0.00  0.00      PROA  
ATOM   4439  HE  ARG P 309      -3.206  -6.153   0.082  0.00  0.00      PROA  
ATOM   4440  CZ  ARG P 309      -1.613  -5.017   0.357  0.00  0.00      PROA  
ATOM   4441  NH1 ARG P 309      -1.065  -3.803   0.277  0.00  0.00      PROA  
ATOM   4442 HH11 ARG P 309      -1.674  -3.062   0.594  0.00  0.00      PROA  
ATOM   4443 HH12 ARG P 309      -0.103  -3.796   0.585  0.00  0.00      PROA  
ATOM   4444  NH2 ARG P 309      -0.805  -6.063   0.663  0.00  0.00      PROA  
ATOM   4445 HH21 ARG P 309      -1.257  -6.965   0.699  0.00  0.00      PROA  
ATOM   4446 HH22 ARG P 309       0.087  -5.844   1.082  0.00  0.00      PROA  
ATOM   4447  C   ARG P 309      -5.879  -3.453  -4.642  0.00  0.00      PROA  
ATOM   4448  O   ARG P 309      -5.314  -4.058  -5.560  0.00  0.00      PROA  
ATOM   4449  N   THR P 310      -6.990  -2.724  -4.769  0.00  0.00      PROA  
ATOM   4450  H   THR P 310      -7.384  -2.286  -3.948  0.00  0.00      PROA  
ATOM   4451  CA  THR P 310      -7.821  -2.621  -5.960  0.00  0.00      PROA  
ATOM   4452  HA  THR P 310      -7.961  -3.662  -6.251  0.00  0.00      PROA  
ATOM   4453  CB  THR P 310      -9.167  -1.928  -5.701  0.00  0.00      PROA  
ATOM   4454  HB  THR P 310      -8.985  -0.904  -5.376  0.00  0.00      PROA  
ATOM   4455  CG2 THR P 310     -10.048  -1.876  -6.946  0.00  0.00      PROA  
ATOM   4456 HG21 THR P 310     -11.057  -1.598  -6.639  0.00  0.00      PROA  
ATOM   4457 HG22 THR P 310      -9.696  -1.160  -7.689  0.00  0.00      PROA  
ATOM   4458 HG23 THR P 310     -10.161  -2.804  -7.506  0.00  0.00      PROA  
ATOM   4459  OG1 THR P 310      -9.846  -2.707  -4.739  0.00  0.00      PROA  
ATOM   4460  HG1 THR P 310      -9.389  -2.436  -3.939  0.00  0.00      PROA  
ATOM   4461  C   THR P 310      -7.036  -2.013  -7.173  0.00  0.00      PROA  
ATOM   4462  O   THR P 310      -7.477  -2.195  -8.316  0.00  0.00      PROA  
ATOM   4463  N   LEU P 311      -5.913  -1.306  -6.909  0.00  0.00      PROA  
ATOM   4464  H   LEU P 311      -5.832  -1.185  -5.910  0.00  0.00      PROA  
ATOM   4465  CA  LEU P 311      -5.144  -0.529  -7.856  0.00  0.00      PROA  
ATOM   4466  HA  LEU P 311      -5.761  -0.379  -8.742  0.00  0.00      PROA  
ATOM   4467  CB  LEU P 311      -4.588   0.693  -7.146  0.00  0.00      PROA  
ATOM   4468  HB2 LEU P 311      -4.281   0.347  -6.159  0.00  0.00      PROA  
ATOM   4469  HB3 LEU P 311      -3.770   1.028  -7.783  0.00  0.00      PROA  
ATOM   4470  CG  LEU P 311      -5.477   1.874  -6.930  0.00  0.00      PROA  
ATOM   4471  HG  LEU P 311      -6.143   1.802  -6.070  0.00  0.00      PROA  
ATOM   4472  CD1 LEU P 311      -4.602   2.981  -6.553  0.00  0.00      PROA  
ATOM   4473 HD11 LEU P 311      -3.880   3.096  -7.361  0.00  0.00      PROA  
ATOM   4474 HD12 LEU P 311      -5.100   3.950  -6.527  0.00  0.00      PROA  
ATOM   4475 HD13 LEU P 311      -4.066   2.764  -5.629  0.00  0.00      PROA  
ATOM   4476  CD2 LEU P 311      -6.330   2.227  -8.199  0.00  0.00      PROA  
ATOM   4477 HD21 LEU P 311      -5.823   2.067  -9.150  0.00  0.00      PROA  
ATOM   4478 HD22 LEU P 311      -7.149   1.520  -8.065  0.00  0.00      PROA  
ATOM   4479 HD23 LEU P 311      -6.707   3.250  -8.216  0.00  0.00      PROA  
ATOM   4480  C   LEU P 311      -4.104  -1.387  -8.551  0.00  0.00      PROA  
ATOM   4481  O   LEU P 311      -4.015  -1.279  -9.781  0.00  0.00      PROA  
ATOM   4482  N   VAL P 312      -3.262  -2.118  -7.858  0.00  0.00      PROA  
ATOM   4483  H   VAL P 312      -3.475  -2.194  -6.874  0.00  0.00      PROA  
ATOM   4484  CA  VAL P 312      -2.111  -2.916  -8.450  0.00  0.00      PROA  
ATOM   4485  HA  VAL P 312      -1.452  -2.311  -9.073  0.00  0.00      PROA  
ATOM   4486  CB  VAL P 312      -1.261  -3.493  -7.300  0.00  0.00      PROA  
ATOM   4487  HB  VAL P 312      -1.905  -3.951  -6.548  0.00  0.00      PROA  
ATOM   4488  CG1 VAL P 312      -0.078  -4.495  -7.697  0.00  0.00      PROA  
ATOM   4489 HG11 VAL P 312      -0.362  -5.274  -8.405  0.00  0.00      PROA  
ATOM   4490 HG12 VAL P 312       0.610  -3.786  -8.158  0.00  0.00      PROA  
ATOM   4491 HG13 VAL P 312       0.368  -4.890  -6.784  0.00  0.00      PROA  
ATOM   4492  CG2 VAL P 312      -0.518  -2.326  -6.717  0.00  0.00      PROA  
ATOM   4493 HG21 VAL P 312      -1.285  -1.729  -6.224  0.00  0.00      PROA  
ATOM   4494 HG22 VAL P 312       0.226  -2.673  -6.001  0.00  0.00      PROA  
ATOM   4495 HG23 VAL P 312       0.000  -1.780  -7.506  0.00  0.00      PROA  
ATOM   4496  C   VAL P 312      -2.637  -4.031  -9.355  0.00  0.00      PROA  
ATOM   4497  O   VAL P 312      -2.061  -4.283 -10.410  0.00  0.00      PROA  
ATOM   4498  N   ILE P 313      -3.781  -4.531  -8.979  0.00  0.00      PROA  
ATOM   4499  H   ILE P 313      -4.223  -4.182  -8.141  0.00  0.00      PROA  
ATOM   4500  CA  ILE P 313      -4.453  -5.419  -9.935  0.00  0.00      PROA  
ATOM   4501  HA  ILE P 313      -3.705  -6.139 -10.265  0.00  0.00      PROA  
ATOM   4502  CB  ILE P 313      -5.651  -6.187  -9.147  0.00  0.00      PROA  
ATOM   4503  HB  ILE P 313      -5.180  -6.728  -8.327  0.00  0.00      PROA  
ATOM   4504  CG2 ILE P 313      -6.644  -5.262  -8.585  0.00  0.00      PROA  
ATOM   4505 HG21 ILE P 313      -7.346  -5.793  -7.942  0.00  0.00      PROA  
ATOM   4506 HG22 ILE P 313      -6.131  -4.539  -7.951  0.00  0.00      PROA  
ATOM   4507 HG23 ILE P 313      -7.159  -4.768  -9.409  0.00  0.00      PROA  
ATOM   4508  CG1 ILE P 313      -6.427  -7.165  -9.997  0.00  0.00      PROA  
ATOM   4509 HG12 ILE P 313      -7.186  -7.669  -9.399  0.00  0.00      PROA  
ATOM   4510 HG13 ILE P 313      -7.018  -6.641 -10.748  0.00  0.00      PROA  
ATOM   4511  CD1 ILE P 313      -5.643  -8.309 -10.667  0.00  0.00      PROA  
ATOM   4512 HD11 ILE P 313      -6.317  -8.907 -11.280  0.00  0.00      PROA  
ATOM   4513 HD12 ILE P 313      -4.753  -7.991 -11.210  0.00  0.00      PROA  
ATOM   4514 HD13 ILE P 313      -5.234  -8.983  -9.914  0.00  0.00      PROA  
ATOM   4515  C   ILE P 313      -5.033  -4.806 -11.170  0.00  0.00      PROA  
ATOM   4516  O   ILE P 313      -4.906  -5.384 -12.267  0.00  0.00      PROA  
ATOM   4517  N   ILE P 314      -5.631  -3.631 -11.135  0.00  0.00      PROA  
ATOM   4518  H   ILE P 314      -5.700  -3.280 -10.190  0.00  0.00      PROA  
ATOM   4519  CA  ILE P 314      -6.351  -2.994 -12.263  0.00  0.00      PROA  
ATOM   4520  HA  ILE P 314      -7.064  -3.677 -12.725  0.00  0.00      PROA  
ATOM   4521  CB  ILE P 314      -7.166  -1.696 -11.869  0.00  0.00      PROA  
ATOM   4522  HB  ILE P 314      -6.646  -1.171 -11.067  0.00  0.00      PROA  
ATOM   4523  CG2 ILE P 314      -7.287  -0.589 -13.006  0.00  0.00      PROA  
ATOM   4524 HG21 ILE P 314      -6.346  -0.480 -13.545  0.00  0.00      PROA  
ATOM   4525 HG22 ILE P 314      -8.108  -0.736 -13.709  0.00  0.00      PROA  
ATOM   4526 HG23 ILE P 314      -7.496   0.332 -12.462  0.00  0.00      PROA  
ATOM   4527  CG1 ILE P 314      -8.621  -2.098 -11.377  0.00  0.00      PROA  
ATOM   4528 HG12 ILE P 314      -9.126  -2.575 -12.217  0.00  0.00      PROA  
ATOM   4529 HG13 ILE P 314      -8.546  -2.769 -10.522  0.00  0.00      PROA  
ATOM   4530  CD1 ILE P 314      -9.384  -0.928 -10.827  0.00  0.00      PROA  
ATOM   4531 HD11 ILE P 314      -8.861  -0.597  -9.930  0.00  0.00      PROA  
ATOM   4532 HD12 ILE P 314      -9.397  -0.085 -11.517  0.00  0.00      PROA  
ATOM   4533 HD13 ILE P 314     -10.384  -1.232 -10.516  0.00  0.00      PROA  
ATOM   4534  C   ILE P 314      -5.302  -2.692 -13.366  0.00  0.00      PROA  
ATOM   4535  O   ILE P 314      -5.574  -2.940 -14.568  0.00  0.00      PROA  
ATOM   4536  N   VAL P 315      -4.116  -2.276 -12.998  0.00  0.00      PROA  
ATOM   4537  H   VAL P 315      -4.032  -2.082 -12.011  0.00  0.00      PROA  
ATOM   4538  CA  VAL P 315      -3.011  -2.185 -13.976  0.00  0.00      PROA  
ATOM   4539  HA  VAL P 315      -3.425  -1.673 -14.845  0.00  0.00      PROA  
ATOM   4540  CB  VAL P 315      -1.927  -1.218 -13.447  0.00  0.00      PROA  
ATOM   4541  HB  VAL P 315      -2.392  -0.258 -13.224  0.00  0.00      PROA  
ATOM   4542  CG1 VAL P 315      -1.247  -1.753 -12.172  0.00  0.00      PROA  
ATOM   4543 HG11 VAL P 315      -1.976  -1.836 -11.366  0.00  0.00      PROA  
ATOM   4544 HG12 VAL P 315      -0.702  -2.668 -12.405  0.00  0.00      PROA  
ATOM   4545 HG13 VAL P 315      -0.512  -1.021 -11.839  0.00  0.00      PROA  
ATOM   4546  CG2 VAL P 315      -0.746  -0.895 -14.404  0.00  0.00      PROA  
ATOM   4547 HG21 VAL P 315      -0.081  -0.126 -14.010  0.00  0.00      PROA  
ATOM   4548 HG22 VAL P 315      -0.070  -1.734 -14.571  0.00  0.00      PROA  
ATOM   4549 HG23 VAL P 315      -1.165  -0.477 -15.320  0.00  0.00      PROA  
ATOM   4550  C   VAL P 315      -2.326  -3.482 -14.343  0.00  0.00      PROA  
ATOM   4551  O   VAL P 315      -2.029  -3.561 -15.554  0.00  0.00      PROA  
ATOM   4552  N   SER P 316      -2.261  -4.520 -13.471  0.00  0.00      PROA  
ATOM   4553  H   SER P 316      -2.618  -4.307 -12.550  0.00  0.00      PROA  
ATOM   4554  CA  SER P 316      -1.936  -5.876 -13.923  0.00  0.00      PROA  
ATOM   4555  HA  SER P 316      -0.941  -5.859 -14.367  0.00  0.00      PROA  
ATOM   4556  CB  SER P 316      -1.881  -6.775 -12.705  0.00  0.00      PROA  
ATOM   4557  HB2 SER P 316      -2.903  -6.659 -12.346  0.00  0.00      PROA  
ATOM   4558  HB3 SER P 316      -1.694  -7.789 -13.059  0.00  0.00      PROA  
ATOM   4559  OG  SER P 316      -0.835  -6.329 -11.867  0.00  0.00      PROA  
ATOM   4560  HG  SER P 316      -1.012  -5.572 -11.304  0.00  0.00      PROA  
ATOM   4561  C   SER P 316      -2.853  -6.538 -14.960  0.00  0.00      PROA  
ATOM   4562  O   SER P 316      -2.439  -7.472 -15.590  0.00  0.00      PROA  
ATOM   4563  N   LEU P 317      -4.139  -6.194 -15.068  0.00  0.00      PROA  
ATOM   4564  H   LEU P 317      -4.572  -5.553 -14.419  0.00  0.00      PROA  
ATOM   4565  CA  LEU P 317      -5.096  -6.556 -16.106  0.00  0.00      PROA  
ATOM   4566  HA  LEU P 317      -4.975  -7.612 -16.350  0.00  0.00      PROA  
ATOM   4567  CB  LEU P 317      -6.474  -6.319 -15.660  0.00  0.00      PROA  
ATOM   4568  HB2 LEU P 317      -6.529  -5.337 -15.190  0.00  0.00      PROA  
ATOM   4569  HB3 LEU P 317      -7.165  -6.338 -16.503  0.00  0.00      PROA  
ATOM   4570  CG  LEU P 317      -6.868  -7.425 -14.612  0.00  0.00      PROA  
ATOM   4571  HG  LEU P 317      -6.078  -7.565 -13.874  0.00  0.00      PROA  
ATOM   4572  CD1 LEU P 317      -8.105  -6.951 -13.910  0.00  0.00      PROA  
ATOM   4573 HD11 LEU P 317      -8.074  -5.961 -13.456  0.00  0.00      PROA  
ATOM   4574 HD12 LEU P 317      -8.936  -6.908 -14.614  0.00  0.00      PROA  
ATOM   4575 HD13 LEU P 317      -8.307  -7.759 -13.207  0.00  0.00      PROA  
ATOM   4576  CD2 LEU P 317      -7.259  -8.777 -15.147  0.00  0.00      PROA  
ATOM   4577 HD21 LEU P 317      -8.040  -8.776 -15.907  0.00  0.00      PROA  
ATOM   4578 HD22 LEU P 317      -6.367  -9.228 -15.583  0.00  0.00      PROA  
ATOM   4579 HD23 LEU P 317      -7.762  -9.359 -14.375  0.00  0.00      PROA  
ATOM   4580  C   LEU P 317      -4.783  -5.875 -17.431  0.00  0.00      PROA  
ATOM   4581  O   LEU P 317      -5.195  -6.389 -18.466  0.00  0.00      PROA  
ATOM   4582  N   GLY P 318      -4.226  -4.659 -17.405  0.00  0.00      PROA  
ATOM   4583  H   GLY P 318      -4.114  -4.165 -16.531  0.00  0.00      PROA  
ATOM   4584  CA  GLY P 318      -3.940  -3.836 -18.689  0.00  0.00      PROA  
ATOM   4585  HA2 GLY P 318      -2.886  -3.570 -18.778  0.00  0.00      PROA  
ATOM   4586  HA3 GLY P 318      -4.130  -4.490 -19.540  0.00  0.00      PROA  
ATOM   4587  C   GLY P 318      -4.890  -2.647 -18.927  0.00  0.00      PROA  
ATOM   4588  O   GLY P 318      -4.884  -1.977 -20.015  0.00  0.00      PROA  
ATOM   4589  N   TYR P 319      -5.706  -2.370 -17.927  0.00  0.00      PROA  
ATOM   4590  H   TYR P 319      -5.463  -2.830 -17.060  0.00  0.00      PROA  
ATOM   4591  CA  TYR P 319      -6.851  -1.418 -18.054  0.00  0.00      PROA  
ATOM   4592  HA  TYR P 319      -7.528  -1.899 -18.760  0.00  0.00      PROA  
ATOM   4593  CB  TYR P 319      -7.540  -1.263 -16.703  0.00  0.00      PROA  
ATOM   4594  HB2 TYR P 319      -8.057  -2.184 -16.433  0.00  0.00      PROA  
ATOM   4595  HB3 TYR P 319      -6.755  -1.112 -15.962  0.00  0.00      PROA  
ATOM   4596  CG  TYR P 319      -8.691  -0.248 -16.635  0.00  0.00      PROA  
ATOM   4597  CD1 TYR P 319     -10.019  -0.643 -16.880  0.00  0.00      PROA  
ATOM   4598  HD1 TYR P 319     -10.191  -1.702 -17.005  0.00  0.00      PROA  
ATOM   4599  CE1 TYR P 319     -11.027   0.253 -16.796  0.00  0.00      PROA  
ATOM   4600  HE1 TYR P 319     -12.036  -0.127 -16.849  0.00  0.00      PROA  
ATOM   4601  CZ  TYR P 319     -10.783   1.618 -16.550  0.00  0.00      PROA  
ATOM   4602  OH  TYR P 319     -11.675   2.597 -16.485  0.00  0.00      PROA  
ATOM   4603  HH  TYR P 319     -12.587   2.298 -16.531  0.00  0.00      PROA  
ATOM   4604  CE2 TYR P 319      -9.448   2.012 -16.443  0.00  0.00      PROA  
ATOM   4605  HE2 TYR P 319      -9.165   3.036 -16.252  0.00  0.00      PROA  
ATOM   4606  CD2 TYR P 319      -8.397   1.103 -16.377  0.00  0.00      PROA  
ATOM   4607  HD2 TYR P 319      -7.384   1.359 -16.104  0.00  0.00      PROA  
ATOM   4608  C   TYR P 319      -6.287  -0.092 -18.558  0.00  0.00      PROA  
ATOM   4609  O   TYR P 319      -5.584   0.623 -17.873  0.00  0.00      PROA  
ATOM   4610  N   GLY P 320      -6.675   0.296 -19.786  0.00  0.00      PROA  
ATOM   4611  H   GLY P 320      -7.036  -0.357 -20.466  0.00  0.00      PROA  
ATOM   4612  CA  GLY P 320      -6.281   1.559 -20.320  0.00  0.00      PROA  
ATOM   4613  HA2 GLY P 320      -6.792   1.662 -21.278  0.00  0.00      PROA  
ATOM   4614  HA3 GLY P 320      -6.532   2.402 -19.677  0.00  0.00      PROA  
ATOM   4615  C   GLY P 320      -4.754   1.778 -20.713  0.00  0.00      PROA  
ATOM   4616  O   GLY P 320      -4.366   2.868 -21.090  0.00  0.00      PROA  
ATOM   4617  N   ILE P 321      -3.989   0.651 -20.794  0.00  0.00      PROA  
ATOM   4618  H   ILE P 321      -4.491  -0.171 -20.490  0.00  0.00      PROA  
ATOM   4619  CA  ILE P 321      -2.534   0.620 -20.962  0.00  0.00      PROA  
ATOM   4620  HA  ILE P 321      -2.227   1.559 -21.423  0.00  0.00      PROA  
ATOM   4621  CB  ILE P 321      -1.817   0.534 -19.548  0.00  0.00      PROA  
ATOM   4622  HB  ILE P 321      -2.286  -0.309 -19.041  0.00  0.00      PROA  
ATOM   4623  CG2 ILE P 321      -0.260   0.252 -19.686  0.00  0.00      PROA  
ATOM   4624 HG21 ILE P 321      -0.196  -0.768 -20.064  0.00  0.00      PROA  
ATOM   4625 HG22 ILE P 321       0.325   0.974 -20.255  0.00  0.00      PROA  
ATOM   4626 HG23 ILE P 321       0.169   0.166 -18.688  0.00  0.00      PROA  
ATOM   4627  CG1 ILE P 321      -2.034   1.814 -18.708  0.00  0.00      PROA  
ATOM   4628 HG12 ILE P 321      -1.399   2.642 -19.022  0.00  0.00      PROA  
ATOM   4629 HG13 ILE P 321      -3.041   2.181 -18.909  0.00  0.00      PROA  
ATOM   4630  CD1 ILE P 321      -1.896   1.477 -17.164  0.00  0.00      PROA  
ATOM   4631 HD11 ILE P 321      -2.712   0.791 -16.935  0.00  0.00      PROA  
ATOM   4632 HD12 ILE P 321      -0.960   1.024 -16.834  0.00  0.00      PROA  
ATOM   4633 HD13 ILE P 321      -2.089   2.406 -16.628  0.00  0.00      PROA  
ATOM   4634  C   ILE P 321      -2.042  -0.484 -21.937  0.00  0.00      PROA  
ATOM   4635  O   ILE P 321      -1.322  -0.170 -22.904  0.00  0.00      PROA  
ATOM   4636  N   VAL P 322      -2.699  -1.621 -21.954  0.00  0.00      PROA  
ATOM   4637  H   VAL P 322      -3.428  -1.735 -21.264  0.00  0.00      PROA  
ATOM   4638  CA  VAL P 322      -2.488  -2.746 -22.898  0.00  0.00      PROA  
ATOM   4639  HA  VAL P 322      -1.959  -2.453 -23.805  0.00  0.00      PROA  
ATOM   4640  CB  VAL P 322      -1.648  -3.915 -22.323  0.00  0.00      PROA  
ATOM   4641  HB  VAL P 322      -2.286  -4.578 -21.739  0.00  0.00      PROA  
ATOM   4642  CG1 VAL P 322      -1.122  -4.901 -23.455  0.00  0.00      PROA  
ATOM   4643 HG11 VAL P 322      -0.557  -5.742 -23.054  0.00  0.00      PROA  
ATOM   4644 HG12 VAL P 322      -1.959  -5.436 -23.905  0.00  0.00      PROA  
ATOM   4645 HG13 VAL P 322      -0.495  -4.380 -24.178  0.00  0.00      PROA  
ATOM   4646  CG2 VAL P 322      -0.562  -3.503 -21.377  0.00  0.00      PROA  
ATOM   4647 HG21 VAL P 322       0.052  -2.772 -21.903  0.00  0.00      PROA  
ATOM   4648 HG22 VAL P 322      -0.886  -3.042 -20.444  0.00  0.00      PROA  
ATOM   4649 HG23 VAL P 322       0.070  -4.376 -21.213  0.00  0.00      PROA  
ATOM   4650  C   VAL P 322      -3.831  -3.230 -23.523  0.00  0.00      PROA  
ATOM   4651  O   VAL P 322      -3.884  -3.993 -24.493  0.00  0.00      PROA  
ATOM   4652  N   LYS P 323      -4.951  -2.938 -22.824  0.00  0.00      PROA  
ATOM   4653  H   LYS P 323      -4.915  -2.125 -22.226  0.00  0.00      PROA  
ATOM   4654  CA  LYS P 323      -6.374  -3.306 -23.154  0.00  0.00      PROA  
ATOM   4655  HA  LYS P 323      -6.465  -3.556 -24.211  0.00  0.00      PROA  
ATOM   4656  CB  LYS P 323      -6.839  -4.466 -22.306  0.00  0.00      PROA  
ATOM   4657  HB2 LYS P 323      -6.579  -4.196 -21.282  0.00  0.00      PROA  
ATOM   4658  HB3 LYS P 323      -7.928  -4.490 -22.305  0.00  0.00      PROA  
ATOM   4659  CG  LYS P 323      -6.133  -5.856 -22.528  0.00  0.00      PROA  
ATOM   4660  HG2 LYS P 323      -5.058  -5.893 -22.706  0.00  0.00      PROA  
ATOM   4661  HG3 LYS P 323      -6.213  -6.281 -21.528  0.00  0.00      PROA  
ATOM   4662  CD  LYS P 323      -6.942  -6.599 -23.537  0.00  0.00      PROA  
ATOM   4663  HD2 LYS P 323      -7.986  -6.670 -23.230  0.00  0.00      PROA  
ATOM   4664  HD3 LYS P 323      -6.984  -6.094 -24.501  0.00  0.00      PROA  
ATOM   4665  CE  LYS P 323      -6.522  -8.088 -23.919  0.00  0.00      PROA  
ATOM   4666  HE2 LYS P 323      -5.679  -7.928 -24.590  0.00  0.00      PROA  
ATOM   4667  HE3 LYS P 323      -6.309  -8.664 -23.019  0.00  0.00      PROA  
ATOM   4668  NZ  LYS P 323      -7.602  -8.754 -24.612  0.00  0.00      PROA  
ATOM   4669  HZ1 LYS P 323      -7.305  -9.541 -25.172  0.00  0.00      PROA  
ATOM   4670  HZ2 LYS P 323      -8.358  -9.048 -24.011  0.00  0.00      PROA  
ATOM   4671  HZ3 LYS P 323      -8.027  -8.103 -25.256  0.00  0.00      PROA  
ATOM   4672  C   LYS P 323      -7.326  -2.110 -22.973  0.00  0.00      PROA  
ATOM   4673  O   LYS P 323      -6.927  -1.144 -22.339  0.00  0.00      PROA  
ATOM   4674  N   PRO P 324      -8.591  -2.097 -23.504  0.00  0.00      PROA  
ATOM   4675  CD  PRO P 324      -9.231  -3.131 -24.337  0.00  0.00      PROA  
ATOM   4676  HD2 PRO P 324      -9.288  -4.113 -23.868  0.00  0.00      PROA  
ATOM   4677  HD3 PRO P 324      -8.813  -3.178 -25.343  0.00  0.00      PROA  
ATOM   4678  CG  PRO P 324     -10.648  -2.670 -24.515  0.00  0.00      PROA  
ATOM   4679  HG2 PRO P 324     -11.219  -3.168 -23.731  0.00  0.00      PROA  
ATOM   4680  HG3 PRO P 324     -10.941  -3.038 -25.498  0.00  0.00      PROA  
ATOM   4681  CB  PRO P 324     -10.515  -1.147 -24.441  0.00  0.00      PROA  
ATOM   4682  HB2 PRO P 324     -11.467  -0.794 -24.045  0.00  0.00      PROA  
ATOM   4683  HB3 PRO P 324     -10.226  -0.773 -25.423  0.00  0.00      PROA  
ATOM   4684  CA  PRO P 324      -9.467  -0.944 -23.355  0.00  0.00      PROA  
ATOM   4685  HA  PRO P 324      -8.843  -0.111 -23.678  0.00  0.00      PROA  
ATOM   4686  C   PRO P 324     -10.037  -0.660 -21.953  0.00  0.00      PROA  
ATOM   4687  O   PRO P 324     -10.284  -1.496 -21.144  0.00  0.00      PROA  
ATOM   4688  N   ARG P 325     -10.346   0.668 -21.681  0.00  0.00      PROA  
ATOM   4689  H   ARG P 325     -10.038   1.359 -22.350  0.00  0.00      PROA  
ATOM   4690  CA  ARG P 325     -10.935   1.138 -20.394  0.00  0.00      PROA  
ATOM   4691  HA  ARG P 325     -10.267   0.681 -19.665  0.00  0.00      PROA  
ATOM   4692  CB  ARG P 325     -10.807   2.700 -20.323  0.00  0.00      PROA  
ATOM   4693  HB2 ARG P 325     -11.003   3.088 -19.324  0.00  0.00      PROA  
ATOM   4694  HB3 ARG P 325      -9.803   3.050 -20.566  0.00  0.00      PROA  
ATOM   4695  CG  ARG P 325     -11.819   3.425 -21.259  0.00  0.00      PROA  
ATOM   4696  HG2 ARG P 325     -11.582   3.191 -22.297  0.00  0.00      PROA  
ATOM   4697  HG3 ARG P 325     -12.849   3.162 -21.019  0.00  0.00      PROA  
ATOM   4698  CD  ARG P 325     -11.916   4.933 -21.238  0.00  0.00      PROA  
ATOM   4699  HD2 ARG P 325     -10.948   5.218 -21.652  0.00  0.00      PROA  
ATOM   4700  HD3 ARG P 325     -12.669   5.180 -21.986  0.00  0.00      PROA  
ATOM   4701  NE  ARG P 325     -12.158   5.438 -19.821  0.00  0.00      PROA  
ATOM   4702  HE  ARG P 325     -11.406   5.749 -19.222  0.00  0.00      PROA  
ATOM   4703  CZ  ARG P 325     -13.245   5.323 -19.148  0.00  0.00      PROA  
ATOM   4704  NH1 ARG P 325     -14.305   4.691 -19.475  0.00  0.00      PROA  
ATOM   4705 HH11 ARG P 325     -14.456   4.358 -20.417  0.00  0.00      PROA  
ATOM   4706 HH12 ARG P 325     -14.949   4.335 -18.782  0.00  0.00      PROA  
ATOM   4707  NH2 ARG P 325     -13.405   5.789 -17.959  0.00  0.00      PROA  
ATOM   4708 HH21 ARG P 325     -12.695   6.367 -17.532  0.00  0.00      PROA  
ATOM   4709 HH22 ARG P 325     -14.283   5.672 -17.472  0.00  0.00      PROA  
ATOM   4710  C   ARG P 325     -12.328   0.655 -19.953  0.00  0.00      PROA  
ATOM   4711  O   ARG P 325     -12.942   1.317 -19.106  0.00  0.00      PROA  
ATOM   4712  N   LEU P 326     -12.750  -0.497 -20.402  0.00  0.00      PROA  
ATOM   4713  H   LEU P 326     -12.036  -1.001 -20.907  0.00  0.00      PROA  
ATOM   4714  CA  LEU P 326     -14.128  -0.966 -20.306  0.00  0.00      PROA  
ATOM   4715  HA  LEU P 326     -14.817  -0.122 -20.330  0.00  0.00      PROA  
ATOM   4716  CB  LEU P 326     -14.594  -1.928 -21.389  0.00  0.00      PROA  
ATOM   4717  HB2 LEU P 326     -14.116  -2.904 -21.466  0.00  0.00      PROA  
ATOM   4718  HB3 LEU P 326     -15.677  -2.038 -21.334  0.00  0.00      PROA  
ATOM   4719  CG  LEU P 326     -14.309  -1.242 -22.769  0.00  0.00      PROA  
ATOM   4720  HG  LEU P 326     -13.257  -1.113 -23.022  0.00  0.00      PROA  
ATOM   4721  CD1 LEU P 326     -14.753  -2.140 -23.882  0.00  0.00      PROA  
ATOM   4722 HD11 LEU P 326     -14.243  -3.098 -23.788  0.00  0.00      PROA  
ATOM   4723 HD12 LEU P 326     -15.842  -2.180 -23.868  0.00  0.00      PROA  
ATOM   4724 HD13 LEU P 326     -14.403  -1.624 -24.776  0.00  0.00      PROA  
ATOM   4725  CD2 LEU P 326     -14.949   0.126 -22.913  0.00  0.00      PROA  
ATOM   4726 HD21 LEU P 326     -14.430   0.830 -22.262  0.00  0.00      PROA  
ATOM   4727 HD22 LEU P 326     -14.811   0.499 -23.928  0.00  0.00      PROA  
ATOM   4728 HD23 LEU P 326     -15.970  -0.008 -22.554  0.00  0.00      PROA  
ATOM   4729  C   LEU P 326     -14.461  -1.633 -18.879  0.00  0.00      PROA  
ATOM   4730  O   LEU P 326     -13.572  -2.197 -18.296  0.00  0.00      PROA  
ATOM   4731  N   GLY P 327     -15.782  -1.742 -18.499  0.00  0.00      PROA  
ATOM   4732  H   GLY P 327     -16.460  -1.282 -19.089  0.00  0.00      PROA  
ATOM   4733  CA  GLY P 327     -16.274  -2.455 -17.328  0.00  0.00      PROA  
ATOM   4734  HA2 GLY P 327     -15.883  -1.922 -16.462  0.00  0.00      PROA  
ATOM   4735  HA3 GLY P 327     -17.352  -2.310 -17.252  0.00  0.00      PROA  
ATOM   4736  C   GLY P 327     -16.107  -3.961 -17.376  0.00  0.00      PROA  
ATOM   4737  O   GLY P 327     -16.041  -4.539 -16.305  0.00  0.00      PROA  
ATOM   4738  N   VAL P 328     -16.001  -4.636 -18.497  0.00  0.00      PROA  
ATOM   4739  H   VAL P 328     -16.252  -4.091 -19.310  0.00  0.00      PROA  
ATOM   4740  CA  VAL P 328     -15.726  -6.085 -18.561  0.00  0.00      PROA  
ATOM   4741  HA  VAL P 328     -16.432  -6.630 -17.935  0.00  0.00      PROA  
ATOM   4742  CB  VAL P 328     -15.790  -6.548 -20.116  0.00  0.00      PROA  
ATOM   4743  HB  VAL P 328     -16.732  -6.131 -20.471  0.00  0.00      PROA  
ATOM   4744  CG1 VAL P 328     -14.647  -5.963 -20.920  0.00  0.00      PROA  
ATOM   4745 HG11 VAL P 328     -14.754  -6.389 -21.918  0.00  0.00      PROA  
ATOM   4746 HG12 VAL P 328     -14.740  -4.878 -20.967  0.00  0.00      PROA  
ATOM   4747 HG13 VAL P 328     -13.664  -6.267 -20.561  0.00  0.00      PROA  
ATOM   4748  CG2 VAL P 328     -15.828  -8.068 -20.110  0.00  0.00      PROA  
ATOM   4749 HG21 VAL P 328     -14.862  -8.479 -19.817  0.00  0.00      PROA  
ATOM   4750 HG22 VAL P 328     -16.560  -8.537 -19.453  0.00  0.00      PROA  
ATOM   4751 HG23 VAL P 328     -16.001  -8.350 -21.149  0.00  0.00      PROA  
ATOM   4752  C   VAL P 328     -14.364  -6.390 -17.972  0.00  0.00      PROA  
ATOM   4753  O   VAL P 328     -14.235  -7.455 -17.338  0.00  0.00      PROA  
ATOM   4754  N   THR P 329     -13.296  -5.536 -18.081  0.00  0.00      PROA  
ATOM   4755  H   THR P 329     -13.298  -4.633 -18.533  0.00  0.00      PROA  
ATOM   4756  CA  THR P 329     -12.033  -5.906 -17.335  0.00  0.00      PROA  
ATOM   4757  HA  THR P 329     -11.785  -6.919 -17.652  0.00  0.00      PROA  
ATOM   4758  CB  THR P 329     -10.886  -4.905 -17.560  0.00  0.00      PROA  
ATOM   4759  HB  THR P 329     -11.189  -3.878 -17.359  0.00  0.00      PROA  
ATOM   4760  CG2 THR P 329      -9.605  -5.346 -16.828  0.00  0.00      PROA  
ATOM   4761 HG21 THR P 329      -9.543  -5.058 -15.778  0.00  0.00      PROA  
ATOM   4762 HG22 THR P 329      -9.502  -6.431 -16.847  0.00  0.00      PROA  
ATOM   4763 HG23 THR P 329      -8.726  -4.880 -17.272  0.00  0.00      PROA  
ATOM   4764  OG1 THR P 329     -10.478  -4.866 -18.887  0.00  0.00      PROA  
ATOM   4765  HG1 THR P 329      -9.844  -5.504 -19.220  0.00  0.00      PROA  
ATOM   4766  C   THR P 329     -12.366  -5.883 -15.878  0.00  0.00      PROA  
ATOM   4767  O   THR P 329     -12.009  -6.744 -15.156  0.00  0.00      PROA  
ATOM   4768  N   LEU P 330     -13.010  -4.807 -15.432  0.00  0.00      PROA  
ATOM   4769  H   LEU P 330     -13.271  -4.084 -16.087  0.00  0.00      PROA  
ATOM   4770  CA  LEU P 330     -13.286  -4.501 -14.078  0.00  0.00      PROA  
ATOM   4771  HA  LEU P 330     -12.361  -4.646 -13.520  0.00  0.00      PROA  
ATOM   4772  CB  LEU P 330     -13.678  -3.023 -13.895  0.00  0.00      PROA  
ATOM   4773  HB2 LEU P 330     -14.629  -2.999 -14.427  0.00  0.00      PROA  
ATOM   4774  HB3 LEU P 330     -13.899  -2.912 -12.833  0.00  0.00      PROA  
ATOM   4775  CG  LEU P 330     -12.730  -1.873 -14.359  0.00  0.00      PROA  
ATOM   4776  HG  LEU P 330     -12.488  -2.064 -15.405  0.00  0.00      PROA  
ATOM   4777  CD1 LEU P 330     -13.403  -0.556 -14.122  0.00  0.00      PROA  
ATOM   4778 HD11 LEU P 330     -13.700  -0.637 -13.076  0.00  0.00      PROA  
ATOM   4779 HD12 LEU P 330     -12.772   0.322 -14.256  0.00  0.00      PROA  
ATOM   4780 HD13 LEU P 330     -14.263  -0.535 -14.792  0.00  0.00      PROA  
ATOM   4781  CD2 LEU P 330     -11.409  -1.795 -13.572  0.00  0.00      PROA  
ATOM   4782 HD21 LEU P 330     -11.524  -1.735 -12.490  0.00  0.00      PROA  
ATOM   4783 HD22 LEU P 330     -10.882  -2.692 -13.898  0.00  0.00      PROA  
ATOM   4784 HD23 LEU P 330     -10.785  -1.059 -14.079  0.00  0.00      PROA  
ATOM   4785  C   LEU P 330     -14.390  -5.389 -13.493  0.00  0.00      PROA  
ATOM   4786  O   LEU P 330     -14.804  -5.173 -12.371  0.00  0.00      PROA  
ATOM   4787  N   HIE P 331     -14.944  -6.305 -14.240  0.00  0.00      PROA  
ATOM   4788  H   HIE P 331     -14.648  -6.258 -15.205  0.00  0.00      PROA  
ATOM   4789  CA  HIE P 331     -15.868  -7.367 -13.833  0.00  0.00      PROA  
ATOM   4790  HA  HIE P 331     -16.828  -6.933 -13.555  0.00  0.00      PROA  
ATOM   4791  CB  HIE P 331     -16.089  -8.263 -15.070  0.00  0.00      PROA  
ATOM   4792  HB2 HIE P 331     -16.458  -7.777 -15.973  0.00  0.00      PROA  
ATOM   4793  HB3 HIE P 331     -15.141  -8.738 -15.321  0.00  0.00      PROA  
ATOM   4794  CG  HIE P 331     -16.994  -9.455 -14.891  0.00  0.00      PROA  
ATOM   4795  ND1 HIE P 331     -16.541 -10.717 -14.519  0.00  0.00      PROA  
ATOM   4796  CE1 HIE P 331     -17.641 -11.433 -14.147  0.00  0.00      PROA  
ATOM   4797  HE1 HIE P 331     -17.621 -12.498 -13.968  0.00  0.00      PROA  
ATOM   4798  NE2 HIE P 331     -18.702 -10.607 -14.162  0.00  0.00      PROA  
ATOM   4799  HE2 HIE P 331     -19.615 -10.799 -13.775  0.00  0.00      PROA  
ATOM   4800  CD2 HIE P 331     -18.283  -9.371 -14.488  0.00  0.00      PROA  
ATOM   4801  HD2 HIE P 331     -18.862  -8.475 -14.319  0.00  0.00      PROA  
ATOM   4802  C   HIE P 331     -15.200  -8.172 -12.650  0.00  0.00      PROA  
ATOM   4803  O   HIE P 331     -14.043  -8.556 -12.600  0.00  0.00      PROA  
ATOM   4804  N   LYS P 332     -15.939  -8.200 -11.547  0.00  0.00      PROA  
ATOM   4805  H   LYS P 332     -16.874  -7.823 -11.607  0.00  0.00      PROA  
ATOM   4806  CA  LYS P 332     -15.598  -8.588 -10.150  0.00  0.00      PROA  
ATOM   4807  HA  LYS P 332     -16.361  -8.158  -9.502  0.00  0.00      PROA  
ATOM   4808  CB  LYS P 332     -15.576 -10.147  -9.867  0.00  0.00      PROA  
ATOM   4809  HB2 LYS P 332     -14.678 -10.493 -10.379  0.00  0.00      PROA  
ATOM   4810  HB3 LYS P 332     -15.391 -10.471  -8.842  0.00  0.00      PROA  
ATOM   4811  CG  LYS P 332     -16.759 -10.857 -10.480  0.00  0.00      PROA  
ATOM   4812  HG2 LYS P 332     -16.667 -10.804 -11.565  0.00  0.00      PROA  
ATOM   4813  HG3 LYS P 332     -16.528 -11.873 -10.158  0.00  0.00      PROA  
ATOM   4814  CD  LYS P 332     -18.105 -10.353  -9.983  0.00  0.00      PROA  
ATOM   4815  HD2 LYS P 332     -18.363 -10.615  -8.957  0.00  0.00      PROA  
ATOM   4816  HD3 LYS P 332     -18.107  -9.269 -10.099  0.00  0.00      PROA  
ATOM   4817  CE  LYS P 332     -19.148 -11.085 -10.804  0.00  0.00      PROA  
ATOM   4818  HE2 LYS P 332     -18.872 -10.980 -11.854  0.00  0.00      PROA  
ATOM   4819  HE3 LYS P 332     -19.228 -12.143 -10.557  0.00  0.00      PROA  
ATOM   4820  NZ  LYS P 332     -20.412 -10.381 -10.538  0.00  0.00      PROA  
ATOM   4821  HZ1 LYS P 332     -20.666 -10.342  -9.562  0.00  0.00      PROA  
ATOM   4822  HZ2 LYS P 332     -20.365  -9.435 -10.891  0.00  0.00      PROA  
ATOM   4823  HZ3 LYS P 332     -21.178 -10.870 -10.979  0.00  0.00      PROA  
ATOM   4824  C   LYS P 332     -14.347  -7.907  -9.521  0.00  0.00      PROA  
ATOM   4825  O   LYS P 332     -14.318  -7.892  -8.294  0.00  0.00      PROA  
ATOM   4826  N   VAL P 333     -13.477  -7.228 -10.215  0.00  0.00      PROA  
ATOM   4827  H   VAL P 333     -13.535  -7.371 -11.213  0.00  0.00      PROA  
ATOM   4828  CA  VAL P 333     -12.267  -6.613  -9.626  0.00  0.00      PROA  
ATOM   4829  HA  VAL P 333     -11.729  -7.386  -9.078  0.00  0.00      PROA  
ATOM   4830  CB  VAL P 333     -11.346  -6.025 -10.699  0.00  0.00      PROA  
ATOM   4831  HB  VAL P 333     -11.747  -5.095 -11.101  0.00  0.00      PROA  
ATOM   4832  CG1 VAL P 333     -10.041  -5.587  -9.956  0.00  0.00      PROA  
ATOM   4833 HG11 VAL P 333      -9.801  -6.320  -9.186  0.00  0.00      PROA  
ATOM   4834 HG12 VAL P 333      -9.245  -5.438 -10.685  0.00  0.00      PROA  
ATOM   4835 HG13 VAL P 333     -10.134  -4.646  -9.414  0.00  0.00      PROA  
ATOM   4836  CG2 VAL P 333     -10.923  -7.017 -11.793  0.00  0.00      PROA  
ATOM   4837 HG21 VAL P 333     -10.132  -6.553 -12.383  0.00  0.00      PROA  
ATOM   4838 HG22 VAL P 333     -10.511  -7.946 -11.400  0.00  0.00      PROA  
ATOM   4839 HG23 VAL P 333     -11.722  -7.331 -12.464  0.00  0.00      PROA  
ATOM   4840  C   VAL P 333     -12.665  -5.559  -8.592  0.00  0.00      PROA  
ATOM   4841  O   VAL P 333     -12.169  -5.539  -7.475  0.00  0.00      PROA  
ATOM   4842  N   VAL P 334     -13.542  -4.570  -8.918  0.00  0.00      PROA  
ATOM   4843  H   VAL P 334     -13.884  -4.533  -9.867  0.00  0.00      PROA  
ATOM   4844  CA  VAL P 334     -13.982  -3.638  -7.895  0.00  0.00      PROA  
ATOM   4845  HA  VAL P 334     -13.110  -3.293  -7.340  0.00  0.00      PROA  
ATOM   4846  CB  VAL P 334     -14.499  -2.375  -8.644  0.00  0.00      PROA  
ATOM   4847  HB  VAL P 334     -15.241  -2.682  -9.381  0.00  0.00      PROA  
ATOM   4848  CG1 VAL P 334     -15.135  -1.328  -7.713  0.00  0.00      PROA  
ATOM   4849 HG11 VAL P 334     -14.504  -1.136  -6.845  0.00  0.00      PROA  
ATOM   4850 HG12 VAL P 334     -15.264  -0.387  -8.247  0.00  0.00      PROA  
ATOM   4851 HG13 VAL P 334     -16.077  -1.739  -7.350  0.00  0.00      PROA  
ATOM   4852  CG2 VAL P 334     -13.381  -1.682  -9.394  0.00  0.00      PROA  
ATOM   4853 HG21 VAL P 334     -13.023  -2.343 -10.183  0.00  0.00      PROA  
ATOM   4854 HG22 VAL P 334     -13.765  -0.772  -9.854  0.00  0.00      PROA  
ATOM   4855 HG23 VAL P 334     -12.569  -1.518  -8.685  0.00  0.00      PROA  
ATOM   4856  C   VAL P 334     -14.995  -4.190  -6.888  0.00  0.00      PROA  
ATOM   4857  O   VAL P 334     -14.972  -3.782  -5.745  0.00  0.00      PROA  
ATOM   4858  N   VAL P 335     -15.842  -5.157  -7.229  0.00  0.00      PROA  
ATOM   4859  H   VAL P 335     -15.926  -5.497  -8.176  0.00  0.00      PROA  
ATOM   4860  CA  VAL P 335     -16.632  -5.947  -6.231  0.00  0.00      PROA  
ATOM   4861  HA  VAL P 335     -17.230  -5.245  -5.650  0.00  0.00      PROA  
ATOM   4862  CB  VAL P 335     -17.647  -6.877  -6.942  0.00  0.00      PROA  
ATOM   4863  HB  VAL P 335     -17.116  -7.423  -7.722  0.00  0.00      PROA  
ATOM   4864  CG1 VAL P 335     -18.141  -7.976  -5.993  0.00  0.00      PROA  
ATOM   4865 HG11 VAL P 335     -18.486  -7.617  -5.023  0.00  0.00      PROA  
ATOM   4866 HG12 VAL P 335     -18.969  -8.492  -6.481  0.00  0.00      PROA  
ATOM   4867 HG13 VAL P 335     -17.368  -8.728  -5.837  0.00  0.00      PROA  
ATOM   4868  CG2 VAL P 335     -18.732  -6.172  -7.613  0.00  0.00      PROA  
ATOM   4869 HG21 VAL P 335     -18.416  -5.351  -8.257  0.00  0.00      PROA  
ATOM   4870 HG22 VAL P 335     -19.315  -6.823  -8.265  0.00  0.00      PROA  
ATOM   4871 HG23 VAL P 335     -19.407  -5.874  -6.811  0.00  0.00      PROA  
ATOM   4872  C   VAL P 335     -15.664  -6.645  -5.261  0.00  0.00      PROA  
ATOM   4873  O   VAL P 335     -16.045  -6.628  -4.089  0.00  0.00      PROA  
ATOM   4874  N   ALA P 336     -14.410  -6.990  -5.573  0.00  0.00      PROA  
ATOM   4875  H   ALA P 336     -14.182  -6.999  -6.556  0.00  0.00      PROA  
ATOM   4876  CA  ALA P 336     -13.447  -7.514  -4.555  0.00  0.00      PROA  
ATOM   4877  HA  ALA P 336     -13.942  -8.191  -3.858  0.00  0.00      PROA  
ATOM   4878  CB  ALA P 336     -12.467  -8.419  -5.275  0.00  0.00      PROA  
ATOM   4879  HB1 ALA P 336     -11.896  -7.816  -5.980  0.00  0.00      PROA  
ATOM   4880  HB2 ALA P 336     -11.837  -8.922  -4.542  0.00  0.00      PROA  
ATOM   4881  HB3 ALA P 336     -12.912  -9.264  -5.803  0.00  0.00      PROA  
ATOM   4882  C   ALA P 336     -12.799  -6.460  -3.712  0.00  0.00      PROA  
ATOM   4883  O   ALA P 336     -12.538  -6.615  -2.527  0.00  0.00      PROA  
ATOM   4884  N   GLY P 337     -12.692  -5.189  -4.238  0.00  0.00      PROA  
ATOM   4885  H   GLY P 337     -12.820  -5.125  -5.237  0.00  0.00      PROA  
ATOM   4886  CA  GLY P 337     -12.409  -3.962  -3.538  0.00  0.00      PROA  
ATOM   4887  HA2 GLY P 337     -11.469  -4.151  -3.019  0.00  0.00      PROA  
ATOM   4888  HA3 GLY P 337     -12.410  -3.237  -4.352  0.00  0.00      PROA  
ATOM   4889  C   GLY P 337     -13.454  -3.646  -2.473  0.00  0.00      PROA  
ATOM   4890  O   GLY P 337     -13.140  -3.259  -1.364  0.00  0.00      PROA  
ATOM   4891  N   ALA P 338     -14.756  -3.923  -2.791  0.00  0.00      PROA  
ATOM   4892  H   ALA P 338     -14.977  -4.201  -3.737  0.00  0.00      PROA  
ATOM   4893  CA  ALA P 338     -15.902  -3.745  -1.953  0.00  0.00      PROA  
ATOM   4894  HA  ALA P 338     -15.764  -2.739  -1.557  0.00  0.00      PROA  
ATOM   4895  CB  ALA P 338     -17.177  -3.730  -2.891  0.00  0.00      PROA  
ATOM   4896  HB1 ALA P 338     -17.328  -4.690  -3.385  0.00  0.00      PROA  
ATOM   4897  HB2 ALA P 338     -18.088  -3.421  -2.379  0.00  0.00      PROA  
ATOM   4898  HB3 ALA P 338     -17.058  -2.921  -3.612  0.00  0.00      PROA  
ATOM   4899  C   ALA P 338     -15.860  -4.677  -0.739  0.00  0.00      PROA  
ATOM   4900  O   ALA P 338     -16.111  -4.246   0.384  0.00  0.00      PROA  
ATOM   4901  N   LEU P 339     -15.513  -5.946  -0.972  0.00  0.00      PROA  
ATOM   4902  H   LEU P 339     -15.431  -6.277  -1.923  0.00  0.00      PROA  
ATOM   4903  CA  LEU P 339     -15.283  -6.955   0.036  0.00  0.00      PROA  
ATOM   4904  HA  LEU P 339     -16.196  -6.994   0.630  0.00  0.00      PROA  
ATOM   4905  CB  LEU P 339     -15.031  -8.293  -0.670  0.00  0.00      PROA  
ATOM   4906  HB2 LEU P 339     -15.768  -8.486  -1.449  0.00  0.00      PROA  
ATOM   4907  HB3 LEU P 339     -14.106  -8.119  -1.220  0.00  0.00      PROA  
ATOM   4908  CG  LEU P 339     -14.897  -9.584   0.132  0.00  0.00      PROA  
ATOM   4909  HG  LEU P 339     -14.039  -9.558   0.804  0.00  0.00      PROA  
ATOM   4910  CD1 LEU P 339     -16.134 -10.010   0.942  0.00  0.00      PROA  
ATOM   4911 HD11 LEU P 339     -15.972 -11.004   1.361  0.00  0.00      PROA  
ATOM   4912 HD12 LEU P 339     -16.336  -9.234   1.681  0.00  0.00      PROA  
ATOM   4913 HD13 LEU P 339     -17.037 -10.065   0.333  0.00  0.00      PROA  
ATOM   4914  CD2 LEU P 339     -14.643 -10.722  -0.866  0.00  0.00      PROA  
ATOM   4915 HD21 LEU P 339     -13.764 -10.396  -1.422  0.00  0.00      PROA  
ATOM   4916 HD22 LEU P 339     -14.424 -11.663  -0.363  0.00  0.00      PROA  
ATOM   4917 HD23 LEU P 339     -15.526 -10.754  -1.504  0.00  0.00      PROA  
ATOM   4918  C   LEU P 339     -14.134  -6.555   1.016  0.00  0.00      PROA  
ATOM   4919  O   LEU P 339     -14.218  -6.750   2.224  0.00  0.00      PROA  
ATOM   4920  N   TYR P 340     -12.994  -6.047   0.457  0.00  0.00      PROA  
ATOM   4921  H   TYR P 340     -12.953  -5.961  -0.548  0.00  0.00      PROA  
ATOM   4922  CA  TYR P 340     -11.807  -5.650   1.147  0.00  0.00      PROA  
ATOM   4923  HA  TYR P 340     -11.485  -6.513   1.730  0.00  0.00      PROA  
ATOM   4924  CB  TYR P 340     -10.622  -5.224   0.229  0.00  0.00      PROA  
ATOM   4925  HB2 TYR P 340     -10.518  -5.834  -0.668  0.00  0.00      PROA  
ATOM   4926  HB3 TYR P 340     -10.756  -4.270  -0.281  0.00  0.00      PROA  
ATOM   4927  CG  TYR P 340      -9.269  -5.292   0.876  0.00  0.00      PROA  
ATOM   4928  CD1 TYR P 340      -8.864  -4.246   1.730  0.00  0.00      PROA  
ATOM   4929  HD1 TYR P 340      -9.561  -3.470   2.013  0.00  0.00      PROA  
ATOM   4930  CE1 TYR P 340      -7.595  -4.376   2.329  0.00  0.00      PROA  
ATOM   4931  HE1 TYR P 340      -7.191  -3.585   2.944  0.00  0.00      PROA  
ATOM   4932  CZ  TYR P 340      -6.802  -5.511   2.157  0.00  0.00      PROA  
ATOM   4933  OH  TYR P 340      -5.539  -5.541   2.656  0.00  0.00      PROA  
ATOM   4934  HH  TYR P 340      -4.997  -6.153   2.153  0.00  0.00      PROA  
ATOM   4935  CE2 TYR P 340      -7.215  -6.544   1.307  0.00  0.00      PROA  
ATOM   4936  HE2 TYR P 340      -6.601  -7.397   1.056  0.00  0.00      PROA  
ATOM   4937  CD2 TYR P 340      -8.490  -6.436   0.728  0.00  0.00      PROA  
ATOM   4938  HD2 TYR P 340      -8.831  -7.268   0.129  0.00  0.00      PROA  
ATOM   4939  C   TYR P 340     -12.224  -4.582   2.225  0.00  0.00      PROA  
ATOM   4940  O   TYR P 340     -11.867  -4.556   3.391  0.00  0.00      PROA  
ATOM   4941  N   LEU P 341     -13.037  -3.594   1.779  0.00  0.00      PROA  
ATOM   4942  H   LEU P 341     -13.337  -3.605   0.815  0.00  0.00      PROA  
ATOM   4943  CA  LEU P 341     -13.467  -2.459   2.604  0.00  0.00      PROA  
ATOM   4944  HA  LEU P 341     -12.564  -1.951   2.941  0.00  0.00      PROA  
ATOM   4945  CB  LEU P 341     -14.270  -1.448   1.793  0.00  0.00      PROA  
ATOM   4946  HB2 LEU P 341     -13.697  -1.347   0.871  0.00  0.00      PROA  
ATOM   4947  HB3 LEU P 341     -15.236  -1.871   1.517  0.00  0.00      PROA  
ATOM   4948  CG  LEU P 341     -14.629  -0.076   2.443  0.00  0.00      PROA  
ATOM   4949  HG  LEU P 341     -15.109  -0.322   3.390  0.00  0.00      PROA  
ATOM   4950  CD1 LEU P 341     -13.314   0.709   2.767  0.00  0.00      PROA  
ATOM   4951 HD11 LEU P 341     -12.664   0.956   1.928  0.00  0.00      PROA  
ATOM   4952 HD12 LEU P 341     -13.573   1.528   3.439  0.00  0.00      PROA  
ATOM   4953 HD13 LEU P 341     -12.788   0.032   3.440  0.00  0.00      PROA  
ATOM   4954  CD2 LEU P 341     -15.590   0.795   1.607  0.00  0.00      PROA  
ATOM   4955 HD21 LEU P 341     -16.165   1.446   2.265  0.00  0.00      PROA  
ATOM   4956 HD22 LEU P 341     -14.938   1.393   0.971  0.00  0.00      PROA  
ATOM   4957 HD23 LEU P 341     -16.212   0.095   1.050  0.00  0.00      PROA  
ATOM   4958  C   LEU P 341     -14.164  -2.818   3.928  0.00  0.00      PROA  
ATOM   4959  O   LEU P 341     -13.815  -2.340   4.970  0.00  0.00      PROA  
ATOM   4960  N   LEU P 342     -15.169  -3.691   3.881  0.00  0.00      PROA  
ATOM   4961  H   LEU P 342     -15.363  -4.103   2.980  0.00  0.00      PROA  
ATOM   4962  CA  LEU P 342     -15.864  -4.254   4.964  0.00  0.00      PROA  
ATOM   4963  HA  LEU P 342     -16.293  -3.388   5.468  0.00  0.00      PROA  
ATOM   4964  CB  LEU P 342     -17.019  -5.099   4.375  0.00  0.00      PROA  
ATOM   4965  HB2 LEU P 342     -17.629  -4.477   3.720  0.00  0.00      PROA  
ATOM   4966  HB3 LEU P 342     -16.539  -5.881   3.788  0.00  0.00      PROA  
ATOM   4967  CG  LEU P 342     -17.909  -5.877   5.357  0.00  0.00      PROA  
ATOM   4968  HG  LEU P 342     -17.259  -6.245   6.150  0.00  0.00      PROA  
ATOM   4969  CD1 LEU P 342     -18.962  -5.008   6.054  0.00  0.00      PROA  
ATOM   4970 HD11 LEU P 342     -19.790  -4.806   5.374  0.00  0.00      PROA  
ATOM   4971 HD12 LEU P 342     -19.295  -5.516   6.959  0.00  0.00      PROA  
ATOM   4972 HD13 LEU P 342     -18.519  -4.062   6.366  0.00  0.00      PROA  
ATOM   4973  CD2 LEU P 342     -18.642  -7.059   4.621  0.00  0.00      PROA  
ATOM   4974 HD21 LEU P 342     -17.827  -7.674   4.239  0.00  0.00      PROA  
ATOM   4975 HD22 LEU P 342     -19.191  -7.690   5.320  0.00  0.00      PROA  
ATOM   4976 HD23 LEU P 342     -19.258  -6.801   3.760  0.00  0.00      PROA  
ATOM   4977  C   LEU P 342     -15.032  -5.054   5.957  0.00  0.00      PROA  
ATOM   4978  O   LEU P 342     -15.255  -4.907   7.142  0.00  0.00      PROA  
ATOM   4979  N   PHE P 343     -13.976  -5.681   5.483  0.00  0.00      PROA  
ATOM   4980  H   PHE P 343     -13.915  -5.611   4.477  0.00  0.00      PROA  
ATOM   4981  CA  PHE P 343     -13.051  -6.514   6.258  0.00  0.00      PROA  
ATOM   4982  HA  PHE P 343     -13.545  -6.935   7.134  0.00  0.00      PROA  
ATOM   4983  CB  PHE P 343     -12.713  -7.746   5.418  0.00  0.00      PROA  
ATOM   4984  HB2 PHE P 343     -12.296  -7.313   4.508  0.00  0.00      PROA  
ATOM   4985  HB3 PHE P 343     -11.934  -8.310   5.931  0.00  0.00      PROA  
ATOM   4986  CG  PHE P 343     -13.841  -8.721   5.073  0.00  0.00      PROA  
ATOM   4987  CD1 PHE P 343     -15.074  -8.766   5.731  0.00  0.00      PROA  
ATOM   4988  HD1 PHE P 343     -15.579  -7.949   6.225  0.00  0.00      PROA  
ATOM   4989  CE1 PHE P 343     -15.981  -9.832   5.457  0.00  0.00      PROA  
ATOM   4990  HE1 PHE P 343     -16.991  -9.970   5.811  0.00  0.00      PROA  
ATOM   4991  CZ  PHE P 343     -15.680 -10.828   4.505  0.00  0.00      PROA  
ATOM   4992  HZ  PHE P 343     -16.412 -11.579   4.245  0.00  0.00      PROA  
ATOM   4993  CE2 PHE P 343     -14.369 -10.789   3.860  0.00  0.00      PROA  
ATOM   4994  HE2 PHE P 343     -14.077 -11.594   3.202  0.00  0.00      PROA  
ATOM   4995  CD2 PHE P 343     -13.498  -9.780   4.179  0.00  0.00      PROA  
ATOM   4996  HD2 PHE P 343     -12.474  -9.827   3.838  0.00  0.00      PROA  
ATOM   4997  C   PHE P 343     -11.805  -5.826   6.754  0.00  0.00      PROA  
ATOM   4998  O   PHE P 343     -11.393  -6.149   7.851  0.00  0.00      PROA  
ATOM   4999  N   SER P 344     -11.236  -4.875   6.117  0.00  0.00      PROA  
ATOM   5000  H   SER P 344     -11.575  -4.827   5.166  0.00  0.00      PROA  
ATOM   5001  CA  SER P 344     -10.317  -3.816   6.578  0.00  0.00      PROA  
ATOM   5002  HA  SER P 344      -9.489  -4.264   7.128  0.00  0.00      PROA  
ATOM   5003  CB  SER P 344      -9.655  -3.016   5.430  0.00  0.00      PROA  
ATOM   5004  HB2 SER P 344      -8.884  -2.304   5.724  0.00  0.00      PROA  
ATOM   5005  HB3 SER P 344      -9.204  -3.714   4.724  0.00  0.00      PROA  
ATOM   5006  OG  SER P 344     -10.606  -2.302   4.734  0.00  0.00      PROA  
ATOM   5007  HG  SER P 344     -11.200  -2.889   4.261  0.00  0.00      PROA  
ATOM   5008  C   SER P 344     -10.924  -2.873   7.665  0.00  0.00      PROA  
ATOM   5009  O   SER P 344     -10.406  -2.629   8.783  0.00  0.00      PROA  
ATOM   5010  N   GLY P 345     -12.134  -2.463   7.402  0.00  0.00      PROA  
ATOM   5011  H   GLY P 345     -12.433  -2.508   6.438  0.00  0.00      PROA  
ATOM   5012  CA  GLY P 345     -12.950  -1.609   8.300  0.00  0.00      PROA  
ATOM   5013  HA2 GLY P 345     -12.426  -0.706   8.613  0.00  0.00      PROA  
ATOM   5014  HA3 GLY P 345     -13.904  -1.286   7.883  0.00  0.00      PROA  
ATOM   5015  C   GLY P 345     -13.246  -2.350   9.680  0.00  0.00      PROA  
ATOM   5016  O   GLY P 345     -13.197  -1.751  10.737  0.00  0.00      PROA  
ATOM   5017  N   MET P 346     -13.597  -3.623   9.575  0.00  0.00      PROA  
ATOM   5018  H   MET P 346     -13.720  -4.090   8.688  0.00  0.00      PROA  
ATOM   5019  CA  MET P 346     -13.857  -4.478  10.732  0.00  0.00      PROA  
ATOM   5020  HA  MET P 346     -14.526  -3.976  11.431  0.00  0.00      PROA  
ATOM   5021  CB  MET P 346     -14.611  -5.743  10.311  0.00  0.00      PROA  
ATOM   5022  HB2 MET P 346     -15.554  -5.427   9.865  0.00  0.00      PROA  
ATOM   5023  HB3 MET P 346     -14.090  -6.153   9.446  0.00  0.00      PROA  
ATOM   5024  CG  MET P 346     -14.688  -6.859  11.350  0.00  0.00      PROA  
ATOM   5025  HG2 MET P 346     -13.763  -7.428  11.248  0.00  0.00      PROA  
ATOM   5026  HG3 MET P 346     -14.706  -6.446  12.358  0.00  0.00      PROA  
ATOM   5027  SD  MET P 346     -16.196  -7.998  11.157  0.00  0.00      PROA  
ATOM   5028  CE  MET P 346     -16.068  -8.652   9.506  0.00  0.00      PROA  
ATOM   5029  HE1 MET P 346     -16.147  -7.784   8.851  0.00  0.00      PROA  
ATOM   5030  HE2 MET P 346     -15.170  -9.239   9.316  0.00  0.00      PROA  
ATOM   5031  HE3 MET P 346     -16.939  -9.299   9.407  0.00  0.00      PROA  
ATOM   5032  C   MET P 346     -12.518  -4.806  11.462  0.00  0.00      PROA  
ATOM   5033  O   MET P 346     -12.456  -4.681  12.702  0.00  0.00      PROA  
ATOM   5034  N   GLU P 347     -11.521  -5.260  10.740  0.00  0.00      PROA  
ATOM   5035  H   GLU P 347     -11.450  -5.217   9.734  0.00  0.00      PROA  
ATOM   5036  CA  GLU P 347     -10.229  -5.561  11.385  0.00  0.00      PROA  
ATOM   5037  HA  GLU P 347     -10.259  -6.319  12.168  0.00  0.00      PROA  
ATOM   5038  CB  GLU P 347      -9.301  -6.095  10.207  0.00  0.00      PROA  
ATOM   5039  HB2 GLU P 347      -9.874  -6.962   9.880  0.00  0.00      PROA  
ATOM   5040  HB3 GLU P 347      -9.251  -5.333   9.430  0.00  0.00      PROA  
ATOM   5041  CG  GLU P 347      -7.891  -6.525  10.764  0.00  0.00      PROA  
ATOM   5042  HG2 GLU P 347      -7.882  -6.638  11.848  0.00  0.00      PROA  
ATOM   5043  HG3 GLU P 347      -7.613  -7.513  10.398  0.00  0.00      PROA  
ATOM   5044  CD  GLU P 347      -6.816  -5.598  10.315  0.00  0.00      PROA  
ATOM   5045  OE1 GLU P 347      -5.649  -5.964  10.609  0.00  0.00      PROA  
ATOM   5046  OE2 GLU P 347      -7.080  -4.472   9.764  0.00  0.00      PROA  
ATOM   5047  C   GLU P 347      -9.653  -4.283  12.092  0.00  0.00      PROA  
ATOM   5048  O   GLU P 347      -9.220  -4.402  13.255  0.00  0.00      PROA  
ATOM   5049  N   GLY P 348      -9.791  -3.062  11.539  0.00  0.00      PROA  
ATOM   5050  H   GLY P 348     -10.161  -2.974  10.603  0.00  0.00      PROA  
ATOM   5051  CA  GLY P 348      -9.489  -1.824  12.176  0.00  0.00      PROA  
ATOM   5052  HA2 GLY P 348      -8.416  -1.799  12.371  0.00  0.00      PROA  
ATOM   5053  HA3 GLY P 348      -9.598  -1.013  11.457  0.00  0.00      PROA  
ATOM   5054  C   GLY P 348     -10.270  -1.608  13.469  0.00  0.00      PROA  
ATOM   5055  O   GLY P 348      -9.638  -1.392  14.538  0.00  0.00      PROA  
ATOM   5056  N   VAL P 349     -11.606  -1.662  13.480  0.00  0.00      PROA  
ATOM   5057  H   VAL P 349     -12.117  -1.642  12.610  0.00  0.00      PROA  
ATOM   5058  CA  VAL P 349     -12.461  -1.357  14.648  0.00  0.00      PROA  
ATOM   5059  HA  VAL P 349     -12.148  -0.411  15.089  0.00  0.00      PROA  
ATOM   5060  CB  VAL P 349     -13.928  -1.475  14.260  0.00  0.00      PROA  
ATOM   5061  HB  VAL P 349     -14.059  -2.364  13.643  0.00  0.00      PROA  
ATOM   5062  CG1 VAL P 349     -14.798  -1.303  15.540  0.00  0.00      PROA
[truncated: 176,728 more chars]
