# Supplementary material for: GolpHCat (TMEM87A), a unique voltage-dependent cation channel in Golgi apparatus, contributes to Golgi-pH maintenance and hippocampus-dependent memory
Source: Nat Commun. 2024 Jul 11;15:5830. doi: 10.1038/s41467-024-49297-8 (PMC11239671; doi:10.1038/s41467-024-49297-8)
Supplement: Supplementary file 7 — Supplementary Data 4 [file 41467_2024_49297_MOESM7_ESM.txt]

CRYST1   94.968   94.968  155.519  90.00  90.00  90.00 P 1           1
ATOM      1  N   ASP P  38      -2.513   3.785  23.812  0.00  0.00      PROA  
ATOM      2  H1  ASP P  38      -2.647   4.748  23.539  0.00  0.00      PROA  
ATOM      3  H2  ASP P  38      -2.310   3.131  23.070  0.00  0.00      PROA  
ATOM      4  H3  ASP P  38      -1.647   3.805  24.331  0.00  0.00      PROA  
ATOM      5  CA  ASP P  38      -3.684   3.422  24.646  0.00  0.00      PROA  
ATOM      6  HA  ASP P  38      -4.561   3.431  23.999  0.00  0.00      PROA  
ATOM      7  CB  ASP P  38      -3.609   2.016  25.330  0.00  0.00      PROA  
ATOM      8  HB2 ASP P  38      -2.843   1.979  26.105  0.00  0.00      PROA  
ATOM      9  HB3 ASP P  38      -4.573   1.914  25.828  0.00  0.00      PROA  
ATOM     10  CG  ASP P  38      -3.166   0.896  24.405  0.00  0.00      PROA  
ATOM     11  OD1 ASP P  38      -2.658   1.215  23.354  0.00  0.00      PROA  
ATOM     12  OD2 ASP P  38      -3.312  -0.348  24.694  0.00  0.00      PROA  
ATOM     13  C   ASP P  38      -4.045   4.434  25.676  0.00  0.00      PROA  
ATOM     14  O   ASP P  38      -3.304   5.448  25.953  0.00  0.00      PROA  
ATOM     15  N   ARG P  39      -5.163   4.207  26.297  0.00  0.00      PROA  
ATOM     16  H   ARG P  39      -5.590   3.323  26.059  0.00  0.00      PROA  
ATOM     17  CA  ARG P  39      -5.768   5.041  27.330  0.00  0.00      PROA  
ATOM     18  HA  ARG P  39      -5.966   6.045  26.955  0.00  0.00      PROA  
ATOM     19  CB  ARG P  39      -7.153   4.467  27.545  0.00  0.00      PROA  
ATOM     20  HB2 ARG P  39      -7.613   4.471  26.557  0.00  0.00      PROA  
ATOM     21  HB3 ARG P  39      -7.157   3.454  27.947  0.00  0.00      PROA  
ATOM     22  CG  ARG P  39      -8.011   5.329  28.486  0.00  0.00      PROA  
ATOM     23  HG2 ARG P  39      -7.665   5.119  29.499  0.00  0.00      PROA  
ATOM     24  HG3 ARG P  39      -8.018   6.394  28.257  0.00  0.00      PROA  
ATOM     25  CD  ARG P  39      -9.506   4.900  28.300  0.00  0.00      PROA  
ATOM     26  HD2 ARG P  39      -9.648   5.034  27.228  0.00  0.00      PROA  
ATOM     27  HD3 ARG P  39      -9.548   3.844  28.569  0.00  0.00      PROA  
ATOM     28  NE  ARG P  39     -10.494   5.698  29.104  0.00  0.00      PROA  
ATOM     29  HE  ARG P  39     -10.104   6.022  29.977  0.00  0.00      PROA  
ATOM     30  CZ  ARG P  39     -11.729   6.057  28.699  0.00  0.00      PROA  
ATOM     31  NH1 ARG P  39     -12.157   5.671  27.590  0.00  0.00      PROA  
ATOM     32 HH11 ARG P  39     -11.624   4.903  27.207  0.00  0.00      PROA  
ATOM     33 HH12 ARG P  39     -13.070   6.010  27.321  0.00  0.00      PROA  
ATOM     34  NH2 ARG P  39     -12.579   6.750  29.410  0.00  0.00      PROA  
ATOM     35 HH21 ARG P  39     -12.270   7.056  30.322  0.00  0.00      PROA  
ATOM     36 HH22 ARG P  39     -13.526   6.826  29.068  0.00  0.00      PROA  
ATOM     37  C   ARG P  39      -4.882   5.082  28.610  0.00  0.00      PROA  
ATOM     38  O   ARG P  39      -4.149   4.125  28.938  0.00  0.00      PROA  
ATOM     39  N   SER P  40      -5.041   6.217  29.237  0.00  0.00      PROA  
ATOM     40  H   SER P  40      -5.443   6.933  28.648  0.00  0.00      PROA  
ATOM     41  CA  SER P  40      -4.322   6.638  30.454  0.00  0.00      PROA  
ATOM     42  HA  SER P  40      -3.786   5.765  30.825  0.00  0.00      PROA  
ATOM     43  CB  SER P  40      -3.172   7.553  30.090  0.00  0.00      PROA  
ATOM     44  HB2 SER P  40      -3.553   8.308  29.402  0.00  0.00      PROA  
ATOM     45  HB3 SER P  40      -2.751   8.037  30.971  0.00  0.00      PROA  
ATOM     46  OG  SER P  40      -2.124   6.872  29.512  0.00  0.00      PROA  
ATOM     47  HG  SER P  40      -1.355   7.440  29.425  0.00  0.00      PROA  
ATOM     48  C   SER P  40      -5.163   7.226  31.616  0.00  0.00      PROA  
ATOM     49  O   SER P  40      -4.614   7.774  32.588  0.00  0.00      PROA  
ATOM     50  N   LYS P  41      -6.507   7.189  31.435  0.00  0.00      PROA  
ATOM     51  H   LYS P  41      -6.896   6.542  30.763  0.00  0.00      PROA  
ATOM     52  CA  LYS P  41      -7.495   7.707  32.318  0.00  0.00      PROA  
ATOM     53  HA  LYS P  41      -7.114   7.485  33.315  0.00  0.00      PROA  
ATOM     54  CB  LYS P  41      -7.857   9.225  32.030  0.00  0.00      PROA  
ATOM     55  HB2 LYS P  41      -6.895   9.738  31.989  0.00  0.00      PROA  
ATOM     56  HB3 LYS P  41      -8.466   9.399  31.142  0.00  0.00      PROA  
ATOM     57  CG  LYS P  41      -8.606   9.666  33.229  0.00  0.00      PROA  
ATOM     58  HG2 LYS P  41      -9.592   9.203  33.197  0.00  0.00      PROA  
ATOM     59  HG3 LYS P  41      -8.172   9.295  34.157  0.00  0.00      PROA  
ATOM     60  CD  LYS P  41      -8.741  11.164  33.412  0.00  0.00      PROA  
ATOM     61  HD2 LYS P  41      -9.110  11.512  34.376  0.00  0.00      PROA  
ATOM     62  HD3 LYS P  41      -7.758  11.628  33.325  0.00  0.00      PROA  
ATOM     63  CE  LYS P  41      -9.390  11.687  32.138  0.00  0.00      PROA  
ATOM     64  HE2 LYS P  41      -8.835  11.434  31.235  0.00  0.00      PROA  
ATOM     65  HE3 LYS P  41     -10.406  11.305  32.030  0.00  0.00      PROA  
ATOM     66  NZ  LYS P  41      -9.596  13.161  32.154  0.00  0.00      PROA  
ATOM     67  HZ1 LYS P  41     -10.320  13.436  31.506  0.00  0.00      PROA  
ATOM     68  HZ2 LYS P  41      -9.858  13.622  33.013  0.00  0.00      PROA  
ATOM     69  HZ3 LYS P  41      -8.755  13.667  31.916  0.00  0.00      PROA  
ATOM     70  C   LYS P  41      -8.723   6.820  32.288  0.00  0.00      PROA  
ATOM     71  O   LYS P  41      -9.152   6.610  31.150  0.00  0.00      PROA  
ATOM     72  N   TRP P  42      -9.132   6.295  33.409  0.00  0.00      PROA  
ATOM     73  H   TRP P  42      -8.640   6.422  34.282  0.00  0.00      PROA  
ATOM     74  CA  TRP P  42     -10.246   5.322  33.462  0.00  0.00      PROA  
ATOM     75  HA  TRP P  42     -10.755   5.222  32.503  0.00  0.00      PROA  
ATOM     76  CB  TRP P  42      -9.693   3.952  33.943  0.00  0.00      PROA  
ATOM     77  HB2 TRP P  42      -9.128   3.901  34.873  0.00  0.00      PROA  
ATOM     78  HB3 TRP P  42     -10.509   3.288  34.229  0.00  0.00      PROA  
ATOM     79  CG  TRP P  42      -8.850   3.259  32.857  0.00  0.00      PROA  
ATOM     80  CD1 TRP P  42      -9.446   2.663  31.794  0.00  0.00      PROA  
ATOM     81  HD1 TRP P  42     -10.503   2.601  31.582  0.00  0.00      PROA  
ATOM     82  NE1 TRP P  42      -8.436   2.237  30.867  0.00  0.00      PROA  
ATOM     83  HE1 TRP P  42      -8.603   1.976  29.906  0.00  0.00      PROA  
ATOM     84  CE2 TRP P  42      -7.188   2.713  31.260  0.00  0.00      PROA  
ATOM     85  CZ2 TRP P  42      -5.852   2.688  30.843  0.00  0.00      PROA  
ATOM     86  HZ2 TRP P  42      -5.737   2.231  29.871  0.00  0.00      PROA  
ATOM     87  CH2 TRP P  42      -4.839   3.209  31.633  0.00  0.00      PROA  
ATOM     88  HH2 TRP P  42      -3.840   3.072  31.244  0.00  0.00      PROA  
ATOM     89  CZ3 TRP P  42      -5.041   3.733  32.898  0.00  0.00      PROA  
ATOM     90  HZ3 TRP P  42      -4.182   4.100  33.441  0.00  0.00      PROA  
ATOM     91  CE3 TRP P  42      -6.315   3.695  33.460  0.00  0.00      PROA  
ATOM     92  HE3 TRP P  42      -6.476   4.049  34.468  0.00  0.00      PROA  
ATOM     93  CD2 TRP P  42      -7.411   3.223  32.634  0.00  0.00      PROA  
ATOM     94  C   TRP P  42     -11.316   5.794  34.568  0.00  0.00      PROA  
ATOM     95  O   TRP P  42     -10.896   6.403  35.515  0.00  0.00      PROA  
ATOM     96  N   HIE P  43     -12.606   5.410  34.496  0.00  0.00      PROA  
ATOM     97  H   HIE P  43     -12.938   4.820  33.747  0.00  0.00      PROA  
ATOM     98  CA  HIE P  43     -13.518   5.811  35.597  0.00  0.00      PROA  
ATOM     99  HA  HIE P  43     -12.927   5.847  36.512  0.00  0.00      PROA  
ATOM    100  CB  HIE P  43     -14.062   7.183  35.295  0.00  0.00      PROA  
ATOM    101  HB2 HIE P  43     -14.811   7.344  36.071  0.00  0.00      PROA  
ATOM    102  HB3 HIE P  43     -13.281   7.933  35.416  0.00  0.00      PROA  
ATOM    103  CG  HIE P  43     -14.889   7.495  34.072  0.00  0.00      PROA  
ATOM    104  ND1 HIE P  43     -15.164   8.771  33.498  0.00  0.00      PROA  
ATOM    105  CE1 HIE P  43     -15.843   8.631  32.372  0.00  0.00      PROA  
ATOM    106  HE1 HIE P  43     -16.323   9.428  31.824  0.00  0.00      PROA  
ATOM    107  NE2 HIE P  43     -15.972   7.306  32.132  0.00  0.00      PROA  
ATOM    108  HE2 HIE P  43     -16.632   6.920  31.471  0.00  0.00      PROA  
ATOM    109  CD2 HIE P  43     -15.387   6.611  33.186  0.00  0.00      PROA  
ATOM    110  HD2 HIE P  43     -15.174   5.556  33.280  0.00  0.00      PROA  
ATOM    111  C   HIE P  43     -14.587   4.747  35.808  0.00  0.00      PROA  
ATOM    112  O   HIE P  43     -14.874   3.966  34.855  0.00  0.00      PROA  
ATOM    113  N   ILE P  44     -15.150   4.679  37.003  0.00  0.00      PROA  
ATOM    114  H   ILE P  44     -14.967   5.410  37.676  0.00  0.00      PROA  
ATOM    115  CA  ILE P  44     -16.059   3.632  37.456  0.00  0.00      PROA  
ATOM    116  HA  ILE P  44     -16.738   3.396  36.636  0.00  0.00      PROA  
ATOM    117  CB  ILE P  44     -15.356   2.222  37.771  0.00  0.00      PROA  
ATOM    118  HB  ILE P  44     -14.854   1.981  36.834  0.00  0.00      PROA  
ATOM    119  CG2 ILE P  44     -14.262   2.151  38.842  0.00  0.00      PROA  
ATOM    120 HG21 ILE P  44     -13.731   1.200  38.875  0.00  0.00      PROA  
ATOM    121 HG22 ILE P  44     -13.578   2.981  38.665  0.00  0.00      PROA  
ATOM    122 HG23 ILE P  44     -14.779   2.314  39.788  0.00  0.00      PROA  
ATOM    123  CG1 ILE P  44     -16.440   1.090  38.018  0.00  0.00      PROA  
ATOM    124 HG12 ILE P  44     -16.828   1.310  39.013  0.00  0.00      PROA  
ATOM    125 HG13 ILE P  44     -17.205   1.184  37.248  0.00  0.00      PROA  
ATOM    126  CD1 ILE P  44     -15.870  -0.323  37.966  0.00  0.00      PROA  
ATOM    127 HD11 ILE P  44     -15.184  -0.507  38.792  0.00  0.00      PROA  
ATOM    128 HD12 ILE P  44     -16.789  -0.896  38.087  0.00  0.00      PROA  
ATOM    129 HD13 ILE P  44     -15.431  -0.555  36.996  0.00  0.00      PROA  
ATOM    130  C   ILE P  44     -17.003   4.006  38.566  0.00  0.00      PROA  
ATOM    131  O   ILE P  44     -16.490   4.405  39.622  0.00  0.00      PROA  
ATOM    132  N   PRO P  45     -18.342   3.938  38.428  0.00  0.00      PROA  
ATOM    133  CD  PRO P  45     -19.093   3.695  37.201  0.00  0.00      PROA  
ATOM    134  HD2 PRO P  45     -18.792   2.832  36.607  0.00  0.00      PROA  
ATOM    135  HD3 PRO P  45     -19.014   4.605  36.607  0.00  0.00      PROA  
ATOM    136  CG  PRO P  45     -20.547   3.500  37.604  0.00  0.00      PROA  
ATOM    137  HG2 PRO P  45     -20.646   2.420  37.718  0.00  0.00      PROA  
ATOM    138  HG3 PRO P  45     -21.214   3.957  36.873  0.00  0.00      PROA  
ATOM    139  CB  PRO P  45     -20.734   4.191  38.968  0.00  0.00      PROA  
ATOM    140  HB2 PRO P  45     -21.356   3.605  39.645  0.00  0.00      PROA  
ATOM    141  HB3 PRO P  45     -21.049   5.215  38.763  0.00  0.00      PROA  
ATOM    142  CA  PRO P  45     -19.289   4.230  39.553  0.00  0.00      PROA  
ATOM    143  HA  PRO P  45     -19.190   5.184  40.071  0.00  0.00      PROA  
ATOM    144  C   PRO P  45     -19.236   3.117  40.705  0.00  0.00      PROA  
ATOM    145  O   PRO P  45     -19.400   1.912  40.413  0.00  0.00      PROA  
ATOM    146  N   ILE P  46     -19.159   3.502  42.005  0.00  0.00      PROA  
ATOM    147  H   ILE P  46     -19.257   4.480  42.239  0.00  0.00      PROA  
ATOM    148  CA  ILE P  46     -19.188   2.567  43.115  0.00  0.00      PROA  
ATOM    149  HA  ILE P  46     -18.371   1.889  42.868  0.00  0.00      PROA  
ATOM    150  CB  ILE P  46     -18.924   3.217  44.499  0.00  0.00      PROA  
ATOM    151  HB  ILE P  46     -19.483   4.151  44.550  0.00  0.00      PROA  
ATOM    152  CG2 ILE P  46     -19.458   2.337  45.759  0.00  0.00      PROA  
ATOM    153 HG21 ILE P  46     -19.502   2.965  46.649  0.00  0.00      PROA  
ATOM    154 HG22 ILE P  46     -20.406   1.897  45.450  0.00  0.00      PROA  
ATOM    155 HG23 ILE P  46     -18.781   1.495  45.902  0.00  0.00      PROA  
ATOM    156  CG1 ILE P  46     -17.514   3.511  44.927  0.00  0.00      PROA  
ATOM    157 HG12 ILE P  46     -17.393   3.775  45.977  0.00  0.00      PROA  
ATOM    158 HG13 ILE P  46     -16.864   2.673  44.675  0.00  0.00      PROA  
ATOM    159  CD1 ILE P  46     -16.877   4.657  44.115  0.00  0.00      PROA  
ATOM    160 HD11 ILE P  46     -17.581   5.487  44.060  0.00  0.00      PROA  
ATOM    161 HD12 ILE P  46     -16.038   5.069  44.677  0.00  0.00      PROA  
ATOM    162 HD13 ILE P  46     -16.456   4.367  43.152  0.00  0.00      PROA  
ATOM    163  C   ILE P  46     -20.406   1.608  43.101  0.00  0.00      PROA  
ATOM    164  O   ILE P  46     -20.264   0.440  43.414  0.00  0.00      PROA  
ATOM    165  N   PRO P  47     -21.617   2.034  42.653  0.00  0.00      PROA  
ATOM    166  CD  PRO P  47     -22.031   3.471  42.701  0.00  0.00      PROA  
ATOM    167  HD2 PRO P  47     -22.094   3.991  41.746  0.00  0.00      PROA  
ATOM    168  HD3 PRO P  47     -21.450   4.036  43.431  0.00  0.00      PROA  
ATOM    169  CG  PRO P  47     -23.480   3.397  43.075  0.00  0.00      PROA  
ATOM    170  HG2 PRO P  47     -24.140   4.099  42.564  0.00  0.00      PROA  
ATOM    171  HG3 PRO P  47     -23.573   3.368  44.160  0.00  0.00      PROA  
ATOM    172  CB  PRO P  47     -23.990   2.034  42.550  0.00  0.00      PROA  
ATOM    173  HB2 PRO P  47     -24.178   2.160  41.483  0.00  0.00      PROA  
ATOM    174  HB3 PRO P  47     -24.819   1.761  43.203  0.00  0.00      PROA  
ATOM    175  CA  PRO P  47     -22.758   1.151  42.736  0.00  0.00      PROA  
ATOM    176  HA  PRO P  47     -22.767   0.678  43.718  0.00  0.00      PROA  
ATOM    177  C   PRO P  47     -22.862  -0.029  41.726  0.00  0.00      PROA  
ATOM    178  O   PRO P  47     -23.741  -0.855  41.812  0.00  0.00      PROA  
ATOM    179  N   SER P  48     -21.917  -0.048  40.768  0.00  0.00      PROA  
ATOM    180  H   SER P  48     -21.218   0.670  40.891  0.00  0.00      PROA  
ATOM    181  CA  SER P  48     -21.556  -1.109  39.811  0.00  0.00      PROA  
ATOM    182  HA  SER P  48     -22.341  -1.243  39.067  0.00  0.00      PROA  
ATOM    183  CB  SER P  48     -20.268  -0.746  39.015  0.00  0.00      PROA  
ATOM    184  HB2 SER P  48     -20.075  -1.598  38.364  0.00  0.00      PROA  
ATOM    185  HB3 SER P  48     -20.347   0.208  38.492  0.00  0.00      PROA  
ATOM    186  OG  SER P  48     -19.187  -0.707  39.966  0.00  0.00      PROA  
ATOM    187  HG  SER P  48     -19.070   0.220  40.185  0.00  0.00      PROA  
ATOM    188  C   SER P  48     -21.365  -2.444  40.523  0.00  0.00      PROA  
ATOM    189  O   SER P  48     -21.659  -3.497  39.998  0.00  0.00      PROA  
ATOM    190  N   GLY P  49     -20.843  -2.397  41.724  0.00  0.00      PROA  
ATOM    191  H   GLY P  49     -20.553  -1.460  41.963  0.00  0.00      PROA  
ATOM    192  CA  GLY P  49     -20.741  -3.495  42.766  0.00  0.00      PROA  
ATOM    193  HA2 GLY P  49     -20.730  -2.963  43.717  0.00  0.00      PROA  
ATOM    194  HA3 GLY P  49     -21.557  -4.152  42.466  0.00  0.00      PROA  
ATOM    195  C   GLY P  49     -19.437  -4.322  42.649  0.00  0.00      PROA  
ATOM    196  O   GLY P  49     -19.257  -5.330  43.343  0.00  0.00      PROA  
ATOM    197  N   LYS P  50     -18.556  -3.806  41.788  0.00  0.00      PROA  
ATOM    198  H   LYS P  50     -18.754  -3.013  41.196  0.00  0.00      PROA  
ATOM    199  CA  LYS P  50     -17.396  -4.625  41.405  0.00  0.00      PROA  
ATOM    200  HA  LYS P  50     -17.658  -5.683  41.416  0.00  0.00      PROA  
ATOM    201  CB  LYS P  50     -16.947  -4.197  39.960  0.00  0.00      PROA  
ATOM    202  HB2 LYS P  50     -16.708  -3.133  39.949  0.00  0.00      PROA  
ATOM    203  HB3 LYS P  50     -15.977  -4.663  39.785  0.00  0.00      PROA  
ATOM    204  CG  LYS P  50     -17.893  -4.566  38.775  0.00  0.00      PROA  
ATOM    205  HG2 LYS P  50     -18.246  -5.598  38.782  0.00  0.00      PROA  
ATOM    206  HG3 LYS P  50     -18.808  -3.974  38.737  0.00  0.00      PROA  
ATOM    207  CD  LYS P  50     -17.168  -4.376  37.394  0.00  0.00      PROA  
ATOM    208  HD2 LYS P  50     -16.726  -3.381  37.432  0.00  0.00      PROA  
ATOM    209  HD3 LYS P  50     -16.367  -5.114  37.437  0.00  0.00      PROA  
ATOM    210  CE  LYS P  50     -18.122  -4.442  36.175  0.00  0.00      PROA  
ATOM    211  HE2 LYS P  50     -18.524  -5.455  36.165  0.00  0.00      PROA  
ATOM    212  HE3 LYS P  50     -18.968  -3.772  36.321  0.00  0.00      PROA  
ATOM    213  NZ  LYS P  50     -17.327  -4.221  34.986  0.00  0.00      PROA  
ATOM    214  HZ1 LYS P  50     -17.854  -4.392  34.142  0.00  0.00      PROA  
ATOM    215  HZ2 LYS P  50     -16.793  -3.366  34.929  0.00  0.00      PROA  
ATOM    216  HZ3 LYS P  50     -16.677  -4.991  35.052  0.00  0.00      PROA  
ATOM    217  C   LYS P  50     -16.272  -4.416  42.419  0.00  0.00      PROA  
ATOM    218  O   LYS P  50     -15.496  -5.384  42.647  0.00  0.00      PROA  
ATOM    219  N   ASN P  51     -16.088  -3.263  43.092  0.00  0.00      PROA  
ATOM    220  H   ASN P  51     -16.685  -2.489  42.837  0.00  0.00      PROA  
ATOM    221  CA  ASN P  51     -15.119  -2.854  44.075  0.00  0.00      PROA  
ATOM    222  HA  ASN P  51     -15.498  -1.896  44.429  0.00  0.00      PROA  
ATOM    223  CB  ASN P  51     -15.192  -3.896  45.279  0.00  0.00      PROA  
ATOM    224  HB2 ASN P  51     -15.044  -4.908  44.900  0.00  0.00      PROA  
ATOM    225  HB3 ASN P  51     -14.528  -3.590  46.087  0.00  0.00      PROA  
ATOM    226  CG  ASN P  51     -16.545  -3.868  45.971  0.00  0.00      PROA  
ATOM    227  OD1 ASN P  51     -17.323  -4.777  45.795  0.00  0.00      PROA  
ATOM    228  ND2 ASN P  51     -16.849  -2.835  46.744  0.00  0.00      PROA  
ATOM    229 HD21 ASN P  51     -17.745  -2.817  47.208  0.00  0.00      PROA  
ATOM    230 HD22 ASN P  51     -16.200  -2.088  46.948  0.00  0.00      PROA  
ATOM    231  C   ASN P  51     -13.679  -2.778  43.628  0.00  0.00      PROA  
ATOM    232  O   ASN P  51     -13.026  -1.785  44.001  0.00  0.00      PROA  
ATOM    233  N   TYR P  52     -13.153  -3.722  42.929  0.00  0.00      PROA  
ATOM    234  H   TYR P  52     -13.706  -4.551  42.763  0.00  0.00      PROA  
ATOM    235  CA  TYR P  52     -11.861  -3.756  42.148  0.00  0.00      PROA  
ATOM    236  HA  TYR P  52     -11.230  -3.483  42.993  0.00  0.00      PROA  
ATOM    237  CB  TYR P  52     -11.509  -5.099  41.660  0.00  0.00      PROA  
ATOM    238  HB2 TYR P  52     -12.344  -5.546  41.120  0.00  0.00      PROA  
ATOM    239  HB3 TYR P  52     -10.611  -5.106  41.043  0.00  0.00      PROA  
ATOM    240  CG  TYR P  52     -11.251  -6.055  42.847  0.00  0.00      PROA  
ATOM    241  CD1 TYR P  52     -10.024  -6.106  43.501  0.00  0.00      PROA  
ATOM    242  HD1 TYR P  52      -9.308  -5.385  43.136  0.00  0.00      PROA  
ATOM    243  CE1 TYR P  52      -9.787  -7.163  44.423  0.00  0.00      PROA  
ATOM    244  HE1 TYR P  52      -8.755  -7.296  44.711  0.00  0.00      PROA  
ATOM    245  CZ  TYR P  52     -10.780  -8.070  44.732  0.00  0.00      PROA  
ATOM    246  OH  TYR P  52     -10.454  -9.129  45.518  0.00  0.00      PROA  
ATOM    247  HH  TYR P  52     -11.155  -9.749  45.733  0.00  0.00      PROA  
ATOM    248  CE2 TYR P  52     -12.093  -7.821  44.259  0.00  0.00      PROA  
ATOM    249  HE2 TYR P  52     -12.917  -8.491  44.453  0.00  0.00      PROA  
ATOM    250  CD2 TYR P  52     -12.260  -6.896  43.250  0.00  0.00      PROA  
ATOM    251  HD2 TYR P  52     -13.222  -6.849  42.762  0.00  0.00      PROA  
ATOM    252  C   TYR P  52     -11.788  -2.671  40.963  0.00  0.00      PROA  
ATOM    253  O   TYR P  52     -12.817  -2.528  40.219  0.00  0.00      PROA  
ATOM    254  N   PHE P  53     -10.624  -2.184  40.700  0.00  0.00      PROA  
ATOM    255  H   PHE P  53      -9.914  -2.301  41.409  0.00  0.00      PROA  
ATOM    256  CA  PHE P  53     -10.237  -1.672  39.366  0.00  0.00      PROA  
ATOM    257  HA  PHE P  53     -10.823  -2.066  38.535  0.00  0.00      PROA  
ATOM    258  CB  PHE P  53     -10.497  -0.113  39.424  0.00  0.00      PROA  
ATOM    259  HB2 PHE P  53     -11.575   0.052  39.450  0.00  0.00      PROA  
ATOM    260  HB3 PHE P  53     -10.071   0.324  40.326  0.00  0.00      PROA  
ATOM    261  CG  PHE P  53      -9.839   0.686  38.305  0.00  0.00      PROA  
ATOM    262  CD1 PHE P  53     -10.247   0.702  36.975  0.00  0.00      PROA  
ATOM    263  HD1 PHE P  53     -11.201   0.246  36.759  0.00  0.00      PROA  
ATOM    264  CE1 PHE P  53      -9.417   1.216  36.004  0.00  0.00      PROA  
ATOM    265  HE1 PHE P  53      -9.816   1.168  35.002  0.00  0.00      PROA  
ATOM    266  CZ  PHE P  53      -8.197   1.808  36.297  0.00  0.00      PROA  
ATOM    267  HZ  PHE P  53      -7.655   2.184  35.442  0.00  0.00      PROA  
ATOM    268  CE2 PHE P  53      -7.897   1.983  37.627  0.00  0.00      PROA  
ATOM    269  HE2 PHE P  53      -7.036   2.619  37.778  0.00  0.00      PROA  
ATOM    270  CD2 PHE P  53      -8.663   1.363  38.618  0.00  0.00      PROA  
ATOM    271  HD2 PHE P  53      -8.318   1.240  39.634  0.00  0.00      PROA  
ATOM    272  C   PHE P  53      -8.808  -2.077  39.045  0.00  0.00      PROA  
ATOM    273  O   PHE P  53      -8.143  -2.494  39.983  0.00  0.00      PROA  
ATOM    274  N   SER P  54      -8.339  -2.127  37.799  0.00  0.00      PROA  
ATOM    275  H   SER P  54      -9.002  -1.682  37.180  0.00  0.00      PROA  
ATOM    276  CA  SER P  54      -6.942  -2.330  37.437  0.00  0.00      PROA  
ATOM    277  HA  SER P  54      -6.337  -1.766  38.147  0.00  0.00      PROA  
ATOM    278  CB  SER P  54      -6.730  -3.881  37.616  0.00  0.00      PROA  
ATOM    279  HB2 SER P  54      -5.767  -4.221  37.236  0.00  0.00      PROA  
ATOM    280  HB3 SER P  54      -6.824  -4.028  38.692  0.00  0.00      PROA  
ATOM    281  OG  SER P  54      -7.726  -4.623  36.888  0.00  0.00      PROA  
ATOM    282  HG  SER P  54      -8.617  -4.391  37.159  0.00  0.00      PROA  
ATOM    283  C   SER P  54      -6.578  -1.817  36.016  0.00  0.00      PROA  
ATOM    284  O   SER P  54      -7.385  -1.455  35.172  0.00  0.00      PROA  
ATOM    285  N   PHE P  55      -5.333  -2.062  35.680  0.00  0.00      PROA  
ATOM    286  H   PHE P  55      -4.721  -2.511  36.346  0.00  0.00      PROA  
ATOM    287  CA  PHE P  55      -4.739  -1.956  34.417  0.00  0.00      PROA  
ATOM    288  HA  PHE P  55      -5.392  -2.345  33.636  0.00  0.00      PROA  
ATOM    289  CB  PHE P  55      -4.488  -0.492  33.998  0.00  0.00      PROA  
ATOM    290  HB2 PHE P  55      -4.166  -0.485  32.956  0.00  0.00      PROA  
ATOM    291  HB3 PHE P  55      -5.477  -0.034  33.954  0.00  0.00      PROA  
ATOM    292  CG  PHE P  55      -3.508   0.397  34.731  0.00  0.00      PROA  
ATOM    293  CD1 PHE P  55      -2.156   0.134  34.647  0.00  0.00      PROA  
ATOM    294  HD1 PHE P  55      -1.686  -0.576  33.982  0.00  0.00      PROA  
ATOM    295  CE1 PHE P  55      -1.239   0.924  35.377  0.00  0.00      PROA  
ATOM    296  HE1 PHE P  55      -0.166   0.799  35.362  0.00  0.00      PROA  
ATOM    297  CZ  PHE P  55      -1.711   1.915  36.232  0.00  0.00      PROA  
ATOM    298  HZ  PHE P  55      -1.106   2.548  36.866  0.00  0.00      PROA  
ATOM    299  CE2 PHE P  55      -3.064   2.182  36.311  0.00  0.00      PROA  
ATOM    300  HE2 PHE P  55      -3.382   3.015  36.921  0.00  0.00      PROA  
ATOM    301  CD2 PHE P  55      -3.974   1.421  35.545  0.00  0.00      PROA  
ATOM    302  HD2 PHE P  55      -5.028   1.621  35.669  0.00  0.00      PROA  
ATOM    303  C   PHE P  55      -3.457  -2.713  34.345  0.00  0.00      PROA  
ATOM    304  O   PHE P  55      -2.882  -3.051  35.444  0.00  0.00      PROA  
ATOM    305  N   GLY P  56      -2.988  -2.969  33.111  0.00  0.00      PROA  
ATOM    306  H   GLY P  56      -3.635  -2.772  32.361  0.00  0.00      PROA  
ATOM    307  CA  GLY P  56      -1.633  -3.351  32.788  0.00  0.00      PROA  
ATOM    308  HA2 GLY P  56      -1.025  -3.261  33.688  0.00  0.00      PROA  
ATOM    309  HA3 GLY P  56      -1.526  -4.372  32.421  0.00  0.00      PROA  
ATOM    310  C   GLY P  56      -1.014  -2.516  31.715  0.00  0.00      PROA  
ATOM    311  O   GLY P  56      -1.677  -2.307  30.713  0.00  0.00      PROA  
ATOM    312  N   LYS P  57       0.204  -1.899  31.937  0.00  0.00      PROA  
ATOM    313  H   LYS P  57       0.650  -1.965  32.841  0.00  0.00      PROA  
ATOM    314  CA  LYS P  57       0.658  -0.877  31.006  0.00  0.00      PROA  
ATOM    315  HA  LYS P  57       0.631  -1.246  29.981  0.00  0.00      PROA  
ATOM    316  CB  LYS P  57      -0.093   0.451  31.297  0.00  0.00      PROA  
ATOM    317  HB2 LYS P  57      -1.168   0.422  31.472  0.00  0.00      PROA  
ATOM    318  HB3 LYS P  57       0.410   1.042  32.063  0.00  0.00      PROA  
ATOM    319  CG  LYS P  57      -0.095   1.132  29.878  0.00  0.00      PROA  
ATOM    320  HG2 LYS P  57       0.866   1.617  29.705  0.00  0.00      PROA  
ATOM    321  HG3 LYS P  57      -0.319   0.319  29.189  0.00  0.00      PROA  
ATOM    322  CD  LYS P  57      -1.083   2.257  29.644  0.00  0.00      PROA  
ATOM    323  HD2 LYS P  57      -2.070   1.871  29.898  0.00  0.00      PROA  
ATOM    324  HD3 LYS P  57      -0.824   3.021  30.377  0.00  0.00      PROA  
ATOM    325  CE  LYS P  57      -1.052   2.821  28.252  0.00  0.00      PROA  
ATOM    326  HE2 LYS P  57      -0.104   2.542  27.791  0.00  0.00      PROA  
ATOM    327  HE3 LYS P  57      -1.829   2.347  27.652  0.00  0.00      PROA  
ATOM    328  NZ  LYS P  57      -1.384   4.233  28.175  0.00  0.00      PROA  
ATOM    329  HZ1 LYS P  57      -0.959   4.775  28.914  0.00  0.00      PROA  
ATOM    330  HZ2 LYS P  57      -1.029   4.663  27.333  0.00  0.00      PROA  
ATOM    331  HZ3 LYS P  57      -2.389   4.322  28.226  0.00  0.00      PROA  
ATOM    332  C   LYS P  57       2.181  -0.701  31.271  0.00  0.00      PROA  
ATOM    333  O   LYS P  57       2.632  -0.536  32.383  0.00  0.00      PROA  
ATOM    334  N   ILE P  58       2.983  -0.688  30.269  0.00  0.00      PROA  
ATOM    335  H   ILE P  58       2.609  -0.892  29.354  0.00  0.00      PROA  
ATOM    336  CA  ILE P  58       4.431  -0.456  30.334  0.00  0.00      PROA  
ATOM    337  HA  ILE P  58       4.822  -1.192  31.036  0.00  0.00      PROA  
ATOM    338  CB  ILE P  58       5.119  -0.764  28.905  0.00  0.00      PROA  
ATOM    339  HB  ILE P  58       5.037   0.108  28.257  0.00  0.00      PROA  
ATOM    340  CG2 ILE P  58       6.667  -1.062  29.272  0.00  0.00      PROA  
ATOM    341 HG21 ILE P  58       7.391  -0.651  28.568  0.00  0.00      PROA  
ATOM    342 HG22 ILE P  58       6.799  -0.558  30.229  0.00  0.00      PROA  
ATOM    343 HG23 ILE P  58       7.011  -2.093  29.363  0.00  0.00      PROA  
ATOM    344  CG1 ILE P  58       4.442  -1.890  28.082  0.00  0.00      PROA  
ATOM    345 HG12 ILE P  58       4.524  -2.869  28.556  0.00  0.00      PROA  
ATOM    346 HG13 ILE P  58       3.387  -1.624  28.024  0.00  0.00      PROA  
ATOM    347  CD1 ILE P  58       5.002  -1.941  26.607  0.00  0.00      PROA  
ATOM    348 HD11 ILE P  58       4.558  -2.787  26.081  0.00  0.00      PROA  
ATOM    349 HD12 ILE P  58       4.724  -0.996  26.140  0.00  0.00      PROA  
ATOM    350 HD13 ILE P  58       6.089  -2.024  26.605  0.00  0.00      PROA  
ATOM    351  C   ILE P  58       4.752   1.014  30.726  0.00  0.00      PROA  
ATOM    352  O   ILE P  58       5.077   1.846  29.872  0.00  0.00      PROA  
ATOM    353  N   LEU P  59       4.807   1.382  32.028  0.00  0.00      PROA  
ATOM    354  H   LEU P  59       4.690   0.569  32.615  0.00  0.00      PROA  
ATOM    355  CA  LEU P  59       5.134   2.727  32.485  0.00  0.00      PROA  
ATOM    356  HA  LEU P  59       4.681   3.447  31.804  0.00  0.00      PROA  
ATOM    357  CB  LEU P  59       4.551   2.952  33.892  0.00  0.00      PROA  
ATOM    358  HB2 LEU P  59       5.156   2.310  34.531  0.00  0.00      PROA  
ATOM    359  HB3 LEU P  59       4.674   3.979  34.236  0.00  0.00      PROA  
ATOM    360  CG  LEU P  59       3.033   2.613  34.111  0.00  0.00      PROA  
ATOM    361  HG  LEU P  59       2.992   1.579  33.769  0.00  0.00      PROA  
ATOM    362  CD1 LEU P  59       2.658   2.571  35.558  0.00  0.00      PROA  
ATOM    363 HD11 LEU P  59       3.498   2.171  36.127  0.00  0.00      PROA  
ATOM    364 HD12 LEU P  59       2.614   3.584  35.957  0.00  0.00      PROA  
ATOM    365 HD13 LEU P  59       1.780   1.949  35.731  0.00  0.00      PROA  
ATOM    366  CD2 LEU P  59       2.043   3.471  33.311  0.00  0.00      PROA  
ATOM    367 HD21 LEU P  59       1.030   3.095  33.452  0.00  0.00      PROA  
ATOM    368 HD22 LEU P  59       2.148   4.522  33.578  0.00  0.00      PROA  
ATOM    369 HD23 LEU P  59       2.363   3.397  32.272  0.00  0.00      PROA  
ATOM    370  C   LEU P  59       6.653   2.969  32.583  0.00  0.00      PROA  
ATOM    371  O   LEU P  59       7.500   2.058  32.856  0.00  0.00      PROA  
ATOM    372  N   PHE P  60       7.037   4.267  32.490  0.00  0.00      PROA  
ATOM    373  H   PHE P  60       6.299   4.931  32.304  0.00  0.00      PROA  
ATOM    374  CA  PHE P  60       8.381   4.744  32.689  0.00  0.00      PROA  
ATOM    375  HA  PHE P  60       9.141   4.108  32.234  0.00  0.00      PROA  
ATOM    376  CB  PHE P  60       8.430   6.133  32.018  0.00  0.00      PROA  
ATOM    377  HB2 PHE P  60       7.543   6.660  32.368  0.00  0.00      PROA  
ATOM    378  HB3 PHE P  60       9.263   6.677  32.463  0.00  0.00      PROA  
ATOM    379  CG  PHE P  60       8.526   6.387  30.531  0.00  0.00      PROA  
ATOM    380  CD1 PHE P  60       7.333   6.718  29.790  0.00  0.00      PROA  
ATOM    381  HD1 PHE P  60       6.368   6.827  30.262  0.00  0.00      PROA  
ATOM    382  CE1 PHE P  60       7.513   6.998  28.426  0.00  0.00      PROA  
ATOM    383  HE1 PHE P  60       6.573   7.313  27.998  0.00  0.00      PROA  
ATOM    384  CZ  PHE P  60       8.738   6.743  27.758  0.00  0.00      PROA  
ATOM    385  HZ  PHE P  60       8.781   6.861  26.685  0.00  0.00      PROA  
ATOM    386  CE2 PHE P  60       9.827   6.299  28.437  0.00  0.00      PROA  
ATOM    387  HE2 PHE P  60      10.745   6.078  27.914  0.00  0.00      PROA  
ATOM    388  CD2 PHE P  60       9.783   6.205  29.869  0.00  0.00      PROA  
ATOM    389  HD2 PHE P  60      10.655   5.962  30.458  0.00  0.00      PROA  
ATOM    390  C   PHE P  60       8.658   4.910  34.212  0.00  0.00      PROA  
ATOM    391  O   PHE P  60       7.719   4.937  34.986  0.00  0.00      PROA  
ATOM    392  N   ARG P  61       9.904   5.302  34.625  0.00  0.00      PROA  
ATOM    393  H   ARG P  61      10.518   5.264  33.825  0.00  0.00      PROA  
ATOM    394  CA  ARG P  61      10.366   5.592  36.011  0.00  0.00      PROA  
ATOM    395  HA  ARG P  61      10.073   4.802  36.703  0.00  0.00      PROA  
ATOM    396  CB  ARG P  61      11.932   5.624  36.025  0.00  0.00      PROA  
ATOM    397  HB2 ARG P  61      12.242   5.237  36.996  0.00  0.00      PROA  
ATOM    398  HB3 ARG P  61      12.258   4.825  35.359  0.00  0.00      PROA  
ATOM    399  CG  ARG P  61      12.692   6.952  35.684  0.00  0.00      PROA  
ATOM    400  HG2 ARG P  61      12.435   7.690  36.443  0.00  0.00      PROA  
ATOM    401  HG3 ARG P  61      13.771   6.793  35.706  0.00  0.00      PROA  
ATOM    402  CD  ARG P  61      12.345   7.588  34.335  0.00  0.00      PROA  
ATOM    403  HD2 ARG P  61      11.264   7.713  34.397  0.00  0.00      PROA  
ATOM    404  HD3 ARG P  61      12.761   8.593  34.260  0.00  0.00      PROA  
ATOM    405  NE  ARG P  61      12.704   6.845  33.143  0.00  0.00      PROA  
ATOM    406  HE  ARG P  61      12.410   5.882  33.053  0.00  0.00      PROA  
ATOM    407  CZ  ARG P  61      13.090   7.194  31.924  0.00  0.00      PROA  
ATOM    408  NH1 ARG P  61      13.166   8.488  31.562  0.00  0.00      PROA  
ATOM    409 HH11 ARG P  61      12.783   9.271  32.073  0.00  0.00      PROA  
ATOM    410 HH12 ARG P  61      13.360   8.613  30.578  0.00  0.00      PROA  
ATOM    411  NH2 ARG P  61      13.507   6.266  31.162  0.00  0.00      PROA  
ATOM    412 HH21 ARG P  61      13.263   5.306  31.363  0.00  0.00      PROA  
ATOM    413 HH22 ARG P  61      13.863   6.549  30.261  0.00  0.00      PROA  
ATOM    414  C   ARG P  61       9.582   6.819  36.586  0.00  0.00      PROA  
ATOM    415  O   ARG P  61       9.041   7.672  35.858  0.00  0.00      PROA  
ATOM    416  N   ASN P  62       9.508   6.948  37.949  0.00  0.00      PROA  
ATOM    417  H   ASN P  62      10.039   6.251  38.451  0.00  0.00      PROA  
ATOM    418  CA  ASN P  62       8.882   8.078  38.654  0.00  0.00      PROA  
ATOM    419  HA  ASN P  62       8.930   7.832  39.715  0.00  0.00      PROA  
ATOM    420  CB  ASN P  62       9.757   9.327  38.590  0.00  0.00      PROA  
ATOM    421  HB2 ASN P  62       9.513   9.694  37.593  0.00  0.00      PROA  
ATOM    422  HB3 ASN P  62       9.354  10.092  39.253  0.00  0.00      PROA  
ATOM    423  CG  ASN P  62      11.215   9.168  38.804  0.00  0.00      PROA  
ATOM    424  OD1 ASN P  62      11.699   8.445  39.677  0.00  0.00      PROA  
ATOM    425  ND2 ASN P  62      12.020   9.877  38.055  0.00  0.00      PROA  
ATOM    426 HD21 ASN P  62      13.000   9.654  38.153  0.00  0.00      PROA  
ATOM    427 HD22 ASN P  62      11.765  10.585  37.381  0.00  0.00      PROA  
ATOM    428  C   ASN P  62       7.377   8.422  38.373  0.00  0.00      PROA  
ATOM    429  O   ASN P  62       7.003   9.475  38.704  0.00  0.00      PROA  
ATOM    430  N   THR P  63       6.634   7.644  37.646  0.00  0.00      PROA  
ATOM    431  H   THR P  63       7.122   6.815  37.338  0.00  0.00      PROA  
ATOM    432  CA  THR P  63       5.252   7.737  37.236  0.00  0.00      PROA  
ATOM    433  HA  THR P  63       5.074   8.735  36.838  0.00  0.00      PROA  
ATOM    434  CB  THR P  63       5.043   6.760  35.994  0.00  0.00      PROA  
ATOM    435  HB  THR P  63       5.199   5.791  36.467  0.00  0.00      PROA  
ATOM    436  CG2 THR P  63       3.642   6.911  35.436  0.00  0.00      PROA  
ATOM    437 HG21 THR P  63       3.438   6.085  34.754  0.00  0.00      PROA  
ATOM    438 HG22 THR P  63       2.818   6.790  36.138  0.00  0.00      PROA  
ATOM    439 HG23 THR P  63       3.601   7.840  34.868  0.00  0.00      PROA  
ATOM    440  OG1 THR P  63       6.010   7.094  34.967  0.00  0.00      PROA  
ATOM    441  HG1 THR P  63       6.754   6.588  35.303  0.00  0.00      PROA  
ATOM    442  C   THR P  63       4.331   7.425  38.405  0.00  0.00      PROA  
ATOM    443  O   THR P  63       4.511   6.418  39.031  0.00  0.00      PROA  
ATOM    444  N   THR P  64       3.294   8.203  38.602  0.00  0.00      PROA  
ATOM    445  H   THR P  64       3.274   8.951  37.923  0.00  0.00      PROA  
ATOM    446  CA  THR P  64       2.309   8.141  39.647  0.00  0.00      PROA  
ATOM    447  HA  THR P  64       2.523   7.346  40.362  0.00  0.00      PROA  
ATOM    448  CB  THR P  64       2.355   9.389  40.478  0.00  0.00      PROA  
ATOM    449  HB  THR P  64       2.079  10.245  39.862  0.00  0.00      PROA  
ATOM    450  CG2 THR P  64       1.604   9.194  41.805  0.00  0.00      PROA  
ATOM    451 HG21 THR P  64       1.688   8.196  42.236  0.00  0.00      PROA  
ATOM    452 HG22 THR P  64       1.778   9.971  42.550  0.00  0.00      PROA  
ATOM    453 HG23 THR P  64       0.520   9.213  41.695  0.00  0.00      PROA  
ATOM    454  OG1 THR P  64       3.732   9.586  40.895  0.00  0.00      PROA  
ATOM    455  HG1 THR P  64       4.238   9.915  40.147  0.00  0.00      PROA  
ATOM    456  C   THR P  64       0.812   7.871  39.283  0.00  0.00      PROA  
ATOM    457  O   THR P  64       0.248   8.448  38.356  0.00  0.00      PROA  
ATOM    458  N   ILE P  65       0.117   6.999  39.989  0.00  0.00      PROA  
ATOM    459  H   ILE P  65       0.654   6.593  40.741  0.00  0.00      PROA  
ATOM    460  CA  ILE P  65      -1.354   6.739  39.844  0.00  0.00      PROA  
ATOM    461  HA  ILE P  65      -1.664   6.992  38.831  0.00  0.00      PROA  
ATOM    462  CB  ILE P  65      -1.690   5.262  40.203  0.00  0.00      PROA  
ATOM    463  HB  ILE P  65      -1.150   5.058  41.127  0.00  0.00      PROA  
ATOM    464  CG2 ILE P  65      -3.170   5.094  40.543  0.00  0.00      PROA  
ATOM    465 HG21 ILE P  65      -3.643   5.634  39.722  0.00  0.00      PROA  
ATOM    466 HG22 ILE P  65      -3.421   4.034  40.587  0.00  0.00      PROA  
ATOM    467 HG23 ILE P  65      -3.524   5.441  41.514  0.00  0.00      PROA  
ATOM    468  CG1 ILE P  65      -1.200   4.329  39.043  0.00  0.00      PROA  
ATOM    469 HG12 ILE P  65      -1.801   3.420  39.039  0.00  0.00      PROA  
ATOM    470 HG13 ILE P  65      -1.277   4.875  38.102  0.00  0.00      PROA  
ATOM    471  CD1 ILE P  65       0.298   3.813  39.165  0.00  0.00      PROA  
ATOM    472 HD11 ILE P  65       0.938   4.678  39.337  0.00  0.00      PROA  
ATOM    473 HD12 ILE P  65       0.560   3.170  40.005  0.00  0.00      PROA  
ATOM    474 HD13 ILE P  65       0.647   3.117  38.401  0.00  0.00      PROA  
ATOM    475  C   ILE P  65      -2.032   7.725  40.776  0.00  0.00      PROA  
ATOM    476  O   ILE P  65      -1.779   7.737  41.937  0.00  0.00      PROA  
ATOM    477  N   PHE P  66      -2.949   8.537  40.266  0.00  0.00      PROA  
ATOM    478  H   PHE P  66      -3.174   8.350  39.299  0.00  0.00      PROA  
ATOM    479  CA  PHE P  66      -3.780   9.544  41.034  0.00  0.00      PROA  
ATOM    480  HA  PHE P  66      -3.469   9.415  42.071  0.00  0.00      PROA  
ATOM    481  CB  PHE P  66      -3.507  11.009  40.494  0.00  0.00      PROA  
ATOM    482  HB2 PHE P  66      -3.866  10.911  39.470  0.00  0.00      PROA  
ATOM    483  HB3 PHE P  66      -4.231  11.645  41.004  0.00  0.00      PROA  
ATOM    484  CG  PHE P  66      -2.066  11.499  40.519  0.00  0.00      PROA  
ATOM    485  CD1 PHE P  66      -1.257  11.304  39.393  0.00  0.00      PROA  
ATOM    486  HD1 PHE P  66      -1.652  10.707  38.584  0.00  0.00      PROA  
ATOM    487  CE1 PHE P  66       0.053  11.853  39.366  0.00  0.00      PROA  
ATOM    488  HE1 PHE P  66       0.655  11.605  38.505  0.00  0.00      PROA  
ATOM    489  CZ  PHE P  66       0.558  12.551  40.436  0.00  0.00      PROA  
ATOM    490  HZ  PHE P  66       1.590  12.857  40.345  0.00  0.00      PROA  
ATOM    491  CE2 PHE P  66      -0.184  12.676  41.649  0.00  0.00      PROA  
ATOM    492  HE2 PHE P  66       0.152  13.321  42.447  0.00  0.00      PROA  
ATOM    493  CD2 PHE P  66      -1.470  12.107  41.679  0.00  0.00      PROA  
ATOM    494  HD2 PHE P  66      -2.027  12.093  42.604  0.00  0.00      PROA  
ATOM    495  C   PHE P  66      -5.299   9.191  40.884  0.00  0.00      PROA  
ATOM    496  O   PHE P  66      -5.736   8.928  39.767  0.00  0.00      PROA  
ATOM    497  N   LEU P  67      -6.022   9.247  41.993  0.00  0.00      PROA  
ATOM    498  H   LEU P  67      -5.518   9.509  42.829  0.00  0.00      PROA  
ATOM    499  CA  LEU P  67      -7.389   8.809  42.193  0.00  0.00      PROA  
ATOM    500  HA  LEU P  67      -7.910   8.541  41.274  0.00  0.00      PROA  
ATOM    501  CB  LEU P  67      -7.453   7.624  43.197  0.00  0.00      PROA  
ATOM    502  HB2 LEU P  67      -7.351   7.994  44.217  0.00  0.00      PROA  
ATOM    503  HB3 LEU P  67      -8.502   7.325  43.204  0.00  0.00      PROA  
ATOM    504  CG  LEU P  67      -6.539   6.390  42.945  0.00  0.00      PROA  
ATOM    505  HG  LEU P  67      -6.237   6.405  41.898  0.00  0.00      PROA  
ATOM    506  CD1 LEU P  67      -5.327   6.297  43.833  0.00  0.00      PROA  
ATOM    507 HD11 LEU P  67      -5.710   6.189  44.848  0.00  0.00      PROA  
ATOM    508 HD12 LEU P  67      -4.693   5.460  43.541  0.00  0.00      PROA  
ATOM    509 HD13 LEU P  67      -4.705   7.190  43.786  0.00  0.00      PROA  
ATOM    510  CD2 LEU P  67      -7.322   5.049  43.055  0.00  0.00      PROA  
ATOM    511 HD21 LEU P  67      -7.607   5.045  44.107  0.00  0.00      PROA  
ATOM    512 HD22 LEU P  67      -8.270   4.967  42.522  0.00  0.00      PROA  
ATOM    513 HD23 LEU P  67      -6.608   4.264  42.806  0.00  0.00      PROA  
ATOM    514  C   LEU P  67      -8.201  10.046  42.717  0.00  0.00      PROA  
ATOM    515  O   LEU P  67      -7.890  10.562  43.818  0.00  0.00      PROA  
ATOM    516  N   LYS P  68      -9.268  10.497  42.015  0.00  0.00      PROA  
ATOM    517  H   LYS P  68      -9.461  10.163  41.081  0.00  0.00      PROA  
ATOM    518  CA  LYS P  68     -10.255  11.427  42.568  0.00  0.00      PROA  
ATOM    519  HA  LYS P  68      -9.930  11.713  43.569  0.00  0.00      PROA  
ATOM    520  CB  LYS P  68     -10.292  12.622  41.633  0.00  0.00      PROA  
ATOM    521  HB2 LYS P  68     -10.900  13.361  42.156  0.00  0.00      PROA  
ATOM    522  HB3 LYS P  68      -9.290  13.010  41.452  0.00  0.00      PROA  
ATOM    523  CG  LYS P  68     -11.018  12.508  40.283  0.00  0.00      PROA  
ATOM    524  HG2 LYS P  68     -10.386  11.960  39.584  0.00  0.00      PROA  
ATOM    525  HG3 LYS P  68     -12.022  12.083  40.286  0.00  0.00      PROA  
ATOM    526  CD  LYS P  68     -11.089  13.918  39.652  0.00  0.00      PROA  
ATOM    527  HD2 LYS P  68     -11.647  14.630  40.260  0.00  0.00      PROA  
ATOM    528  HD3 LYS P  68     -10.088  14.318  39.496  0.00  0.00      PROA  
ATOM    529  CE  LYS P  68     -11.782  13.893  38.259  0.00  0.00      PROA  
ATOM    530  HE2 LYS P  68     -11.440  14.642  37.544  0.00  0.00      PROA  
ATOM    531  HE3 LYS P  68     -11.658  12.880  37.876  0.00  0.00      PROA  
ATOM    532  NZ  LYS P  68     -13.226  14.017  38.407  0.00  0.00      PROA  
ATOM    533  HZ1 LYS P  68     -13.554  13.634  39.282  0.00  0.00      PROA  
ATOM    534  HZ2 LYS P  68     -13.507  14.984  38.478  0.00  0.00      PROA  
ATOM    535  HZ3 LYS P  68     -13.808  13.564  37.716  0.00  0.00      PROA  
ATOM    536  C   LYS P  68     -11.544  10.676  42.760  0.00  0.00      PROA  
ATOM    537  O   LYS P  68     -11.839   9.704  42.051  0.00  0.00      PROA  
ATOM    538  N   PHE P  69     -12.387  11.173  43.658  0.00  0.00      PROA  
ATOM    539  H   PHE P  69     -12.040  11.970  44.173  0.00  0.00      PROA  
ATOM    540  CA  PHE P  69     -13.781  10.747  43.828  0.00  0.00      PROA  
ATOM    541  HA  PHE P  69     -14.086  10.002  43.093  0.00  0.00      PROA  
ATOM    542  CB  PHE P  69     -13.877  10.005  45.215  0.00  0.00      PROA  
ATOM    543  HB2 PHE P  69     -13.664  10.754  45.978  0.00  0.00      PROA  
ATOM    544  HB3 PHE P  69     -14.872   9.640  45.470  0.00  0.00      PROA  
ATOM    545  CG  PHE P  69     -12.960   8.796  45.449  0.00  0.00      PROA  
ATOM    546  CD1 PHE P  69     -11.508   8.902  45.580  0.00  0.00      PROA  
ATOM    547  HD1 PHE P  69     -11.042   9.874  45.650  0.00  0.00      PROA  
ATOM    548  CE1 PHE P  69     -10.666   7.808  45.793  0.00  0.00      PROA  
ATOM    549  HE1 PHE P  69      -9.607   7.996  45.899  0.00  0.00      PROA  
ATOM    550  CZ  PHE P  69     -11.240   6.511  45.938  0.00  0.00      PROA  
ATOM    551  HZ  PHE P  69     -10.604   5.645  46.043  0.00  0.00      PROA  
ATOM    552  CE2 PHE P  69     -12.633   6.433  45.859  0.00  0.00      PROA  
ATOM    553  HE2 PHE P  69     -13.181   5.509  45.971  0.00  0.00      PROA  
ATOM    554  CD2 PHE P  69     -13.461   7.532  45.555  0.00  0.00      PROA  
ATOM    555  HD2 PHE P  69     -14.529   7.372  45.567  0.00  0.00      PROA  
ATOM    556  C   PHE P  69     -14.709  11.912  43.716  0.00  0.00      PROA  
ATOM    557  O   PHE P  69     -14.360  13.066  44.089  0.00  0.00      PROA  
ATOM    558  N   ASP P  70     -15.950  11.658  43.343  0.00  0.00      PROA  
ATOM    559  H   ASP P  70     -16.272  10.723  43.136  0.00  0.00      PROA  
ATOM    560  CA  ASP P  70     -16.844  12.712  42.921  0.00  0.00      PROA  
ATOM    561  HA  ASP P  70     -16.827  13.579  43.581  0.00  0.00      PROA  
ATOM    562  CB  ASP P  70     -16.561  13.066  41.416  0.00  0.00      PROA  
ATOM    563  HB2 ASP P  70     -16.451  12.177  40.795  0.00  0.00      PROA  
ATOM    564  HB3 ASP P  70     -17.344  13.725  41.040  0.00  0.00      PROA  
ATOM    565  CG  ASP P  70     -15.288  13.929  41.462  0.00  0.00      PROA  
ATOM    566  OD1 ASP P  70     -14.291  13.405  40.956  0.00  0.00      PROA  
ATOM    567  OD2 ASP P  70     -15.416  15.019  42.023  0.00  0.00      PROA  
ATOM    568  C   ASP P  70     -18.285  12.259  42.970  0.00  0.00      PROA  
ATOM    569  O   ASP P  70     -18.502  11.146  42.589  0.00  0.00      PROA  
ATOM    570  N   GLY P  71     -19.319  13.037  43.325  0.00  0.00      PROA  
ATOM    571  H   GLY P  71     -19.049  13.919  43.736  0.00  0.00      PROA  
ATOM    572  CA  GLY P  71     -20.722  12.743  43.366  0.00  0.00      PROA  
ATOM    573  HA2 GLY P  71     -21.155  12.825  42.370  0.00  0.00      PROA  
ATOM    574  HA3 GLY P  71     -20.776  11.721  43.741  0.00  0.00      PROA  
ATOM    575  C   GLY P  71     -21.458  13.761  44.300  0.00  0.00      PROA  
ATOM    576  O   GLY P  71     -21.017  14.874  44.528  0.00  0.00      PROA  
ATOM    577  N   GLU P  72     -22.577  13.329  44.830  0.00  0.00      PROA  
ATOM    578  H   GLU P  72     -23.007  12.499  44.447  0.00  0.00      PROA  
ATOM    579  CA  GLU P  72     -23.096  13.792  46.167  0.00  0.00      PROA  
ATOM    580  HA  GLU P  72     -22.912  14.845  46.381  0.00  0.00      PROA  
ATOM    581  CB  GLU P  72     -24.656  13.507  46.252  0.00  0.00      PROA  
ATOM    582  HB2 GLU P  72     -24.790  12.425  46.268  0.00  0.00      PROA  
ATOM    583  HB3 GLU P  72     -25.054  14.049  47.110  0.00  0.00      PROA  
ATOM    584  CG  GLU P  72     -25.413  14.192  45.075  0.00  0.00      PROA  
ATOM    585  HG2 GLU P  72     -25.187  13.731  44.113  0.00  0.00      PROA  
ATOM    586  HG3 GLU P  72     -26.487  14.036  45.174  0.00  0.00      PROA  
ATOM    587  CD  GLU P  72     -25.195  15.665  44.963  0.00  0.00      PROA  
ATOM    588  OE1 GLU P  72     -25.237  16.421  45.954  0.00  0.00      PROA  
ATOM    589  OE2 GLU P  72     -25.084  16.122  43.806  0.00  0.00      PROA  
ATOM    590  C   GLU P  72     -22.473  13.045  47.309  0.00  0.00      PROA  
ATOM    591  O   GLU P  72     -21.936  11.954  47.133  0.00  0.00      PROA  
ATOM    592  N   PRO P  73     -22.374  13.561  48.527  0.00  0.00      PROA  
ATOM    593  CD  PRO P  73     -22.780  14.936  48.913  0.00  0.00      PROA  
ATOM    594  HD2 PRO P  73     -23.868  14.999  48.916  0.00  0.00      PROA  
ATOM    595  HD3 PRO P  73     -22.444  15.645  48.156  0.00  0.00      PROA  
ATOM    596  CG  PRO P  73     -22.275  15.193  50.344  0.00  0.00      PROA  
ATOM    597  HG2 PRO P  73     -22.910  15.801  50.989  0.00  0.00      PROA  
ATOM    598  HG3 PRO P  73     -21.231  15.467  50.197  0.00  0.00      PROA  
ATOM    599  CB  PRO P  73     -22.322  13.836  50.906  0.00  0.00      PROA  
ATOM    600  HB2 PRO P  73     -23.356  13.639  51.189  0.00  0.00      PROA  
ATOM    601  HB3 PRO P  73     -21.707  13.742  51.801  0.00  0.00      PROA  
ATOM    602  CA  PRO P  73     -21.948  12.895  49.761  0.00  0.00      PROA  
ATOM    603  HA  PRO P  73     -20.860  12.843  49.739  0.00  0.00      PROA  
ATOM    604  C   PRO P  73     -22.550  11.506  50.068  0.00  0.00      PROA  
ATOM    605  O   PRO P  73     -23.573  11.236  49.467  0.00  0.00      PROA  
ATOM    606  N   CYX P  74     -21.948  10.794  51.022  0.00  0.00      PROA  
ATOM    607  H   CYX P  74     -21.086  11.172  51.389  0.00  0.00      PROA  
ATOM    608  CA  CYX P  74     -22.560   9.698  51.665  0.00  0.00      PROA  
ATOM    609  HA  CYX P  74     -23.567   9.996  51.959  0.00  0.00      PROA  
ATOM    610  CB  CYX P  74     -22.636   8.357  50.942  0.00  0.00      PROA  
ATOM    611  HB2 CYX P  74     -23.071   7.574  51.563  0.00  0.00      PROA  
ATOM    612  HB3 CYX P  74     -23.406   8.484  50.181  0.00  0.00      PROA  
ATOM    613  SG  CYX P  74     -21.065   7.736  50.064  0.00  0.00      PROA  
ATOM    614  C   CYX P  74     -21.856   9.515  53.026  0.00  0.00      PROA  
ATOM    615  O   CYX P  74     -20.729   9.906  53.209  0.00  0.00      PROA  
ATOM    616  N   ASP P  75     -22.571   8.965  54.036  0.00  0.00      PROA  
ATOM    617  H   ASP P  75     -23.444   8.613  53.670  0.00  0.00      PROA  
ATOM    618  CA  ASP P  75     -22.176   8.855  55.430  0.00  0.00      PROA  
ATOM    619  HA  ASP P  75     -21.390   9.558  55.704  0.00  0.00      PROA  
ATOM    620  CB  ASP P  75     -23.457   9.155  56.322  0.00  0.00      PROA  
ATOM    621  HB2 ASP P  75     -24.293   8.546  55.976  0.00  0.00      PROA  
ATOM    622  HB3 ASP P  75     -23.187   8.889  57.344  0.00  0.00      PROA  
ATOM    623  CG  ASP P  75     -23.852  10.642  56.366  0.00  0.00      PROA  
ATOM    624  OD1 ASP P  75     -24.878  10.928  57.038  0.00  0.00      PROA  
ATOM    625  OD2 ASP P  75     -23.234  11.579  55.811  0.00  0.00      PROA  
ATOM    626  C   ASP P  75     -21.676   7.504  55.738  0.00  0.00      PROA  
ATOM    627  O   ASP P  75     -21.432   7.186  56.930  0.00  0.00      PROA  
ATOM    628  N   LEU P  76     -21.391   6.699  54.740  0.00  0.00      PROA  
ATOM    629  H   LEU P  76     -21.657   6.947  53.798  0.00  0.00      PROA  
ATOM    630  CA  LEU P  76     -20.783   5.387  54.889  0.00  0.00      PROA  
ATOM    631  HA  LEU P  76     -21.235   4.886  55.745  0.00  0.00      PROA  
ATOM    632  CB  LEU P  76     -21.107   4.627  53.546  0.00  0.00      PROA  
ATOM    633  HB2 LEU P  76     -21.048   5.425  52.806  0.00  0.00      PROA  
ATOM    634  HB3 LEU P  76     -20.317   3.923  53.286  0.00  0.00      PROA  
ATOM    635  CG  LEU P  76     -22.470   3.972  53.440  0.00  0.00      PROA  
ATOM    636  HG  LEU P  76     -22.548   3.380  54.351  0.00  0.00      PROA  
ATOM    637  CD1 LEU P  76     -23.584   5.017  53.544  0.00  0.00      PROA  
ATOM    638 HD11 LEU P  76     -24.599   4.631  53.449  0.00  0.00      PROA  
ATOM    639 HD12 LEU P  76     -23.443   5.560  54.478  0.00  0.00      PROA  
ATOM    640 HD13 LEU P  76     -23.449   5.795  52.793  0.00  0.00      PROA  
ATOM    641  CD2 LEU P  76     -22.705   3.005  52.238  0.00  0.00      PROA  
ATOM    642 HD21 LEU P  76     -22.181   3.374  51.357  0.00  0.00      PROA  
ATOM    643 HD22 LEU P  76     -22.315   2.017  52.483  0.00  0.00      PROA  
ATOM    644 HD23 LEU P  76     -23.779   2.942  52.060  0.00  0.00      PROA  
ATOM    645  C   LEU P  76     -19.250   5.483  55.004  0.00  0.00      PROA  
ATOM    646  O   LEU P  76     -18.682   6.536  54.615  0.00  0.00      PROA  
ATOM    647  N   SER P  77     -18.652   4.462  55.614  0.00  0.00      PROA  
ATOM    648  H   SER P  77     -19.196   3.622  55.749  0.00  0.00      PROA  
ATOM    649  CA  SER P  77     -17.177   4.354  55.783  0.00  0.00      PROA  
ATOM    650  HA  SER P  77     -16.840   5.376  55.953  0.00  0.00      PROA  
ATOM    651  CB  SER P  77     -16.895   3.609  57.139  0.00  0.00      PROA  
ATOM    652  HB2 SER P  77     -17.259   2.582  57.165  0.00  0.00      PROA  
ATOM    653  HB3 SER P  77     -15.820   3.468  57.245  0.00  0.00      PROA  
ATOM    654  OG  SER P  77     -17.424   4.207  58.287  0.00  0.00      PROA  
ATOM    655  HG  SER P  77     -18.378   4.219  58.178  0.00  0.00      PROA  
ATOM    656  C   SER P  77     -16.502   3.706  54.595  0.00  0.00      PROA  
ATOM    657  O   SER P  77     -16.874   2.676  54.064  0.00  0.00      PROA  
ATOM    658  N   LEU P  78     -15.433   4.377  54.092  0.00  0.00      PROA  
ATOM    659  H   LEU P  78     -15.132   5.212  54.576  0.00  0.00      PROA  
ATOM    660  CA  LEU P  78     -14.685   4.034  52.896  0.00  0.00      PROA  
ATOM    661  HA  LEU P  78     -15.266   3.301  52.337  0.00  0.00      PROA  
ATOM    662  CB  LEU P  78     -14.543   5.381  52.097  0.00  0.00      PROA  
ATOM    663  HB2 LEU P  78     -15.516   5.672  51.700  0.00  0.00      PROA  
ATOM    664  HB3 LEU P  78     -14.183   6.206  52.712  0.00  0.00      PROA  
ATOM    665  CG  LEU P  78     -13.558   5.375  50.910  0.00  0.00      PROA  
ATOM    666  HG  LEU P  78     -12.632   4.904  51.242  0.00  0.00      PROA  
ATOM    667  CD1 LEU P  78     -14.176   4.532  49.805  0.00  0.00      PROA  
ATOM    668 HD11 LEU P  78     -13.734   4.638  48.814  0.00  0.00      PROA  
ATOM    669 HD12 LEU P  78     -13.967   3.517  50.145  0.00  0.00      PROA  
ATOM    670 HD13 LEU P  78     -15.226   4.669  49.548  0.00  0.00      PROA  
ATOM    671  CD2 LEU P  78     -13.387   6.812  50.364  0.00  0.00      PROA  
ATOM    672 HD21 LEU P  78     -12.627   6.650  49.599  0.00  0.00      PROA  
ATOM    673 HD22 LEU P  78     -14.281   7.295  49.969  0.00  0.00      PROA  
ATOM    674 HD23 LEU P  78     -12.934   7.452  51.121  0.00  0.00      PROA  
ATOM    675  C   LEU P  78     -13.247   3.455  53.188  0.00  0.00      PROA  
ATOM    676  O   LEU P  78     -12.481   4.137  53.959  0.00  0.00      PROA  
ATOM    677  N   ASN P  79     -12.919   2.259  52.618  0.00  0.00      PROA  
ATOM    678  H   ASN P  79     -13.627   1.776  52.083  0.00  0.00      PROA  
ATOM    679  CA  ASN P  79     -11.675   1.526  52.789  0.00  0.00      PROA  
ATOM    680  HA  ASN P  79     -11.039   2.218  53.341  0.00  0.00      PROA  
ATOM    681  CB  ASN P  79     -11.696   0.267  53.692  0.00  0.00      PROA  
ATOM    682  HB2 ASN P  79     -10.676  -0.035  53.933  0.00  0.00      PROA  
ATOM    683  HB3 ASN P  79     -12.232   0.523  54.606  0.00  0.00      PROA  
ATOM    684  CG  ASN P  79     -12.370  -0.938  53.104  0.00  0.00      PROA  
ATOM    685  OD1 ASN P  79     -11.754  -1.738  52.428  0.00  0.00      PROA  
ATOM    686  ND2 ASN P  79     -13.572  -1.224  53.510  0.00  0.00      PROA  
ATOM    687 HD21 ASN P  79     -13.873  -2.187  53.458  0.00  0.00      PROA  
ATOM    688 HD22 ASN P  79     -14.022  -0.515  54.071  0.00  0.00      PROA  
ATOM    689  C   ASN P  79     -11.033   1.320  51.436  0.00  0.00      PROA  
ATOM    690  O   ASN P  79     -11.706   0.985  50.432  0.00  0.00      PROA  
ATOM    691  N   ILE P  80      -9.731   1.598  51.347  0.00  0.00      PROA  
ATOM    692  H   ILE P  80      -9.191   1.830  52.169  0.00  0.00      PROA  
ATOM    693  CA  ILE P  80      -8.928   1.595  50.117  0.00  0.00      PROA  
ATOM    694  HA  ILE P  80      -9.611   1.308  49.317  0.00  0.00      PROA  
ATOM    695  CB  ILE P  80      -8.393   3.062  49.975  0.00  0.00      PROA  
ATOM    696  HB  ILE P  80      -7.577   3.310  50.655  0.00  0.00      PROA  
ATOM    697  CG2 ILE P  80      -7.717   3.071  48.591  0.00  0.00      PROA  
ATOM    698 HG21 ILE P  80      -6.802   2.486  48.686  0.00  0.00      PROA  
ATOM    699 HG22 ILE P  80      -8.307   2.610  47.798  0.00  0.00      PROA  
ATOM    700 HG23 ILE P  80      -7.485   4.116  48.383  0.00  0.00      PROA  
ATOM    701  CG1 ILE P  80      -9.565   4.146  50.018  0.00  0.00      PROA  
ATOM    702 HG12 ILE P  80      -9.915   4.234  51.046  0.00  0.00      PROA  
ATOM    703 HG13 ILE P  80      -9.196   5.142  49.773  0.00  0.00      PROA  
ATOM    704  CD1 ILE P  80     -10.625   4.122  48.948  0.00  0.00      PROA  
ATOM    705 HD11 ILE P  80     -11.118   3.152  48.873  0.00  0.00      PROA  
ATOM    706 HD12 ILE P  80     -11.362   4.867  49.248  0.00  0.00      PROA  
ATOM    707 HD13 ILE P  80     -10.202   4.430  47.991  0.00  0.00      PROA  
ATOM    708  C   ILE P  80      -7.770   0.639  50.319  0.00  0.00      PROA  
ATOM    709  O   ILE P  80      -7.120   0.666  51.446  0.00  0.00      PROA  
ATOM    710  N   THR P  81      -7.353  -0.149  49.337  0.00  0.00      PROA  
ATOM    711  H   THR P  81      -7.953  -0.221  48.528  0.00  0.00      PROA  
ATOM    712  CA  THR P  81      -6.136  -0.960  49.305  0.00  0.00      PROA  
ATOM    713  HA  THR P  81      -5.391  -0.537  49.979  0.00  0.00      PROA  
ATOM    714  CB  THR P  81      -6.386  -2.347  49.779  0.00  0.00      PROA  
ATOM    715  HB  THR P  81      -6.922  -2.926  49.027  0.00  0.00      PROA  
ATOM    716  CG2 THR P  81      -5.123  -3.021  50.274  0.00  0.00      PROA  
ATOM    717 HG21 THR P  81      -4.763  -2.516  51.171  0.00  0.00      PROA  
ATOM    718 HG22 THR P  81      -5.343  -4.041  50.590  0.00  0.00      PROA  
ATOM    719 HG23 THR P  81      -4.405  -3.068  49.456  0.00  0.00      PROA  
ATOM    720  OG1 THR P  81      -7.210  -2.331  50.991  0.00  0.00      PROA  
ATOM    721  HG1 THR P  81      -8.117  -2.429  50.690  0.00  0.00      PROA  
ATOM    722  C   THR P  81      -5.496  -0.949  47.939  0.00  0.00      PROA  
ATOM    723  O   THR P  81      -6.160  -1.097  46.939  0.00  0.00      PROA  
ATOM    724  N   TRP P  82      -4.178  -0.882  47.905  0.00  0.00      PROA  
ATOM    725  H   TRP P  82      -3.681  -0.652  48.754  0.00  0.00      PROA  
ATOM    726  CA  TRP P  82      -3.360  -0.714  46.777  0.00  0.00      PROA  
ATOM    727  HA  TRP P  82      -4.006  -0.763  45.901  0.00  0.00      PROA  
ATOM    728  CB  TRP P  82      -2.708   0.680  46.871  0.00  0.00      PROA  
ATOM    729  HB2 TRP P  82      -2.041   0.689  47.733  0.00  0.00      PROA  
ATOM    730  HB3 TRP P  82      -2.156   0.705  45.931  0.00  0.00      PROA  
ATOM    731  CG  TRP P  82      -3.573   1.906  46.961  0.00  0.00      PROA  
ATOM    732  CD1 TRP P  82      -4.331   2.393  45.969  0.00  0.00      PROA  
ATOM    733  HD1 TRP P  82      -4.414   1.986  44.972  0.00  0.00      PROA  
ATOM    734  NE1 TRP P  82      -4.982   3.510  46.486  0.00  0.00      PROA  
ATOM    735  HE1 TRP P  82      -5.814   3.898  46.064  0.00  0.00      PROA  
ATOM    736  CE2 TRP P  82      -4.535   3.901  47.747  0.00  0.00      PROA  
ATOM    737  CZ2 TRP P  82      -4.825   4.942  48.606  0.00  0.00      PROA  
ATOM    738  HZ2 TRP P  82      -5.557   5.633  48.215  0.00  0.00      PROA  
ATOM    739  CH2 TRP P  82      -4.328   4.883  49.879  0.00  0.00      PROA  
ATOM    740  HH2 TRP P  82      -4.779   5.584  50.565  0.00  0.00      PROA  
ATOM    741  CZ3 TRP P  82      -3.489   3.848  50.355  0.00  0.00      PROA  
ATOM    742  HZ3 TRP P  82      -3.138   3.749  51.371  0.00  0.00      PROA  
ATOM    743  CE3 TRP P  82      -3.163   2.837  49.425  0.00  0.00      PROA  
ATOM    744  HE3 TRP P  82      -2.575   1.979  49.715  0.00  0.00      PROA  
ATOM    745  CD2 TRP P  82      -3.687   2.768  48.128  0.00  0.00      PROA  
ATOM    746  C   TRP P  82      -2.251  -1.856  46.561  0.00  0.00      PROA  
ATOM    747  O   TRP P  82      -1.602  -2.264  47.538  0.00  0.00      PROA  
ATOM    748  N   TYR P  83      -2.068  -2.367  45.279  0.00  0.00      PROA  
ATOM    749  H   TYR P  83      -2.632  -1.936  44.560  0.00  0.00      PROA  
ATOM    750  CA  TYR P  83      -1.197  -3.406  44.780  0.00  0.00      PROA  
ATOM    751  HA  TYR P  83      -0.308  -3.562  45.391  0.00  0.00      PROA  
ATOM    752  CB  TYR P  83      -2.026  -4.704  44.744  0.00  0.00      PROA  
ATOM    753  HB2 TYR P  83      -2.711  -4.547  43.911  0.00  0.00      PROA  
ATOM    754  HB3 TYR P  83      -1.325  -5.493  44.471  0.00  0.00      PROA  
ATOM    755  CG  TYR P  83      -2.766  -5.033  45.979  0.00  0.00      PROA  
ATOM    756  CD1 TYR P  83      -4.115  -4.902  45.931  0.00  0.00      PROA  
ATOM    757  HD1 TYR P  83      -4.675  -4.506  45.097  0.00  0.00      PROA  
ATOM    758  CE1 TYR P  83      -4.824  -5.328  47.044  0.00  0.00      PROA  
ATOM    759  HE1 TYR P  83      -5.898  -5.239  47.117  0.00  0.00      PROA  
ATOM    760  CZ  TYR P  83      -4.200  -5.798  48.202  0.00  0.00      PROA  
ATOM    761  OH  TYR P  83      -4.911  -6.183  49.302  0.00  0.00      PROA  
ATOM    762  HH  TYR P  83      -5.854  -6.090  49.145  0.00  0.00      PROA  
ATOM    763  CE2 TYR P  83      -2.792  -5.985  48.207  0.00  0.00      PROA  
ATOM    764  HE2 TYR P  83      -2.190  -6.545  48.906  0.00  0.00      PROA  
ATOM    765  CD2 TYR P  83      -2.051  -5.558  47.085  0.00  0.00      PROA  
ATOM    766  HD2 TYR P  83      -0.980  -5.650  46.975  0.00  0.00      PROA  
ATOM    767  C   TYR P  83      -0.664  -2.856  43.531  0.00  0.00      PROA  
ATOM    768  O   TYR P  83      -1.272  -2.979  42.465  0.00  0.00      PROA  
ATOM    769  N   LEU P  84       0.542  -2.259  43.624  0.00  0.00      PROA  
ATOM    770  H   LEU P  84       1.008  -1.950  44.465  0.00  0.00      PROA  
ATOM    771  CA  LEU P  84       1.415  -1.996  42.409  0.00  0.00      PROA  
ATOM    772  HA  LEU P  84       0.866  -2.058  41.469  0.00  0.00      PROA  
ATOM    773  CB  LEU P  84       2.024  -0.601  42.445  0.00  0.00      PROA  
ATOM    774  HB2 LEU P  84       1.141   0.006  42.644  0.00  0.00      PROA  
ATOM    775  HB3 LEU P  84       2.621  -0.419  43.338  0.00  0.00      PROA  
ATOM    776  CG  LEU P  84       2.794  -0.088  41.201  0.00  0.00      PROA  
ATOM    777  HG  LEU P  84       3.683  -0.695  41.030  0.00  0.00      PROA  
ATOM    778  CD1 LEU P  84       1.923  -0.151  39.904  0.00  0.00      PROA  
ATOM    779 HD11 LEU P  84       0.898   0.124  40.152  0.00  0.00      PROA  
ATOM    780 HD12 LEU P  84       2.339   0.517  39.149  0.00  0.00      PROA  
ATOM    781 HD13 LEU P  84       1.842  -1.192  39.592  0.00  0.00      PROA  
ATOM    782  CD2 LEU P  84       3.300   1.339  41.346  0.00  0.00      PROA  
ATOM    783 HD21 LEU P  84       4.226   1.477  41.903  0.00  0.00      PROA  
ATOM    784 HD22 LEU P  84       3.544   1.763  40.372  0.00  0.00      PROA  
ATOM    785 HD23 LEU P  84       2.520   1.900  41.861  0.00  0.00      PROA  
ATOM    786  C   LEU P  84       2.485  -3.132  42.286  0.00  0.00      PROA  
ATOM    787  O   LEU P  84       3.397  -3.124  43.065  0.00  0.00      PROA  
ATOM    788  N   LYS P  85       2.431  -4.024  41.253  0.00  0.00      PROA  
ATOM    789  H   LYS P  85       1.719  -3.762  40.587  0.00  0.00      PROA  
ATOM    790  CA  LYS P  85       3.451  -5.063  40.839  0.00  0.00      PROA  
ATOM    791  HA  LYS P  85       4.237  -5.079  41.595  0.00  0.00      PROA  
ATOM    792  CB  LYS P  85       2.616  -6.403  40.860  0.00  0.00      PROA  
ATOM    793  HB2 LYS P  85       2.149  -6.455  41.844  0.00  0.00      PROA  
ATOM    794  HB3 LYS P  85       1.746  -6.301  40.211  0.00  0.00      PROA  
ATOM    795  CG  LYS P  85       3.433  -7.691  40.625  0.00  0.00      PROA  
ATOM    796  HG2 LYS P  85       4.479  -7.475  40.408  0.00  0.00      PROA  
ATOM    797  HG3 LYS P  85       3.448  -8.343  41.498  0.00  0.00      PROA  
ATOM    798  CD  LYS P  85       2.823  -8.542  39.510  0.00  0.00      PROA  
ATOM    799  HD2 LYS P  85       1.786  -8.674  39.820  0.00  0.00      PROA  
ATOM    800  HD3 LYS P  85       2.835  -8.155  38.491  0.00  0.00      PROA  
ATOM    801  CE  LYS P  85       3.408  -9.976  39.428  0.00  0.00      PROA  
ATOM    802  HE2 LYS P  85       3.579 -10.284  40.460  0.00  0.00      PROA  
ATOM    803  HE3 LYS P  85       2.596 -10.545  38.975  0.00  0.00      PROA  
ATOM    804  NZ  LYS P  85       4.715 -10.107  38.698  0.00  0.00      PROA  
ATOM    805  HZ1 LYS P  85       5.029 -11.067  38.712  0.00  0.00      PROA  
ATOM    806  HZ2 LYS P  85       4.625 -10.021  37.696  0.00  0.00      PROA  
ATOM    807  HZ3 LYS P  85       5.432  -9.442  38.952  0.00  0.00      PROA  
ATOM    808  C   LYS P  85       4.122  -4.669  39.506  0.00  0.00      PROA  
ATOM    809  O   LYS P  85       3.382  -4.188  38.633  0.00  0.00      PROA  
ATOM    810  N   SER P  86       5.382  -5.033  39.336  0.00  0.00      PROA  
ATOM    811  H   SER P  86       5.902  -5.478  40.079  0.00  0.00      PROA  
ATOM    812  CA  SER P  86       6.075  -5.043  38.062  0.00  0.00      PROA  
ATOM    813  HA  SER P  86       5.526  -4.468  37.316  0.00  0.00      PROA  
ATOM    814  CB  SER P  86       7.438  -4.337  38.183  0.00  0.00      PROA  
ATOM    815  HB2 SER P  86       7.873  -4.053  37.224  0.00  0.00      PROA  
ATOM    816  HB3 SER P  86       7.368  -3.460  38.826  0.00  0.00      PROA  
ATOM    817  OG  SER P  86       8.374  -5.200  38.792  0.00  0.00      PROA  
ATOM    818  HG  SER P  86       9.251  -5.113  38.411  0.00  0.00      PROA  
ATOM    819  C   SER P  86       6.063  -6.545  37.638  0.00  0.00      PROA  
ATOM    820  O   SER P  86       5.895  -7.518  38.387  0.00  0.00      PROA  
ATOM    821  N   ALA P  87       6.492  -6.671  36.408  0.00  0.00      PROA  
ATOM    822  H   ALA P  87       6.657  -5.807  35.911  0.00  0.00      PROA  
ATOM    823  CA  ALA P  87       7.200  -7.797  35.933  0.00  0.00      PROA  
ATOM    824  HA  ALA P  87       7.594  -8.365  36.776  0.00  0.00      PROA  
ATOM    825  CB  ALA P  87       6.265  -8.697  35.170  0.00  0.00      PROA  
ATOM    826  HB1 ALA P  87       5.439  -8.900  35.851  0.00  0.00      PROA  
ATOM    827  HB2 ALA P  87       5.871  -8.084  34.358  0.00  0.00      PROA  
ATOM    828  HB3 ALA P  87       6.850  -9.559  34.851  0.00  0.00      PROA  
ATOM    829  C   ALA P  87       8.390  -7.299  35.101  0.00  0.00      PROA  
ATOM    830  O   ALA P  87       8.509  -6.123  34.784  0.00  0.00      PROA  
ATOM    831  N   ASP P  88       9.278  -8.215  34.783  0.00  0.00      PROA  
ATOM    832  H   ASP P  88       9.062  -9.170  35.031  0.00  0.00      PROA  
ATOM    833  CA  ASP P  88      10.376  -8.038  33.765  0.00  0.00      PROA  
ATOM    834  HA  ASP P  88      10.391  -6.956  33.635  0.00  0.00      PROA  
ATOM    835  CB  ASP P  88      11.812  -8.458  34.270  0.00  0.00      PROA  
ATOM    836  HB2 ASP P  88      11.972  -9.533  34.184  0.00  0.00      PROA  
ATOM    837  HB3 ASP P  88      12.551  -7.943  33.656  0.00  0.00      PROA  
ATOM    838  CG  ASP P  88      12.207  -8.179  35.736  0.00  0.00      PROA  
ATOM    839  OD1 ASP P  88      13.303  -8.682  36.060  0.00  0.00      PROA  
ATOM    840  OD2 ASP P  88      11.408  -7.678  36.539  0.00  0.00      PROA  
ATOM    841  C   ASP P  88      10.062  -8.691  32.376  0.00  0.00      PROA  
ATOM    842  O   ASP P  88      10.430  -8.111  31.332  0.00  0.00      PROA  
ATOM    843  N   CYX P  89       9.154  -9.624  32.392  0.00  0.00      PROA  
ATOM    844  H   CYX P  89       8.773  -9.938  33.274  0.00  0.00      PROA  
ATOM    845  CA  CYX P  89       8.555 -10.195  31.186  0.00  0.00      PROA  
ATOM    846  HA  CYX P  89       9.099  -9.941  30.277  0.00  0.00      PROA  
ATOM    847  CB  CYX P  89       8.440 -11.730  31.339  0.00  0.00      PROA  
ATOM    848  HB2 CYX P  89       7.821 -11.895  32.221  0.00  0.00      PROA  
ATOM    849  HB3 CYX P  89       7.845 -12.202  30.558  0.00  0.00      PROA  
ATOM    850  SG  CYX P  89       9.962 -12.708  31.596  0.00  0.00      PROA  
ATOM    851  C   CYX P  89       7.186  -9.481  30.946  0.00  0.00      PROA  
ATOM    852  O   CYX P  89       6.361  -9.514  31.806  0.00  0.00      PROA  
ATOM    853  N   TYR P  90       6.976  -8.928  29.743  0.00  0.00      PROA  
ATOM    854  H   TYR P  90       7.689  -9.020  29.033  0.00  0.00      PROA  
ATOM    855  CA  TYR P  90       5.720  -8.201  29.285  0.00  0.00      PROA  
ATOM    856  HA  TYR P  90       5.352  -7.482  30.017  0.00  0.00      PROA  
ATOM    857  CB  TYR P  90       6.047  -7.430  27.972  0.00  0.00      PROA  
ATOM    858  HB2 TYR P  90       6.484  -6.465  28.228  0.00  0.00      PROA  
ATOM    859  HB3 TYR P  90       6.703  -7.961  27.281  0.00  0.00      PROA  
ATOM    860  CG  TYR P  90       4.753  -7.010  27.106  0.00  0.00      PROA  
ATOM    861  CD1 TYR P  90       4.030  -5.842  27.371  0.00  0.00      PROA  
ATOM    862  HD1 TYR P  90       4.351  -5.301  28.250  0.00  0.00      PROA  
ATOM    863  CE1 TYR P  90       2.910  -5.493  26.555  0.00  0.00      PROA  
ATOM    864  HE1 TYR P  90       2.237  -4.686  26.801  0.00  0.00      PROA  
ATOM    865  CZ  TYR P  90       2.452  -6.397  25.588  0.00  0.00      PROA  
ATOM    866  OH  TYR P  90       1.215  -6.176  24.974  0.00  0.00      PROA  
ATOM    867  HH  TYR P  90       0.749  -5.436  25.370  0.00  0.00      PROA  
ATOM    868  CE2 TYR P  90       3.157  -7.536  25.316  0.00  0.00      PROA  
ATOM    869  HE2 TYR P  90       2.828  -8.253  24.578  0.00  0.00      PROA  
ATOM    870  CD2 TYR P  90       4.338  -7.882  26.080  0.00  0.00      PROA  
ATOM    871  HD2 TYR P  90       4.846  -8.816  25.888  0.00  0.00      PROA  
ATOM    872  C   TYR P  90       4.556  -9.167  29.012  0.00  0.00      PROA  
ATOM    873  O   TYR P  90       3.452  -8.686  29.091  0.00  0.00      PROA  
ATOM    874  N   ASN P  91       4.831 -10.533  29.126  0.00  0.00      PROA  
ATOM    875  H   ASN P  91       5.797 -10.784  29.284  0.00  0.00      PROA  
ATOM    876  CA  ASN P  91       3.757 -11.577  29.195  0.00  0.00      PROA  
ATOM    877  HA  ASN P  91       3.304 -11.638  28.205  0.00  0.00      PROA  
ATOM    878  CB  ASN P  91       4.372 -12.942  29.593  0.00  0.00      PROA  
ATOM    879  HB2 ASN P  91       4.735 -12.808  30.612  0.00  0.00      PROA  
ATOM    880  HB3 ASN P  91       3.573 -13.675  29.705  0.00  0.00      PROA  
ATOM    881  CG  ASN P  91       5.488 -13.412  28.661  0.00  0.00      PROA  
ATOM    882  OD1 ASN P  91       6.611 -13.053  28.808  0.00  0.00      PROA  
ATOM    883  ND2 ASN P  91       5.106 -14.139  27.642  0.00  0.00      PROA  
ATOM    884 HD21 ASN P  91       5.835 -14.590  27.109  0.00  0.00      PROA  
ATOM    885 HD22 ASN P  91       4.140 -14.279  27.383  0.00  0.00      PROA  
ATOM    886  C   ASN P  91       2.730 -11.280  30.314  0.00  0.00      PROA  
ATOM    887  O   ASN P  91       1.566 -11.603  30.179  0.00  0.00      PROA  
ATOM    888  N   GLU P  92       3.238 -10.614  31.371  0.00  0.00      PROA  
ATOM    889  H   GLU P  92       4.248 -10.571  31.369  0.00  0.00      PROA  
ATOM    890  CA  GLU P  92       2.471 -10.195  32.531  0.00  0.00      PROA  
ATOM    891  HA  GLU P  92       2.130 -11.103  33.028  0.00  0.00      PROA  
ATOM    892  CB  GLU P  92       3.368  -9.397  33.497  0.00  0.00      PROA  
ATOM    893  HB2 GLU P  92       4.319  -9.891  33.695  0.00  0.00      PROA  
ATOM    894  HB3 GLU P  92       3.595  -8.438  33.032  0.00  0.00      PROA  
ATOM    895  CG  GLU P  92       2.691  -9.347  34.875  0.00  0.00      PROA  
ATOM    896  HG2 GLU P  92       3.153  -8.554  35.463  0.00  0.00      PROA  
ATOM    897  HG3 GLU P  92       1.647  -9.086  34.700  0.00  0.00      PROA  
ATOM    898  CD  GLU P  92       2.745 -10.669  35.643  0.00  0.00      PROA  
ATOM    899  OE1 GLU P  92       3.852 -11.012  36.044  0.00  0.00      PROA  
ATOM    900  OE2 GLU P  92       1.680 -11.334  35.800  0.00  0.00      PROA  
ATOM    901  C   GLU P  92       1.194  -9.427  32.047  0.00  0.00      PROA  
ATOM    902  O   GLU P  92       0.034  -9.825  32.406  0.00  0.00      PROA  
ATOM    903  N   ILE P  93       1.279  -8.469  31.095  0.00  0.00      PROA  
ATOM    904  H   ILE P  93       2.139  -8.462  30.566  0.00  0.00      PROA  
ATOM    905  CA  ILE P  93       0.144  -7.690  30.573  0.00  0.00      PROA  
ATOM    906  HA  ILE P  93      -0.522  -7.482  31.410  0.00  0.00      PROA  
ATOM    907  CB  ILE P  93       0.687  -6.372  29.950  0.00  0.00      PROA  
ATOM    908  HB  ILE P  93       1.287  -6.489  29.048  0.00  0.00      PROA  
ATOM    909  CG2 ILE P  93      -0.536  -5.595  29.466  0.00  0.00      PROA  
ATOM    910 HG21 ILE P  93      -1.292  -5.477  30.242  0.00  0.00      PROA  
ATOM    911 HG22 ILE P  93      -0.239  -4.638  29.037  0.00  0.00      PROA  
ATOM    912 HG23 ILE P  93      -0.976  -6.134  28.627  0.00  0.00      PROA  
ATOM    913  CG1 ILE P  93       1.367  -5.499  31.050  0.00  0.00      PROA  
ATOM    914 HG12 ILE P  93       0.520  -5.178  31.656  0.00  0.00      PROA  
ATOM    915 HG13 ILE P  93       1.942  -6.101  31.753  0.00  0.00      PROA  
ATOM    916  CD1 ILE P  93       2.303  -4.362  30.644  0.00  0.00      PROA  
ATOM    917 HD11 ILE P  93       2.618  -3.783  31.512  0.00  0.00      PROA  
ATOM    918 HD12 ILE P  93       3.251  -4.669  30.204  0.00  0.00      PROA  
ATOM    919 HD13 ILE P  93       1.906  -3.730  29.849  0.00  0.00      PROA  
ATOM    920  C   ILE P  93      -0.744  -8.489  29.587  0.00  0.00      PROA  
ATOM    921  O   ILE P  93      -1.973  -8.400  29.662  0.00  0.00      PROA  
ATOM    922  N   TYR P  94      -0.184  -9.276  28.716  0.00  0.00      PROA  
ATOM    923  H   TYR P  94       0.825  -9.263  28.744  0.00  0.00      PROA  
ATOM    924  CA  TYR P  94      -0.825 -10.169  27.787  0.00  0.00      PROA  
ATOM    925  HA  TYR P  94      -1.307  -9.435  27.141  0.00  0.00      PROA  
ATOM    926  CB  TYR P  94       0.199 -10.849  26.942  0.00  0.00      PROA  
ATOM    927  HB2 TYR P  94       0.898 -10.064  26.654  0.00  0.00      PROA  
ATOM    928  HB3 TYR P  94       0.810 -11.555  27.503  0.00  0.00      PROA  
ATOM    929  CG  TYR P  94      -0.392 -11.618  25.757  0.00  0.00      PROA  
ATOM    930  CD1 TYR P  94      -0.463 -10.971  24.464  0.00  0.00      PROA  
ATOM    931  HD1 TYR P  94      -0.034  -9.980  24.443  0.00  0.00      PROA  
ATOM    932  CE1 TYR P  94      -0.947 -11.537  23.336  0.00  0.00      PROA  
ATOM    933  HE1 TYR P  94      -1.058 -10.835  22.523  0.00  0.00      PROA  
ATOM    934  CZ  TYR P  94      -1.424 -12.861  23.444  0.00  0.00      PROA  
ATOM    935  OH  TYR P  94      -1.901 -13.398  22.281  0.00  0.00      PROA  
ATOM    936  HH  TYR P  94      -2.143 -14.325  22.348  0.00  0.00      PROA  
ATOM    937  CE2 TYR P  94      -1.265 -13.611  24.620  0.00  0.00      PROA  
ATOM    938  HE2 TYR P  94      -1.526 -14.654  24.521  0.00  0.00      PROA  
ATOM    939  CD2 TYR P  94      -0.728 -12.996  25.803  0.00  0.00      PROA  
ATOM    940  HD2 TYR P  94      -0.599 -13.480  26.759  0.00  0.00      PROA  
ATOM    941  C   TYR P  94      -1.871 -11.164  28.426  0.00  0.00      PROA  
ATOM    942  O   TYR P  94      -2.864 -11.649  27.891  0.00  0.00      PROA  
ATOM    943  N   ASN P  95      -1.414 -11.684  29.556  0.00  0.00      PROA  
ATOM    944  H   ASN P  95      -0.519 -11.300  29.822  0.00  0.00      PROA  
ATOM    945  CA  ASN P  95      -2.086 -12.673  30.286  0.00  0.00      PROA  
ATOM    946  HA  ASN P  95      -2.609 -13.220  29.502  0.00  0.00      PROA  
ATOM    947  CB  ASN P  95      -1.056 -13.488  31.052  0.00  0.00      PROA  
ATOM    948  HB2 ASN P  95      -0.432 -12.888  31.715  0.00  0.00      PROA  
ATOM    949  HB3 ASN P  95      -1.601 -14.185  31.687  0.00  0.00      PROA  
ATOM    950  CG  ASN P  95      -0.174 -14.204  30.120  0.00  0.00      PROA  
ATOM    951  OD1 ASN P  95      -0.606 -14.550  28.992  0.00  0.00      PROA  
ATOM    952  ND2 ASN P  95       1.054 -14.537  30.490  0.00  0.00      PROA  
ATOM    953 HD21 ASN P  95       1.667 -15.103  29.921  0.00  0.00      PROA  
ATOM    954 HD22 ASN P  95       1.386 -14.095  31.335  0.00  0.00      PROA  
ATOM    955  C   ASN P  95      -3.101 -12.089  31.318  0.00  0.00      PROA  
ATOM    956  O   ASN P  95      -4.070 -12.768  31.631  0.00  0.00      PROA  
ATOM    957  N   PHE P  96      -2.828 -10.894  31.885  0.00  0.00      PROA  
ATOM    958  H   PHE P  96      -1.997 -10.342  31.729  0.00  0.00      PROA  
ATOM    959  CA  PHE P  96      -3.658 -10.372  33.013  0.00  0.00      PROA  
ATOM    960  HA  PHE P  96      -3.616 -11.084  33.837  0.00  0.00      PROA  
ATOM    961  CB  PHE P  96      -2.972  -9.115  33.656  0.00  0.00      PROA  
ATOM    962  HB2 PHE P  96      -2.032  -9.422  34.116  0.00  0.00      PROA  
ATOM    963  HB3 PHE P  96      -2.586  -8.391  32.938  0.00  0.00      PROA  
ATOM    964  CG  PHE P  96      -3.862  -8.445  34.710  0.00  0.00      PROA  
ATOM    965  CD1 PHE P  96      -4.223  -9.209  35.868  0.00  0.00      PROA  
ATOM    966  HD1 PHE P  96      -3.815 -10.201  35.995  0.00  0.00      PROA  
ATOM    967  CE1 PHE P  96      -5.122  -8.637  36.767  0.00  0.00      PROA  
ATOM    968  HE1 PHE P  96      -5.433  -9.136  37.673  0.00  0.00      PROA  
ATOM    969  CZ  PHE P  96      -5.702  -7.371  36.483  0.00  0.00      PROA  
ATOM    970  HZ  PHE P  96      -6.462  -6.984  37.146  0.00  0.00      PROA  
ATOM    971  CE2 PHE P  96      -5.439  -6.680  35.284  0.00  0.00      PROA  
ATOM    972  HE2 PHE P  96      -5.774  -5.670  35.103  0.00  0.00      PROA  
ATOM    973  CD2 PHE P  96      -4.443  -7.247  34.425  0.00  0.00      PROA  
ATOM    974  HD2 PHE P  96      -4.255  -6.805  33.458  0.00  0.00      PROA  
ATOM    975  C   PHE P  96      -5.082 -10.107  32.643  0.00  0.00      PROA  
ATOM    976  O   PHE P  96      -5.265  -9.241  31.818  0.00  0.00      PROA  
ATOM    977  N   LYS P  97      -6.017 -10.837  33.164  0.00  0.00      PROA  
ATOM    978  H   LYS P  97      -5.749 -11.433  33.934  0.00  0.00      PROA  
ATOM    979  CA  LYS P  97      -7.440 -10.745  32.993  0.00  0.00      PROA  
ATOM    980  HA  LYS P  97      -7.551 -10.091  32.127  0.00  0.00      PROA  
ATOM    981  CB  LYS P  97      -8.027 -12.108  32.742  0.00  0.00      PROA  
ATOM    982  HB2 LYS P  97      -7.866 -12.858  33.517  0.00  0.00      PROA  
ATOM    983  HB3 LYS P  97      -9.104 -11.995  32.867  0.00  0.00      PROA  
ATOM    984  CG  LYS P  97      -7.540 -12.703  31.392  0.00  0.00      PROA  
ATOM    985  HG2 LYS P  97      -7.900 -12.052  30.596  0.00  0.00      PROA  
ATOM    986  HG3 LYS P  97      -6.453 -12.636  31.435  0.00  0.00      PROA  
ATOM    987  CD  LYS P  97      -8.085 -14.157  31.187  0.00  0.00      PROA  
ATOM    988  HD2 LYS P  97      -9.170 -14.175  31.085  0.00  0.00      PROA  
ATOM    989  HD3 LYS P  97      -7.717 -14.515  30.225  0.00  0.00      PROA  
ATOM    990  CE  LYS P  97      -7.639 -15.134  32.272  0.00  0.00      PROA  
ATOM    991  HE2 LYS P  97      -6.611 -14.867  32.514  0.00  0.00      PROA  
ATOM    992  HE3 LYS P  97      -8.232 -15.107  33.186  0.00  0.00      PROA  
ATOM    993  NZ  LYS P  97      -7.689 -16.534  31.720  0.00  0.00      PROA  
ATOM    994  HZ1 LYS P  97      -7.287 -16.643  30.800  0.00  0.00      PROA  
ATOM    995  HZ2 LYS P  97      -7.191 -17.144  32.352  0.00  0.00      PROA  
ATOM    996  HZ3 LYS P  97      -8.655 -16.830  31.705  0.00  0.00      PROA  
ATOM    997  C   LYS P  97      -8.144 -10.081  34.126  0.00  0.00      PROA  
ATOM    998  O   LYS P  97      -8.403 -10.657  35.168  0.00  0.00      PROA  
ATOM    999  N   ALA P  98      -8.526  -8.823  33.872  0.00  0.00      PROA  
ATOM   1000  H   ALA P  98      -8.686  -8.671  32.887  0.00  0.00      PROA  
ATOM   1001  CA  ALA P  98      -9.035  -7.898  34.904  0.00  0.00      PROA  
ATOM   1002  HA  ALA P  98      -8.382  -7.871  35.777  0.00  0.00      PROA  
ATOM   1003  CB  ALA P  98      -9.161  -6.531  34.250  0.00  0.00      PROA  
ATOM   1004  HB1 ALA P  98      -9.815  -5.785  34.702  0.00  0.00      PROA  
ATOM   1005  HB2 ALA P  98      -8.206  -6.006  34.254  0.00  0.00      PROA  
ATOM   1006  HB3 ALA P  98      -9.539  -6.651  33.235  0.00  0.00      PROA  
ATOM   1007  C   ALA P  98     -10.399  -8.282  35.451  0.00  0.00      PROA  
ATOM   1008  O   ALA P  98     -10.832  -7.961  36.537  0.00  0.00      PROA  
ATOM   1009  N   GLU P  99     -11.221  -8.954  34.620  0.00  0.00      PROA  
ATOM   1010  H   GLU P  99     -10.891  -9.024  33.668  0.00  0.00      PROA  
ATOM   1011  CA  GLU P  99     -12.439  -9.677  35.019  0.00  0.00      PROA  
ATOM   1012  HA  GLU P  99     -13.087  -9.037  35.618  0.00  0.00      PROA  
ATOM   1013  CB  GLU P  99     -13.303 -10.070  33.801  0.00  0.00      PROA  
ATOM   1014  HB2 GLU P  99     -13.379  -9.200  33.149  0.00  0.00      PROA  
ATOM   1015  HB3 GLU P  99     -12.788 -10.758  33.130  0.00  0.00      PROA  
ATOM   1016  CG  GLU P  99     -14.736 -10.523  34.118  0.00  0.00      PROA  
ATOM   1017  HG2 GLU P  99     -14.951 -11.582  34.260  0.00  0.00      PROA  
ATOM   1018  HG3 GLU P  99     -14.981  -9.993  35.038  0.00  0.00      PROA  
ATOM   1019  CD  GLU P  99     -15.706 -10.189  32.980  0.00  0.00      PROA  
ATOM   1020  OE1 GLU P  99     -16.401 -11.073  32.454  0.00  0.00      PROA  
ATOM   1021  OE2 GLU P  99     -15.809  -8.982  32.596  0.00  0.00      PROA  
ATOM   1022  C   GLU P  99     -12.139 -10.940  35.889  0.00  0.00      PROA  
ATOM   1023  O   GLU P  99     -13.095 -11.475  36.518  0.00  0.00      PROA  
ATOM   1024  N   GLU P 100     -10.961 -11.427  36.029  0.00  0.00      PROA  
ATOM   1025  H   GLU P 100     -10.214 -10.988  35.510  0.00  0.00      PROA  
ATOM   1026  CA  GLU P 100     -10.546 -12.517  36.906  0.00  0.00      PROA  
ATOM   1027  HA  GLU P 100     -11.442 -12.902  37.393  0.00  0.00      PROA  
ATOM   1028  CB  GLU P 100     -10.046 -13.690  36.045  0.00  0.00      PROA  
ATOM   1029  HB2 GLU P 100      -9.135 -13.515  35.472  0.00  0.00      PROA  
ATOM   1030  HB3 GLU P 100      -9.644 -14.428  36.739  0.00  0.00      PROA  
ATOM   1031  CG  GLU P 100     -11.137 -14.432  35.169  0.00  0.00      PROA  
ATOM   1032  HG2 GLU P 100     -12.015 -14.483  35.812  0.00  0.00      PROA  
ATOM   1033  HG3 GLU P 100     -11.309 -13.767  34.323  0.00  0.00      PROA  
ATOM   1034  CD  GLU P 100     -10.746 -15.799  34.569  0.00  0.00      PROA  
ATOM   1035  OE1 GLU P 100      -9.611 -16.328  34.741  0.00  0.00      PROA  
ATOM   1036  OE2 GLU P 100     -11.549 -16.314  33.804  0.00  0.00      PROA  
ATOM   1037  C   GLU P 100      -9.407 -12.069  37.889  0.00  0.00      PROA  
ATOM   1038  O   GLU P 100      -8.536 -12.852  38.383  0.00  0.00      PROA  
ATOM   1039  N   VAL P 101      -9.492 -10.801  38.218  0.00  0.00      PROA  
ATOM   1040  H   VAL P 101     -10.147 -10.253  37.679  0.00  0.00      PROA  
ATOM   1041  CA  VAL P 101      -8.540 -10.143  39.171  0.00  0.00      PROA  
ATOM   1042  HA  VAL P 101      -7.547 -10.282  38.744  0.00  0.00      PROA  
ATOM   1043  CB  VAL P 101      -8.790  -8.570  39.225  0.00  0.00      PROA  
ATOM   1044  HB  VAL P 101      -8.886  -8.203  38.204  0.00  0.00      PROA  
ATOM   1045  CG1 VAL P 101     -10.119  -8.244  39.861  0.00  0.00      PROA  
ATOM   1046 HG11 VAL P 101     -10.231  -8.496  40.916  0.00  0.00      PROA  
ATOM   1047 HG12 VAL P 101     -10.288  -7.189  39.647  0.00  0.00      PROA  
ATOM   1048 HG13 VAL P 101     -10.900  -8.747  39.291  0.00  0.00      PROA  
ATOM   1049  CG2 VAL P 101      -7.697  -7.756  39.852  0.00  0.00      PROA  
ATOM   1050 HG21 VAL P 101      -6.728  -7.989  39.410  0.00  0.00      PROA  
ATOM   1051 HG22 VAL P 101      -7.915  -6.688  39.863  0.00  0.00      PROA  
ATOM   1052 HG23 VAL P 101      -7.558  -8.045  40.894  0.00  0.00      PROA  
ATOM   1053  C   VAL P 101      -8.548 -10.762  40.552  0.00  0.00      PROA  
ATOM   1054  O   VAL P 101      -7.504 -10.817  41.126  0.00  0.00      PROA  
ATOM   1055  N   GLU P 102      -9.670 -11.306  41.053  0.00  0.00      PROA  
ATOM   1056  H   GLU P 102     -10.454 -11.464  40.437  0.00  0.00      PROA  
ATOM   1057  CA  GLU P 102      -9.624 -11.927  42.310  0.00  0.00      PROA  
ATOM   1058  HA  GLU P 102      -8.971 -11.380  42.991  0.00  0.00      PROA  
ATOM   1059  CB  GLU P 102     -11.096 -11.952  42.836  0.00  0.00      PROA  
ATOM   1060  HB2 GLU P 102     -11.663 -11.034  42.682  0.00  0.00      PROA  
ATOM   1061  HB3 GLU P 102     -11.512 -12.759  42.233  0.00  0.00      PROA  
ATOM   1062  CG  GLU P 102     -11.201 -12.287  44.345  0.00  0.00      PROA  
ATOM   1063  HG2 GLU P 102     -10.894 -13.307  44.573  0.00  0.00      PROA  
ATOM   1064  HG3 GLU P 102     -10.684 -11.506  44.903  0.00  0.00      PROA  
ATOM   1065  CD  GLU P 102     -12.691 -12.285  44.793  0.00  0.00      PROA  
ATOM   1066  OE1 GLU P 102     -13.546 -12.520  43.949  0.00  0.00      PROA  
ATOM   1067  OE2 GLU P 102     -12.952 -12.195  46.005  0.00  0.00      PROA  
ATOM   1068  C   GLU P 102      -9.042 -13.411  42.275  0.00  0.00      PROA  
ATOM   1069  O   GLU P 102      -8.637 -13.851  43.391  0.00  0.00      PROA  
ATOM   1070  N   LEU P 103      -8.858 -14.060  41.118  0.00  0.00      PROA  
ATOM   1071  H   LEU P 103      -9.191 -13.591  40.288  0.00  0.00      PROA  
ATOM   1072  CA  LEU P 103      -7.903 -15.158  40.853  0.00  0.00      PROA  
ATOM   1073  HA  LEU P 103      -7.949 -15.880  41.668  0.00  0.00      PROA  
ATOM   1074  CB  LEU P 103      -8.170 -15.866  39.499  0.00  0.00      PROA  
ATOM   1075  HB2 LEU P 103      -8.018 -15.202  38.648  0.00  0.00      PROA  
ATOM   1076  HB3 LEU P 103      -7.309 -16.534  39.527  0.00  0.00      PROA  
ATOM   1077  CG  LEU P 103      -9.456 -16.683  39.490  0.00  0.00      PROA  
ATOM   1078  HG  LEU P 103      -9.466 -17.181  40.459  0.00  0.00      PROA  
ATOM   1079  CD1 LEU P 103     -10.861 -15.957  39.358  0.00  0.00      PROA  
ATOM   1080 HD11 LEU P 103     -11.017 -15.526  38.369  0.00  0.00      PROA  
ATOM   1081 HD12 LEU P 103     -11.629 -16.729  39.419  0.00  0.00      PROA  
ATOM   1082 HD13 LEU P 103     -10.927 -15.159  40.098  0.00  0.00      PROA  
ATOM   1083  CD2 LEU P 103      -9.404 -17.700  38.337  0.00  0.00      PROA  
ATOM   1084 HD21 LEU P 103      -9.660 -17.122  37.449  0.00  0.00      PROA  
ATOM   1085 HD22 LEU P 103      -8.412 -18.137  38.226  0.00  0.00      PROA  
ATOM   1086 HD23 LEU P 103      -9.985 -18.619  38.420  0.00  0.00      PROA  
ATOM   1087  C   LEU P 103      -6.483 -14.759  40.954  0.00  0.00      PROA  
ATOM   1088  O   LEU P 103      -5.567 -15.461  41.443  0.00  0.00      PROA  
ATOM   1089  N   TYR P 104      -6.168 -13.608  40.338  0.00  0.00      PROA  
ATOM   1090  H   TYR P 104      -6.842 -13.167  39.728  0.00  0.00      PROA  
ATOM   1091  CA  TYR P 104      -4.857 -12.992  40.230  0.00  0.00      PROA  
ATOM   1092  HA  TYR P 104      -4.172 -13.793  39.953  0.00  0.00      PROA  
ATOM   1093  CB  TYR P 104      -4.909 -11.868  39.068  0.00  0.00      PROA  
ATOM   1094  HB2 TYR P 104      -5.380 -12.351  38.212  0.00  0.00      PROA  
ATOM   1095  HB3 TYR P 104      -5.414 -10.978  39.442  0.00  0.00      PROA  
ATOM   1096  CG  TYR P 104      -3.559 -11.321  38.757  0.00  0.00      PROA  
ATOM   1097  CD1 TYR P 104      -2.860 -11.924  37.745  0.00  0.00      PROA  
ATOM   1098  HD1 TYR P 104      -3.284 -12.726  37.159  0.00  0.00      PROA  
ATOM   1099  CE1 TYR P 104      -1.532 -11.453  37.442  0.00  0.00      PROA  
ATOM   1100  HE1 TYR P 104      -0.895 -11.934  36.714  0.00  0.00      PROA  
ATOM   1101  CZ  TYR P 104      -0.986 -10.414  38.258  0.00  0.00      PROA  
ATOM   1102  OH  TYR P 104       0.310 -10.019  38.008  0.00  0.00      PROA  
ATOM   1103  HH  TYR P 104       0.672 -10.405  37.207  0.00  0.00      PROA  
ATOM   1104  CE2 TYR P 104      -1.729  -9.758  39.281  0.00  0.00      PROA  
ATOM   1105  HE2 TYR P 104      -1.315  -8.886  39.766  0.00  0.00      PROA  
ATOM   1106  CD2 TYR P 104      -3.025 -10.180  39.463  0.00  0.00      PROA  
ATOM   1107  HD2 TYR P 104      -3.657  -9.737  40.218  0.00  0.00      PROA  
ATOM   1108  C   TYR P 104      -4.335 -12.350  41.456  0.00  0.00      PROA  
ATOM   1109  O   TYR P 104      -3.206 -12.712  41.886  0.00  0.00      PROA  
ATOM   1110  N   LEU P 105      -5.036 -11.500  42.173  0.00  0.00      PROA  
ATOM   1111  H   LEU P 105      -5.958 -11.297  41.814  0.00  0.00      PROA  
ATOM   1112  CA  LEU P 105      -4.633 -10.953  43.503  0.00  0.00      PROA  
ATOM   1113  HA  LEU P 105      -3.676 -10.446  43.383  0.00  0.00      PROA  
ATOM   1114  CB  LEU P 105      -5.616  -9.904  43.885  0.00  0.00      PROA  
ATOM   1115  HB2 LEU P 105      -5.609  -9.034  43.229  0.00  0.00      PROA  
ATOM   1116  HB3 LEU P 105      -6.601 -10.369  43.933  0.00  0.00      PROA  
ATOM   1117  CG  LEU P 105      -5.343  -9.286  45.278  0.00  0.00      PROA  
ATOM   1118  HG  LEU P 105      -5.335 -10.069  46.037  0.00  0.00      PROA  
ATOM   1119  CD1 LEU P 105      -4.074  -8.493  45.190  0.00  0.00      PROA  
ATOM   1120 HD11 LEU P 105      -4.097  -7.790  44.357  0.00  0.00      PROA  
ATOM   1121 HD12 LEU P 105      -3.910  -7.853  46.058  0.00  0.00      PROA  
ATOM   1122 HD13 LEU P 105      -3.236  -9.189  45.199  0.00  0.00      PROA  
ATOM   1123  CD2 LEU P 105      -6.405  -8.353  45.779  0.00  0.00      PROA  
ATOM   1124 HD21 LEU P 105      -6.516  -7.564  45.036  0.00  0.00      PROA  
ATOM   1125 HD22 LEU P 105      -7.337  -8.907  45.898  0.00  0.00      PROA  
ATOM   1126 HD23 LEU P 105      -6.198  -7.929  46.762  0.00  0.00      PROA  
ATOM   1127  C   LEU P 105      -4.433 -12.002  44.533  0.00  0.00      PROA  
ATOM   1128  O   LEU P 105      -3.499 -11.923  45.351  0.00  0.00      PROA  
ATOM   1129  N   GLU P 106      -5.223 -13.099  44.510  0.00  0.00      PROA  
ATOM   1130  H   GLU P 106      -6.040 -13.099  43.916  0.00  0.00      PROA  
ATOM   1131  CA  GLU P 106      -5.035 -14.242  45.459  0.00  0.00      PROA  
ATOM   1132  HA  GLU P 106      -5.446 -14.003  46.440  0.00  0.00      PROA  
ATOM   1133  CB  GLU P 106      -5.890 -15.410  44.887  0.00  0.00      PROA  
ATOM   1134  HB2 GLU P 106      -6.837 -14.967  44.579  0.00  0.00      PROA  
ATOM   1135  HB3 GLU P 106      -5.570 -15.806  43.922  0.00  0.00      PROA  
ATOM   1136  CG  GLU P 106      -6.171 -16.566  45.770  0.00  0.00      PROA  
ATOM   1137  HG2 GLU P 106      -6.707 -17.273  45.137  0.00  0.00      PROA  
ATOM   1138  HG3 GLU P 106      -5.208 -16.998  46.044  0.00  0.00      PROA  
ATOM   1139  CD  GLU P 106      -7.038 -16.295  47.010  0.00  0.00      PROA  
ATOM   1140  OE1 GLU P 106      -6.810 -17.141  47.926  0.00  0.00      PROA  
ATOM   1141  OE2 GLU P 106      -7.847 -15.345  47.043  0.00  0.00      PROA  
ATOM   1142  C   GLU P 106      -3.570 -14.750  45.549  0.00  0.00      PROA  
ATOM   1143  O   GLU P 106      -2.891 -14.944  46.633  0.00  0.00      PROA  
ATOM   1144  N   LYS P 107      -2.910 -14.868  44.332  0.00  0.00      PROA  
ATOM   1145  H   LYS P 107      -3.339 -14.539  43.479  0.00  0.00      PROA  
ATOM   1146  CA  LYS P 107      -1.467 -15.144  44.133  0.00  0.00      PROA  
ATOM   1147  HA  LYS P 107      -1.266 -16.096  44.625  0.00  0.00      PROA  
ATOM   1148  CB  LYS P 107      -1.117 -15.358  42.668  0.00  0.00      PROA  
ATOM   1149  HB2 LYS P 107      -1.425 -14.542  42.014  0.00  0.00      PROA  
ATOM   1150  HB3 LYS P 107      -0.042 -15.430  42.506  0.00  0.00      PROA  
ATOM   1151  CG  LYS P 107      -1.784 -16.677  42.164  0.00  0.00      PROA  
ATOM   1152  HG2 LYS P 107      -1.322 -17.461  42.764  0.00  0.00      PROA  
ATOM   1153  HG3 LYS P 107      -2.845 -16.523  42.361  0.00  0.00      PROA  
ATOM   1154  CD  LYS P 107      -1.634 -17.000  40.667  0.00  0.00      PROA  
ATOM   1155  HD2 LYS P 107      -2.186 -16.286  40.055  0.00  0.00      PROA  
ATOM   1156  HD3 LYS P 107      -0.582 -16.958  40.383  0.00  0.00      PROA  
ATOM   1157  CE  LYS P 107      -2.216 -18.388  40.222  0.00  0.00      PROA  
ATOM   1158  HE2 LYS P 107      -1.571 -19.192  40.576  0.00  0.00      PROA  
ATOM   1159  HE3 LYS P 107      -3.134 -18.455  40.806  0.00  0.00      PROA  
ATOM   1160  NZ  LYS P 107      -2.410 -18.488  38.713  0.00  0.00      PROA  
ATOM   1161  HZ1 LYS P 107      -3.042 -17.761  38.409  0.00  0.00      PROA  
ATOM   1162  HZ2 LYS P 107      -1.507 -18.511  38.262  0.00  0.00      PROA  
ATOM   1163  HZ3 LYS P 107      -2.812 -19.386  38.484  0.00  0.00      PROA  
ATOM   1164  C   LYS P 107      -0.497 -14.168  44.732  0.00  0.00      PROA  
ATOM   1165  O   LYS P 107       0.480 -14.523  45.431  0.00  0.00      PROA  
ATOM   1166  N   LEU P 108      -0.769 -12.865  44.556  0.00  0.00      PROA  
ATOM   1167  H   LEU P 108      -1.628 -12.643  44.075  0.00  0.00      PROA  
ATOM   1168  CA  LEU P 108       0.108 -11.765  45.014  0.00  0.00      PROA  
ATOM   1169  HA  LEU P 108       1.141 -11.966  44.729  0.00  0.00      PROA  
ATOM   1170  CB  LEU P 108      -0.416 -10.488  44.348  0.00  0.00      PROA  
ATOM   1171  HB2 LEU P 108      -0.718 -10.805  43.350  0.00  0.00      PROA  
ATOM   1172  HB3 LEU P 108      -1.356 -10.216  44.828  0.00  0.00      PROA  
ATOM   1173  CG  LEU P 108       0.578  -9.341  44.232  0.00  0.00      PROA  
ATOM   1174  HG  LEU P 108       1.109  -9.194  45.173  0.00  0.00      PROA  
ATOM   1175  CD1 LEU P 108       1.602  -9.700  43.201  0.00  0.00      PROA  
ATOM   1176 HD11 LEU P 108       1.315  -9.528  42.163  0.00  0.00      PROA  
ATOM   1177 HD12 LEU P 108       2.496  -9.100  43.366  0.00  0.00      PROA  
ATOM   1178 HD13 LEU P 108       2.027 -10.704  43.193  0.00  0.00      PROA  
ATOM   1179  CD2 LEU P 108      -0.162  -8.067  43.802  0.00  0.00      PROA  
ATOM   1180 HD21 LEU P 108      -0.803  -7.810  44.645  0.00  0.00      PROA  
ATOM   1181 HD22 LEU P 108       0.642  -7.344  43.668  0.00  0.00      PROA  
ATOM   1182 HD23 LEU P 108      -0.754  -8.178  42.893  0.00  0.00      PROA  
ATOM   1183  C   LEU P 108      -0.012 -11.576  46.546  0.00  0.00      PROA  
ATOM   1184  O   LEU P 108       0.961 -11.344  47.170  0.00  0.00      PROA  
ATOM   1185  N   LYS P 109      -1.227 -11.834  47.148  0.00  0.00      PROA  
ATOM   1186  H   LYS P 109      -1.989 -11.984  46.502  0.00  0.00      PROA  
ATOM   1187  CA  LYS P 109      -1.482 -12.014  48.602  0.00  0.00      PROA  
ATOM   1188  HA  LYS P 109      -1.063 -11.135  49.092  0.00  0.00      PROA  
ATOM   1189  CB  LYS P 109      -2.980 -11.844  48.851  0.00  0.00      PROA  
ATOM   1190  HB2 LYS P 109      -3.542 -12.478  48.165  0.00  0.00      PROA  
ATOM   1191  HB3 LYS P 109      -3.151 -12.325  49.814  0.00  0.00      PROA  
ATOM   1192  CG  LYS P 109      -3.661 -10.459  48.916  0.00  0.00      PROA  
ATOM   1193  HG2 LYS P 109      -3.071  -9.826  49.578  0.00  0.00      PROA  
ATOM   1194  HG3 LYS P 109      -3.540  -9.956  47.957  0.00  0.00      PROA  
ATOM   1195  CD  LYS P 109      -5.121 -10.511  49.403  0.00  0.00      PROA  
ATOM   1196  HD2 LYS P 109      -5.792 -11.035  48.723  0.00  0.00      PROA  
ATOM   1197  HD3 LYS P 109      -5.117 -11.063  50.344  0.00  0.00      PROA  
ATOM   1198  CE  LYS P 109      -5.597  -9.096  49.550  0.00  0.00      PROA  
ATOM   1199  HE2 LYS P 109      -5.003  -8.644  50.344  0.00  0.00      PROA  
ATOM   1200  HE3 LYS P 109      -5.426  -8.516  48.643  0.00  0.00      PROA  
ATOM   1201  NZ  LYS P 109      -7.039  -9.143  49.882  0.00  0.00      PROA  
ATOM   1202  HZ1 LYS P 109      -7.596  -9.482  49.112  0.00  0.00      PROA  
ATOM   1203  HZ2 LYS P 109      -7.130  -9.858  50.589  0.00  0.00      PROA  
ATOM   1204  HZ3 LYS P 109      -7.436  -8.336  50.341  0.00  0.00      PROA  
ATOM   1205  C   LYS P 109      -0.750 -13.189  49.326  0.00  0.00      PROA  
ATOM   1206  O   LYS P 109      -0.112 -12.949  50.330  0.00  0.00      PROA  
ATOM   1207  N   GLU P 110      -0.462 -14.221  48.561  0.00  0.00      PROA  
ATOM   1208  H   GLU P 110      -0.885 -14.287  47.646  0.00  0.00      PROA  
ATOM   1209  CA  GLU P 110       0.358 -15.398  48.934  0.00  0.00      PROA  
ATOM   1210  HA  GLU P 110       0.405 -15.481  50.020  0.00  0.00      PROA  
ATOM   1211  CB  GLU P 110      -0.369 -16.639  48.485  0.00  0.00      PROA  
ATOM   1212  HB2 GLU P 110      -1.358 -16.588  48.941  0.00  0.00      PROA  
ATOM   1213  HB3 GLU P 110      -0.571 -16.581  47.416  0.00  0.00      PROA  
ATOM   1214  CG  GLU P 110       0.261 -18.043  48.904  0.00  0.00      PROA  
ATOM   1215  HG2 GLU P 110       1.203 -18.224  48.388  0.00  0.00      PROA  
ATOM   1216  HG3 GLU P 110       0.358 -18.048  49.990  0.00  0.00      PROA  
ATOM   1217  CD  GLU P 110      -0.649 -19.172  48.489  0.00  0.00      PROA  
ATOM   1218  OE1 GLU P 110      -0.225 -20.315  48.304  0.00  0.00      PROA  
ATOM   1219  OE2 GLU P 110      -1.847 -18.968  48.364  0.00  0.00      PROA  
ATOM   1220  C   GLU P 110       1.876 -15.199  48.564  0.00  0.00      PROA  
ATOM   1221  O   GLU P 110       2.775 -16.013  48.822  0.00  0.00      PROA  
ATOM   1222  N   LYS P 111       2.193 -14.002  48.036  0.00  0.00      PROA  
ATOM   1223  H   LYS P 111       1.477 -13.297  47.941  0.00  0.00      PROA  
ATOM   1224  CA  LYS P 111       3.527 -13.602  47.534  0.00  0.00      PROA  
ATOM   1225  HA  LYS P 111       3.415 -12.665  46.988  0.00  0.00      PROA  
ATOM   1226  CB  LYS P 111       4.567 -13.322  48.622  0.00  0.00      PROA  
ATOM   1227  HB2 LYS P 111       4.490 -14.203  49.259  0.00  0.00      PROA  
ATOM   1228  HB3 LYS P 111       5.554 -13.336  48.160  0.00  0.00      PROA  
ATOM   1229  CG  LYS P 111       4.296 -11.969  49.345  0.00  0.00      PROA  
ATOM   1230  HG2 LYS P 111       5.008 -11.243  48.953  0.00  0.00      PROA  
ATOM   1231  HG3 LYS P 111       3.289 -11.635  49.096  0.00  0.00      PROA  
ATOM   1232  CD  LYS P 111       4.384 -12.060  50.884  0.00  0.00      PROA  
ATOM   1233  HD2 LYS P 111       5.305 -12.602  51.096  0.00  0.00      PROA  
ATOM   1234  HD3 LYS P 111       4.324 -11.043  51.272  0.00  0.00      PROA  
ATOM   1235  CE  LYS P 111       3.200 -12.889  51.428  0.00  0.00      PROA  
ATOM   1236  HE2 LYS P 111       2.341 -12.335  51.051  0.00  0.00      PROA  
ATOM   1237  HE3 LYS P 111       3.264 -13.925  51.094  0.00  0.00      PROA  
ATOM   1238  NZ  LYS P 111       3.112 -12.869  52.937  0.00  0.00      PROA  
ATOM   1239  HZ1 LYS P 111       3.972 -13.070  53.427  0.00  0.00      PROA  
ATOM   1240  HZ2 LYS P 111       2.818 -11.957  53.259  0.00  0.00      PROA  
ATOM   1241  HZ3 LYS P 111       2.455 -13.470  53.414  0.00  0.00      PROA  
ATOM   1242  C   LYS P 111       4.066 -14.465  46.401  0.00  0.00      PROA  
ATOM   1243  O   LYS P 111       5.300 -14.592  46.294  0.00  0.00      PROA  
ATOM   1244  N   ARG P 112       3.227 -15.054  45.519  0.00  0.00      PROA  
ATOM   1245  H   ARG P 112       2.239 -14.845  45.547  0.00  0.00      PROA  
ATOM   1246  CA  ARG P 112       3.746 -15.906  44.419  0.00  0.00      PROA  
ATOM   1247  HA  ARG P 112       4.757 -16.279  44.581  0.00  0.00      PROA  
ATOM   1248  CB  ARG P 112       2.930 -17.219  44.286  0.00  0.00      PROA  
ATOM   1249  HB2 ARG P 112       1.906 -16.976  44.000  0.00  0.00      PROA  
ATOM   1250  HB3 ARG P 112       3.452 -17.801  43.527  0.00  0.00      PROA  
ATOM   1251  CG  ARG P 112       2.945 -18.109  45.536  0.00  0.00      PROA  
ATOM   1252  HG2 ARG P 112       3.984 -18.271  45.822  0.00  0.00      PROA  
ATOM   1253  HG3 ARG P 112       2.577 -17.486  46.351  0.00  0.00      PROA  
ATOM   1254  CD  ARG P 112       2.115 -19.427  45.343  0.00  0.00      PROA  
ATOM   1255  HD2 ARG P 112       1.113 -19.151  45.015  0.00  0.00      PROA  
ATOM   1256  HD3 ARG P 112       2.681 -20.090  44.690  0.00  0.00      PROA  
ATOM   1257  NE  ARG P 112       1.912 -20.151  46.610  0.00  0.00      PROA  
ATOM   1258  HE  ARG P 112       0.963 -20.132  46.955  0.00  0.00      PROA  
ATOM   1259  CZ  ARG P 112       2.683 -20.935  47.325  0.00  0.00      PROA  
ATOM   1260  NH1 ARG P 112       3.913 -21.423  47.031  0.00  0.00      PROA  
ATOM   1261 HH11 ARG P 112       4.298 -21.151  46.138  0.00  0.00      PROA  
ATOM   1262 HH12 ARG P 112       4.394 -22.026  47.684  0.00  0.00      PROA  
ATOM   1263  NH2 ARG P 112       2.309 -21.389  48.516  0.00  0.00      PROA  
ATOM   1264 HH21 ARG P 112       1.344 -21.185  48.737  0.00  0.00      PROA  
ATOM   1265 HH22 ARG P 112       2.861 -21.954  49.144  0.00  0.00      PROA  
ATOM   1266  C   ARG P 112       3.765 -15.066  43.132  0.00  0.00      PROA  
ATOM   1267  O   ARG P 112       2.920 -14.250  42.868  0.00  0.00      PROA  
ATOM   1268  N   GLY P 113       4.703 -15.410  42.311  0.00  0.00      PROA  
ATOM   1269  H   GLY P 113       5.388 -16.003  42.756  0.00  0.00      PROA  
ATOM   1270  CA  GLY P 113       4.977 -14.756  41.097  0.00  0.00      PROA  
ATOM   1271  HA2 GLY P 113       4.257 -15.137  40.373  0.00  0.00      PROA  
ATOM   1272  HA3 GLY P 113       4.703 -13.702  41.156  0.00  0.00      PROA  
ATOM   1273  C   GLY P 113       6.370 -14.906  40.492  0.00  0.00      PROA  
ATOM   1274  O   GLY P 113       7.356 -14.774  41.205  0.00  0.00      PROA  
ATOM   1275  N   LEU P 114       6.474 -15.093  39.146  0.00  0.00      PROA  
ATOM   1276  H   LEU P 114       5.650 -14.997  38.569  0.00  0.00      PROA  
ATOM   1277  CA  LEU P 114       7.642 -15.605  38.361  0.00  0.00      PROA  
ATOM   1278  HA  LEU P 114       8.213 -16.217  39.059  0.00  0.00      PROA  
ATOM   1279  CB  LEU P 114       7.138 -16.458  37.190  0.00  0.00      PROA  
ATOM   1280  HB2 LEU P 114       6.924 -15.808  36.342  0.00  0.00      PROA  
ATOM   1281  HB3 LEU P 114       7.990 -17.057  36.868  0.00  0.00      PROA  
ATOM   1282  CG  LEU P 114       5.863 -17.314  37.498  0.00  0.00      PROA  
ATOM   1283  HG  LEU P 114       4.977 -16.783  37.848  0.00  0.00      PROA  
ATOM   1284  CD1 LEU P 114       5.708 -18.015  36.153  0.00  0.00      PROA  
ATOM   1285 HD11 LEU P 114       5.845 -17.332  35.315  0.00  0.00      PROA  
ATOM   1286 HD12 LEU P 114       6.341 -18.902  36.194  0.00  0.00      PROA  
ATOM   1287 HD13 LEU P 114       4.668 -18.309  36.004  0.00  0.00      PROA  
ATOM   1288  CD2 LEU P 114       6.130 -18.389  38.676  0.00  0.00      PROA  
ATOM   1289 HD21 LEU P 114       5.325 -19.124  38.686  0.00  0.00      PROA  
ATOM   1290 HD22 LEU P 114       7.105 -18.852  38.519  0.00  0.00      PROA  
ATOM   1291 HD23 LEU P 114       6.076 -17.872  39.634  0.00  0.00      PROA  
ATOM   1292  C   LEU P 114       8.625 -14.539  37.900  0.00  0.00      PROA  
ATOM   1293  O   LEU P 114       9.668 -14.806  37.331  0.00  0.00      PROA  
ATOM   1294  N   SER P 115       8.289 -13.296  38.189  0.00  0.00      PROA  
ATOM   1295  H   SER P 115       7.415 -13.227  38.691  0.00  0.00      PROA  
ATOM   1296  CA  SER P 115       8.951 -12.079  37.657  0.00  0.00      PROA  
ATOM   1297  HA  SER P 115      10.030 -12.237  37.656  0.00  0.00      PROA  
ATOM   1298  CB  SER P 115       8.455 -11.791  36.217  0.00  0.00      PROA  
ATOM   1299  HB2 SER P 115       8.379 -12.752  35.708  0.00  0.00      PROA  
ATOM   1300  HB3 SER P 115       7.419 -11.456  36.249  0.00  0.00      PROA  
ATOM   1301  OG  SER P 115       9.314 -10.867  35.553  0.00  0.00      PROA  
ATOM   1302  HG  SER P 115      10.103 -11.333  35.267  0.00  0.00      PROA  
ATOM   1303  C   SER P 115       8.538 -10.882  38.561  0.00  0.00      PROA  
ATOM   1304  O   SER P 115       7.421 -10.775  39.040  0.00  0.00      PROA  
ATOM   1305  N   GLY P 116       9.362  -9.823  38.630  0.00  0.00      PROA  
ATOM   1306  H   GLY P 116      10.249  -9.915  38.157  0.00  0.00      PROA  
ATOM   1307  CA  GLY P 116       9.083  -8.568  39.303  0.00  0.00      PROA  
ATOM   1308  HA2 GLY P 116       9.791  -7.875  38.848  0.00  0.00      PROA  
ATOM   1309  HA3 GLY P 116       8.194  -8.088  38.896  0.00  0.00      PROA  
ATOM   1310  C   GLY P 116       9.043  -8.397  40.832  0.00  0.00      PROA  
ATOM   1311  O   GLY P 116       9.049  -9.306  41.680  0.00  0.00      PROA  
ATOM   1312  N   LYS P 117       9.046  -7.136  41.263  0.00  0.00      PROA  
ATOM   1313  H   LYS P 117       8.898  -6.483  40.507  0.00  0.00      PROA  
ATOM   1314  CA  LYS P 117       8.903  -6.669  42.655  0.00  0.00      PROA  
ATOM   1315  HA  LYS P 117       8.935  -7.510  43.347  0.00  0.00      PROA  
ATOM   1316  CB  LYS P 117      10.075  -5.708  43.020  0.00  0.00      PROA  
ATOM   1317  HB2 LYS P 117      10.306  -5.056  42.177  0.00  0.00      PROA  
ATOM   1318  HB3 LYS P 117       9.871  -5.195  43.960  0.00  0.00      PROA  
ATOM   1319  CG  LYS P 117      11.350  -6.587  43.204  0.00  0.00      PROA  
ATOM   1320  HG2 LYS P 117      11.146  -7.219  44.068  0.00  0.00      PROA  
ATOM   1321  HG3 LYS P 117      11.503  -7.153  42.285  0.00  0.00      PROA  
ATOM   1322  CD  LYS P 117      12.750  -6.040  43.471  0.00  0.00      PROA  
ATOM   1323  HD2 LYS P 117      12.794  -5.293  42.678  0.00  0.00      PROA  
ATOM   1324  HD3 LYS P 117      12.676  -5.423  44.367  0.00  0.00      PROA  
ATOM   1325  CE  LYS P 117      13.889  -7.058  43.412  0.00  0.00      PROA  
ATOM   1326  HE2 LYS P 117      13.711  -7.720  44.259  0.00  0.00      PROA  
ATOM   1327  HE3 LYS P 117      13.876  -7.634  42.486  0.00  0.00      PROA  
ATOM   1328  NZ  LYS P 117      15.150  -6.326  43.450  0.00  0.00      PROA  
ATOM   1329  HZ1 LYS P 117      15.974  -6.880  43.633  0.00  0.00      PROA  
ATOM   1330  HZ2 LYS P 117      15.269  -5.837  42.574  0.00  0.00      PROA  
ATOM   1331  HZ3 LYS P 117      15.082  -5.548  44.090  0.00  0.00      PROA  
ATOM   1332  C   LYS P 117       7.515  -5.977  42.849  0.00  0.00      PROA  
ATOM   1333  O   LYS P 117       6.851  -5.830  41.910  0.00  0.00      PROA  
ATOM   1334  N   TYR P 118       7.117  -5.740  44.099  0.00  0.00      PROA  
ATOM   1335  H   TYR P 118       7.730  -6.006  44.856  0.00  0.00      PROA  
ATOM   1336  CA  TYR P 118       5.802  -5.415  44.549  0.00  0.00      PROA  
ATOM   1337  HA  TYR P 118       5.244  -4.978  43.721  0.00  0.00      PROA  
ATOM   1338  CB  TYR P 118       5.165  -6.835  44.960  0.00  0.00      PROA  
ATOM   1339  HB2 TYR P 118       4.696  -7.211  44.051  0.00  0.00      PROA  
ATOM   1340  HB3 TYR P 118       5.997  -7.457  45.291  0.00  0.00      PROA  
ATOM   1341  CG  TYR P 118       4.110  -6.961  46.049  0.00  0.00      PROA  
ATOM   1342  CD1 TYR P 118       4.287  -8.036  46.980  0.00  0.00      PROA  
ATOM   1343  HD1 TYR P 118       5.222  -8.577  46.946  0.00  0.00      PROA  
ATOM   1344  CE1 TYR P 118       3.298  -8.306  47.954  0.00  0.00      PROA  
ATOM   1345  HE1 TYR P 118       3.448  -9.007  48.761  0.00  0.00      PROA  
ATOM   1346  CZ  TYR P 118       2.051  -7.702  47.907  0.00  0.00      PROA  
ATOM   1347  OH  TYR P 118       1.139  -7.963  48.885  0.00  0.00      PROA  
ATOM   1348  HH  TYR P 118       1.294  -8.859  49.193  0.00  0.00      PROA  
ATOM   1349  CE2 TYR P 118       1.872  -6.727  46.881  0.00  0.00      PROA  
ATOM   1350  HE2 TYR P 118       0.937  -6.197  46.995  0.00  0.00      PROA  
ATOM   1351  CD2 TYR P 118       2.869  -6.277  45.991  0.00  0.00      PROA  
ATOM   1352  HD2 TYR P 118       2.604  -5.521  45.266  0.00  0.00      PROA  
ATOM   1353  C   TYR P 118       5.777  -4.379  45.681  0.00  0.00      PROA  
ATOM   1354  O   TYR P 118       6.623  -4.239  46.486  0.00  0.00      PROA  
ATOM   1355  N   GLN P 119       4.725  -3.544  45.645  0.00  0.00      PROA  
ATOM   1356  H   GLN P 119       3.985  -3.812  45.012  0.00  0.00      PROA  
ATOM   1357  CA  GLN P 119       4.436  -2.340  46.506  0.00  0.00      PROA  
ATOM   1358  HA  GLN P 119       5.115  -2.362  47.358  0.00  0.00      PROA  
ATOM   1359  CB  GLN P 119       4.749  -1.086  45.685  0.00  0.00      PROA  
ATOM   1360  HB2 GLN P 119       4.328  -1.265  44.696  0.00  0.00      PROA  
ATOM   1361  HB3 GLN P 119       4.294  -0.211  46.148  0.00  0.00      PROA  
ATOM   1362  CG  GLN P 119       6.247  -0.872  45.556  0.00  0.00      PROA  
ATOM   1363  HG2 GLN P 119       6.798  -1.018  46.485  0.00  0.00      PROA  
ATOM   1364  HG3 GLN P 119       6.553  -1.649  44.856  0.00  0.00      PROA  
ATOM   1365  CD  GLN P 119       6.679   0.475  44.985  0.00  0.00      PROA  
ATOM   1366  OE1 GLN P 119       7.842   0.719  44.673  0.00  0.00      PROA  
ATOM   1367  NE2 GLN P 119       5.775   1.401  44.663  0.00  0.00      PROA  
ATOM   1368 HE21 GLN P 119       6.003   2.209  44.102  0.00  0.00      PROA  
ATOM   1369 HE22 GLN P 119       4.798   1.173  44.782  0.00  0.00      PROA  
ATOM   1370  C   GLN P 119       3.017  -2.339  46.945  0.00  0.00      PROA  
ATOM   1371  O   GLN P 119       2.122  -2.625  46.120  0.00  0.00      PROA  
ATOM   1372  N   THR P 120       2.710  -1.882  48.185  0.00  0.00      PROA  
ATOM   1373  H   THR P 120       3.345  -1.409  48.812  0.00  0.00      PROA  
ATOM   1374  CA  THR P 120       1.382  -1.970  48.747  0.00  0.00      PROA  
ATOM   1375  HA  THR P 120       0.677  -1.723  47.954  0.00  0.00      PROA  
ATOM   1376  CB  THR P 120       0.991  -3.425  49.121  0.00  0.00      PROA  
ATOM   1377  HB  THR P 120       1.159  -4.064  48.254  0.00  0.00      PROA  
ATOM   1378  CG2 THR P 120       1.845  -4.030  50.194  0.00  0.00      PROA  
ATOM   1379 HG21 THR P 120       1.604  -3.772  51.225  0.00  0.00      PROA  
ATOM   1380 HG22 THR P 120       1.906  -5.116  50.133  0.00  0.00      PROA  
ATOM   1381 HG23 THR P 120       2.872  -3.772  49.938  0.00  0.00      PROA  
ATOM   1382  OG1 THR P 120      -0.301  -3.475  49.537  0.00  0.00      PROA  
ATOM   1383  HG1 THR P 120      -0.774  -3.200  48.748  0.00  0.00      PROA  
ATOM   1384  C   THR P 120       1.174  -0.958  49.929  0.00  0.00      PROA  
ATOM   1385  O   THR P 120       2.176  -0.479  50.498  0.00  0.00      PROA  
ATOM   1386  N   SER P 121      -0.132  -0.626  50.159  0.00  0.00      PROA  
ATOM   1387  H   SER P 121      -0.913  -1.126  49.757  0.00  0.00      PROA  
ATOM   1388  CA  SER P 121      -0.619   0.089  51.380  0.00  0.00      PROA  
ATOM   1389  HA  SER P 121      -0.066  -0.472  52.133  0.00  0.00      PROA  
ATOM   1390  CB  SER P 121      -0.170   1.565  51.418  0.00  0.00      PROA  
ATOM   1391  HB2 SER P 121       0.899   1.529  51.626  0.00  0.00      PROA  
ATOM   1392  HB3 SER P 121      -0.233   1.939  50.396  0.00  0.00      PROA  
ATOM   1393  OG  SER P 121      -0.777   2.300  52.426  0.00  0.00      PROA  
ATOM   1394  HG  SER P 121      -0.656   3.226  52.202  0.00  0.00      PROA  
ATOM   1395  C   SER P 121      -2.128  -0.102  51.631  0.00  0.00      PROA  
ATOM   1396  O   SER P 121      -2.816  -0.434  50.605  0.00  0.00      PROA  
ATOM   1397  N   SER P 122      -2.636   0.286  52.832  0.00  0.00      PROA  
ATOM   1398  H   SER P 122      -2.051   0.973  53.287  0.00  0.00      PROA  
ATOM   1399  CA  SER P 122      -4.023   0.230  53.302  0.00  0.00      PROA  
ATOM   1400  HA  SER P 122      -4.610   0.071  52.397  0.00  0.00      PROA  
ATOM   1401  CB  SER P 122      -4.096  -1.023  54.182  0.00  0.00      PROA  
ATOM   1402  HB2 SER P 122      -3.696  -1.880  53.641  0.00  0.00      PROA  
ATOM   1403  HB3 SER P 122      -3.525  -0.808  55.085  0.00  0.00      PROA  
ATOM   1404  OG  SER P 122      -5.432  -1.123  54.532  0.00  0.00      PROA  
ATOM   1405  HG  SER P 122      -5.584  -1.744  55.249  0.00  0.00      PROA  
ATOM   1406  C   SER P 122      -4.578   1.485  53.919  0.00  0.00      PROA  
ATOM   1407  O   SER P 122      -3.829   2.125  54.656  0.00  0.00      PROA  
ATOM   1408  N   LYS P 123      -5.822   1.887  53.637  0.00  0.00      PROA  
ATOM   1409  H   LYS P 123      -6.309   1.260  53.013  0.00  0.00      PROA  
ATOM   1410  CA  LYS P 123      -6.487   3.065  54.263  0.00  0.00      PROA  
ATOM   1411  HA  LYS P 123      -5.953   3.119  55.212  0.00  0.00      PROA  
ATOM   1412  CB  LYS P 123      -6.195   4.348  53.401  0.00  0.00      PROA  
ATOM   1413  HB2 LYS P 123      -5.292   4.111  52.839  0.00  0.00      PROA  
ATOM   1414  HB3 LYS P 123      -6.988   4.557  52.683  0.00  0.00      PROA  
ATOM   1415  CG  LYS P 123      -5.930   5.611  54.270  0.00  0.00      PROA  
ATOM   1416  HG2 LYS P 123      -6.851   5.894  54.780  0.00  0.00      PROA  
ATOM   1417  HG3 LYS P 123      -5.239   5.319  55.061  0.00  0.00      PROA  
ATOM   1418  CD  LYS P 123      -5.261   6.837  53.647  0.00  0.00      PROA  
ATOM   1419  HD2 LYS P 123      -5.956   7.170  52.876  0.00  0.00      PROA  
ATOM   1420  HD3 LYS P 123      -5.312   7.585  54.437  0.00  0.00      PROA  
ATOM   1421  CE  LYS P 123      -3.810   6.721  53.033  0.00  0.00      PROA  
ATOM   1422  HE2 LYS P 123      -3.841   6.015  52.203  0.00  0.00      PROA  
ATOM   1423  HE3 LYS P 123      -3.499   7.641  52.540  0.00  0.00      PROA  
ATOM   1424  NZ  LYS P 123      -2.720   6.394  54.009  0.00  0.00      PROA  
ATOM   1425  HZ1 LYS P 123      -1.905   6.188  53.449  0.00  0.00      PROA  
ATOM   1426  HZ2 LYS P 123      -2.565   7.112  54.702  0.00  0.00      PROA  
ATOM   1427  HZ3 LYS P 123      -3.012   5.645  54.621  0.00  0.00      PROA  
ATOM   1428  C   LYS P 123      -7.941   2.893  54.682  0.00  0.00      PROA  
ATOM   1429  O   LYS P 123      -8.667   2.381  53.832  0.00  0.00      PROA  
ATOM   1430  N   LEU P 124      -8.458   3.390  55.810  0.00  0.00      PROA  
ATOM   1431  H   LEU P 124      -7.743   3.827  56.374  0.00  0.00      PROA  
ATOM   1432  CA  LEU P 124      -9.920   3.536  56.197  0.00  0.00      PROA  
ATOM   1433  HA  LEU P 124     -10.560   3.370  55.330  0.00  0.00      PROA  
ATOM   1434  CB  LEU P 124     -10.231   2.401  57.245  0.00  0.00      PROA  
ATOM   1435  HB2 LEU P 124     -10.235   1.429  56.752  0.00  0.00      PROA  
ATOM   1436  HB3 LEU P 124      -9.389   2.329  57.934  0.00  0.00      PROA  
ATOM   1437  CG  LEU P 124     -11.505   2.562  58.033  0.00  0.00      PROA  
ATOM   1438  HG  LEU P 124     -11.613   3.592  58.371  0.00  0.00      PROA  
ATOM   1439  CD1 LEU P 124     -12.688   2.188  57.166  0.00  0.00      PROA  
ATOM   1440 HD11 LEU P 124     -13.611   2.626  57.546  0.00  0.00      PROA  
ATOM   1441 HD12 LEU P 124     -12.716   2.744  56.229  0.00  0.00      PROA  
ATOM   1442 HD13 LEU P 124     -12.799   1.115  57.010  0.00  0.00      PROA  
ATOM   1443  CD2 LEU P 124     -11.342   1.725  59.336  0.00  0.00      PROA  
ATOM   1444 HD21 LEU P 124     -12.300   1.580  59.837  0.00  0.00      PROA  
ATOM   1445 HD22 LEU P 124     -10.887   0.748  59.174  0.00  0.00      PROA  
ATOM   1446 HD23 LEU P 124     -10.779   2.191  60.145  0.00  0.00      PROA  
ATOM   1447  C   LEU P 124     -10.185   5.010  56.635  0.00  0.00      PROA  
ATOM   1448  O   LEU P 124      -9.294   5.660  57.131  0.00  0.00      PROA  
ATOM   1449  N   PHE P 125     -11.446   5.386  56.390  0.00  0.00      PROA  
ATOM   1450  H   PHE P 125     -11.960   4.757  55.790  0.00  0.00      PROA  
ATOM   1451  CA  PHE P 125     -12.081   6.715  56.569  0.00  0.00      PROA  
ATOM   1452  HA  PHE P 125     -11.392   7.249  57.224  0.00  0.00      PROA  
ATOM   1453  CB  PHE P 125     -12.162   7.597  55.302  0.00  0.00      PROA  
ATOM   1454  HB2 PHE P 125     -12.937   7.201  54.646  0.00  0.00      PROA  
ATOM   1455  HB3 PHE P 125     -12.543   8.592  55.530  0.00  0.00      PROA  
ATOM   1456  CG  PHE P 125     -10.848   7.760  54.464  0.00  0.00      PROA  
ATOM   1457  CD1 PHE P 125     -10.280   9.015  54.396  0.00  0.00      PROA  
ATOM   1458  HD1 PHE P 125     -10.588   9.819  55.047  0.00  0.00      PROA  
ATOM   1459  CE1 PHE P 125      -9.134   9.299  53.614  0.00  0.00      PROA  
ATOM   1460  HE1 PHE P 125      -8.698  10.287  53.628  0.00  0.00      PROA  
ATOM   1461  CZ  PHE P 125      -8.633   8.347  52.739  0.00  0.00      PROA  
ATOM   1462  HZ  PHE P 125      -7.778   8.542  52.109  0.00  0.00      PROA  
ATOM   1463  CE2 PHE P 125      -9.199   7.038  52.797  0.00  0.00      PROA  
ATOM   1464  HE2 PHE P 125      -8.709   6.331  52.144  0.00  0.00      PROA  
ATOM   1465  CD2 PHE P 125     -10.301   6.758  53.633  0.00  0.00      PROA  
ATOM   1466  HD2 PHE P 125     -10.716   5.762  53.591  0.00  0.00      PROA  
ATOM   1467  C   PHE P 125     -13.454   6.647  57.208  0.00  0.00      PROA  
ATOM   1468  O   PHE P 125     -14.249   5.808  56.946  0.00  0.00      PROA  
ATOM   1469  N   GLN P 126     -13.853   7.633  58.005  0.00  0.00      PROA  
ATOM   1470  H   GLN P 126     -13.132   8.291  58.261  0.00  0.00      PROA  
ATOM   1471  CA  GLN P 126     -15.147   7.626  58.735  0.00  0.00      PROA  
ATOM   1472  HA  GLN P 126     -15.371   6.620  59.090  0.00  0.00      PROA  
ATOM   1473  CB  GLN P 126     -14.899   8.351  60.064  0.00  0.00      PROA  
ATOM   1474  HB2 GLN P 126     -15.673   8.072  60.780  0.00  0.00      PROA  
ATOM   1475  HB3 GLN P 126     -13.921   8.064  60.450  0.00  0.00      PROA  
ATOM   1476  CG  GLN P 126     -14.758   9.867  60.040  0.00  0.00      PROA  
ATOM   1477  HG2 GLN P 126     -13.841  10.062  59.484  0.00  0.00      PROA  
ATOM   1478  HG3 GLN P 126     -15.640  10.229  59.512  0.00  0.00      PROA  
ATOM   1479  CD  GLN P 126     -14.720  10.585  61.408  0.00  0.00      PROA  
ATOM   1480  OE1 GLN P 126     -14.899   9.986  62.438  0.00  0.00      PROA  
ATOM   1481  NE2 GLN P 126     -14.643  11.832  61.574  0.00  0.00      PROA  
ATOM   1482 HE21 GLN P 126     -14.666  12.239  62.498  0.00  0.00      PROA  
ATOM   1483 HE22 GLN P 126     -14.646  12.474  60.795  0.00  0.00      PROA  
ATOM   1484  C   GLN P 126     -16.382   8.132  57.946  0.00  0.00      PROA  
ATOM   1485  O   GLN P 126     -17.474   8.281  58.560  0.00  0.00      PROA  
ATOM   1486  N   ASN P 127     -16.156   8.476  56.672  0.00  0.00      PROA  
ATOM   1487  H   ASN P 127     -15.355   8.073  56.208  0.00  0.00      PROA  
ATOM   1488  CA  ASN P 127     -17.225   9.117  55.874  0.00  0.00      PROA  
ATOM   1489  HA  ASN P 127     -18.185   8.613  55.986  0.00  0.00      PROA  
ATOM   1490  CB  ASN P 127     -17.375  10.620  56.403  0.00  0.00      PROA  
ATOM   1491  HB2 ASN P 127     -17.790  10.698  57.408  0.00  0.00      PROA  
ATOM   1492  HB3 ASN P 127     -16.426  11.157  56.378  0.00  0.00      PROA  
ATOM   1493  CG  ASN P 127     -18.299  11.451  55.440  0.00  0.00      PROA  
ATOM   1494  OD1 ASN P 127     -17.961  12.080  54.482  0.00  0.00      PROA  
ATOM   1495  ND2 ASN P 127     -19.598  11.302  55.676  0.00  0.00      PROA  
ATOM   1496 HD21 ASN P 127     -20.238  11.939  55.224  0.00  0.00      PROA  
ATOM   1497 HD22 ASN P 127     -19.769  11.019  56.630  0.00  0.00      PROA  
ATOM   1498  C   ASN P 127     -16.775   9.069  54.420  0.00  0.00      PROA  
ATOM   1499  O   ASN P 127     -15.544   8.986  54.139  0.00  0.00      PROA  
ATOM   1500  N   CYX P 128     -17.726   9.174  53.514  0.00  0.00      PROA  
ATOM   1501  H   CYX P 128     -18.687   9.035  53.793  0.00  0.00      PROA  
ATOM   1502  CA  CYX P 128     -17.449   9.229  52.066  0.00  0.00      PROA  
ATOM   1503  HA  CYX P 128     -16.990   8.247  51.951  0.00  0.00      PROA  
ATOM   1504  CB  CYX P 128     -18.704   9.141  51.236  0.00  0.00      PROA  
ATOM   1505  HB2 CYX P 128     -19.245  10.070  51.418  0.00  0.00      PROA  
ATOM   1506  HB3 CYX P 128     -18.301   9.067  50.226  0.00  0.00      PROA  
ATOM   1507  SG  CYX P 128     -19.692   7.573  51.507  0.00  0.00      PROA  
ATOM   1508  C   CYX P 128     -16.408  10.290  51.536  0.00  0.00      PROA  
ATOM   1509  O   CYX P 128     -16.015  10.186  50.368  0.00  0.00      PROA  
ATOM   1510  N   SER P 129     -16.179  11.308  52.334  0.00  0.00      PROA  
ATOM   1511  H   SER P 129     -16.805  11.380  53.124  0.00  0.00      PROA  
ATOM   1512  CA  SER P 129     -15.208  12.481  52.269  0.00  0.00      PROA  
ATOM   1513  HA  SER P 129     -15.308  13.080  53.175  0.00  0.00      PROA  
ATOM   1514  CB  SER P 129     -13.748  11.984  52.435  0.00  0.00      PROA  
ATOM   1515  HB2 SER P 129     -13.427  11.228  51.718  0.00  0.00      PROA  
ATOM   1516  HB3 SER P 129     -13.133  12.884  52.411  0.00  0.00      PROA  
ATOM   1517  OG  SER P 129     -13.581  11.422  53.726  0.00  0.00      PROA  
ATOM   1518  HG  SER P 129     -13.984  10.551  53.692  0.00  0.00      PROA  
ATOM   1519  C   SER P 129     -15.379  13.346  51.008  0.00  0.00      PROA  
ATOM   1520  O   SER P 129     -14.467  13.943  50.463  0.00  0.00      PROA  
ATOM   1521  N   GLU P 130     -16.589  13.417  50.399  0.00  0.00      PROA  
ATOM   1522  H   GLU P 130     -17.331  12.970  50.917  0.00  0.00      PROA  
ATOM   1523  CA  GLU P 130     -16.934  14.154  49.179  0.00  0.00      PROA  
ATOM   1524  HA  GLU P 130     -16.200  13.826  48.443  0.00  0.00      PROA  
ATOM   1525  CB  GLU P 130     -18.403  13.825  48.684  0.00  0.00      PROA  
ATOM   1526  HB2 GLU P 130     -18.457  12.804  48.305  0.00  0.00      PROA  
ATOM   1527  HB3 GLU P 130     -19.104  13.853  49.519  0.00  0.00      PROA  
ATOM   1528  CG  GLU P 130     -19.173  14.613  47.604  0.00  0.00      PROA  
ATOM   1529  HG2 GLU P 130     -20.113  14.176  47.267  0.00  0.00      PROA  
ATOM   1530  HG3 GLU P 130     -19.490  15.546  48.071  0.00  0.00      PROA  
ATOM   1531  CD  GLU P 130     -18.277  14.863  46.365  0.00  0.00      PROA  
ATOM   1532  OE1 GLU P 130     -17.349  14.091  46.055  0.00  0.00      PROA  
ATOM   1533  OE2 GLU P 130     -18.453  15.888  45.695  0.00  0.00      PROA  
ATOM   1534  C   GLU P 130     -16.942  15.740  49.359  0.00  0.00      PROA  
ATOM   1535  O   GLU P 130     -16.490  16.447  48.460  0.00  0.00      PROA  
ATOM   1536  N   LEU P 131     -17.321  16.266  50.564  0.00  0.00      PROA  
ATOM   1537  H   LEU P 131     -17.841  15.661  51.183  0.00  0.00      PROA  
ATOM   1538  CA  LEU P 131     -17.159  17.633  50.842  0.00  0.00      PROA  
ATOM   1539  HA  LEU P 131     -17.612  18.275  50.087  0.00  0.00      PROA  
ATOM   1540  CB  LEU P 131     -17.676  18.044  52.265  0.00  0.00      PROA  
ATOM   1541  HB2 LEU P 131     -17.023  17.532  52.972  0.00  0.00      PROA  
ATOM   1542  HB3 LEU P 131     -17.424  19.104  52.265  0.00  0.00      PROA  
ATOM   1543  CG  LEU P 131     -19.131  17.806  52.560  0.00  0.00      PROA  
ATOM   1544  HG  LEU P 131     -19.231  16.738  52.754  0.00  0.00      PROA  
ATOM   1545  CD1 LEU P 131     -19.538  18.519  53.781  0.00  0.00      PROA  
ATOM   1546 HD11 LEU P 131     -18.888  18.223  54.604  0.00  0.00      PROA  
ATOM   1547 HD12 LEU P 131     -19.415  19.595  53.661  0.00  0.00      PROA  
ATOM   1548 HD13 LEU P 131     -20.585  18.249  53.920  0.00  0.00      PROA  
ATOM   1549  CD2 LEU P 131     -20.007  18.157  51.343  0.00  0.00      PROA  
ATOM   1550 HD21 LEU P 131     -19.672  19.040  50.798  0.00  0.00      PROA  
ATOM   1551 HD22 LEU P 131     -20.063  17.275  50.705  0.00  0.00      PROA  
ATOM   1552 HD23 LEU P 131     -21.055  18.399  51.522  0.00  0.00      PROA  
ATOM   1553  C   LEU P 131     -15.684  18.108  50.842  0.00  0.00      PROA  
ATOM   1554  O   LEU P 131     -15.372  19.232  50.488  0.00  0.00      PROA  
ATOM   1555  N   PHE P 132     -14.788  17.240  51.365  0.00  0.00      PROA  
ATOM   1556  H   PHE P 132     -15.142  16.313  51.556  0.00  0.00      PROA  
ATOM   1557  CA  PHE P 132     -13.354  17.616  51.649  0.00  0.00      PROA  
ATOM   1558  HA  PHE P 132     -13.246  18.700  51.674  0.00  0.00      PROA  
ATOM   1559  CB  PHE P 132     -12.916  17.056  53.045  0.00  0.00      PROA  
ATOM   1560  HB2 PHE P 132     -13.060  15.976  53.051  0.00  0.00      PROA  
ATOM   1561  HB3 PHE P 132     -11.833  17.169  53.098  0.00  0.00      PROA  
ATOM   1562  CG  PHE P 132     -13.476  17.587  54.303  0.00  0.00      PROA  
ATOM   1563  CD1 PHE P 132     -13.453  16.830  55.477  0.00  0.00      PROA  
ATOM   1564  HD1 PHE P 132     -13.030  15.839  55.551  0.00  0.00      PROA  
ATOM   1565  CE1 PHE P 132     -14.150  17.286  56.620  0.00  0.00      PROA  
ATOM   1566  HE1 PHE P 132     -14.052  16.787  57.573  0.00  0.00      PROA  
ATOM   1567  CZ  PHE P 132     -14.885  18.500  56.615  0.00  0.00      PROA  
ATOM   1568  HZ  PHE P 132     -15.400  18.829  57.505  0.00  0.00      PROA  
ATOM   1569  CE2 PHE P 132     -14.835  19.283  55.472  0.00  0.00      PROA  
ATOM   1570  HE2 PHE P 132     -15.309  20.253  55.490  0.00  0.00      PROA  
ATOM   1571  CD2 PHE P 132     -14.143  18.805  54.294  0.00  0.00      PROA  
ATOM   1572  HD2 PHE P 132     -14.136  19.445  53.424  0.00  0.00      PROA  
ATOM   1573  C   PHE P 132     -12.351  17.073  50.589  0.00  0.00      PROA  
ATOM   1574  O   PHE P 132     -11.248  17.584  50.517  0.00  0.00      PROA  
ATOM   1575  N   LYS P 133     -12.670  15.959  49.868  0.00  0.00      PROA  
ATOM   1576  H   LYS P 133     -13.498  15.439  50.122  0.00  0.00      PROA  
ATOM   1577  CA  LYS P 133     -11.839  15.401  48.797  0.00  0.00      PROA  
ATOM   1578  HA  LYS P 133     -12.348  14.507  48.437  0.00  0.00      PROA  
ATOM   1579  CB  LYS P 133     -11.619  16.356  47.623  0.00  0.00      PROA  
ATOM   1580  HB2 LYS P 133     -10.904  17.070  48.031  0.00  0.00      PROA  
ATOM   1581  HB3 LYS P 133     -11.094  15.757  46.879  0.00  0.00      PROA  
ATOM   1582  CG  LYS P 133     -12.826  17.015  46.979  0.00  0.00      PROA  
ATOM   1583  HG2 LYS P 133     -13.391  17.624  47.684  0.00  0.00      PROA  
ATOM   1584  HG3 LYS P 133     -12.483  17.784  46.286  0.00  0.00      PROA  
ATOM   1585  CD  LYS P 133     -13.675  15.981  46.280  0.00  0.00      PROA  
ATOM   1586  HD2 LYS P 133     -13.060  15.315  45.674  0.00  0.00      PROA  
ATOM   1587  HD3 LYS P 133     -14.185  15.344  47.002  0.00  0.00      PROA  
ATOM   1588  CE  LYS P 133     -14.785  16.700  45.522  0.00  0.00      PROA  
ATOM   1589  HE2 LYS P 133     -15.466  17.211  46.204  0.00  0.00      PROA  
ATOM   1590  HE3 LYS P 133     -14.311  17.353  44.789  0.00  0.00      PROA  
ATOM   1591  NZ  LYS P 133     -15.672  15.783  44.703  0.00  0.00      PROA  
ATOM   1592  HZ1 LYS P 133     -16.330  16.333  44.170  0.00  0.00      PROA  
ATOM   1593  HZ2 LYS P 133     -15.233  15.032  44.190  0.00  0.00      PROA  
ATOM   1594  HZ3 LYS P 133     -16.225  15.265  45.370  0.00  0.00      PROA  
ATOM   1595  C   LYS P 133     -10.501  14.761  49.266  0.00  0.00      PROA  
ATOM   1596  O   LYS P 133      -9.917  14.045  48.459  0.00  0.00      PROA  
ATOM   1597  N   THR P 134     -10.043  14.994  50.470  0.00  0.00      PROA  
ATOM   1598  H   THR P 134     -10.617  15.616  51.021  0.00  0.00      PROA  
ATOM   1599  CA  THR P 134      -8.769  14.489  50.985  0.00  0.00      PROA  
ATOM   1600  HA  THR P 134      -8.019  14.884  50.300  0.00  0.00      PROA  
ATOM   1601  CB  THR P 134      -8.501  15.029  52.392  0.00  0.00      PROA  
ATOM   1602  HB  THR P 134      -7.785  14.406  52.927  0.00  0.00      PROA  
ATOM   1603  CG2 THR P 134      -7.977  16.496  52.469  0.00  0.00      PROA  
ATOM   1604 HG21 THR P 134      -6.950  16.484  52.103  0.00  0.00      PROA  
ATOM   1605 HG22 THR P 134      -8.522  17.147  51.785  0.00  0.00      PROA  
ATOM   1606 HG23 THR P 134      -8.012  16.835  53.504  0.00  0.00      PROA  
ATOM   1607  OG1 THR P 134      -9.789  15.092  53.137  0.00  0.00      PROA  
ATOM   1608  HG1 THR P 134      -9.812  14.294  53.670  0.00  0.00      PROA  
ATOM   1609  C   THR P 134      -8.604  12.989  51.028  0.00  0.00      PROA  
ATOM   1610  O   THR P 134      -7.503  12.540  51.238  0.00  0.00      PROA  
ATOM   1611  N   GLN P 135      -9.587  12.181  50.645  0.00  0.00      PROA  
ATOM   1612  H   GLN P 135     -10.478  12.655  50.691  0.00  0.00      PROA  
ATOM   1613  CA  GLN P 135      -9.527  10.729  50.474  0.00  0.00      PROA  
ATOM   1614  HA  GLN P 135      -8.982  10.336  51.332  0.00  0.00      PROA  
ATOM   1615  CB  GLN P 135     -10.855  10.005  50.570  0.00  0.00      PROA  
ATOM   1616  HB2 GLN P 135     -10.653   8.994  50.924  0.00  0.00      PROA  
ATOM   1617  HB3 GLN P 135     -11.487  10.517  51.296  0.00  0.00      PROA  
ATOM   1618  CG  GLN P 135     -11.826   9.845  49.410  0.00  0.00      PROA  
ATOM   1619  HG2 GLN P 135     -11.394   9.276  48.587  0.00  0.00      PROA  
ATOM   1620  HG3 GLN P 135     -12.602   9.211  49.840  0.00  0.00      PROA  
ATOM   1621  CD  GLN P 135     -12.487  11.150  48.918  0.00  0.00      PROA  
ATOM   1622  OE1 GLN P 135     -11.870  12.079  48.516  0.00  0.00      PROA  
ATOM   1623  NE2 GLN P 135     -13.825  11.288  48.935  0.00  0.00      PROA  
ATOM   1624 HE21 GLN P 135     -14.281  12.000  48.382  0.00  0.00      PROA  
ATOM   1625 HE22 GLN P 135     -14.426  10.573  49.319  0.00  0.00      PROA  
ATOM   1626  C   GLN P 135      -8.733  10.407  49.174  0.00  0.00      PROA  
ATOM   1627  O   GLN P 135      -8.450   9.241  48.885  0.00  0.00      PROA  
ATOM   1628  N   THR P 136      -8.469  11.330  48.343  0.00  0.00      PROA  
ATOM   1629  H   THR P 136      -8.984  12.194  48.432  0.00  0.00      PROA  
ATOM   1630  CA  THR P 136      -7.669  11.180  47.105  0.00  0.00      PROA  
ATOM   1631  HA  THR P 136      -8.184  10.561  46.370  0.00  0.00      PROA  
ATOM   1632  CB  THR P 136      -7.696  12.544  46.358  0.00  0.00      PROA  
ATOM   1633  HB  THR P 136      -8.756  12.767  46.243  0.00  0.00      PROA  
ATOM   1634  CG2 THR P 136      -6.899  13.579  47.043  0.00  0.00      PROA  
ATOM   1635 HG21 THR P 136      -5.839  13.325  47.020  0.00  0.00      PROA  
ATOM   1636 HG22 THR P 136      -7.028  14.563  46.593  0.00  0.00      PROA  
ATOM   1637 HG23 THR P 136      -7.148  13.669  48.100  0.00  0.00      PROA  
ATOM   1638  OG1 THR P 136      -7.063  12.566  45.085  0.00  0.00      PROA  
ATOM   1639  HG1 THR P 136      -7.467  11.893  44.532  0.00  0.00      PROA  
ATOM   1640  C   THR P 136      -6.206  10.653  47.353  0.00  0.00      PROA  
ATOM   1641  O   THR P 136      -5.644  10.096  46.452  0.00  0.00      PROA  
ATOM   1642  N   PHE P 137      -5.551  10.818  48.561  0.00  0.00      PROA  
ATOM   1643  H   PHE P 137      -6.032  11.270  49.326  0.00  0.00      PROA  
ATOM   1644  CA  PHE P 137      -4.138  10.621  48.846  0.00  0.00      PROA  
ATOM   1645  HA  PHE P 137      -3.602  10.410  47.921  0.00  0.00      PROA  
ATOM   1646  CB  PHE P 137      -3.576  11.744  49.653  0.00  0.00      PROA  
ATOM   1647  HB2 PHE P 137      -4.140  11.787  50.585  0.00  0.00      PROA  
ATOM   1648  HB3 PHE P 137      -2.534  11.511  49.874  0.00  0.00      PROA  
ATOM   1649  CG  PHE P 137      -3.682  13.090  48.942  0.00  0.00      PROA  
ATOM   1650  CD1 PHE P 137      -3.213  13.256  47.595  0.00  0.00      PROA  
ATOM   1651  HD1 PHE P 137      -2.692  12.416  47.160  0.00  0.00      PROA  
ATOM   1652  CE1 PHE P 137      -3.256  14.459  46.924  0.00  0.00      PROA  
ATOM   1653  HE1 PHE P 137      -2.905  14.523  45.905  0.00  0.00      PROA  
ATOM   1654  CZ  PHE P 137      -3.882  15.552  47.598  0.00  0.00      PROA  
ATOM   1655  HZ  PHE P 137      -3.993  16.459  47.023  0.00  0.00      PROA  
ATOM   1656  CE2 PHE P 137      -4.395  15.422  48.947  0.00  0.00      PROA  
ATOM   1657  HE2 PHE P 137      -4.939  16.199  49.464  0.00  0.00      PROA  
ATOM   1658  CD2 PHE P 137      -4.322  14.197  49.560  0.00  0.00      PROA  
ATOM   1659  HD2 PHE P 137      -4.600  14.160  50.603  0.00  0.00      PROA  
ATOM   1660  C   PHE P 137      -3.849   9.266  49.598  0.00  0.00      PROA  
ATOM   1661  O   PHE P 137      -4.422   8.982  50.642  0.00  0.00      PROA  
ATOM   1662  N   SER P 138      -2.831   8.542  49.151  0.00  0.00      PROA  
ATOM   1663  H   SER P 138      -2.497   8.760  48.224  0.00  0.00      PROA  
ATOM   1664  CA  SER P 138      -2.131   7.501  49.926  0.00  0.00      PROA  
ATOM   1665  HA  SER P 138      -2.822   7.039  50.632  0.00  0.00      PROA  
ATOM   1666  CB  SER P 138      -1.516   6.521  48.950  0.00  0.00      PROA  
ATOM   1667  HB2 SER P 138      -2.266   5.845  48.540  0.00  0.00      PROA  
ATOM   1668  HB3 SER P 138      -1.114   7.114  48.128  0.00  0.00      PROA  
ATOM   1669  OG  SER P 138      -0.430   5.789  49.549  0.00  0.00      PROA  
ATOM   1670  HG  SER P 138      -0.760   5.310  50.312  0.00  0.00      PROA  
ATOM   1671  C   SER P 138      -1.103   8.336  50.787  0.00  0.00      PROA  
ATOM   1672  O   SER P 138      -1.279   8.392  52.023  0.00  0.00      PROA  
ATOM   1673  N   GLY P 139      -0.213   9.091  50.134  0.00  0.00      PROA  
ATOM   1674  H   GLY P 139      -0.089   8.981  49.138  0.00  0.00      PROA  
ATOM   1675  CA  GLY P 139       0.665   9.989  50.862  0.00  0.00      PROA  
ATOM   1676  HA2 GLY P 139       1.121  10.558  50.052  0.00  0.00      PROA  
ATOM   1677  HA3 GLY P 139       0.063  10.652  51.484  0.00  0.00      PROA  
ATOM   1678  C   GLY P 139       1.736   9.253  51.648  0.00  0.00      PROA  
ATOM   1679  O   GLY P 139       2.505   9.781  52.430  0.00  0.00      PROA  
ATOM   1680  N   ASP P 140       1.849   7.906  51.447  0.00  0.00      PROA  
ATOM   1681  H   ASP P 140       1.483   7.578  50.565  0.00  0.00      PROA  
ATOM   1682  CA  ASP P 140       2.565   6.902  52.252  0.00  0.00      PROA  
ATOM   1683  HA  ASP P 140       2.604   7.171  53.308  0.00  0.00      PROA  
ATOM   1684  CB  ASP P 140       1.733   5.592  52.123  0.00  0.00      PROA  
ATOM   1685  HB2 ASP P 140       1.674   5.165  51.122  0.00  0.00      PROA  
ATOM   1686  HB3 ASP P 140       2.283   4.841  52.690  0.00  0.00      PROA  
ATOM   1687  CG  ASP P 140       0.300   5.757  52.763  0.00  0.00      PROA  
ATOM   1688  OD1 ASP P 140       0.021   6.502  53.750  0.00  0.00      PROA  
ATOM   1689  OD2 ASP P 140      -0.608   4.978  52.329  0.00  0.00      PROA  
ATOM   1690  C   ASP P 140       3.981   6.701  51.796  0.00  0.00      PROA  
ATOM   1691  O   ASP P 140       4.315   7.092  50.733  0.00  0.00      PROA  
ATOM   1692  N   PHE P 141       4.826   6.053  52.611  0.00  0.00      PROA  
ATOM   1693  H   PHE P 141       4.543   5.637  53.487  0.00  0.00      PROA  
ATOM   1694  CA  PHE P 141       6.252   5.750  52.346  0.00  0.00      PROA  
ATOM   1695  HA  PHE P 141       6.411   5.795  51.269  0.00  0.00      PROA  
ATOM   1696  CB  PHE P 141       7.149   6.869  52.912  0.00  0.00      PROA  
ATOM   1697  HB2 PHE P 141       6.642   7.809  52.694  0.00  0.00      PROA  
ATOM   1698  HB3 PHE P 141       7.152   6.775  53.998  0.00  0.00      PROA  
ATOM   1699  CG  PHE P 141       8.559   6.906  52.443  0.00  0.00      PROA  
ATOM   1700  CD1 PHE P 141       9.575   7.094  53.427  0.00  0.00      PROA  
ATOM   1701  HD1 PHE P 141       9.220   7.327  54.420  0.00  0.00      PROA  
ATOM   1702  CE1 PHE P 141      10.860   7.193  53.018  0.00  0.00      PROA  
ATOM   1703  HE1 PHE P 141      11.558   7.397  53.817  0.00  0.00      PROA  
ATOM   1704  CZ  PHE P 141      11.270   6.972  51.675  0.00  0.00      PROA  
ATOM   1705  HZ  PHE P 141      12.297   7.046  51.351  0.00  0.00      PROA  
ATOM   1706  CE2 PHE P 141      10.236   6.758  50.681  0.00  0.00      PROA  
ATOM   1707  HE2 PHE P 141      10.538   6.566  49.662  0.00  0.00      PROA  
ATOM   1708  CD2 PHE P 141       8.914   6.659  51.066  0.00  0.00      PROA  
ATOM   1709  HD2 PHE P 141       8.097   6.459  50.388  0.00  0.00      PROA  
ATOM   1710  C   PHE P 141       6.586   4.397  53.025  0.00  0.00      PROA  
ATOM   1711  O   PHE P 141       6.579   4.311  54.249  0.00  0.00      PROA  
ATOM   1712  N   MET P 142       6.811   3.363  52.194  0.00  0.00      PROA  
ATOM   1713  H   MET P 142       6.857   3.622  51.219  0.00  0.00      PROA  
ATOM   1714  CA  MET P 142       6.894   2.012  52.579  0.00  0.00      PROA  
ATOM   1715  HA  MET P 142       7.277   1.927  53.596  0.00  0.00      PROA  
ATOM   1716  CB  MET P 142       5.501   1.348  52.485  0.00  0.00      PROA  
ATOM   1717  HB2 MET P 142       5.103   1.458  51.477  0.00  0.00      PROA  
ATOM   1718  HB3 MET P 142       5.560   0.298  52.771  0.00  0.00      PROA  
ATOM   1719  CG  MET P 142       4.462   2.082  53.337  0.00  0.00      PROA  
ATOM   1720  HG2 MET P 142       4.815   2.532  54.265  0.00  0.00      PROA  
ATOM   1721  HG3 MET P 142       4.136   3.014  52.876  0.00  0.00      PROA  
ATOM   1722  SD  MET P 142       3.065   1.177  53.807  0.00  0.00      PROA  
ATOM   1723  CE  MET P 142       3.606   0.149  55.098  0.00  0.00      PROA  
ATOM   1724  HE1 MET P 142       2.771  -0.309  55.628  0.00  0.00      PROA  
ATOM   1725  HE2 MET P 142       4.305  -0.618  54.767  0.00  0.00      PROA  
ATOM   1726  HE3 MET P 142       4.144   0.787  55.799  0.00  0.00      PROA  
ATOM   1727  C   MET P 142       7.850   1.098  51.798  0.00  0.00      PROA  
ATOM   1728  O   MET P 142       8.281   1.392  50.641  0.00  0.00      PROA  
ATOM   1729  N   HIE P 143       8.147  -0.078  52.381  0.00  0.00      PROA  
ATOM   1730  H   HIE P 143       7.752  -0.137  53.309  0.00  0.00      PROA  
ATOM   1731  CA  HIE P 143       9.269  -0.965  51.937  0.00  0.00      PROA  
ATOM   1732  HA  HIE P 143      10.015  -0.269  51.555  0.00  0.00      PROA  
ATOM   1733  CB  HIE P 143       9.848  -1.910  52.990  0.00  0.00      PROA  
ATOM   1734  HB2 HIE P 143       9.035  -2.565  53.303  0.00  0.00      PROA  
ATOM   1735  HB3 HIE P 143      10.699  -2.427  52.547  0.00  0.00      PROA  
ATOM   1736  CG  HIE P 143      10.474  -1.239  54.186  0.00  0.00      PROA  
ATOM   1737  ND1 HIE P 143       9.806  -0.456  55.132  0.00  0.00      PROA  
ATOM   1738  CE1 HIE P 143      10.751   0.007  55.997  0.00  0.00      PROA  
ATOM   1739  HE1 HIE P 143      10.610   0.593  56.893  0.00  0.00      PROA  
ATOM   1740  NE2 HIE P 143      11.936  -0.484  55.704  0.00  0.00      PROA  
ATOM   1741  HE2 HIE P 143      12.667  -0.624  56.387  0.00  0.00      PROA  
ATOM   1742  CD2 HIE P 143      11.795  -1.252  54.513  0.00  0.00      PROA  
ATOM   1743  HD2 HIE P 143      12.538  -1.682  53.857  0.00  0.00      PROA  
ATOM   1744  C   HIE P 143       8.834  -1.820  50.743  0.00  0.00      PROA  
ATOM   1745  O   HIE P 143       7.775  -2.357  50.770  0.00  0.00      PROA  
ATOM   1746  N   ARG P 144       9.736  -2.031  49.720  0.00  0.00      PROA  
ATOM   1747  H   ARG P 144      10.585  -1.485  49.745  0.00  0.00      PROA  
ATOM   1748  CA  ARG P 144       9.409  -2.905  48.579  0.00  0.00      PROA  
ATOM   1749  HA  ARG P 144       8.385  -2.683  48.279  0.00  0.00      PROA  
ATOM   1750  CB  ARG P 144      10.372  -2.491  47.444  0.00  0.00      PROA  
ATOM   1751  HB2 ARG P 144      10.434  -1.403  47.427  0.00  0.00      PROA  
ATOM   1752  HB3 ARG P 144      11.419  -2.696  47.667  0.00  0.00      PROA  
ATOM   1753  CG  ARG P 144       9.848  -3.045  46.097  0.00  0.00      PROA  
ATOM   1754  HG2 ARG P 144      10.122  -4.100  46.111  0.00  0.00      PROA  
ATOM   1755  HG3 ARG P 144       8.765  -2.939  46.032  0.00  0.00      PROA  
ATOM   1756  CD  ARG P 144      10.461  -2.451  44.914  0.00  0.00      PROA  
ATOM   1757  HD2 ARG P 144      11.488  -2.813  44.881  0.00  0.00      PROA  
ATOM   1758  HD3 ARG P 144      10.073  -2.931  44.015  0.00  0.00      PROA  
ATOM   1759  NE  ARG P 144      10.234  -0.975  44.836  0.00  0.00      PROA  
ATOM   1760  HE  ARG P 144       9.318  -0.552  44.790  0.00  0.00      PROA  
ATOM   1761  CZ  ARG P 144      11.149   0.012  44.967  0.00  0.00      PROA  
ATOM   1762  NH1 ARG P 144      12.400  -0.249  45.151  0.00  0.00      PROA  
ATOM   1763 HH11 ARG P 144      12.897  -1.128  45.121  0.00  0.00      PROA  
ATOM   1764 HH12 ARG P 144      12.948   0.599  45.158  0.00  0.00      PROA  
ATOM   1765  NH2 ARG P 144      10.783   1.198  44.892  0.00  0.00      PROA  
ATOM   1766 HH21 ARG P 144       9.824   1.335  44.604  0.00  0.00      PROA  
ATOM   1767 HH22 ARG P 144      11.501   1.905  44.821  0.00  0.00      PROA  
ATOM   1768  C   ARG P 144       9.532  -4.359  48.904  0.00  0.00      PROA  
ATOM   1769  O   ARG P 144      10.577  -4.765  49.536  0.00  0.00      PROA  
ATOM   1770  N   LEU P 145       8.516  -5.104  48.510  0.00  0.00      PROA  
ATOM   1771  H   LEU P 145       7.918  -4.690  47.809  0.00  0.00      PROA  
ATOM   1772  CA  LEU P 145       8.380  -6.547  48.755  0.00  0.00      PROA  
ATOM   1773  HA  LEU P 145       9.022  -6.751  49.613  0.00  0.00      PROA  
ATOM   1774  CB  LEU P 145       6.922  -6.914  49.178  0.00  0.00      PROA  
ATOM   1775  HB2 LEU P 145       6.177  -6.822  48.388  0.00  0.00      PROA  
ATOM   1776  HB3 LEU P 145       6.936  -7.967  49.458  0.00  0.00      PROA  
ATOM   1777  CG  LEU P 145       6.400  -6.010  50.358  0.00  0.00      PROA  
ATOM   1778  HG  LEU P 145       6.364  -4.969  50.038  0.00  0.00      PROA  
ATOM   1779  CD1 LEU P 145       4.903  -6.398  50.617  0.00  0.00      PROA  
ATOM   1780 HD11 LEU P 145       4.532  -5.890  51.508  0.00  0.00      PROA  
ATOM   1781 HD12 LEU P 145       4.335  -6.093  49.738  0.00  0.00      PROA  
ATOM   1782 HD13 LEU P 145       4.736  -7.474  50.653  0.00  0.00      PROA  
ATOM   1783  CD2 LEU P 145       7.222  -6.144  51.648  0.00  0.00      PROA  
ATOM   1784 HD21 LEU P 145       8.289  -5.927  51.597  0.00  0.00      PROA  
ATOM   1785 HD22 LEU P 145       6.812  -5.410  52.342  0.00  0.00      PROA  
ATOM   1786 HD23 LEU P 145       7.209  -7.138  52.095  0.00  0.00      PROA  
ATOM   1787  C   LEU P 145       8.865  -7.351  47.530  0.00  0.00      PROA  
ATOM   1788  O   LEU P 145       8.329  -7.107  46.484  0.00  0.00      PROA  
ATOM   1789  N   PRO P 146       9.843  -8.335  47.687  0.00  0.00      PROA  
ATOM   1790  CD  PRO P 146      10.663  -8.597  48.830  0.00  0.00      PROA  
ATOM   1791  HD2 PRO P 146      10.026  -8.763  49.699  0.00  0.00      PROA  
ATOM   1792  HD3 PRO P 146      11.507  -7.909  48.884  0.00  0.00      PROA  
ATOM   1793  CG  PRO P 146      11.256 -10.002  48.634  0.00  0.00      PROA  
ATOM   1794  HG2 PRO P 146      10.461 -10.633  49.032  0.00  0.00      PROA  
ATOM   1795  HG3 PRO P 146      12.210 -10.051  49.158  0.00  0.00      PROA  
ATOM   1796  CB  PRO P 146      11.382 -10.125  47.156  0.00  0.00      PROA  
ATOM   1797  HB2 PRO P 146      11.428 -11.152  46.795  0.00  0.00      PROA  
ATOM   1798  HB3 PRO P 146      12.323  -9.597  47.005  0.00  0.00      PROA  
ATOM   1799  CA  PRO P 146      10.197  -9.289  46.595  0.00  0.00      PROA  
ATOM   1800  HA  PRO P 146      10.431  -8.757  45.672  0.00  0.00      PROA  
ATOM   1801  C   PRO P 146       9.028 -10.246  46.310  0.00  0.00      PROA  
ATOM   1802  O   PRO P 146       8.027 -10.288  47.002  0.00  0.00      PROA  
ATOM   1803  N   LEU P 147       9.143 -11.076  45.184  0.00  0.00      PROA  
ATOM   1804  H   LEU P 147       9.923 -11.115  44.544  0.00  0.00      PROA  
ATOM   1805  CA  LEU P 147       8.204 -12.140  44.933  0.00  0.00      PROA  
ATOM   1806  HA  LEU P 147       7.520 -12.166  45.781  0.00  0.00      PROA  
ATOM   1807  CB  LEU P 147       7.388 -11.827  43.727  0.00  0.00      PROA  
ATOM   1808  HB2 LEU P 147       8.054 -11.756  42.868  0.00  0.00      PROA  
ATOM   1809  HB3 LEU P 147       6.776 -12.696  43.485  0.00  0.00      PROA  
ATOM   1810  CG  LEU P 147       6.470 -10.574  43.827  0.00  0.00      PROA  
ATOM   1811  HG  LEU P 147       7.135  -9.749  44.083  0.00  0.00      PROA  
ATOM   1812  CD1 LEU P 147       5.784 -10.316  42.478  0.00  0.00      PROA  
ATOM   1813 HD11 LEU P 147       5.079  -9.492  42.589  0.00  0.00      PROA  
ATOM   1814 HD12 LEU P 147       6.580 -10.080  41.772  0.00  0.00      PROA  
ATOM   1815 HD13 LEU P 147       5.273 -11.224  42.159  0.00  0.00      PROA  
ATOM   1816  CD2 LEU P 147       5.357 -10.697  44.822  0.00  0.00      PROA  
ATOM   1817 HD21 LEU P 147       4.779  -9.779  44.928  0.00  0.00      PROA  
ATOM   1818 HD22 LEU P 147       4.725 -11.547  44.565  0.00  0.00      PROA  
ATOM   1819 HD23 LEU P 147       5.709 -10.998  45.809  0.00  0.00      PROA  
ATOM   1820  C   LEU P 147       8.804 -13.538  44.755  0.00  0.00      PROA  
ATOM   1821  O   LEU P 147       9.900 -13.585  44.287  0.00  0.00      PROA  
ATOM   1822  N   LEU P 148       8.085 -14.619  45.152  0.00  0.00      PROA  
ATOM   1823  H   LEU P 148       7.129 -14.469  45.443  0.00  0.00      PROA  
ATOM   1824  CA  LEU P 148       8.497 -16.015  44.999  0.00  0.00      PROA  
ATOM   1825  HA  LEU P 148       9.577 -16.101  45.124  0.00  0.00      PROA  
ATOM   1826  CB  LEU P 148       7.969 -16.877  46.119  0.00  0.00      PROA  
ATOM   1827  HB2 LEU P 148       7.962 -16.319  47.056  0.00  0.00      PROA  
ATOM   1828  HB3 LEU P 148       6.892 -16.949  45.969  0.00  0.00      PROA  
ATOM   1829  CG  LEU P 148       8.665 -18.242  46.253  0.00  0.00      PROA  
ATOM   1830  HG  LEU P 148       8.778 -18.661  45.253  0.00  0.00      PROA  
ATOM   1831  CD1 LEU P 148      10.050 -18.226  46.811  0.00  0.00      PROA  
ATOM   1832 HD11 LEU P 148      10.037 -17.713  47.773  0.00  0.00      PROA  
ATOM   1833 HD12 LEU P 148      10.344 -19.243  47.070  0.00  0.00      PROA  
ATOM   1834 HD13 LEU P 148      10.810 -17.819  46.144  0.00  0.00      PROA  
ATOM   1835  CD2 LEU P 148       7.821 -19.268  47.089  0.00  0.00      PROA  
ATOM   1836 HD21 LEU P 148       6.916 -19.505  46.530  0.00  0.00      PROA  
ATOM   1837 HD22 LEU P 148       8.370 -20.165  47.372  0.00  0.00      PROA  
ATOM   1838 HD23 LEU P 148       7.534 -18.793  48.027  0.00  0.00      PROA  
ATOM   1839  C   LEU P 148       8.061 -16.630  43.682  0.00  0.00      PROA  
ATOM   1840  O   LEU P 148       6.854 -17.014  43.561  0.00  0.00      PROA  
ATOM   1841  N   GLY P 149       8.981 -16.874  42.702  0.00  0.00      PROA  
ATOM   1842  H   GLY P 149       9.872 -16.407  42.782  0.00  0.00      PROA  
ATOM   1843  CA  GLY P 149       8.713 -17.700  41.484  0.00  0.00      PROA  
ATOM   1844  HA2 GLY P 149       7.767 -17.445  41.006  0.00  0.00      PROA  
ATOM   1845  HA3 GLY P 149       9.525 -17.580  40.766  0.00  0.00      PROA  
ATOM   1846  C   GLY P 149       8.831 -19.173  41.718  0.00  0.00      PROA  
ATOM   1847  O   GLY P 149       8.127 -19.958  40.971  0.00  0.00      PROA  
ATOM   1848  N   GLU P 150       9.517 -19.568  42.778  0.00  0.00      PROA  
ATOM   1849  H   GLU P 150       9.794 -18.880  43.464  0.00  0.00      PROA  
ATOM   1850  CA  GLU P 150       9.654 -21.016  43.073  0.00  0.00      PROA  
ATOM   1851  HA  GLU P 150       9.957 -21.319  42.070  0.00  0.00      PROA  
ATOM   1852  CB  GLU P 150      10.721 -21.262  44.236  0.00  0.00      PROA  
ATOM   1853  HB2 GLU P 150      11.646 -20.828  43.854  0.00  0.00      PROA  
ATOM   1854  HB3 GLU P 150      10.489 -20.738  45.163  0.00  0.00      PROA  
ATOM   1855  CG  GLU P 150      10.866 -22.778  44.532  0.00  0.00      PROA  
ATOM   1856  HG2 GLU P 150      11.503 -23.062  45.370  0.00  0.00      PROA  
ATOM   1857  HG3 GLU P 150       9.913 -23.152  44.906  0.00  0.00      PROA  
ATOM   1858  CD  GLU P 150      11.264 -23.532  43.246  0.00  0.00      PROA  
ATOM   1859  OE1 GLU P 150      10.441 -24.107  42.510  0.00  0.00      PROA  
ATOM   1860  OE2 GLU P 150      12.484 -23.378  42.827  0.00  0.00      PROA  
ATOM   1861  C   GLU P 150       8.296 -21.547  43.494  0.00  0.00      PROA  
ATOM   1862  O   GLU P 150       7.543 -20.899  44.170  0.00  0.00      PROA  
ATOM   1863  N   LYS P 151       7.958 -22.844  43.045  0.00  0.00      PROA  
ATOM   1864  H   LYS P 151       8.670 -23.392  42.584  0.00  0.00      PROA  
ATOM   1865  CA  LYS P 151       6.609 -23.491  43.190  0.00  0.00      PROA  
ATOM   1866  HA  LYS P 151       6.022 -22.611  42.930  0.00  0.00      PROA  
ATOM   1867  CB  LYS P 151       6.524 -24.630  42.144  0.00  0.00      PROA  
ATOM   1868  HB2 LYS P 151       6.809 -24.198  41.185  0.00  0.00      PROA  
ATOM   1869  HB3 LYS P 151       7.182 -25.475  42.348  0.00  0.00      PROA  
ATOM   1870  CG  LYS P 151       5.290 -25.420  41.849  0.00  0.00      PROA  
ATOM   1871  HG2 LYS P 151       5.539 -26.371  41.378  0.00  0.00      PROA  
ATOM   1872  HG3 LYS P 151       4.746 -25.653  42.764  0.00  0.00      PROA  
ATOM   1873  CD  LYS P 151       4.308 -24.578  41.003  0.00  0.00      PROA  
ATOM   1874  HD2 LYS P 151       4.061 -23.672  41.556  0.00  0.00      PROA  
ATOM   1875  HD3 LYS P 151       4.890 -24.325  40.117  0.00  0.00      PROA  
ATOM   1876  CE  LYS P 151       3.114 -25.435  40.610  0.00  0.00      PROA  
ATOM   1877  HE2 LYS P 151       2.463 -24.983  39.860  0.00  0.00      PROA  
ATOM   1878  HE3 LYS P 151       3.539 -26.331  40.158  0.00  0.00      PROA  
ATOM   1879  NZ  LYS P 151       2.289 -25.887  41.717  0.00  0.00      PROA  
ATOM   1880  HZ1 LYS P 151       2.500 -25.330  42.533  0.00  0.00      PROA  
ATOM   1881  HZ2 LYS P 151       1.314 -25.739  41.500  0.00  0.00      PROA  
ATOM   1882  HZ3 LYS P 151       2.436 -26.849  41.987  0.00  0.00      PROA  
ATOM   1883  C   LYS P 151       6.261 -23.976  44.611  0.00  0.00      PROA  
ATOM   1884  O   LYS P 151       5.110 -24.066  45.030  0.00  0.00      PROA  
ATOM   1885  N   GLN P 152       7.298 -24.141  45.442  0.00  0.00      PROA  
ATOM   1886  H   GLN P 152       8.209 -24.003  45.028  0.00  0.00      PROA  
ATOM   1887  CA  GLN P 152       7.232 -24.469  46.926  0.00  0.00      PROA  
ATOM   1888  HA  GLN P 152       6.197 -24.359  47.250  0.00  0.00      PROA  
ATOM   1889  CB  GLN P 152       7.633 -25.887  47.261  0.00  0.00      PROA  
ATOM   1890  HB2 GLN P 152       8.668 -26.014  46.942  0.00  0.00      PROA  
ATOM   1891  HB3 GLN P 152       7.560 -26.188  48.306  0.00  0.00      PROA  
ATOM   1892  CG  GLN P 152       6.827 -26.936  46.440  0.00  0.00      PROA  
ATOM   1893  HG2 GLN P 152       6.874 -26.581  45.410  0.00  0.00      PROA  
ATOM   1894  HG3 GLN P 152       7.418 -27.844  46.558  0.00  0.00      PROA  
ATOM   1895  CD  GLN P 152       5.376 -27.227  46.857  0.00  0.00      PROA  
ATOM   1896  OE1 GLN P 152       4.867 -26.935  47.966  0.00  0.00      PROA  
ATOM   1897  NE2 GLN P 152       4.596 -27.759  45.983  0.00  0.00      PROA  
ATOM   1898 HE21 GLN P 152       3.639 -28.029  46.160  0.00  0.00      PROA  
ATOM   1899 HE22 GLN P 152       4.982 -28.185  45.153  0.00  0.00      PROA  
ATOM   1900  C   GLN P 152       8.057 -23.490  47.762  0.00  0.00      PROA  
ATOM   1901  O   GLN P 152       9.246 -23.218  47.548  0.00  0.00      PROA  
ATOM   1902  N   GLU P 153       7.445 -22.920  48.794  0.00  0.00      PROA  
ATOM   1903  H   GLU P 153       6.502 -23.206  49.015  0.00  0.00      PROA  
ATOM   1904  CA  GLU P 153       7.876 -21.916  49.755  0.00  0.00      PROA  
ATOM   1905  HA  GLU P 153       8.561 -21.164  49.361  0.00  0.00      PROA  
ATOM   1906  CB  GLU P 153       6.595 -21.180  50.183  0.00  0.00      PROA  
ATOM   1907  HB2 GLU P 153       6.915 -20.220  50.590  0.00  0.00      PROA  
ATOM   1908  HB3 GLU P 153       6.061 -20.885  49.280  0.00  0.00      PROA  
ATOM   1909  CG  GLU P 153       5.608 -21.968  51.166  0.00  0.00      PROA  
ATOM   1910  HG2 GLU P 153       6.270 -22.527  51.829  0.00  0.00      PROA  
ATOM   1911  HG3 GLU P 153       5.238 -21.201  51.845  0.00  0.00      PROA  
ATOM   1912  CD  GLU P 153       4.464 -22.737  50.554  0.00  0.00      PROA  
ATOM   1913  OE1 GLU P 153       4.539 -22.980  49.335  0.00  0.00      PROA  
ATOM   1914  OE2 GLU P 153       3.314 -22.798  51.140  0.00  0.00      PROA  
ATOM   1915  C   GLU P 153       8.584 -22.670  50.921  0.00  0.00      PROA  
ATOM   1916  O   GLU P 153       8.617 -23.902  51.033  0.00  0.00      PROA  
ATOM   1917  N   ALA P 154       9.293 -21.933  51.755  0.00  0.00      PROA  
ATOM   1918  H   ALA P 154       9.491 -20.967  51.535  0.00  0.00      PROA  
ATOM   1919  CA  ALA P 154       9.978 -22.574  52.915  0.00  0.00      PROA  
ATOM   1920  HA  ALA P 154      10.714 -23.330  52.640  0.00  0.00      PROA  
ATOM   1921  CB  ALA P 154      10.741 -21.377  53.590  0.00  0.00      PROA  
ATOM   1922  HB1 ALA P 154      10.079 -20.553  53.857  0.00  0.00      PROA  
ATOM   1923  HB2 ALA P 154      11.386 -21.775  54.373  0.00  0.00      PROA  
ATOM   1924  HB3 ALA P 154      11.459 -21.026  52.849  0.00  0.00      PROA  
ATOM   1925  C   ALA P 154       8.929 -23.196  53.867  0.00  0.00      PROA  
ATOM   1926  O   ALA P 154       9.199 -24.222  54.567  0.00  0.00      PROA  
ATOM   1927  N   LYS P 155       7.657 -22.707  53.981  0.00  0.00      PROA  
ATOM   1928  H   LYS P 155       7.213 -22.029  53.378  0.00  0.00      PROA  
ATOM   1929  CA  LYS P 155       6.725 -23.466  54.820  0.00  0.00      PROA  
ATOM   1930  HA  LYS P 155       7.236 -23.580  55.776  0.00  0.00      PROA  
ATOM   1931  CB  LYS P 155       5.550 -22.458  55.054  0.00  0.00      PROA  
ATOM   1932  HB2 LYS P 155       5.446 -21.730  54.250  0.00  0.00      PROA  
ATOM   1933  HB3 LYS P 155       4.729 -23.156  55.217  0.00  0.00      PROA  
ATOM   1934  CG  LYS P 155       5.852 -21.739  56.409  0.00  0.00      PROA  
ATOM   1935  HG2 LYS P 155       5.998 -22.417  57.249  0.00  0.00      PROA  
ATOM   1936  HG3 LYS P 155       6.755 -21.129  56.458  0.00  0.00      PROA  
ATOM   1937  CD  LYS P 155       4.741 -20.695  56.733  0.00  0.00      PROA  
ATOM   1938  HD2 LYS P 155       4.633 -20.033  55.874  0.00  0.00      PROA  
ATOM   1939  HD3 LYS P 155       3.761 -21.142  56.902  0.00  0.00      PROA  
ATOM   1940  CE  LYS P 155       5.029 -19.886  57.949  0.00  0.00      PROA  
ATOM   1941  HE2 LYS P 155       5.153 -20.600  58.763  0.00  0.00      PROA  
ATOM   1942  HE3 LYS P 155       5.973 -19.347  57.874  0.00  0.00      PROA  
ATOM   1943  NZ  LYS P 155       3.989 -18.791  58.137  0.00  0.00      PROA  
ATOM   1944  HZ1 LYS P 155       3.054 -19.093  57.905  0.00  0.00      PROA  
ATOM   1945  HZ2 LYS P 155       3.846 -18.563  59.111  0.00  0.00      PROA  
ATOM   1946  HZ3 LYS P 155       4.254 -17.951  57.642  0.00  0.00      PROA  
ATOM   1947  C   LYS P 155       6.308 -24.842  54.268  0.00  0.00      PROA  
ATOM   1948  O   LYS P 155       5.899 -25.649  55.098  0.00  0.00      PROA  
ATOM   1949  N   GLU P 156       6.729 -25.207  52.987  0.00  0.00      PROA  
ATOM   1950  H   GLU P 156       7.278 -24.501  52.517  0.00  0.00      PROA  
ATOM   1951  CA  GLU P 156       6.538 -26.615  52.426  0.00  0.00      PROA  
ATOM   1952  HA  GLU P 156       6.180 -27.239  53.245  0.00  0.00      PROA  
ATOM   1953  CB  GLU P 156       5.554 -26.596  51.266  0.00  0.00      PROA  
ATOM   1954  HB2 GLU P 156       5.999 -25.918  50.538  0.00  0.00      PROA  
ATOM   1955  HB3 GLU P 156       5.510 -27.601  50.845  0.00  0.00      PROA  
ATOM   1956  CG  GLU P 156       4.165 -26.033  51.582  0.00  0.00      PROA  
ATOM   1957  HG2 GLU P 156       4.293 -24.976  51.814  0.00  0.00      PROA  
ATOM   1958  HG3 GLU P 156       3.559 -26.124  50.680  0.00  0.00      PROA  
ATOM   1959  CD  GLU P 156       3.494 -26.842  52.695  0.00  0.00      PROA  
ATOM   1960  OE1 GLU P 156       3.893 -28.019  52.925  0.00  0.00      PROA  
ATOM   1961  OE2 GLU P 156       2.645 -26.296  53.421  0.00  0.00      PROA  
ATOM   1962  C   GLU P 156       7.978 -27.126  52.069  0.00  0.00      PROA  
ATOM   1963  O   GLU P 156       8.201 -27.948  51.170  0.00  0.00      PROA  
ATOM   1964  N   ASN P 157       8.874 -26.628  52.904  0.00  0.00      PROA  
ATOM   1965  H   ASN P 157       8.620 -25.945  53.604  0.00  0.00      PROA  
ATOM   1966  CA  ASN P 157      10.307 -27.095  52.832  0.00  0.00      PROA  
ATOM   1967  HA  ASN P 157      10.829 -26.568  53.630  0.00  0.00      PROA  
ATOM   1968  CB  ASN P 157      10.575 -28.563  53.256  0.00  0.00      PROA  
ATOM   1969  HB2 ASN P 157      10.741 -29.175  52.369  0.00  0.00      PROA  
ATOM   1970  HB3 ASN P 157      11.480 -28.486  53.859  0.00  0.00      PROA  
ATOM   1971  CG  ASN P 157       9.517 -29.249  54.089  0.00  0.00      PROA  
ATOM   1972  OD1 ASN P 157       8.908 -30.216  53.723  0.00  0.00      PROA  
ATOM   1973  ND2 ASN P 157       9.295 -28.688  55.294  0.00  0.00      PROA  
ATOM   1974 HD21 ASN P 157       8.529 -29.010  55.867  0.00  0.00      PROA  
ATOM   1975 HD22 ASN P 157       9.682 -27.782  55.518  0.00  0.00      PROA  
ATOM   1976  C   ASN P 157      11.045 -26.659  51.519  0.00  0.00      PROA  
ATOM   1977  O   ASN P 157      12.220 -27.111  51.389  0.00  0.00      PROA  
ATOM   1978  N   GLY P 158      10.491 -25.911  50.632  0.00  0.00      PROA  
ATOM   1979  H   GLY P 158       9.517 -25.694  50.790  0.00  0.00      PROA  
ATOM   1980  CA  GLY P 158      11.120 -25.425  49.394  0.00  0.00      PROA  
ATOM   1981  HA2 GLY P 158      11.775 -26.170  48.942  0.00  0.00      PROA  
ATOM   1982  HA3 GLY P 158      10.302 -25.152  48.728  0.00  0.00      PROA  
ATOM   1983  C   GLY P 158      11.917 -24.112  49.783  0.00  0.00      PROA  
ATOM   1984  O   GLY P 158      12.530 -23.996  50.872  0.00  0.00      PROA  
ATOM   1985  N   THR P 159      12.058 -23.212  48.804  0.00  0.00      PROA  
ATOM   1986  H   THR P 159      11.473 -23.325  47.989  0.00  0.00      PROA  
ATOM   1987  CA  THR P 159      13.028 -22.146  48.865  0.00  0.00      PROA  
ATOM   1988  HA  THR P 159      13.943 -22.334  49.427  0.00  0.00      PROA  
ATOM   1989  CB  THR P 159      13.260 -21.655  47.467  0.00  0.00      PROA  
ATOM   1990  HB  THR P 159      12.278 -21.609  46.995  0.00  0.00      PROA  
ATOM   1991  CG2 THR P 159      13.749 -20.300  47.289  0.00  0.00      PROA  
ATOM   1992 HG21 THR P 159      14.705 -20.369  47.808  0.00  0.00      PROA  
ATOM   1993 HG22 THR P 159      13.878 -19.925  46.274  0.00  0.00      PROA  
ATOM   1994 HG23 THR P 159      13.076 -19.541  47.689  0.00  0.00      PROA  
ATOM   1995  OG1 THR P 159      14.072 -22.581  46.763  0.00  0.00      PROA  
ATOM   1996  HG1 THR P 159      13.578 -23.399  46.672  0.00  0.00      PROA  
ATOM   1997  C   THR P 159      12.362 -21.010  49.696  0.00  0.00      PROA  
ATOM   1998  O   THR P 159      11.220 -20.654  49.521  0.00  0.00      PROA  
ATOM   1999  N   ASN P 160      13.159 -20.414  50.516  0.00  0.00      PROA  
ATOM   2000  H   ASN P 160      14.072 -20.799  50.711  0.00  0.00      PROA  
ATOM   2001  CA  ASN P 160      12.794 -19.287  51.344  0.00  0.00      PROA  
ATOM   2002  HA  ASN P 160      11.759 -19.438  51.648  0.00  0.00      PROA  
ATOM   2003  CB  ASN P 160      13.559 -19.311  52.702  0.00  0.00      PROA  
ATOM   2004  HB2 ASN P 160      13.509 -20.330  53.085  0.00  0.00      PROA  
ATOM   2005  HB3 ASN P 160      14.583 -19.005  52.488  0.00  0.00      PROA  
ATOM   2006  CG  ASN P 160      12.957 -18.441  53.750  0.00  0.00      PROA  
ATOM   2007  OD1 ASN P 160      12.189 -17.512  53.563  0.00  0.00      PROA  
ATOM   2008  ND2 ASN P 160      13.373 -18.635  54.977  0.00  0.00      PROA  
ATOM   2009 HD21 ASN P 160      13.129 -17.992  55.717  0.00  0.00      PROA  
ATOM   2010 HD22 ASN P 160      13.905 -19.477  55.143  0.00  0.00      PROA  
ATOM   2011  C   ASN P 160      12.793 -17.900  50.641  0.00  0.00      PROA  
ATOM   2012  O   ASN P 160      13.816 -17.341  50.403  0.00  0.00      PROA  
ATOM   2013  N   LEU P 161      11.624 -17.265  50.443  0.00  0.00      PROA  
ATOM   2014  H   LEU P 161      10.799 -17.848  50.414  0.00  0.00      PROA  
ATOM   2015  CA  LEU P 161      11.430 -15.947  49.917  0.00  0.00      PROA  
ATOM   2016  HA  LEU P 161      11.766 -15.965  48.880  0.00  0.00      PROA  
ATOM   2017  CB  LEU P 161       9.849 -15.633  49.916  0.00  0.00      PROA  
ATOM   2018  HB2 LEU P 161       9.277 -16.283  49.254  0.00  0.00      PROA  
ATOM   2019  HB3 LEU P 161       9.524 -15.829  50.938  0.00  0.00      PROA  
ATOM   2020  CG  LEU P 161       9.590 -14.096  49.572  0.00  0.00      PROA  
ATOM   2021  HG  LEU P 161      10.072 -13.442  50.298  0.00  0.00      PROA  
ATOM   2022  CD1 LEU P 161      10.009 -13.681  48.203  0.00  0.00      PROA  
ATOM   2023 HD11 LEU P 161       9.393 -14.206  47.473  0.00  0.00      PROA  
ATOM   2024 HD12 LEU P 161       9.849 -12.604  48.245  0.00  0.00      PROA  
ATOM   2025 HD13 LEU P 161      11.057 -13.834  47.947  0.00  0.00      PROA  
ATOM   2026  CD2 LEU P 161       8.067 -13.817  49.557  0.00  0.00      PROA  
ATOM   2027 HD21 LEU P 161       7.577 -14.039  50.505  0.00  0.00      PROA  
ATOM   2028 HD22 LEU P 161       7.783 -12.769  49.454  0.00  0.00      PROA  
ATOM   2029 HD23 LEU P 161       7.528 -14.314  48.751  0.00  0.00      PROA  
ATOM   2030  C   LEU P 161      12.161 -14.901  50.724  0.00  0.00      PROA  
ATOM   2031  O   LEU P 161      12.632 -13.893  50.228  0.00  0.00      PROA  
ATOM   2032  N   THR P 162      12.355 -15.089  52.041  0.00  0.00      PROA  
ATOM   2033  H   THR P 162      11.983 -15.952  52.411  0.00  0.00      PROA  
ATOM   2034  CA  THR P 162      13.012 -14.095  53.022  0.00  0.00      PROA  
ATOM   2035  HA  THR P 162      12.686 -13.058  52.936  0.00  0.00      PROA  
ATOM   2036  CB  THR P 162      12.608 -14.385  54.432  0.00  0.00      PROA  
ATOM   2037  HB  THR P 162      13.065 -15.268  54.879  0.00  0.00      PROA  
ATOM   2038  CG2 THR P 162      12.806 -13.286  55.517  0.00  0.00      PROA  
ATOM   2039 HG21 THR P 162      12.098 -12.461  55.592  0.00  0.00      PROA  
ATOM   2040 HG22 THR P 162      12.903 -13.770  56.489  0.00  0.00      PROA  
ATOM   2041 HG23 THR P 162      13.781 -12.828  55.353  0.00  0.00      PROA  
ATOM   2042  OG1 THR P 162      11.209 -14.507  54.528  0.00  0.00      PROA  
ATOM   2043  HG1 THR P 162      10.875 -15.256  54.029  0.00  0.00      PROA  
ATOM   2044  C   THR P 162      14.507 -14.199  52.847  0.00  0.00      PROA  
ATOM   2045  O   THR P 162      15.164 -13.147  53.086  0.00  0.00      PROA  
ATOM   2046  N   PHE P 163      15.046 -15.357  52.546  0.00  0.00      PROA  
ATOM   2047  H   PHE P 163      14.473 -16.031  52.060  0.00  0.00      PROA  
ATOM   2048  CA  PHE P 163      16.545 -15.552  52.284  0.00  0.00      PROA  
ATOM   2049  HA  PHE P 163      17.133 -15.027  53.037  0.00  0.00      PROA  
ATOM   2050  CB  PHE P 163      17.017 -16.995  52.510  0.00  0.00      PROA  
ATOM   2051  HB2 PHE P 163      16.514 -17.551  51.719  0.00  0.00      PROA  
ATOM   2052  HB3 PHE P 163      18.104 -16.940  52.444  0.00  0.00      PROA  
ATOM   2053  CG  PHE P 163      16.835 -17.821  53.808  0.00  0.00      PROA  
ATOM   2054  CD1 PHE P 163      16.666 -17.251  55.075  0.00  0.00      PROA  
ATOM   2055  HD1 PHE P 163      16.752 -16.175  55.120  0.00  0.00      PROA  
ATOM   2056  CE1 PHE P 163      16.353 -17.970  56.253  0.00  0.00      PROA  
ATOM   2057  HE1 PHE P 163      16.276 -17.462  57.203  0.00  0.00      PROA  
ATOM   2058  CZ  PHE P 163      16.278 -19.359  56.180  0.00  0.00      PROA  
ATOM   2059  HZ  PHE P 163      16.033 -19.872  57.098  0.00  0.00      PROA  
ATOM   2060  CE2 PHE P 163      16.469 -20.018  54.918  0.00  0.00      PROA  
ATOM   2061  HE2 PHE P 163      16.319 -21.085  54.847  0.00  0.00      PROA  
ATOM   2062  CD2 PHE P 163      16.675 -19.256  53.744  0.00  0.00      PROA  
ATOM   2063  HD2 PHE P 163      16.708 -19.731  52.775  0.00  0.00      PROA  
ATOM   2064  C   PHE P 163      16.966 -14.955  50.938  0.00  0.00      PROA  
ATOM   2065  O   PHE P 163      18.009 -14.342  50.872  0.00  0.00      PROA  
ATOM   2066  N   ILE P 164      16.168 -15.109  49.854  0.00  0.00      PROA  
ATOM   2067  H   ILE P 164      15.346 -15.686  49.965  0.00  0.00      PROA  
ATOM   2068  CA  ILE P 164      16.438 -14.350  48.654  0.00  0.00      PROA  
ATOM   2069  HA  ILE P 164      17.516 -14.326  48.498  0.00  0.00      PROA  
ATOM   2070  CB  ILE P 164      15.892 -15.032  47.401  0.00  0.00      PROA  
ATOM   2071  HB  ILE P 164      16.298 -14.523  46.526  0.00  0.00      PROA  
ATOM   2072  CG2 ILE P 164      16.455 -16.468  47.241  0.00  0.00      PROA  
ATOM   2073 HG21 ILE P 164      15.846 -17.168  47.813  0.00  0.00      PROA  
ATOM   2074 HG22 ILE P 164      16.418 -16.669  46.170  0.00  0.00      PROA  
ATOM   2075 HG23 ILE P 164      17.494 -16.555  47.557  0.00  0.00      PROA  
ATOM   2076  CG1 ILE P 164      14.394 -15.122  47.423  0.00  0.00      PROA  
ATOM   2077 HG12 ILE P 164      14.051 -15.745  48.249  0.00  0.00      PROA  
ATOM   2078 HG13 ILE P 164      13.839 -14.255  47.782  0.00  0.00      PROA  
ATOM   2079  CD1 ILE P 164      13.888 -15.556  46.119  0.00  0.00      PROA  
ATOM   2080 HD11 ILE P 164      13.860 -16.645  46.074  0.00  0.00      PROA  
ATOM   2081 HD12 ILE P 164      12.840 -15.264  46.062  0.00  0.00      PROA  
ATOM   2082 HD13 ILE P 164      14.389 -15.085  45.273  0.00  0.00      PROA  
ATOM   2083  C   ILE P 164      15.958 -12.859  48.721  0.00  0.00      PROA  
ATOM   2084  O   ILE P 164      16.238 -12.124  47.719  0.00  0.00      PROA  
ATOM   2085  N   GLY P 165      15.240 -12.422  49.759  0.00  0.00      PROA  
ATOM   2086  H   GLY P 165      15.001 -13.156  50.409  0.00  0.00      PROA  
ATOM   2087  CA  GLY P 165      14.600 -11.134  50.002  0.00  0.00      PROA  
ATOM   2088  HA2 GLY P 165      14.225 -10.699  49.076  0.00  0.00      PROA  
ATOM   2089  HA3 GLY P 165      13.763 -11.278  50.685  0.00  0.00      PROA  
ATOM   2090  C   GLY P 165      15.452 -10.108  50.678  0.00  0.00      PROA  
ATOM   2091  O   GLY P 165      14.937  -9.082  51.029  0.00  0.00      PROA  
ATOM   2092  N   ASP P 166      16.708 -10.403  50.876  0.00  0.00      PROA  
ATOM   2093  H   ASP P 166      17.055 -11.288  50.535  0.00  0.00      PROA  
ATOM   2094  CA  ASP P 166      17.652  -9.669  51.752  0.00  0.00      PROA  
ATOM   2095  HA  ASP P 166      17.171  -9.715  52.729  0.00  0.00      PROA  
ATOM   2096  CB  ASP P 166      18.961 -10.465  51.804  0.00  0.00      PROA  
ATOM   2097  HB2 ASP P 166      19.626 -10.112  52.592  0.00  0.00      PROA  
ATOM   2098  HB3 ASP P 166      18.785 -11.520  52.013  0.00  0.00      PROA  
ATOM   2099  CG  ASP P 166      19.782 -10.413  50.469  0.00  0.00      PROA  
ATOM   2100  OD1 ASP P 166      19.149 -10.366  49.429  0.00  0.00      PROA  
ATOM   2101  OD2 ASP P 166      21.033 -10.400  50.516  0.00  0.00      PROA  
ATOM   2102  C   ASP P 166      17.979  -8.199  51.509  0.00  0.00      PROA  
ATOM   2103  O   ASP P 166      18.764  -7.542  52.209  0.00  0.00      PROA  
ATOM   2104  N   LYS P 167      17.382  -7.643  50.493  0.00  0.00      PROA  
ATOM   2105  H   LYS P 167      16.724  -8.238  50.010  0.00  0.00      PROA  
ATOM   2106  CA  LYS P 167      17.592  -6.332  49.973  0.00  0.00      PROA  
ATOM   2107  HA  LYS P 167      18.035  -5.642  50.690  0.00  0.00      PROA  
ATOM   2108  CB  LYS P 167      18.475  -6.375  48.704  0.00  0.00      PROA  
ATOM   2109  HB2 LYS P 167      18.022  -6.966  47.908  0.00  0.00      PROA  
ATOM   2110  HB3 LYS P 167      18.513  -5.409  48.201  0.00  0.00      PROA  
ATOM   2111  CG  LYS P 167      19.957  -6.770  48.964  0.00  0.00      PROA  
ATOM   2112  HG2 LYS P 167      19.947  -7.795  49.334  0.00  0.00      PROA  
ATOM   2113  HG3 LYS P 167      20.463  -6.700  48.002  0.00  0.00      PROA  
ATOM   2114  CD  LYS P 167      20.784  -5.779  49.828  0.00  0.00      PROA  
ATOM   2115  HD2 LYS P 167      21.002  -4.826  49.346  0.00  0.00      PROA  
ATOM   2116  HD3 LYS P 167      20.158  -5.468  50.665  0.00  0.00      PROA  
ATOM   2117  CE  LYS P 167      22.112  -6.380  50.191  0.00  0.00      PROA  
ATOM   2118  HE2 LYS P 167      21.863  -7.287  50.741  0.00  0.00      PROA  
ATOM   2119  HE3 LYS P 167      22.576  -6.790  49.294  0.00  0.00      PROA  
ATOM   2120  NZ  LYS P 167      22.974  -5.560  51.048  0.00  0.00      PROA  
ATOM   2121  HZ1 LYS P 167      22.499  -5.449  51.932  0.00  0.00      PROA  
ATOM   2122  HZ2 LYS P 167      23.908  -5.943  51.085  0.00  0.00      PROA  
ATOM   2123  HZ3 LYS P 167      22.999  -4.673  50.564  0.00  0.00      PROA  
ATOM   2124  C   LYS P 167      16.248  -5.686  49.705  0.00  0.00      PROA  
ATOM   2125  O   LYS P 167      15.311  -6.304  49.191  0.00  0.00      PROA  
ATOM   2126  N   THR P 168      16.030  -4.525  50.210  0.00  0.00      PROA  
ATOM   2127  H   THR P 168      16.767  -4.112  50.764  0.00  0.00      PROA  
ATOM   2128  CA  THR P 168      14.771  -3.798  50.287  0.00  0.00      PROA  
ATOM   2129  HA  THR P 168      14.282  -3.757  49.314  0.00  0.00      PROA  
ATOM   2130  CB  THR P 168      13.685  -4.469  51.145  0.00  0.00      PROA  
ATOM   2131  HB  THR P 168      13.408  -5.482  50.854  0.00  0.00      PROA  
ATOM   2132  CG2 THR P 168      13.865  -4.657  52.615  0.00  0.00      PROA  
ATOM   2133 HG21 THR P 168      14.247  -3.717  53.014  0.00  0.00      PROA  
ATOM   2134 HG22 THR P 168      12.920  -4.908  53.098  0.00  0.00      PROA  
ATOM   2135 HG23 THR P 168      14.566  -5.479  52.755  0.00  0.00      PROA  
ATOM   2136  OG1 THR P 168      12.500  -3.648  50.998  0.00  0.00      PROA  
ATOM   2137  HG1 THR P 168      11.899  -4.234  50.532  0.00  0.00      PROA  
ATOM   2138  C   THR P 168      14.852  -2.285  50.609  0.00  0.00      PROA  
ATOM   2139  O   THR P 168      15.761  -1.806  51.311  0.00  0.00      PROA  
ATOM   2140  N   ALA P 169      14.044  -1.442  49.945  0.00  0.00      PROA  
ATOM   2141  H   ALA P 169      13.445  -1.878  49.259  0.00  0.00      PROA  
ATOM   2142  CA  ALA P 169      14.147   0.016  49.936  0.00  0.00      PROA  
ATOM   2143  HA  ALA P 169      14.827   0.196  50.769  0.00  0.00      PROA  
ATOM   2144  CB  ALA P 169      14.853   0.544  48.710  0.00  0.00      PROA  
ATOM   2145  HB1 ALA P 169      14.134   0.354  47.913  0.00  0.00      PROA  
ATOM   2146  HB2 ALA P 169      15.067   1.598  48.887  0.00  0.00      PROA  
ATOM   2147  HB3 ALA P 169      15.821   0.044  48.686  0.00  0.00      PROA  
ATOM   2148  C   ALA P 169      12.796   0.676  50.201  0.00  0.00      PROA  
ATOM   2149  O   ALA P 169      11.756   0.093  49.894  0.00  0.00      PROA  
ATOM   2150  N   MET P 170      12.691   1.804  50.880  0.00  0.00      PROA  
ATOM   2151  H   MET P 170      13.523   2.302  51.161  0.00  0.00      PROA  
ATOM   2152  CA  MET P 170      11.436   2.539  51.161  0.00  0.00      PROA  
ATOM   2153  HA  MET P 170      10.616   1.824  51.221  0.00  0.00      PROA  
ATOM   2154  CB  MET P 170      11.641   3.346  52.471  0.00  0.00      PROA  
ATOM   2155  HB2 MET P 170      12.691   3.458  52.741  0.00  0.00      PROA  
ATOM   2156  HB3 MET P 170      11.217   4.350  52.437  0.00  0.00      PROA  
ATOM   2157  CG  MET P 170      11.004   2.663  53.641  0.00  0.00      PROA  
ATOM   2158  HG2 MET P 170       9.945   2.439  53.518  0.00  0.00      PROA  
ATOM   2159  HG3 MET P 170      11.360   1.642  53.782  0.00  0.00      PROA  
ATOM   2160  SD  MET P 170      11.284   3.493  55.183  0.00  0.00      PROA  
ATOM   2161  CE  MET P 170       9.696   4.074  55.499  0.00  0.00      PROA  
ATOM   2162  HE1 MET P 170       9.144   3.219  55.890  0.00  0.00      PROA  
ATOM   2163  HE2 MET P 170       9.672   4.915  56.193  0.00  0.00      PROA  
ATOM   2164  HE3 MET P 170       9.236   4.395  54.565  0.00  0.00      PROA  
ATOM   2165  C   MET P 170      11.103   3.371  49.907  0.00  0.00      PROA  
ATOM   2166  O   MET P 170      11.946   4.012  49.271  0.00  0.00      PROA  
ATOM   2167  N   HIE P 171       9.831   3.326  49.448  0.00  0.00      PROA  
ATOM   2168  H   HIE P 171       9.154   2.803  49.985  0.00  0.00      PROA  
ATOM   2169  CA  HIE P 171       9.302   4.023  48.233  0.00  0.00      PROA  
ATOM   2170  HA  HIE P 171       9.906   4.928  48.172  0.00  0.00      PROA  
ATOM   2171  CB  HIE P 171       9.545   3.186  46.992  0.00  0.00      PROA  
ATOM   2172  HB2 HIE P 171      10.550   2.777  47.094  0.00  0.00      PROA  
ATOM   2173  HB3 HIE P 171       8.789   2.401  47.016  0.00  0.00      PROA  
ATOM   2174  CG  HIE P 171       9.467   3.866  45.643  0.00  0.00      PROA  
ATOM   2175  ND1 HIE P 171      10.445   4.708  45.066  0.00  0.00      PROA  
ATOM   2176  CE1 HIE P 171       9.889   5.152  43.907  0.00  0.00      PROA  
ATOM   2177  HE1 HIE P 171      10.279   5.825  43.159  0.00  0.00      PROA  
ATOM   2178  NE2 HIE P 171       8.719   4.577  43.710  0.00  0.00      PROA  
ATOM   2179  HE2 HIE P 171       8.234   4.590  42.825  0.00  0.00      PROA  
ATOM   2180  CD2 HIE P 171       8.375   3.821  44.814  0.00  0.00      PROA  
ATOM   2181  HD2 HIE P 171       7.508   3.183  44.904  0.00  0.00      PROA  
ATOM   2182  C   HIE P 171       7.848   4.438  48.362  0.00  0.00      PROA  
ATOM   2183  O   HIE P 171       7.213   4.067  49.385  0.00  0.00      PROA  
ATOM   2184  N   GLU P 172       7.297   5.270  47.518  0.00  0.00      PROA  
ATOM   2185  H   GLU P 172       7.833   5.400  46.672  0.00  0.00      PROA  
ATOM   2186  CA  GLU P 172       5.914   5.611  47.507  0.00  0.00      PROA  
ATOM   2187  HA  GLU P 172       5.519   5.736  48.516  0.00  0.00      PROA  
ATOM   2188  CB  GLU P 172       5.680   6.801  46.557  0.00  0.00      PROA  
ATOM   2189  HB2 GLU P 172       6.502   6.791  45.841  0.00  0.00      PROA  
ATOM   2190  HB3 GLU P 172       4.780   6.692  45.952  0.00  0.00      PROA  
ATOM   2191  CG  GLU P 172       5.737   8.157  47.265  0.00  0.00      PROA  
ATOM   2192  HG2 GLU P 172       5.419   9.019  46.676  0.00  0.00      PROA  
ATOM   2193  HG3 GLU P 172       5.013   8.045  48.072  0.00  0.00      PROA  
ATOM   2194  CD  GLU P 172       7.101   8.553  47.837  0.00  0.00      PROA  
ATOM   2195  OE1 GLU P 172       7.193   9.142  48.945  0.00  0.00      PROA  
ATOM   2196  OE2 GLU P 172       8.140   8.385  47.106  0.00  0.00      PROA  
ATOM   2197  C   GLU P 172       5.106   4.402  46.976  0.00  0.00      PROA  
ATOM   2198  O   GLU P 172       5.346   4.058  45.862  0.00  0.00      PROA  
ATOM   2199  N   PRO P 173       4.156   3.874  47.723  0.00  0.00      PROA  
ATOM   2200  CD  PRO P 173       3.978   3.962  49.162  0.00  0.00      PROA  
ATOM   2201  HD2 PRO P 173       3.520   4.945  49.272  0.00  0.00      PROA  
ATOM   2202  HD3 PRO P 173       4.947   3.948  49.661  0.00  0.00      PROA  
ATOM   2203  CG  PRO P 173       3.104   2.829  49.652  0.00  0.00      PROA  
ATOM   2204  HG2 PRO P 173       2.541   3.181  50.516  0.00  0.00      PROA  
ATOM   2205  HG3 PRO P 173       3.768   1.980  49.813  0.00  0.00      PROA  
ATOM   2206  CB  PRO P 173       2.276   2.564  48.479  0.00  0.00      PROA  
ATOM   2207  HB2 PRO P 173       1.508   3.337  48.491  0.00  0.00      PROA  
ATOM   2208  HB3 PRO P 173       1.847   1.562  48.467  0.00  0.00      PROA  
ATOM   2209  CA  PRO P 173       3.303   2.739  47.269  0.00  0.00      PROA  
ATOM   2210  HA  PRO P 173       3.906   1.838  47.164  0.00  0.00      PROA  
ATOM   2211  C   PRO P 173       2.586   2.858  45.930  0.00  0.00      PROA  
ATOM   2212  O   PRO P 173       2.494   1.875  45.200  0.00  0.00      PROA  
ATOM   2213  N   LEU P 174       2.162   4.040  45.581  0.00  0.00      PROA  
ATOM   2214  H   LEU P 174       2.165   4.700  46.345  0.00  0.00      PROA  
ATOM   2215  CA  LEU P 174       1.373   4.322  44.305  0.00  0.00      PROA  
ATOM   2216  HA  LEU P 174       0.803   3.468  43.939  0.00  0.00      PROA  
ATOM   2217  CB  LEU P 174       0.385   5.469  44.533  0.00  0.00      PROA  
ATOM   2218  HB2 LEU P 174       0.832   6.459  44.632  0.00  0.00      PROA  
ATOM   2219  HB3 LEU P 174      -0.135   5.658  43.594  0.00  0.00      PROA  
ATOM   2220  CG  LEU P 174      -0.628   5.294  45.685  0.00  0.00      PROA  
ATOM   2221  HG  LEU P 174      -0.236   5.727  46.605  0.00  0.00      PROA  
ATOM   2222  CD1 LEU P 174      -1.865   6.145  45.276  0.00  0.00      PROA  
ATOM   2223 HD11 LEU P 174      -2.429   5.671  44.474  0.00  0.00      PROA  
ATOM   2224 HD12 LEU P 174      -2.650   6.170  46.032  0.00  0.00      PROA  
ATOM   2225 HD13 LEU P 174      -1.696   7.184  44.991  0.00  0.00      PROA  
ATOM   2226  CD2 LEU P 174      -1.186   3.911  45.814  0.00  0.00      PROA  
ATOM   2227 HD21 LEU P 174      -1.971   3.740  45.077  0.00  0.00      PROA  
ATOM   2228 HD22 LEU P 174      -0.444   3.144  46.036  0.00  0.00      PROA  
ATOM   2229 HD23 LEU P 174      -1.618   4.041  46.806  0.00  0.00      PROA  
ATOM   2230  C   LEU P 174       2.266   4.694  43.050  0.00  0.00      PROA  
ATOM   2231  O   LEU P 174       1.727   5.188  42.089  0.00  0.00      PROA  
ATOM   2232  N   GLN P 175       3.593   4.569  43.102  0.00  0.00      PROA  
ATOM   2233  H   GLN P 175       3.905   4.309  44.027  0.00  0.00      PROA  
ATOM   2234  CA  GLN P 175       4.560   5.096  42.191  0.00  0.00      PROA  
ATOM   2235  HA  GLN P 175       4.000   5.356  41.293  0.00  0.00      PROA  
ATOM   2236  CB  GLN P 175       5.300   6.337  42.785  0.00  0.00      PROA  
ATOM   2237  HB2 GLN P 175       4.471   6.898  43.214  0.00  0.00      PROA  
ATOM   2238  HB3 GLN P 175       5.962   6.016  43.590  0.00  0.00      PROA  
ATOM   2239  CG  GLN P 175       6.218   7.115  41.847  0.00  0.00      PROA  
ATOM   2240  HG2 GLN P 175       7.146   6.573  41.662  0.00  0.00      PROA  
ATOM   2241  HG3 GLN P 175       5.664   7.223  40.915  0.00  0.00      PROA  
ATOM   2242  CD  GLN P 175       6.688   8.406  42.380  0.00  0.00      PROA  
ATOM   2243  OE1 GLN P 175       6.928   8.623  43.547  0.00  0.00      PROA  
ATOM   2244  NE2 GLN P 175       6.886   9.421  41.579  0.00  0.00      PROA  
ATOM   2245 HE21 GLN P 175       7.181  10.307  41.965  0.00  0.00      PROA  
ATOM   2246 HE22 GLN P 175       6.786   9.311  40.580  0.00  0.00      PROA  
ATOM   2247  C   GLN P 175       5.674   4.082  41.592  0.00  0.00      PROA  
ATOM   2248  O   GLN P 175       6.188   3.208  42.343  0.00  0.00      PROA  
ATOM   2249  N   THR P 176       6.026   4.284  40.342  0.00  0.00      PROA  
ATOM   2250  H   THR P 176       5.778   5.064  39.749  0.00  0.00      PROA  
ATOM   2251  CA  THR P 176       6.997   3.389  39.751  0.00  0.00      PROA  
ATOM   2252  HA  THR P 176       6.753   2.361  40.021  0.00  0.00      PROA  
ATOM   2253  CB  THR P 176       7.027   3.408  38.226  0.00  0.00      PROA  
ATOM   2254  HB  THR P 176       7.864   2.760  37.968  0.00  0.00      PROA  
ATOM   2255  CG2 THR P 176       5.703   2.883  37.610  0.00  0.00      PROA  
ATOM   2256 HG21 THR P 176       5.688   3.088  36.539  0.00  0.00      PROA  
ATOM   2257 HG22 THR P 176       5.657   1.806  37.774  0.00  0.00      PROA  
ATOM   2258 HG23 THR P 176       4.817   3.295  38.092  0.00  0.00      PROA  
ATOM   2259  OG1 THR P 176       7.269   4.685  37.652  0.00  0.00      PROA  
ATOM   2260  HG1 THR P 176       7.452   4.471  36.734  0.00  0.00      PROA  
ATOM   2261  C   THR P 176       8.392   3.681  40.179  0.00  0.00      PROA  
ATOM   2262  O   THR P 176       8.785   4.755  40.583  0.00  0.00      PROA  
ATOM   2263  N   TRP P 177       9.238   2.661  40.188  0.00  0.00      PROA  
ATOM   2264  H   TRP P 177       8.825   1.743  40.102  0.00  0.00      PROA  
ATOM   2265  CA  TRP P 177      10.745   2.771  40.494  0.00  0.00      PROA  
ATOM   2266  HA  TRP P 177      10.939   3.737  40.960  0.00  0.00      PROA  
ATOM   2267  CB  TRP P 177      10.811   1.699  41.615  0.00  0.00      PROA  
ATOM   2268  HB2 TRP P 177      11.847   1.782  41.942  0.00  0.00      PROA  
ATOM   2269  HB3 TRP P 177      10.177   1.984  42.454  0.00  0.00      PROA  
ATOM   2270  CG  TRP P 177      10.459   0.283  41.348  0.00  0.00      PROA  
ATOM   2271  CD1 TRP P 177      11.395  -0.654  41.061  0.00  0.00      PROA  
ATOM   2272  HD1 TRP P 177      12.414  -0.347  40.879  0.00  0.00      PROA  
ATOM   2273  NE1 TRP P 177      10.706  -1.858  41.038  0.00  0.00      PROA  
ATOM   2274  HE1 TRP P 177      11.095  -2.708  40.655  0.00  0.00      PROA  
ATOM   2275  CE2 TRP P 177       9.339  -1.713  41.443  0.00  0.00      PROA  
ATOM   2276  CZ2 TRP P 177       8.314  -2.596  41.766  0.00  0.00      PROA  
ATOM   2277  HZ2 TRP P 177       8.491  -3.654  41.644  0.00  0.00      PROA  
ATOM   2278  CH2 TRP P 177       7.065  -2.083  42.054  0.00  0.00      PROA  
ATOM   2279  HH2 TRP P 177       6.235  -2.774  42.087  0.00  0.00      PROA  
ATOM   2280  CZ3 TRP P 177       6.873  -0.689  41.940  0.00  0.00      PROA  
ATOM   2281  HZ3 TRP P 177       5.905  -0.215  42.011  0.00  0.00      PROA  
ATOM   2282  CE3 TRP P 177       7.913   0.172  41.771  0.00  0.00      PROA  
ATOM   2283  HE3 TRP P 177       7.683   1.219  41.900  0.00  0.00      PROA  
ATOM   2284  CD2 TRP P 177       9.189  -0.322  41.507  0.00  0.00      PROA  
ATOM   2285  C   TRP P 177      11.832   2.572  39.442  0.00  0.00      PROA  
ATOM   2286  O   TRP P 177      13.059   2.709  39.697  0.00  0.00      PROA  
ATOM   2287  N   GLN P 178      11.410   2.181  38.312  0.00  0.00      PROA  
ATOM   2288  H   GLN P 178      10.412   2.125  38.173  0.00  0.00      PROA  
ATOM   2289  CA  GLN P 178      12.179   2.029  37.082  0.00  0.00      PROA  
ATOM   2290  HA  GLN P 178      12.901   2.836  36.951  0.00  0.00      PROA  
ATOM   2291  CB  GLN P 178      12.937   0.696  37.193  0.00  0.00      PROA  
ATOM   2292  HB2 GLN P 178      13.485   0.465  36.279  0.00  0.00      PROA  
ATOM   2293  HB3 GLN P 178      13.479   0.784  38.134  0.00  0.00      PROA  
ATOM   2294  CG  GLN P 178      12.012  -0.545  37.306  0.00  0.00      PROA  
ATOM   2295  HG2 GLN P 178      11.435  -0.582  38.231  0.00  0.00      PROA  
ATOM   2296  HG3 GLN P 178      11.202  -0.513  36.578  0.00  0.00      PROA  
ATOM   2297  CD  GLN P 178      12.568  -1.921  37.102  0.00  0.00      PROA  
ATOM   2298  OE1 GLN P 178      13.164  -2.502  38.037  0.00  0.00      PROA  
ATOM   2299  NE2 GLN P 178      12.496  -2.516  35.914  0.00  0.00      PROA  
ATOM   2300 HE21 GLN P 178      12.902  -3.428  35.757  0.00  0.00      PROA  
ATOM   2301 HE22 GLN P 178      11.977  -2.052  35.183  0.00  0.00      PROA  
ATOM   2302  C   GLN P 178      11.253   1.979  35.872  0.00  0.00      PROA  
ATOM   2303  O   GLN P 178       9.980   1.869  36.074  0.00  0.00      PROA  
ATOM   2304  N   ASP P 179      11.690   1.968  34.628  0.00  0.00      PROA  
ATOM   2305  H   ASP P 179      12.693   1.964  34.512  0.00  0.00      PROA  
ATOM   2306  CA  ASP P 179      10.858   1.625  33.473  0.00  0.00      PROA  
ATOM   2307  HA  ASP P 179       9.970   2.256  33.515  0.00  0.00      PROA  
ATOM   2308  CB  ASP P 179      11.544   1.958  32.103  0.00  0.00      PROA  
ATOM   2309  HB2 ASP P 179      12.388   1.295  31.914  0.00  0.00      PROA  
ATOM   2310  HB3 ASP P 179      10.834   1.884  31.280  0.00  0.00      PROA  
ATOM   2311  CG  ASP P 179      12.171   3.339  32.051  0.00  0.00      PROA  
ATOM   2312  OD1 ASP P 179      11.659   4.330  32.649  0.00  0.00      PROA  
ATOM   2313  OD2 ASP P 179      13.171   3.513  31.396  0.00  0.00      PROA  
ATOM   2314  C   ASP P 179      10.494   0.132  33.348  0.00  0.00      PROA  
ATOM   2315  O   ASP P 179      11.376  -0.676  33.461  0.00  0.00      PROA  
ATOM   2316  N   ALA P 180       9.298  -0.271  33.175  0.00  0.00      PROA  
ATOM   2317  H   ALA P 180       8.524   0.354  33.001  0.00  0.00      PROA  
ATOM   2318  CA  ALA P 180       8.919  -1.666  33.131  0.00  0.00      PROA  
ATOM   2319  HA  ALA P 180       9.552  -2.134  32.376  0.00  0.00      PROA  
ATOM   2320  CB  ALA P 180       9.212  -2.506  34.364  0.00  0.00      PROA  
ATOM   2321  HB1 ALA P 180       9.001  -2.018  35.316  0.00  0.00      PROA  
ATOM   2322  HB2 ALA P 180       8.757  -3.495  34.307  0.00  0.00      PROA  
ATOM   2323  HB3 ALA P 180      10.280  -2.723  34.369  0.00  0.00      PROA  
ATOM   2324  C   ALA P 180       7.428  -1.914  32.801  0.00  0.00      PROA  
ATOM   2325  O   ALA P 180       6.506  -1.097  32.951  0.00  0.00      PROA  
ATOM   2326  N   PRO P 181       7.078  -3.116  32.344  0.00  0.00      PROA  
ATOM   2327  CD  PRO P 181       7.899  -4.141  31.723  0.00  0.00      PROA  
ATOM   2328  HD2 PRO P 181       8.572  -4.626  32.431  0.00  0.00      PROA  
ATOM   2329  HD3 PRO P 181       8.474  -3.755  30.882  0.00  0.00      PROA  
ATOM   2330  CG  PRO P 181       7.012  -5.194  31.099  0.00  0.00      PROA  
ATOM   2331  HG2 PRO P 181       7.475  -6.179  31.045  0.00  0.00      PROA  
ATOM   2332  HG3 PRO P 181       6.674  -4.850  30.121  0.00  0.00      PROA  
ATOM   2333  CB  PRO P 181       5.912  -5.130  32.124  0.00  0.00      PROA  
ATOM   2334  HB2 PRO P 181       6.288  -5.695  32.977  0.00  0.00      PROA  
ATOM   2335  HB3 PRO P 181       5.041  -5.596  31.661  0.00  0.00      PROA  
ATOM   2336  CA  PRO P 181       5.785  -3.693  32.565  0.00  0.00      PROA  
ATOM   2337  HA  PRO P 181       4.995  -3.262  31.949  0.00  0.00      PROA  
ATOM   2338  C   PRO P 181       5.312  -3.547  34.082  0.00  0.00      PROA  
ATOM   2339  O   PRO P 181       5.922  -3.972  35.088  0.00  0.00      PROA  
ATOM   2340  N   TYR P 182       4.088  -3.048  34.175  0.00  0.00      PROA  
ATOM   2341  H   TYR P 182       3.652  -2.661  33.350  0.00  0.00      PROA  
ATOM   2342  CA  TYR P 182       3.373  -2.950  35.424  0.00  0.00      PROA  
ATOM   2343  HA  TYR P 182       3.907  -3.559  36.154  0.00  0.00      PROA  
ATOM   2344  CB  TYR P 182       3.402  -1.453  35.856  0.00  0.00      PROA  
ATOM   2345  HB2 TYR P 182       3.066  -0.743  35.101  0.00  0.00      PROA  
ATOM   2346  HB3 TYR P 182       2.692  -1.188  36.640  0.00  0.00      PROA  
ATOM   2347  CG  TYR P 182       4.798  -0.932  36.341  0.00  0.00      PROA  
ATOM   2348  CD1 TYR P 182       5.329  -1.342  37.598  0.00  0.00      PROA  
ATOM   2349  HD1 TYR P 182       4.792  -1.994  38.271  0.00  0.00      PROA  
ATOM   2350  CE1 TYR P 182       6.636  -1.025  38.058  0.00  0.00      PROA  
ATOM   2351  HE1 TYR P 182       6.969  -1.362  39.028  0.00  0.00      PROA  
ATOM   2352  CZ  TYR P 182       7.497  -0.260  37.253  0.00  0.00      PROA  
ATOM   2353  OH  TYR P 182       8.654   0.273  37.656  0.00  0.00      PROA  
ATOM   2354  HH  TYR P 182       9.127   0.692  36.934  0.00  0.00      PROA  
ATOM   2355  CE2 TYR P 182       6.973   0.153  35.970  0.00  0.00      PROA  
ATOM   2356  HE2 TYR P 182       7.562   0.738  35.280  0.00  0.00      PROA  
ATOM   2357  CD2 TYR P 182       5.675  -0.127  35.533  0.00  0.00      PROA  
ATOM   2358  HD2 TYR P 182       5.311   0.101  34.542  0.00  0.00      PROA  
ATOM   2359  C   TYR P 182       1.952  -3.489  35.328  0.00  0.00      PROA  
ATOM   2360  O   TYR P 182       1.282  -3.359  34.277  0.00  0.00      PROA  
ATOM   2361  N   ILE P 183       1.416  -3.925  36.500  0.00  0.00      PROA  
ATOM   2362  H   ILE P 183       2.159  -3.970  37.184  0.00  0.00      PROA  
ATOM   2363  CA  ILE P 183       0.003  -4.316  36.817  0.00  0.00      PROA  
ATOM   2364  HA  ILE P 183      -0.697  -4.015  36.038  0.00  0.00      PROA  
ATOM   2365  CB  ILE P 183      -0.143  -5.758  37.064  0.00  0.00      PROA  
ATOM   2366  HB  ILE P 183       0.539  -5.942  37.894  0.00  0.00      PROA  
ATOM   2367  CG2 ILE P 183      -1.506  -6.307  37.356  0.00  0.00      PROA  
ATOM   2368 HG21 ILE P 183      -2.240  -6.053  36.591  0.00  0.00      PROA  
ATOM   2369 HG22 ILE P 183      -1.439  -7.395  37.360  0.00  0.00      PROA  
ATOM   2370 HG23 ILE P 183      -1.847  -5.858  38.289  0.00  0.00      PROA  
ATOM   2371  CG1 ILE P 183       0.343  -6.579  35.806  0.00  0.00      PROA  
ATOM   2372 HG12 ILE P 183       1.377  -6.324  35.576  0.00  0.00      PROA  
ATOM   2373 HG13 ILE P 183       0.356  -7.641  36.053  0.00  0.00      PROA  
ATOM   2374  CD1 ILE P 183      -0.417  -6.360  34.418  0.00  0.00      PROA  
ATOM   2375 HD11 ILE P 183      -1.474  -6.584  34.566  0.00  0.00      PROA  
ATOM   2376 HD12 ILE P 183      -0.261  -5.312  34.163  0.00  0.00      PROA  
ATOM   2377 HD13 ILE P 183       0.101  -7.008  33.711  0.00  0.00      PROA  
ATOM   2378  C   ILE P 183      -0.319  -3.452  38.061  0.00  0.00      PROA  
ATOM   2379  O   ILE P 183       0.254  -3.625  39.127  0.00  0.00      PROA  
ATOM   2380  N   PHE P 184      -1.383  -2.681  37.930  0.00  0.00      PROA  
ATOM   2381  H   PHE P 184      -1.861  -2.661  37.040  0.00  0.00      PROA  
ATOM   2382  CA  PHE P 184      -1.987  -2.050  39.088  0.00  0.00      PROA  
ATOM   2383  HA  PHE P 184      -1.466  -2.286  40.016  0.00  0.00      PROA  
ATOM   2384  CB  PHE P 184      -2.006  -0.544  38.890  0.00  0.00      PROA  
ATOM   2385  HB2 PHE P 184      -0.959  -0.259  38.997  0.00  0.00      PROA  
ATOM   2386  HB3 PHE P 184      -2.418  -0.349  37.900  0.00  0.00      PROA  
ATOM   2387  CG  PHE P 184      -2.932   0.239  39.814  0.00  0.00      PROA  
ATOM   2388  CD1 PHE P 184      -2.625   0.422  41.174  0.00  0.00      PROA  
ATOM   2389  HD1 PHE P 184      -1.726  -0.047  41.545  0.00  0.00      PROA  
ATOM   2390  CE1 PHE P 184      -3.494   1.165  41.964  0.00  0.00      PROA  
ATOM   2391  HE1 PHE P 184      -3.230   1.310  43.002  0.00  0.00      PROA  
ATOM   2392  CZ  PHE P 184      -4.625   1.771  41.390  0.00  0.00      PROA  
ATOM   2393  HZ  PHE P 184      -5.264   2.442  41.944  0.00  0.00      PROA  
ATOM   2394  CE2 PHE P 184      -5.044   1.476  40.065  0.00  0.00      PROA  
ATOM   2395  HE2 PHE P 184      -5.980   1.852  39.681  0.00  0.00      PROA  
ATOM   2396  CD2 PHE P 184      -4.164   0.687  39.270  0.00  0.00      PROA  
ATOM   2397  HD2 PHE P 184      -4.383   0.539  38.223  0.00  0.00      PROA  
ATOM   2398  C   PHE P 184      -3.392  -2.597  39.435  0.00  0.00      PROA  
ATOM   2399  O   PHE P 184      -4.240  -2.646  38.564  0.00  0.00      PROA  
ATOM   2400  N   ILE P 185      -3.520  -2.999  40.651  0.00  0.00      PROA  
ATOM   2401  H   ILE P 185      -2.770  -3.013  41.327  0.00  0.00      PROA  
ATOM   2402  CA  ILE P 185      -4.796  -3.311  41.282  0.00  0.00      PROA  
ATOM   2403  HA  ILE P 185      -5.623  -3.209  40.580  0.00  0.00      PROA  
ATOM   2404  CB  ILE P 185      -4.875  -4.796  41.683  0.00  0.00      PROA  
ATOM   2405  HB  ILE P 185      -4.117  -4.972  42.446  0.00  0.00      PROA  
ATOM   2406  CG2 ILE P 185      -6.157  -5.124  42.458  0.00  0.00      PROA  
ATOM   2407 HG21 ILE P 185      -7.011  -5.131  41.781  0.00  0.00      PROA  
ATOM   2408 HG22 ILE P 185      -6.118  -6.157  42.802  0.00  0.00      PROA  
ATOM   2409 HG23 ILE P 185      -6.289  -4.558  43.381  0.00  0.00      PROA  
ATOM   2410  CG1 ILE P 185      -4.602  -5.787  40.524  0.00  0.00      PROA  
ATOM   2411 HG12 ILE P 185      -5.513  -5.888  39.935  0.00  0.00      PROA  
ATOM   2412 HG13 ILE P 185      -3.791  -5.453  39.877  0.00  0.00      PROA  
ATOM   2413  CD1 ILE P 185      -4.288  -7.188  40.852  0.00  0.00      PROA  
ATOM   2414 HD11 ILE P 185      -5.134  -7.800  41.164  0.00  0.00      PROA  
ATOM   2415 HD12 ILE P 185      -3.795  -7.680  40.014  0.00  0.00      PROA  
ATOM   2416 HD13 ILE P 185      -3.604  -7.212  41.701  0.00  0.00      PROA  
ATOM   2417  C   ILE P 185      -5.086  -2.399  42.439  0.00  0.00      PROA  
ATOM   2418  O   ILE P 185      -4.204  -1.951  43.155  0.00  0.00      PROA  
ATOM   2419  N   VAL P 186      -6.386  -2.087  42.626  0.00  0.00      PROA  
ATOM   2420  H   VAL P 186      -7.012  -2.606  42.028  0.00  0.00      PROA  
ATOM   2421  CA  VAL P 186      -6.966  -1.371  43.781  0.00  0.00      PROA  
ATOM   2422  HA  VAL P 186      -6.175  -1.586  44.500  0.00  0.00      PROA  
ATOM   2423  CB  VAL P 186      -7.000   0.132  43.516  0.00  0.00      PROA  
ATOM   2424  HB  VAL P 186      -5.931   0.308  43.388  0.00  0.00      PROA  
ATOM   2425  CG1 VAL P 186      -7.756   0.524  42.234  0.00  0.00      PROA  
ATOM   2426 HG11 VAL P 186      -8.753   0.090  42.156  0.00  0.00      PROA  
ATOM   2427 HG12 VAL P 186      -7.677   1.589  42.014  0.00  0.00      PROA  
ATOM   2428 HG13 VAL P 186      -7.303   0.089  41.343  0.00  0.00      PROA  
ATOM   2429  CG2 VAL P 186      -7.342   1.019  44.703  0.00  0.00      PROA  
ATOM   2430 HG21 VAL P 186      -8.393   0.833  44.929  0.00  0.00      PROA  
ATOM   2431 HG22 VAL P 186      -6.810   0.689  45.595  0.00  0.00      PROA  
ATOM   2432 HG23 VAL P 186      -7.050   2.040  44.459  0.00  0.00      PROA  
ATOM   2433  C   VAL P 186      -8.349  -1.878  44.182  0.00  0.00      PROA  
ATOM   2434  O   VAL P 186      -9.114  -2.292  43.288  0.00  0.00      PROA  
ATOM   2435  N   HID P 187      -8.638  -1.787  45.443  0.00  0.00      PROA  
ATOM   2436  H   HID P 187      -7.949  -1.267  45.968  0.00  0.00      PROA  
ATOM   2437  CA  HID P 187      -9.920  -2.294  46.070  0.00  0.00      PROA  
ATOM   2438  HA  HID P 187     -10.645  -2.594  45.314  0.00  0.00      PROA  
ATOM   2439  CB  HID P 187      -9.738  -3.529  47.012  0.00  0.00      PROA  
ATOM   2440  HB2 HID P 187      -9.075  -4.185  46.447  0.00  0.00      PROA  
ATOM   2441  HB3 HID P 187      -9.176  -3.280  47.912  0.00  0.00      PROA  
ATOM   2442  CG  HID P 187     -11.103  -4.159  47.412  0.00  0.00      PROA  
ATOM   2443  ND1 HID P 187     -11.843  -3.953  48.584  0.00  0.00      PROA  
ATOM   2444  HD1 HID P 187     -11.618  -3.394  49.394  0.00  0.00      PROA  
ATOM   2445  CE1 HID P 187     -13.008  -4.646  48.433  0.00  0.00      PROA  
ATOM   2446  HE1 HID P 187     -13.851  -4.644  49.108  0.00  0.00      PROA  
ATOM   2447  NE2 HID P 187     -13.038  -5.143  47.197  0.00  0.00      PROA  
ATOM   2448  CD2 HID P 187     -11.858  -4.832  46.524  0.00  0.00      PROA  
ATOM   2449  HD2 HID P 187     -11.462  -5.216  45.595  0.00  0.00      PROA  
ATOM   2450  C   HID P 187     -10.589  -1.096  46.881  0.00  0.00      PROA  
ATOM   2451  O   HID P 187      -9.963  -0.492  47.737  0.00  0.00      PROA  
ATOM   2452  N   ILE P 188     -11.830  -0.784  46.550  0.00  0.00      PROA  
ATOM   2453  H   ILE P 188     -12.229  -1.168  45.706  0.00  0.00      PROA  
ATOM   2454  CA  ILE P 188     -12.657   0.279  47.227  0.00  0.00      PROA  
ATOM   2455  HA  ILE P 188     -12.014   0.791  47.943  0.00  0.00      PROA  
ATOM   2456  CB  ILE P 188     -13.216   1.259  46.156  0.00  0.00      PROA  
ATOM   2457  HB  ILE P 188     -13.842   0.617  45.536  0.00  0.00      PROA  
ATOM   2458  CG2 ILE P 188     -14.090   2.283  46.841  0.00  0.00      PROA  
ATOM   2459 HG21 ILE P 188     -13.669   2.619  47.789  0.00  0.00      PROA  
ATOM   2460 HG22 ILE P 188     -14.345   3.168  46.258  0.00  0.00      PROA  
ATOM   2461 HG23 ILE P 188     -15.059   1.866  47.118  0.00  0.00      PROA  
ATOM   2462  CG1 ILE P 188     -12.234   2.023  45.242  0.00  0.00      PROA  
ATOM   2463 HG12 ILE P 188     -11.851   1.305  44.516  0.00  0.00      PROA  
ATOM   2464 HG13 ILE P 188     -12.773   2.771  44.661  0.00  0.00      PROA  
ATOM   2465  CD1 ILE P 188     -11.083   2.608  46.025  0.00  0.00      PROA  
ATOM   2466 HD11 ILE P 188     -10.211   2.844  45.415  0.00  0.00      PROA  
ATOM   2467 HD12 ILE P 188     -11.431   3.530  46.491  0.00  0.00      PROA  
ATOM   2468 HD13 ILE P 188     -10.711   1.966  46.824  0.00  0.00      PROA  
ATOM   2469  C   ILE P 188     -13.766  -0.451  48.005  0.00  0.00      PROA  
ATOM   2470  O   ILE P 188     -14.823  -0.780  47.439  0.00  0.00      PROA  
ATOM   2471  N   GLY P 189     -13.571  -0.774  49.291  0.00  0.00      PROA  
ATOM   2472  H   GLY P 189     -12.662  -0.469  49.609  0.00  0.00      PROA  
ATOM   2473  CA  GLY P 189     -14.656  -1.128  50.186  0.00  0.00      PROA  
ATOM   2474  HA2 GLY P 189     -15.328  -1.847  49.718  0.00  0.00      PROA  
ATOM   2475  HA3 GLY P 189     -14.166  -1.695  50.977  0.00  0.00      PROA  
ATOM   2476  C   GLY P 189     -15.363   0.047  50.772  0.00  0.00      PROA  
ATOM   2477  O   GLY P 189     -14.783   1.074  50.978  0.00  0.00      PROA  
ATOM   2478  N   ILE P 190     -16.679  -0.213  50.976  0.00  0.00      PROA  
ATOM   2479  H   ILE P 190     -16.980  -1.169  50.852  0.00  0.00      PROA  
ATOM   2480  CA  ILE P 190     -17.628   0.705  51.496  0.00  0.00      PROA  
ATOM   2481  HA  ILE P 190     -16.996   1.313  52.144  0.00  0.00      PROA  
ATOM   2482  CB  ILE P 190     -18.113   1.635  50.344  0.00  0.00      PROA  
ATOM   2483  HB  ILE P 190     -17.249   2.057  49.831  0.00  0.00      PROA  
ATOM   2484  CG2 ILE P 190     -18.907   0.944  49.181  0.00  0.00      PROA  
ATOM   2485 HG21 ILE P 190     -18.345   0.094  48.794  0.00  0.00      PROA  
ATOM   2486 HG22 ILE P 190     -19.893   0.604  49.495  0.00  0.00      PROA  
ATOM   2487 HG23 ILE P 190     -19.024   1.628  48.341  0.00  0.00      PROA  
ATOM   2488  CG1 ILE P 190     -18.888   2.774  50.973  0.00  0.00      PROA  
ATOM   2489 HG12 ILE P 190     -19.852   2.314  51.191  0.00  0.00      PROA  
ATOM   2490 HG13 ILE P 190     -18.483   3.241  51.871  0.00  0.00      PROA  
ATOM   2491  CD1 ILE P 190     -19.156   3.942  50.029  0.00  0.00      PROA  
ATOM   2492 HD11 ILE P 190     -18.220   4.115  49.499  0.00  0.00      PROA  
ATOM   2493 HD12 ILE P 190     -19.922   3.706  49.290  0.00  0.00      PROA  
ATOM   2494 HD13 ILE P 190     -19.336   4.852  50.601  0.00  0.00      PROA  
ATOM   2495  C   ILE P 190     -18.767   0.027  52.307  0.00  0.00      PROA  
ATOM   2496  O   ILE P 190     -19.316  -0.982  51.899  0.00  0.00      PROA  
ATOM   2497  N   SER P 191     -19.108   0.655  53.445  0.00  0.00      PROA  
ATOM   2498  H   SER P 191     -18.534   1.450  53.688  0.00  0.00      PROA  
ATOM   2499  CA  SER P 191     -19.995   0.005  54.418  0.00  0.00      PROA  
ATOM   2500  HA  SER P 191     -20.793  -0.541  53.916  0.00  0.00      PROA  
ATOM   2501  CB  SER P 191     -19.282  -1.041  55.247  0.00  0.00      PROA  
ATOM   2502  HB2 SER P 191     -18.855  -1.834  54.632  0.00  0.00      PROA  
ATOM   2503  HB3 SER P 191     -18.595  -0.536  55.925  0.00  0.00      PROA  
ATOM   2504  OG  SER P 191     -20.180  -1.709  56.044  0.00  0.00      PROA  
ATOM   2505  HG  SER P 191     -20.695  -2.316  55.508  0.00  0.00      PROA  
ATOM   2506  C   SER P 191     -20.690   1.031  55.386  0.00  0.00      PROA  
ATOM   2507  O   SER P 191     -19.997   1.984  55.845  0.00  0.00      PROA  
ATOM   2508  N   SER P 192     -22.017   0.868  55.560  0.00  0.00      PROA  
ATOM   2509  H   SER P 192     -22.330  -0.027  55.213  0.00  0.00      PROA  
ATOM   2510  CA  SER P 192     -22.704   1.468  56.696  0.00  0.00      PROA  
ATOM   2511  HA  SER P 192     -22.319   2.449  56.977  0.00  0.00      PROA  
ATOM   2512  CB  SER P 192     -24.151   1.769  56.249  0.00  0.00      PROA  
ATOM   2513  HB2 SER P 192     -24.130   2.666  55.630  0.00  0.00      PROA  
ATOM   2514  HB3 SER P 192     -24.478   0.857  55.749  0.00  0.00      PROA  
ATOM   2515  OG  SER P 192     -24.983   2.019  57.328  0.00  0.00      PROA  
ATOM   2516  HG  SER P 192     -25.800   2.454  57.073  0.00  0.00      PROA  
ATOM   2517  C   SER P 192     -22.707   0.539  57.907  0.00  0.00      PROA  
ATOM   2518  O   SER P 192     -22.635  -0.646  57.821  0.00  0.00      PROA  
ATOM   2519  N   SER P 193     -22.887   1.117  59.098  0.00  0.00      PROA  
ATOM   2520  H   SER P 193     -22.938   2.124  59.159  0.00  0.00      PROA  
ATOM   2521  CA  SER P 193     -22.921   0.364  60.310  0.00  0.00      PROA  
ATOM   2522  HA  SER P 193     -22.332  -0.553  60.325  0.00  0.00      PROA  
ATOM   2523  CB  SER P 193     -22.406   1.206  61.384  0.00  0.00      PROA  
ATOM   2524  HB2 SER P 193     -21.435   1.623  61.119  0.00  0.00      PROA  
ATOM   2525  HB3 SER P 193     -23.010   2.079  61.628  0.00  0.00      PROA  
ATOM   2526  OG  SER P 193     -22.211   0.486  62.602  0.00  0.00      PROA  
ATOM   2527  HG  SER P 193     -22.958   0.869  63.067  0.00  0.00      PROA  
ATOM   2528  C   SER P 193     -24.479   0.108  60.614  0.00  0.00      PROA  
ATOM   2529  O   SER P 193     -25.397   0.866  60.240  0.00  0.00      PROA  
ATOM   2530  N   LYS P 194     -24.695  -1.072  61.227  0.00  0.00      PROA  
ATOM   2531  H   LYS P 194     -23.820  -1.526  61.448  0.00  0.00      PROA  
ATOM   2532  CA  LYS P 194     -25.963  -1.821  61.266  0.00  0.00      PROA  
ATOM   2533  HA  LYS P 194     -26.392  -2.019  60.284  0.00  0.00      PROA  
ATOM   2534  CB  LYS P 194     -25.587  -3.266  61.781  0.00  0.00      PROA  
ATOM   2535  HB2 LYS P 194     -26.341  -3.981  61.452  0.00  0.00      PROA  
ATOM   2536  HB3 LYS P 194     -24.645  -3.506  61.287  0.00  0.00      PROA  
ATOM   2537  CG  LYS P 194     -25.403  -3.233  63.308  0.00  0.00      PROA  
ATOM   2538  HG2 LYS P 194     -24.623  -2.499  63.513  0.00  0.00      PROA  
ATOM   2539  HG3 LYS P 194     -26.339  -2.935  63.782  0.00  0.00      PROA  
ATOM   2540  CD  LYS P 194     -25.005  -4.509  64.042  0.00  0.00      PROA  
ATOM   2541  HD2 LYS P 194     -25.739  -5.263  63.759  0.00  0.00      PROA  
ATOM   2542  HD3 LYS P 194     -23.992  -4.821  63.786  0.00  0.00      PROA  
ATOM   2543  CE  LYS P 194     -25.151  -4.283  65.590  0.00  0.00      PROA  
ATOM   2544  HE2 LYS P 194     -24.551  -3.396  65.796  0.00  0.00      PROA  
ATOM   2545  HE3 LYS P 194     -26.187  -4.056  65.841  0.00  0.00      PROA  
ATOM   2546  NZ  LYS P 194     -24.546  -5.383  66.328  0.00  0.00      PROA  
ATOM   2547  HZ1 LYS P 194     -25.064  -6.231  66.149  0.00  0.00      PROA  
ATOM   2548  HZ2 LYS P 194     -23.623  -5.600  65.981  0.00  0.00      PROA  
ATOM   2549  HZ3 LYS P 194     -24.539  -5.134  67.307  0.00  0.00      PROA  
ATOM   2550  C   LYS P 194     -27.114  -1.090  62.015  0.00  0.00      PROA  
ATOM   2551  O   LYS P 194     -28.288  -1.379  61.774  0.00  0.00      PROA  
ATOM   2552  N   GLU P 195     -26.780  -0.174  62.901  0.00  0.00      PROA  
ATOM   2553  H   GLU P 195     -25.818   0.021  63.137  0.00  0.00      PROA  
ATOM   2554  CA  GLU P 195     -27.717   0.608  63.678  0.00  0.00      PROA  
ATOM   2555  HA  GLU P 195     -28.524  -0.092  63.894  0.00  0.00      PROA  
ATOM   2556  CB  GLU P 195     -27.164   1.109  65.049  0.00  0.00      PROA  
ATOM   2557  HB2 GLU P 195     -27.952   1.128  65.802  0.00  0.00      PROA  
ATOM   2558  HB3 GLU P 195     -26.423   0.352  65.304  0.00  0.00      PROA  
ATOM   2559  CG  GLU P 195     -26.249   2.319  64.941  0.00  0.00      PROA  
ATOM   2560  HG2 GLU P 195     -26.899   3.146  64.654  0.00  0.00      PROA  
ATOM   2561  HG3 GLU P 195     -25.938   2.554  65.959  0.00  0.00      PROA  
ATOM   2562  CD  GLU P 195     -25.174   2.194  63.892  0.00  0.00      PROA  
ATOM   2563  OE1 GLU P 195     -25.115   3.110  63.046  0.00  0.00      PROA  
ATOM   2564  OE2 GLU P 195     -24.457   1.211  63.877  0.00  0.00      PROA  
ATOM   2565  C   GLU P 195     -28.408   1.750  62.978  0.00  0.00      PROA  
ATOM   2566  O   GLU P 195     -29.359   2.255  63.514  0.00  0.00      PROA  
ATOM   2567  N   SER P 196     -27.969   2.040  61.720  0.00  0.00      PROA  
ATOM   2568  H   SER P 196     -27.109   1.585  61.448  0.00  0.00      PROA  
ATOM   2569  CA  SER P 196     -28.637   3.101  60.927  0.00  0.00      PROA  
ATOM   2570  HA  SER P 196     -27.962   3.193  60.076  0.00  0.00      PROA  
ATOM   2571  CB  SER P 196     -30.020   2.646  60.282  0.00  0.00      PROA  
ATOM   2572  HB2 SER P 196     -30.681   2.708  61.147  0.00  0.00      PROA  
ATOM   2573  HB3 SER P 196     -30.139   3.369  59.475  0.00  0.00      PROA  
ATOM   2574  OG  SER P 196     -30.054   1.334  59.798  0.00  0.00      PROA  
ATOM   2575  HG  SER P 196     -29.324   1.118  59.213  0.00  0.00      PROA  
ATOM   2576  C   SER P 196     -28.684   4.506  61.644  0.00  0.00      PROA  
ATOM   2577  O   SER P 196     -29.646   5.304  61.556  0.00  0.00      PROA  
ATOM   2578  N   SER P 197     -27.649   4.930  62.423  0.00  0.00      PROA  
ATOM   2579  H   SER P 197     -26.811   4.369  62.486  0.00  0.00      PROA  
ATOM   2580  CA  SER P 197     -27.477   6.249  62.973  0.00  0.00      PROA  
ATOM   2581  HA  SER P 197     -28.300   6.675  63.546  0.00  0.00      PROA  
ATOM   2582  CB  SER P 197     -26.389   6.201  64.024  0.00  0.00      PROA  
ATOM   2583  HB2 SER P 197     -26.454   7.132  64.588  0.00  0.00      PROA  
ATOM   2584  HB3 SER P 197     -26.501   5.416  64.772  0.00  0.00      PROA  
ATOM   2585  OG  SER P 197     -25.145   6.006  63.364  0.00  0.00      PROA  
ATOM   2586  HG  SER P 197     -24.870   5.098  63.508  0.00  0.00      PROA  
ATOM   2587  C   SER P 197     -27.224   7.385  61.943  0.00  0.00      PROA  
ATOM   2588  O   SER P 197     -27.683   8.537  62.120  0.00  0.00      PROA  
ATOM   2589  N   LYS P 198     -26.513   6.982  60.824  0.00  0.00      PROA  
ATOM   2590  H   LYS P 198     -26.246   6.013  60.731  0.00  0.00      PROA  
ATOM   2591  CA  LYS P 198     -26.200   7.871  59.747  0.00  0.00      PROA  
ATOM   2592  HA  LYS P 198     -25.911   8.873  60.064  0.00  0.00      PROA  
ATOM   2593  CB  LYS P 198     -24.936   7.437  59.156  0.00  0.00      PROA  
ATOM   2594  HB2 LYS P 198     -25.293   6.459  58.834  0.00  0.00      PROA  
ATOM   2595  HB3 LYS P 198     -24.636   7.896  58.214  0.00  0.00      PROA  
ATOM   2596  CG  LYS P 198     -23.689   7.233  60.031  0.00  0.00      PROA  
ATOM   2597  HG2 LYS P 198     -24.019   6.700  60.923  0.00  0.00      PROA  
ATOM   2598  HG3 LYS P 198     -22.901   6.765  59.440  0.00  0.00      PROA  
ATOM   2599  CD  LYS P 198     -23.102   8.584  60.519  0.00  0.00      PROA  
ATOM   2600  HD2 LYS P 198     -22.669   9.124  59.677  0.00  0.00      PROA  
ATOM   2601  HD3 LYS P 198     -23.840   9.235  60.987  0.00  0.00      PROA  
ATOM   2602  CE  LYS P 198     -21.956   8.447  61.514  0.00  0.00      PROA  
ATOM   2603  HE2 LYS P 198     -22.369   7.909  62.367  0.00  0.00      PROA  
ATOM   2604  HE3 LYS P 198     -21.197   7.876  60.979  0.00  0.00      PROA  
ATOM   2605  NZ  LYS P 198     -21.408   9.719  62.018  0.00  0.00      PROA  
ATOM   2606  HZ1 LYS P 198     -20.943   9.584  62.905  0.00  0.00      PROA  
ATOM   2607  HZ2 LYS P 198     -20.878  10.225  61.323  0.00  0.00      PROA  
ATOM   2608  HZ3 LYS P 198     -22.170  10.287  62.358  0.00  0.00      PROA  
ATOM   2609  C   LYS P 198     -27.438   8.052  58.760  0.00  0.00      PROA  
ATOM   2610  O   LYS P 198     -28.475   7.404  58.792  0.00  0.00      PROA  
ATOM   2611  N   GLU P 199     -27.295   9.099  57.977  0.00  0.00      PROA  
ATOM   2612  H   GLU P 199     -26.386   9.530  57.888  0.00  0.00      PROA  
ATOM   2613  CA  GLU P 199     -28.313   9.438  56.949  0.00  0.00      PROA  
ATOM   2614  HA  GLU P 199     -29.258   8.945  57.176  0.00  0.00      PROA  
ATOM   2615  CB  GLU P 199     -28.663  10.939  57.127  0.00  0.00      PROA  
ATOM   2616  HB2 GLU P 199     -29.104  11.142  58.103  0.00  0.00      PROA  
ATOM   2617  HB3 GLU P 199     -27.824  11.629  57.221  0.00  0.00      PROA  
ATOM   2618  CG  GLU P 199     -29.666  11.569  56.110  0.00  0.00      PROA  
ATOM   2619  HG2 GLU P 199     -30.048  12.554  56.377  0.00  0.00      PROA  
ATOM   2620  HG3 GLU P 199     -29.129  11.521  55.162  0.00  0.00      PROA  
ATOM   2621  CD  GLU P 199     -31.020  10.820  55.932  0.00  0.00      PROA  
ATOM   2622  OE1 GLU P 199     -31.582  10.444  57.011  0.00  0.00      PROA  
ATOM   2623  OE2 GLU P 199     -31.473  10.612  54.767  0.00  0.00      PROA  
ATOM   2624  C   GLU P 199     -27.826   9.151  55.530  0.00  0.00      PROA  
ATOM   2625  O   GLU P 199     -28.493   8.473  54.715  0.00  0.00      PROA  
ATOM   2626  N   ASN P 200     -26.713   9.714  55.080  0.00  0.00      PROA  
ATOM   2627  H   ASN P 200     -26.158  10.352  55.633  0.00  0.00      PROA  
ATOM   2628  CA  ASN P 200     -26.573   9.879  53.591  0.00  0.00      PROA  
ATOM   2629  HA  ASN P 200     -27.543  10.098  53.146  0.00  0.00      PROA  
ATOM   2630  CB  ASN P 200     -25.669  11.039  53.341  0.00  0.00      PROA  
ATOM   2631  HB2 ASN P 200     -24.699  10.715  53.719  0.00  0.00      PROA  
ATOM   2632  HB3 ASN P 200     -25.745  11.312  52.289  0.00  0.00      PROA  
ATOM   2633  CG  ASN P 200     -26.148  12.366  53.828  0.00  0.00      PROA  
ATOM   2634  OD1 ASN P 200     -26.886  12.996  53.117  0.00  0.00      PROA  
ATOM   2635  ND2 ASN P 200     -25.780  12.719  55.005  0.00  0.00      PROA  
ATOM   2636 HD21 ASN P 200     -26.191  13.537  55.431  0.00  0.00      PROA  
ATOM   2637 HD22 ASN P 200     -25.264  12.083  55.596  0.00  0.00      PROA  
ATOM   2638  C   ASN P 200     -26.073   8.559  52.921  0.00  0.00      PROA  
ATOM   2639  O   ASN P 200     -24.960   8.147  53.051  0.00  0.00      PROA  
ATOM   2640  N   SER P 201     -26.969   7.953  52.171  0.00  0.00      PROA  
ATOM   2641  H   SER P 201     -27.917   8.303  52.174  0.00  0.00      PROA  
ATOM   2642  CA  SER P 201     -26.758   6.735  51.466  0.00  0.00      PROA  
ATOM   2643  HA  SER P 201     -26.162   6.044  52.061  0.00  0.00      PROA  
ATOM   2644  CB  SER P 201     -28.073   6.009  51.262  0.00  0.00      PROA  
ATOM   2645  HB2 SER P 201     -27.829   5.042  50.823  0.00  0.00      PROA  
ATOM   2646  HB3 SER P 201     -28.556   5.671  52.179  0.00  0.00      PROA  
ATOM   2647  OG  SER P 201     -28.995   6.753  50.430  0.00  0.00      PROA  
ATOM   2648  HG  SER P 201     -29.089   6.412  49.537  0.00  0.00      PROA  
ATOM   2649  C   SER P 201     -25.978   6.833  50.183  0.00  0.00      PROA  
ATOM   2650  O   SER P 201     -25.934   7.907  49.520  0.00  0.00      PROA  
ATOM   2651  N   LEU P 202     -25.311   5.734  49.724  0.00  0.00      PROA  
ATOM   2652  H   LEU P 202     -25.511   4.935  50.308  0.00  0.00      PROA  
ATOM   2653  CA  LEU P 202     -24.418   5.751  48.523  0.00  0.00      PROA  
ATOM   2654  HA  LEU P 202     -23.589   6.455  48.598  0.00  0.00      PROA  
ATOM   2655  CB  LEU P 202     -23.770   4.353  48.385  0.00  0.00      PROA  
ATOM   2656  HB2 LEU P 202     -22.919   4.233  49.055  0.00  0.00      PROA  
ATOM   2657  HB3 LEU P 202     -24.557   3.688  48.742  0.00  0.00      PROA  
ATOM   2658  CG  LEU P 202     -23.225   3.856  46.978  0.00  0.00      PROA  
ATOM   2659  HG  LEU P 202     -24.010   3.940  46.226  0.00  0.00      PROA  
ATOM   2660  CD1 LEU P 202     -22.042   4.679  46.546  0.00  0.00      PROA  
ATOM   2661 HD11 LEU P 202     -21.539   4.108  45.765  0.00  0.00      PROA  
ATOM   2662 HD12 LEU P 202     -22.236   5.642  46.075  0.00  0.00      PROA  
ATOM   2663 HD13 LEU P 202     -21.279   4.836  47.308  0.00  0.00      PROA  
ATOM   2664  CD2 LEU P 202     -22.937   2.397  47.264  0.00  0.00      PROA  
ATOM   2665 HD21 LEU P 202     -23.852   1.902  47.589  0.00  0.00      PROA  
ATOM   2666 HD22 LEU P 202     -22.513   1.885  46.400  0.00  0.00      PROA  
ATOM   2667 HD23 LEU P 202     -22.182   2.383  48.050  0.00  0.00      PROA  
ATOM   2668  C   LEU P 202     -25.216   6.095  47.286  0.00  0.00      PROA  
ATOM   2669  O   LEU P 202     -26.214   5.559  46.844  0.00  0.00      PROA  
ATOM   2670  N   SER P 203     -24.733   7.208  46.666  0.00  0.00      PROA  
ATOM   2671  H   SER P 203     -24.135   7.803  47.222  0.00  0.00      PROA  
ATOM   2672  CA  SER P 203     -25.366   7.688  45.408  0.00  0.00      PROA  
ATOM   2673  HA  SER P 203     -26.418   7.845  45.644  0.00  0.00      PROA  
ATOM   2674  CB  SER P 203     -24.722   9.043  45.161  0.00  0.00      PROA  
ATOM   2675  HB2 SER P 203     -24.877   9.659  46.046  0.00  0.00      PROA  
ATOM   2676  HB3 SER P 203     -23.678   8.929  44.866  0.00  0.00      PROA  
ATOM   2677  OG  SER P 203     -25.353   9.598  44.031  0.00  0.00      PROA  
ATOM   2678  HG  SER P 203     -26.088  10.136  44.333  0.00  0.00      PROA  
ATOM   2679  C   SER P 203     -25.325   6.759  44.235  0.00  0.00      PROA  
ATOM   2680  O   SER P 203     -24.265   6.187  43.929  0.00  0.00      PROA  
ATOM   2681  N   ASN P 204     -26.387   6.700  43.432  0.00  0.00      PROA  
ATOM   2682  H   ASN P 204     -27.246   7.140  43.730  0.00  0.00      PROA  
ATOM   2683  CA  ASN P 204     -26.297   5.954  42.209  0.00  0.00      PROA  
ATOM   2684  HA  ASN P 204     -26.049   4.923  42.459  0.00  0.00      PROA  
ATOM   2685  CB  ASN P 204     -27.673   6.023  41.507  0.00  0.00      PROA  
ATOM   2686  HB2 ASN P 204     -27.881   7.078  41.323  0.00  0.00      PROA  
ATOM   2687  HB3 ASN P 204     -27.726   5.503  40.551  0.00  0.00      PROA  
ATOM   2688  CG  ASN P 204     -28.677   5.183  42.226  0.00  0.00      PROA  
ATOM   2689  OD1 ASN P 204     -28.519   4.816  43.399  0.00  0.00      PROA  
ATOM   2690  ND2 ASN P 204     -29.804   4.899  41.617  0.00  0.00      PROA  
ATOM   2691 HD21 ASN P 204     -30.526   4.730  42.303  0.00  0.00      PROA  
ATOM   2692 HD22 ASN P 204     -29.900   5.123  40.637  0.00  0.00      PROA  
ATOM   2693  C   ASN P 204     -25.156   6.401  41.299  0.00  0.00      PROA  
ATOM   2694  O   ASN P 204     -24.730   5.655  40.497  0.00  0.00      PROA  
ATOM   2695  N   LEU P 205     -24.792   7.696  41.382  0.00  0.00      PROA  
ATOM   2696  H   LEU P 205     -25.108   8.234  42.175  0.00  0.00      PROA  
ATOM   2697  CA  LEU P 205     -23.809   8.225  40.466  0.00  0.00      PROA  
ATOM   2698  HA  LEU P 205     -23.637   7.407  39.766  0.00  0.00      PROA  
ATOM   2699  CB  LEU P 205     -24.415   9.420  39.744  0.00  0.00      PROA  
ATOM   2700  HB2 LEU P 205     -23.875   9.847  38.899  0.00  0.00      PROA  
ATOM   2701  HB3 LEU P 205     -25.416   9.090  39.465  0.00  0.00      PROA  
ATOM   2702  CG  LEU P 205     -24.710  10.624  40.693  0.00  0.00      PROA  
ATOM   2703  HG  LEU P 205     -25.231  10.207  41.555  0.00  0.00      PROA  
ATOM   2704  CD1 LEU P 205     -23.588  11.508  41.207  0.00  0.00      PROA  
ATOM   2705 HD11 LEU P 205     -23.178  12.029  40.341  0.00  0.00      PROA  
ATOM   2706 HD12 LEU P 205     -23.991  12.139  41.999  0.00  0.00      PROA  
ATOM   2707 HD13 LEU P 205     -22.790  10.955  41.702  0.00  0.00      PROA  
ATOM   2708  CD2 LEU P 205     -25.672  11.551  39.883  0.00  0.00      PROA  
ATOM   2709 HD21 LEU P 205     -25.276  11.866  38.918  0.00  0.00      PROA  
ATOM   2710 HD22 LEU P 205     -26.599  11.063  39.582  0.00  0.00      PROA  
ATOM   2711 HD23 LEU P 205     -25.884  12.428  40.494  0.00  0.00      PROA  
ATOM   2712  C   LEU P 205     -22.384   8.355  41.084  0.00  0.00      PROA  
ATOM   2713  O   LEU P 205     -21.456   8.677  40.356  0.00  0.00      PROA  
ATOM   2714  N   PHE P 206     -22.171   8.204  42.413  0.00  0.00      PROA  
ATOM   2715  H   PHE P 206     -22.842   7.622  42.894  0.00  0.00      PROA  
ATOM   2716  CA  PHE P 206     -20.857   8.440  43.063  0.00  0.00      PROA  
ATOM   2717  HA  PHE P 206     -20.602   9.465  42.794  0.00  0.00      PROA  
ATOM   2718  CB  PHE P 206     -21.072   8.512  44.591  0.00  0.00      PROA  
ATOM   2719  HB2 PHE P 206     -21.744   9.312  44.903  0.00  0.00      PROA  
ATOM   2720  HB3 PHE P 206     -21.628   7.646  44.952  0.00  0.00      PROA  
ATOM   2721  CG  PHE P 206     -19.749   8.568  45.416  0.00  0.00      PROA  
ATOM   2722  CD1 PHE P 206     -19.230   9.819  45.705  0.00  0.00      PROA  
ATOM   2723  HD1 PHE P 206     -19.621  10.649  45.136  0.00  0.00      PROA  
ATOM   2724  CE1 PHE P 206     -18.164   9.974  46.618  0.00  0.00      PROA  
ATOM   2725  HE1 PHE P 206     -17.684  10.922  46.813  0.00  0.00      PROA  
ATOM   2726  CZ  PHE P 206     -17.555   8.904  47.163  0.00  0.00      PROA  
ATOM   2727  HZ  PHE P 206     -16.882   9.104  47.984  0.00  0.00      PROA  
ATOM   2728  CE2 PHE P 206     -18.069   7.594  46.909  0.00  0.00      PROA  
ATOM   2729  HE2 PHE P 206     -17.722   6.722  47.444  0.00  0.00      PROA  
ATOM   2730  CD2 PHE P 206     -19.153   7.410  45.990  0.00  0.00      PROA  
ATOM   2731  HD2 PHE P 206     -19.489   6.421  45.716  0.00  0.00      PROA  
ATOM   2732  C   PHE P 206     -19.676   7.576  42.588  0.00  0.00      PROA  
ATOM   2733  O   PHE P 206     -19.785   6.349  42.561  0.00  0.00      PROA  
ATOM   2734  N   THR P 207     -18.522   8.162  42.316  0.00  0.00      PROA  
ATOM   2735  H   THR P 207     -18.352   9.118  42.596  0.00  0.00      PROA  
ATOM   2736  CA  THR P 207     -17.687   7.640  41.249  0.00  0.00      PROA  
ATOM   2737  HA  THR P 207     -17.811   6.564  41.125  0.00  0.00      PROA  
ATOM   2738  CB  THR P 207     -18.149   8.135  39.834  0.00  0.00      PROA  
ATOM   2739  HB  THR P 207     -18.250   9.220  39.817  0.00  0.00      PROA  
ATOM   2740  CG2 THR P 207     -17.296   7.762  38.652  0.00  0.00      PROA  
ATOM   2741 HG21 THR P 207     -17.891   7.814  37.740  0.00  0.00      PROA  
ATOM   2742 HG22 THR P 207     -16.630   8.579  38.373  0.00  0.00      PROA  
ATOM   2743 HG23 THR P 207     -16.921   6.747  38.783  0.00  0.00      PROA  
ATOM   2744  OG1 THR P 207     -19.385   7.492  39.518  0.00  0.00      PROA  
ATOM   2745  HG1 THR P 207     -20.157   8.010  39.757  0.00  0.00      PROA  
ATOM   2746  C   THR P 207     -16.281   7.978  41.515  0.00  0.00      PROA  
ATOM   2747  O   THR P 207     -16.002   9.050  41.981  0.00  0.00      PROA  
ATOM   2748  N   MET P 208     -15.411   7.047  41.115  0.00  0.00      PROA  
ATOM   2749  H   MET P 208     -15.830   6.359  40.506  0.00  0.00      PROA  
ATOM   2750  CA  MET P 208     -13.965   7.157  41.050  0.00  0.00      PROA  
ATOM   2751  HA  MET P 208     -13.746   8.070  41.603  0.00  0.00      PROA  
ATOM   2752  CB  MET P 208     -13.356   5.994  41.800  0.00  0.00      PROA  
ATOM   2753  HB2 MET P 208     -13.875   5.886  42.752  0.00  0.00      PROA  
ATOM   2754  HB3 MET P 208     -13.643   5.103  41.242  0.00  0.00      PROA  
ATOM   2755  CG  MET P 208     -11.903   6.016  42.003  0.00  0.00      PROA  
ATOM   2756  HG2 MET P 208     -11.376   6.004  41.049  0.00  0.00      PROA  
ATOM   2757  HG3 MET P 208     -11.703   6.960  42.511  0.00  0.00      PROA  
ATOM   2758  SD  MET P 208     -11.189   4.688  43.031  0.00  0.00      PROA  
ATOM   2759  CE  MET P 208     -11.302   3.197  42.041  0.00  0.00      PROA  
ATOM   2760  HE1 MET P 208     -10.693   2.333  42.306  0.00  0.00      PROA  
ATOM   2761  HE2 MET P 208     -12.319   2.869  41.826  0.00  0.00      PROA  
ATOM   2762  HE3 MET P 208     -10.799   3.512  41.127  0.00  0.00      PROA  
ATOM   2763  C   MET P 208     -13.480   7.384  39.598  0.00  0.00      PROA  
ATOM   2764  O   MET P 208     -13.905   6.653  38.656  0.00  0.00      PROA  
ATOM   2765  N   THR P 209     -12.486   8.244  39.546  0.00  0.00      PROA  
ATOM   2766  H   THR P 209     -12.177   8.700  40.393  0.00  0.00      PROA  
ATOM   2767  CA  THR P 209     -11.601   8.349  38.403  0.00  0.00      PROA  
ATOM   2768  HA  THR P 209     -11.706   7.505  37.721  0.00  0.00      PROA  
ATOM   2769  CB  THR P 209     -11.781   9.671  37.609  0.00  0.00      PROA  
ATOM   2770  HB  THR P 209     -11.406  10.510  38.195  0.00  0.00      PROA  
ATOM   2771  CG2 THR P 209     -11.047   9.819  36.237  0.00  0.00      PROA  
ATOM   2772 HG21 THR P 209      -9.977   9.792  36.440  0.00  0.00      PROA  
ATOM   2773 HG22 THR P 209     -11.265   8.966  35.594  0.00  0.00      PROA  
ATOM   2774 HG23 THR P 209     -11.429  10.654  35.649  0.00  0.00      PROA  
ATOM   2775  OG1 THR P 209     -13.141  10.002  37.424  0.00  0.00      PROA  
ATOM   2776  HG1 THR P 209     -13.513  10.171  38.293  0.00  0.00      PROA  
ATOM   2777  C   THR P 209     -10.070   8.285  38.709  0.00  0.00      PROA  
ATOM   2778  O   THR P 209      -9.624   8.990  39.618  0.00  0.00      PROA  
ATOM   2779  N   VAL P 210      -9.335   7.524  37.938  0.00  0.00      PROA  
ATOM   2780  H   VAL P 210      -9.815   6.929  37.277  0.00  0.00      PROA  
ATOM   2781  CA  VAL P 210      -7.938   7.057  38.220  0.00  0.00      PROA  
ATOM   2782  HA  VAL P 210      -7.523   7.709  38.988  0.00  0.00      PROA  
ATOM   2783  CB  VAL P 210      -7.781   5.598  38.565  0.00  0.00      PROA  
ATOM   2784  HB  VAL P 210      -8.055   4.979  37.711  0.00  0.00      PROA  
ATOM   2785  CG1 VAL P 210      -6.290   5.261  38.872  0.00  0.00      PROA  
ATOM   2786 HG11 VAL P 210      -5.852   5.881  39.655  0.00  0.00      PROA  
ATOM   2787 HG12 VAL P 210      -6.174   4.217  39.162  0.00  0.00      PROA  
ATOM   2788 HG13 VAL P 210      -5.679   5.251  37.969  0.00  0.00      PROA  
ATOM   2789  CG2 VAL P 210      -8.711   5.211  39.717  0.00  0.00      PROA  
ATOM   2790 HG21 VAL P 210      -9.764   5.314  39.454  0.00  0.00      PROA  
ATOM   2791 HG22 VAL P 210      -8.470   4.197  40.036  0.00  0.00      PROA  
ATOM   2792 HG23 VAL P 210      -8.524   5.852  40.579  0.00  0.00      PROA  
ATOM   2793  C   VAL P 210      -7.120   7.373  36.964  0.00  0.00      PROA  
ATOM   2794  O   VAL P 210      -7.524   7.083  35.836  0.00  0.00      PROA  
ATOM   2795  N   GLU P 211      -5.978   7.972  37.165  0.00  0.00      PROA  
ATOM   2796  H   GLU P 211      -5.759   8.366  38.069  0.00  0.00      PROA  
ATOM   2797  CA  GLU P 211      -5.117   8.241  35.982  0.00  0.00      PROA  
ATOM   2798  HA  GLU P 211      -5.484   7.749  35.081  0.00  0.00      PROA  
ATOM   2799  CB  GLU P 211      -5.296   9.723  35.659  0.00  0.00      PROA  
ATOM   2800  HB2 GLU P 211      -4.775   9.839  34.708  0.00  0.00      PROA  
ATOM   2801  HB3 GLU P 211      -6.343   9.944  35.456  0.00  0.00      PROA  
ATOM   2802  CG  GLU P 211      -4.648  10.642  36.740  0.00  0.00      PROA  
ATOM   2803  HG2 GLU P 211      -4.993  10.474  37.760  0.00  0.00      PROA  
ATOM   2804  HG3 GLU P 211      -3.571  10.490  36.676  0.00  0.00      PROA  
ATOM   2805  CD  GLU P 211      -4.899  12.089  36.297  0.00  0.00      PROA  
ATOM   2806  OE1 GLU P 211      -6.067  12.323  35.870  0.00  0.00      PROA  
ATOM   2807  OE2 GLU P 211      -3.950  12.911  36.194  0.00  0.00      PROA  
ATOM   2808  C   GLU P 211      -3.685   7.898  36.198  0.00  0.00      PROA  
ATOM   2809  O   GLU P 211      -3.288   7.586  37.310  0.00  0.00      PROA  
ATOM   2810  N   VAL P 212      -2.857   7.836  35.081  0.00  0.00      PROA  
ATOM   2811  H   VAL P 212      -3.231   7.949  34.150  0.00  0.00      PROA  
ATOM   2812  CA  VAL P 212      -1.450   7.513  35.333  0.00  0.00      PROA  
ATOM   2813  HA  VAL P 212      -1.207   7.908  36.319  0.00  0.00      PROA  
ATOM   2814  CB  VAL P 212      -1.124   6.006  35.299  0.00  0.00      PROA  
ATOM   2815  HB  VAL P 212      -1.814   5.522  35.990  0.00  0.00      PROA  
ATOM   2816  CG1 VAL P 212      -1.202   5.385  33.893  0.00  0.00      PROA  
ATOM   2817 HG11 VAL P 212      -2.225   5.529  33.544  0.00  0.00      PROA  
ATOM   2818 HG12 VAL P 212      -0.585   5.971  33.212  0.00  0.00      PROA  
ATOM   2819 HG13 VAL P 212      -0.870   4.348  33.850  0.00  0.00      PROA  
ATOM   2820  CG2 VAL P 212       0.250   5.702  35.759  0.00  0.00      PROA  
ATOM   2821 HG21 VAL P 212       0.406   5.949  36.809  0.00  0.00      PROA  
ATOM   2822 HG22 VAL P 212       0.498   4.643  35.681  0.00  0.00      PROA  
ATOM   2823 HG23 VAL P 212       0.964   6.186  35.092  0.00  0.00      PROA  
ATOM   2824  C   VAL P 212      -0.481   8.358  34.434  0.00  0.00      PROA  
ATOM   2825  O   VAL P 212      -0.564   8.310  33.230  0.00  0.00      PROA  
ATOM   2826  N   LYS P 213       0.456   9.004  35.136  0.00  0.00      PROA  
ATOM   2827  H   LYS P 213       0.470   8.929  36.143  0.00  0.00      PROA  
ATOM   2828  CA  LYS P 213       1.336   9.967  34.561  0.00  0.00      PROA  
ATOM   2829  HA  LYS P 213       1.555   9.625  33.550  0.00  0.00      PROA  
ATOM   2830  CB  LYS P 213       0.607  11.321  34.349  0.00  0.00      PROA  
ATOM   2831  HB2 LYS P 213       1.302  12.028  33.897  0.00  0.00      PROA  
ATOM   2832  HB3 LYS P 213      -0.245  11.237  33.675  0.00  0.00      PROA  
ATOM   2833  CG  LYS P 213       0.147  11.948  35.713  0.00  0.00      PROA  
ATOM   2834  HG2 LYS P 213      -0.508  11.255  36.240  0.00  0.00      PROA  
ATOM   2835  HG3 LYS P 213       1.076  12.112  36.259  0.00  0.00      PROA  
ATOM   2836  CD  LYS P 213      -0.505  13.265  35.559  0.00  0.00      PROA  
ATOM   2837  HD2 LYS P 213       0.255  13.873  35.069  0.00  0.00      PROA  
ATOM   2838  HD3 LYS P 213      -1.428  13.130  34.994  0.00  0.00      PROA  
ATOM   2839  CE  LYS P 213      -0.829  13.783  36.983  0.00  0.00      PROA  
ATOM   2840  HE2 LYS P 213      -1.012  12.894  37.587  0.00  0.00      PROA  
ATOM   2841  HE3 LYS P 213       0.010  14.245  37.503  0.00  0.00      PROA  
ATOM   2842  NZ  LYS P 213      -1.935  14.697  36.905  0.00  0.00      PROA  
ATOM   2843  HZ1 LYS P 213      -1.635  15.544  36.444  0.00  0.00      PROA  
ATOM   2844  HZ2 LYS P 213      -2.789  14.307  36.532  0.00  0.00      PROA  
ATOM   2845  HZ3 LYS P 213      -2.180  15.083  37.806  0.00  0.00      PROA  
ATOM   2846  C   LYS P 213       2.663  10.127  35.255  0.00  0.00      PROA  
ATOM   2847  O   LYS P 213       2.837   9.852  36.436  0.00  0.00      PROA  
ATOM   2848  N   GLY P 214       3.609  10.517  34.415  0.00  0.00      PROA  
ATOM   2849  H   GLY P 214       3.362  10.777  33.471  0.00  0.00      PROA  
ATOM   2850  CA  GLY P 214       5.081  10.469  34.718  0.00  0.00      PROA  
ATOM   2851  HA2 GLY P 214       5.362  10.512  35.770  0.00  0.00      PROA  
ATOM   2852  HA3 GLY P 214       5.334   9.516  34.253  0.00  0.00      PROA  
ATOM   2853  C   GLY P 214       5.857  11.621  33.956  0.00  0.00      PROA  
ATOM   2854  O   GLY P 214       5.253  12.638  33.735  0.00  0.00      PROA  
ATOM   2855  N   PRO P 215       7.114  11.341  33.663  0.00  0.00      PROA  
ATOM   2856  CD  PRO P 215       7.832  10.193  34.208  0.00  0.00      PROA  
ATOM   2857  HD2 PRO P 215       7.551   9.354  33.571  0.00  0.00      PROA  
ATOM   2858  HD3 PRO P 215       7.607   9.944  35.245  0.00  0.00      PROA  
ATOM   2859  CG  PRO P 215       9.384  10.391  33.973  0.00  0.00      PROA  
ATOM   2860  HG2 PRO P 215       9.864   9.547  33.478  0.00  0.00      PROA  
ATOM   2861  HG3 PRO P 215       9.856  10.677  34.914  0.00  0.00      PROA  
ATOM   2862  CB  PRO P 215       9.445  11.594  33.028  0.00  0.00      PROA  
ATOM   2863  HB2 PRO P 215       9.702  11.270  32.019  0.00  0.00      PROA  
ATOM   2864  HB3 PRO P 215      10.083  12.416  33.353  0.00  0.00      PROA  
ATOM   2865  CA  PRO P 215       8.026  12.200  32.950  0.00  0.00      PROA  
ATOM   2866  HA  PRO P 215       8.061  13.104  33.557  0.00  0.00      PROA  
ATOM   2867  C   PRO P 215       7.678  12.650  31.559  0.00  0.00      PROA  
ATOM   2868  O   PRO P 215       8.010  13.786  31.172  0.00  0.00      PROA  
ATOM   2869  N   TYR P 216       6.802  11.943  30.904  0.00  0.00      PROA  
ATOM   2870  H   TYR P 216       6.559  11.041  31.288  0.00  0.00      PROA  
ATOM   2871  CA  TYR P 216       6.346  12.182  29.580  0.00  0.00      PROA  
ATOM   2872  HA  TYR P 216       6.819  13.072  29.163  0.00  0.00      PROA  
ATOM   2873  CB  TYR P 216       6.688  10.973  28.627  0.00  0.00      PROA  
ATOM   2874  HB2 TYR P 216       6.268  10.056  29.040  0.00  0.00      PROA  
ATOM   2875  HB3 TYR P 216       6.222  11.242  27.679  0.00  0.00      PROA  
ATOM   2876  CG  TYR P 216       8.131  10.787  28.378  0.00  0.00      PROA  
ATOM   2877  CD1 TYR P 216       8.804  11.495  27.350  0.00  0.00      PROA  
ATOM   2878  HD1 TYR P 216       8.262  12.080  26.622  0.00  0.00      PROA  
ATOM   2879  CE1 TYR P 216      10.187  11.354  27.207  0.00  0.00      PROA  
ATOM   2880  HE1 TYR P 216      10.585  11.744  26.282  0.00  0.00      PROA  
ATOM   2881  CZ  TYR P 216      10.926  10.622  28.107  0.00  0.00      PROA  
ATOM   2882  OH  TYR P 216      12.294  10.475  27.833  0.00  0.00      PROA  
ATOM   2883  HH  TYR P 216      12.742   9.789  28.334  0.00  0.00      PROA  
ATOM   2884  CE2 TYR P 216      10.279   9.880  29.104  0.00  0.00      PROA  
ATOM   2885  HE2 TYR P 216      10.789   9.139  29.702  0.00  0.00      PROA  
ATOM   2886  CD2 TYR P 216       8.910   9.982  29.234  0.00  0.00      PROA  
ATOM   2887  HD2 TYR P 216       8.547   9.461  30.108  0.00  0.00      PROA  
ATOM   2888  C   TYR P 216       4.845  12.572  29.634  0.00  0.00      PROA  
ATOM   2889  O   TYR P 216       4.049  12.245  28.719  0.00  0.00      PROA  
ATOM   2890  N   GLU P 217       4.448  13.223  30.763  0.00  0.00      PROA  
ATOM   2891  H   GLU P 217       5.166  13.532  31.403  0.00  0.00      PROA  
ATOM   2892  CA  GLU P 217       3.050  13.229  31.337  0.00  0.00      PROA  
ATOM   2893  HA  GLU P 217       3.251  13.534  32.364  0.00  0.00      PROA  
ATOM   2894  CB  GLU P 217       2.288  14.438  30.793  0.00  0.00      PROA  
ATOM   2895  HB2 GLU P 217       3.079  15.162  30.598  0.00  0.00      PROA  
ATOM   2896  HB3 GLU P 217       1.819  14.143  29.854  0.00  0.00      PROA  
ATOM   2897  CG  GLU P 217       1.229  14.958  31.705  0.00  0.00      PROA  
ATOM   2898  HG2 GLU P 217       0.405  15.315  31.088  0.00  0.00      PROA  
ATOM   2899  HG3 GLU P 217       0.964  14.096  32.319  0.00  0.00      PROA  
ATOM   2900  CD  GLU P 217       1.619  16.082  32.681  0.00  0.00      PROA  
ATOM   2901  OE1 GLU P 217       0.864  16.975  33.167  0.00  0.00      PROA  
ATOM   2902  OE2 GLU P 217       2.829  16.038  32.939  0.00  0.00      PROA  
ATOM   2903  C   GLU P 217       2.258  11.894  31.171  0.00  0.00      PROA  
ATOM   2904  O   GLU P 217       2.800  10.836  31.586  0.00  0.00      PROA  
ATOM   2905  N   TYR P 218       1.056  11.754  30.511  0.00  0.00      PROA  
ATOM   2906  H   TYR P 218       0.712  12.507  29.933  0.00  0.00      PROA  
ATOM   2907  CA  TYR P 218       0.185  10.542  30.431  0.00  0.00      PROA  
ATOM   2908  HA  TYR P 218       0.159  10.149  31.447  0.00  0.00      PROA  
ATOM   2909  CB  TYR P 218      -1.281  10.942  29.994  0.00  0.00      PROA  
ATOM   2910  HB2 TYR P 218      -1.224  11.654  29.171  0.00  0.00      PROA  
ATOM   2911  HB3 TYR P 218      -1.907  10.149  29.584  0.00  0.00      PROA  
ATOM   2912  CG  TYR P 218      -2.186  11.686  30.923  0.00  0.00      PROA  
ATOM   2913  CD1 TYR P 218      -2.596  12.949  30.630  0.00  0.00      PROA  
ATOM   2914  HD1 TYR P 218      -2.506  13.360  29.636  0.00  0.00      PROA  
ATOM   2915  CE1 TYR P 218      -3.182  13.772  31.615  0.00  0.00      PROA  
ATOM   2916  HE1 TYR P 218      -3.422  14.794  31.358  0.00  0.00      PROA  
ATOM   2917  CZ  TYR P 218      -3.515  13.216  32.840  0.00  0.00      PROA  
ATOM   2918  OH  TYR P 218      -4.214  13.931  33.684  0.00  0.00      PROA  
ATOM   2919  HH  TYR P 218      -4.334  13.300  34.397  0.00  0.00      PROA  
ATOM   2920  CE2 TYR P 218      -3.178  11.861  33.124  0.00  0.00      PROA  
ATOM   2921  HE2 TYR P 218      -3.577  11.431  34.032  0.00  0.00      PROA  
ATOM   2922  CD2 TYR P 218      -2.413  11.143  32.216  0.00  0.00      PROA  
ATOM   2923  HD2 TYR P 218      -2.091  10.132  32.418  0.00  0.00      PROA  
ATOM   2924  C   TYR P 218       0.653   9.438  29.449  0.00  0.00      PROA  
ATOM   2925  O   TYR P 218       0.147   8.357  29.533  0.00  0.00      PROA  
ATOM   2926  N   LEU P 219       1.640   9.743  28.663  0.00  0.00      PROA  
ATOM   2927  H   LEU P 219       2.196  10.573  28.811  0.00  0.00      PROA  
ATOM   2928  CA  LEU P 219       2.213   8.859  27.686  0.00  0.00      PROA  
ATOM   2929  HA  LEU P 219       1.363   8.234  27.410  0.00  0.00      PROA  
ATOM   2930  CB  LEU P 219       2.736   9.635  26.409  0.00  0.00      PROA  
ATOM   2931  HB2 LEU P 219       3.478  10.263  26.901  0.00  0.00      PROA  
ATOM   2932  HB3 LEU P 219       3.005   8.843  25.709  0.00  0.00      PROA  
ATOM   2933  CG  LEU P 219       1.695  10.488  25.729  0.00  0.00      PROA  
ATOM   2934  HG  LEU P 219       1.302  11.204  26.451  0.00  0.00      PROA  
ATOM   2935  CD1 LEU P 219       2.389  11.194  24.563  0.00  0.00      PROA  
ATOM   2936 HD11 LEU P 219       1.669  11.703  23.922  0.00  0.00      PROA  
ATOM   2937 HD12 LEU P 219       3.005  11.975  25.008  0.00  0.00      PROA  
ATOM   2938 HD13 LEU P 219       2.998  10.522  23.959  0.00  0.00      PROA  
ATOM   2939  CD2 LEU P 219       0.589   9.704  25.041  0.00  0.00      PROA  
ATOM   2940 HD21 LEU P 219       0.961   9.105  24.210  0.00  0.00      PROA  
ATOM   2941 HD22 LEU P 219       0.095   9.033  25.744  0.00  0.00      PROA  
ATOM   2942 HD23 LEU P 219      -0.164  10.373  24.624  0.00  0.00      PROA  
ATOM   2943  C   LEU P 219       3.280   7.953  28.298  0.00  0.00      PROA  
ATOM   2944  O   LEU P 219       4.046   8.321  29.222  0.00  0.00      PROA  
ATOM   2945  N   THR P 220       3.344   6.706  27.804  0.00  0.00      PROA  
ATOM   2946  H   THR P 220       2.826   6.472  26.969  0.00  0.00      PROA  
ATOM   2947  CA  THR P 220       4.055   5.521  28.322  0.00  0.00      PROA  
ATOM   2948  HA  THR P 220       4.543   5.768  29.264  0.00  0.00      PROA  
ATOM   2949  CB  THR P 220       3.036   4.506  28.624  0.00  0.00      PROA  
ATOM   2950  HB  THR P 220       3.539   3.591  28.937  0.00  0.00      PROA  
ATOM   2951  CG2 THR P 220       2.147   4.730  29.757  0.00  0.00      PROA  
ATOM   2952 HG21 THR P 220       2.734   4.861  30.666  0.00  0.00      PROA  
ATOM   2953 HG22 THR P 220       1.573   5.645  29.613  0.00  0.00      PROA  
ATOM   2954 HG23 THR P 220       1.532   3.838  29.884  0.00  0.00      PROA  
ATOM   2955  OG1 THR P 220       2.307   4.167  27.449  0.00  0.00      PROA  
ATOM   2956  HG1 THR P 220       2.893   3.900  26.737  0.00  0.00      PROA  
ATOM   2957  C   THR P 220       5.193   5.081  27.337  0.00  0.00      PROA  
ATOM   2958  O   THR P 220       5.256   5.552  26.176  0.00  0.00      PROA  
ATOM   2959  N   LEU P 221       6.015   4.088  27.680  0.00  0.00      PROA  
ATOM   2960  H   LEU P 221       5.941   3.630  28.577  0.00  0.00      PROA  
ATOM   2961  CA  LEU P 221       6.683   3.273  26.626  0.00  0.00      PROA  
ATOM   2962  HA  LEU P 221       7.366   3.896  26.049  0.00  0.00      PROA  
ATOM   2963  CB  LEU P 221       7.520   2.147  27.219  0.00  0.00      PROA  
ATOM   2964  HB2 LEU P 221       6.978   1.470  27.880  0.00  0.00      PROA  
ATOM   2965  HB3 LEU P 221       7.897   1.528  26.405  0.00  0.00      PROA  
ATOM   2966  CG  LEU P 221       8.765   2.546  28.050  0.00  0.00      PROA  
ATOM   2967  HG  LEU P 221       9.319   3.303  27.494  0.00  0.00      PROA  
ATOM   2968  CD1 LEU P 221       8.349   3.182  29.407  0.00  0.00      PROA  
ATOM   2969 HD11 LEU P 221       7.541   2.591  29.839  0.00  0.00      PROA  
ATOM   2970 HD12 LEU P 221       9.163   3.197  30.132  0.00  0.00      PROA  
ATOM   2971 HD13 LEU P 221       8.030   4.207  29.220  0.00  0.00      PROA  
ATOM   2972  CD2 LEU P 221       9.547   1.298  28.405  0.00  0.00      PROA  
ATOM   2973 HD21 LEU P 221       9.058   0.735  29.200  0.00  0.00      PROA  
ATOM   2974 HD22 LEU P 221       9.595   0.643  27.535  0.00  0.00      PROA  
ATOM   2975 HD23 LEU P 221      10.565   1.572  28.682  0.00  0.00      PROA  
ATOM   2976  C   LEU P 221       5.671   2.830  25.532  0.00  0.00      PROA  
ATOM   2977  O   LEU P 221       4.502   2.663  25.759  0.00  0.00      PROA  
ATOM   2978  N   GLU P 222       6.233   2.499  24.367  0.00  0.00      PROA  
ATOM   2979  H   GLU P 222       7.215   2.702  24.244  0.00  0.00      PROA  
ATOM   2980  CA  GLU P 222       5.439   2.229  23.193  0.00  0.00      PROA  
ATOM   2981  HA  GLU P 222       6.156   2.106  22.382  0.00  0.00      PROA  
ATOM   2982  CB  GLU P 222       4.533   0.989  23.245  0.00  0.00      PROA  
ATOM   2983  HB2 GLU P 222       4.954   0.106  23.726  0.00  0.00      PROA  
ATOM   2984  HB3 GLU P 222       3.630   1.273  23.784  0.00  0.00      PROA  
ATOM   2985  CG  GLU P 222       4.092   0.558  21.836  0.00  0.00      PROA  
ATOM   2986  HG2 GLU P 222       3.774   1.412  21.237  0.00  0.00      PROA  
ATOM   2987  HG3 GLU P 222       4.917   0.036  21.351  0.00  0.00      PROA  
ATOM   2988  CD  GLU P 222       2.977  -0.514  21.852  0.00  0.00      PROA  
ATOM   2989  OE1 GLU P 222       2.070  -0.659  22.774  0.00  0.00      PROA  
ATOM   2990  OE2 GLU P 222       3.060  -1.311  20.943  0.00  0.00      PROA  
ATOM   2991  C   GLU P 222       4.568   3.460  22.702  0.00  0.00      PROA  
ATOM   2992  O   GLU P 222       4.830   4.039  21.618  0.00  0.00      PROA  
ATOM   2993  N   ASP P 223       3.499   3.962  23.423  0.00  0.00      PROA  
ATOM   2994  H   ASP P 223       3.491   3.540  24.340  0.00  0.00      PROA  
ATOM   2995  CA  ASP P 223       2.761   5.200  23.083  0.00  0.00      PROA  
ATOM   2996  HA  ASP P 223       2.354   4.973  22.098  0.00  0.00      PROA  
ATOM   2997  CB  ASP P 223       1.750   5.402  24.208  0.00  0.00      PROA  
ATOM   2998  HB2 ASP P 223       2.390   5.526  25.082  0.00  0.00      PROA  
ATOM   2999  HB3 ASP P 223       1.283   6.363  23.990  0.00  0.00      PROA  
ATOM   3000  CG  ASP P 223       0.563   4.380  24.288  0.00  0.00      PROA  
ATOM   3001  OD1 ASP P 223      -0.237   4.462  25.203  0.00  0.00      PROA  
ATOM   3002  OD2 ASP P 223       0.353   3.646  23.292  0.00  0.00      PROA  
ATOM   3003  C   ASP P 223       3.486   6.486  22.912  0.00  0.00      PROA  
ATOM   3004  O   ASP P 223       3.221   7.151  21.916  0.00  0.00      PROA  
ATOM   3005  N   TYR P 224       4.507   6.818  23.695  0.00  0.00      PROA  
ATOM   3006  H   TYR P 224       4.781   6.230  24.469  0.00  0.00      PROA  
ATOM   3007  CA  TYR P 224       5.326   8.004  23.381  0.00  0.00      PROA  
ATOM   3008  HA  TYR P 224       4.648   8.856  23.326  0.00  0.00      PROA  
ATOM   3009  CB  TYR P 224       6.141   8.381  24.618  0.00  0.00      PROA  
ATOM   3010  HB2 TYR P 224       5.446   8.489  25.450  0.00  0.00      PROA  
ATOM   3011  HB3 TYR P 224       6.965   7.725  24.900  0.00  0.00      PROA  
ATOM   3012  CG  TYR P 224       6.736   9.759  24.350  0.00  0.00      PROA  
ATOM   3013  CD1 TYR P 224       5.978  10.903  24.436  0.00  0.00      PROA  
ATOM   3014  HD1 TYR P 224       4.968  10.755  24.788  0.00  0.00      PROA  
ATOM   3015  CE1 TYR P 224       6.471  12.150  24.119  0.00  0.00      PROA  
ATOM   3016  HE1 TYR P 224       5.867  13.032  23.964  0.00  0.00      PROA  
ATOM   3017  CZ  TYR P 224       7.779  12.221  23.549  0.00  0.00      PROA  
ATOM   3018  OH  TYR P 224       8.309  13.398  23.002  0.00  0.00      PROA  
ATOM   3019  HH  TYR P 224       7.751  14.151  23.209  0.00  0.00      PROA  
ATOM   3020  CE2 TYR P 224       8.593  11.071  23.533  0.00  0.00      PROA  
ATOM   3021  HE2 TYR P 224       9.569  11.173  23.083  0.00  0.00      PROA  
ATOM   3022  CD2 TYR P 224       8.138   9.852  24.003  0.00  0.00      PROA  
ATOM   3023  HD2 TYR P 224       8.699   8.955  23.789  0.00  0.00      PROA  
ATOM   3024  C   TYR P 224       6.058   7.926  22.063  0.00  0.00      PROA  
ATOM   3025  O   TYR P 224       5.949   8.757  21.210  0.00  0.00      PROA  
ATOM   3026  N   PRO P 225       6.749   6.786  21.823  0.00  0.00      PROA  
ATOM   3027  CD  PRO P 225       7.262   5.831  22.726  0.00  0.00      PROA  
ATOM   3028  HD2 PRO P 225       6.420   5.393  23.261  0.00  0.00      PROA  
ATOM   3029  HD3 PRO P 225       7.934   6.245  23.477  0.00  0.00      PROA  
ATOM   3030  CG  PRO P 225       8.190   4.732  22.017  0.00  0.00      PROA  
ATOM   3031  HG2 PRO P 225       7.814   3.743  22.283  0.00  0.00      PROA  
ATOM   3032  HG3 PRO P 225       9.261   4.757  22.219  0.00  0.00      PROA  
ATOM   3033  CB  PRO P 225       8.003   5.124  20.525  0.00  0.00      PROA  
ATOM   3034  HB2 PRO P 225       7.446   4.278  20.123  0.00  0.00      PROA  
ATOM   3035  HB3 PRO P 225       8.964   5.148  20.009  0.00  0.00      PROA  
ATOM   3036  CA  PRO P 225       7.306   6.505  20.473  0.00  0.00      PROA  
ATOM   3037  HA  PRO P 225       8.033   7.276  20.215  0.00  0.00      PROA  
ATOM   3038  C   PRO P 225       6.277   6.432  19.329  0.00  0.00      PROA  
ATOM   3039  O   PRO P 225       6.639   6.904  18.234  0.00  0.00      PROA  
ATOM   3040  N   LEU P 226       5.088   5.884  19.458  0.00  0.00      PROA  
ATOM   3041  H   LEU P 226       4.807   5.395  20.295  0.00  0.00      PROA  
ATOM   3042  CA  LEU P 226       4.097   5.964  18.361  0.00  0.00      PROA  
ATOM   3043  HA  LEU P 226       4.626   5.577  17.491  0.00  0.00      PROA  
ATOM   3044  CB  LEU P 226       2.901   5.059  18.540  0.00  0.00      PROA  
ATOM   3045  HB2 LEU P 226       2.335   5.318  19.435  0.00  0.00      PROA  
ATOM   3046  HB3 LEU P 226       2.294   5.260  17.657  0.00  0.00      PROA  
ATOM   3047  CG  LEU P 226       3.177   3.531  18.546  0.00  0.00      PROA  
ATOM   3048  HG  LEU P 226       4.206   3.317  18.837  0.00  0.00      PROA  
ATOM   3049  CD1 LEU P 226       2.093   2.808  19.422  0.00  0.00      PROA  
ATOM   3050 HD11 LEU P 226       2.211   1.725  19.375  0.00  0.00      PROA  
ATOM   3051 HD12 LEU P 226       2.185   3.168  20.447  0.00  0.00      PROA  
ATOM   3052 HD13 LEU P 226       1.107   3.138  19.097  0.00  0.00      PROA  
ATOM   3053  CD2 LEU P 226       3.245   2.849  17.202  0.00  0.00      PROA  
ATOM   3054 HD21 LEU P 226       3.400   1.799  17.449  0.00  0.00      PROA  
ATOM   3055 HD22 LEU P 226       2.245   2.917  16.776  0.00  0.00      PROA  
ATOM   3056 HD23 LEU P 226       3.999   3.211  16.503  0.00  0.00      PROA  
ATOM   3057  C   LEU P 226       3.697   7.360  17.988  0.00  0.00      PROA  
ATOM   3058  O   LEU P 226       3.598   7.660  16.817  0.00  0.00      PROA  
ATOM   3059  N   MET P 227       3.434   8.292  18.950  0.00  0.00      PROA  
ATOM   3060  H   MET P 227       3.577   7.975  19.898  0.00  0.00      PROA  
ATOM   3061  CA  MET P 227       3.177   9.679  18.703  0.00  0.00      PROA  
ATOM   3062  HA  MET P 227       2.235   9.729  18.157  0.00  0.00      PROA  
ATOM   3063  CB  MET P 227       3.218  10.423  20.008  0.00  0.00      PROA  
ATOM   3064  HB2 MET P 227       2.518   9.946  20.693  0.00  0.00      PROA  
ATOM   3065  HB3 MET P 227       4.177  10.322  20.517  0.00  0.00      PROA  
ATOM   3066  CG  MET P 227       2.734  11.873  19.835  0.00  0.00      PROA  
ATOM   3067  HG2 MET P 227       3.639  12.341  19.448  0.00  0.00      PROA  
ATOM   3068  HG3 MET P 227       1.840  12.003  19.225  0.00  0.00      PROA  
ATOM   3069  SD  MET P 227       2.269  12.656  21.395  0.00  0.00      PROA  
ATOM   3070  CE  MET P 227       3.873  13.145  21.941  0.00  0.00      PROA  
ATOM   3071  HE1 MET P 227       4.485  13.710  21.239  0.00  0.00      PROA  
ATOM   3072  HE2 MET P 227       3.623  13.715  22.836  0.00  0.00      PROA  
ATOM   3073  HE3 MET P 227       4.449  12.269  22.240  0.00  0.00      PROA  
ATOM   3074  C   MET P 227       4.269  10.349  17.776  0.00  0.00      PROA  
ATOM   3075  O   MET P 227       3.984  10.813  16.651  0.00  0.00      PROA  
ATOM   3076  N   ILE P 228       5.515  10.193  18.192  0.00  0.00      PROA  
ATOM   3077  H   ILE P 228       5.686   9.443  18.846  0.00  0.00      PROA  
ATOM   3078  CA  ILE P 228       6.732  10.593  17.481  0.00  0.00      PROA  
ATOM   3079  HA  ILE P 228       6.899  11.650  17.273  0.00  0.00      PROA  
ATOM   3080  CB  ILE P 228       7.977  10.218  18.334  0.00  0.00      PROA  
ATOM   3081  HB  ILE P 228       7.952   9.167  18.621  0.00  0.00      PROA  
ATOM   3082  CG2 ILE P 228       9.183  10.399  17.435  0.00  0.00      PROA  
ATOM   3083 HG21 ILE P 228       9.225  11.409  17.029  0.00  0.00      PROA  
ATOM   3084 HG22 ILE P 228      10.129  10.182  17.931  0.00  0.00      PROA  
ATOM   3085 HG23 ILE P 228       9.065   9.698  16.609  0.00  0.00      PROA  
ATOM   3086  CG1 ILE P 228       8.015  11.017  19.718  0.00  0.00      PROA  
ATOM   3087 HG12 ILE P 228       7.131  10.851  20.334  0.00  0.00      PROA  
ATOM   3088 HG13 ILE P 228       8.855  10.633  20.297  0.00  0.00      PROA  
ATOM   3089  CD1 ILE P 228       8.212  12.509  19.540  0.00  0.00      PROA  
ATOM   3090 HD11 ILE P 228       8.213  13.023  20.501  0.00  0.00      PROA  
ATOM   3091 HD12 ILE P 228       9.232  12.697  19.207  0.00  0.00      PROA  
ATOM   3092 HD13 ILE P 228       7.465  13.000  18.914  0.00  0.00      PROA  
ATOM   3093  C   ILE P 228       6.724   9.971  16.110  0.00  0.00      PROA  
ATOM   3094  O   ILE P 228       7.006  10.658  15.152  0.00  0.00      PROA  
ATOM   3095  N   PHE P 229       6.483   8.709  15.991  0.00  0.00      PROA  
ATOM   3096  H   PHE P 229       6.316   8.268  16.885  0.00  0.00      PROA  
ATOM   3097  CA  PHE P 229       6.464   7.943  14.730  0.00  0.00      PROA  
ATOM   3098  HA  PHE P 229       7.448   8.088  14.284  0.00  0.00      PROA  
ATOM   3099  CB  PHE P 229       6.384   6.458  15.161  0.00  0.00      PROA  
ATOM   3100  HB2 PHE P 229       7.296   6.294  15.736  0.00  0.00      PROA  
ATOM   3101  HB3 PHE P 229       5.487   6.432  15.779  0.00  0.00      PROA  
ATOM   3102  CG  PHE P 229       6.052   5.461  13.979  0.00  0.00      PROA  
ATOM   3103  CD1 PHE P 229       7.127   4.987  13.230  0.00  0.00      PROA  
ATOM   3104  HD1 PHE P 229       8.124   5.346  13.437  0.00  0.00      PROA  
ATOM   3105  CE1 PHE P 229       6.847   4.252  12.058  0.00  0.00      PROA  
ATOM   3106  HE1 PHE P 229       7.639   3.976  11.377  0.00  0.00      PROA  
ATOM   3107  CZ  PHE P 229       5.510   3.873  11.721  0.00  0.00      PROA  
ATOM   3108  HZ  PHE P 229       5.254   3.401  10.784  0.00  0.00      PROA  
ATOM   3109  CE2 PHE P 229       4.445   4.337  12.570  0.00  0.00      PROA  
ATOM   3110  HE2 PHE P 229       3.416   4.115  12.327  0.00  0.00      PROA  
ATOM   3111  CD2 PHE P 229       4.707   5.129  13.687  0.00  0.00      PROA  
ATOM   3112  HD2 PHE P 229       3.940   5.644  14.246  0.00  0.00      PROA  
ATOM   3113  C   PHE P 229       5.378   8.368  13.748  0.00  0.00      PROA  
ATOM   3114  O   PHE P 229       5.660   8.326  12.564  0.00  0.00      PROA  
ATOM   3115  N   PHE P 230       4.149   8.708  14.194  0.00  0.00      PROA  
ATOM   3116  H   PHE P 230       3.972   8.638  15.186  0.00  0.00      PROA  
ATOM   3117  CA  PHE P 230       3.040   9.081  13.339  0.00  0.00      PROA  
ATOM   3118  HA  PHE P 230       2.983   8.609  12.358  0.00  0.00      PROA  
ATOM   3119  CB  PHE P 230       1.788   8.900  14.102  0.00  0.00      PROA  
ATOM   3120  HB2 PHE P 230       1.802   9.483  15.023  0.00  0.00      PROA  
ATOM   3121  HB3 PHE P 230       1.062   9.439  13.494  0.00  0.00      PROA  
ATOM   3122  CG  PHE P 230       1.158   7.485  14.246  0.00  0.00      PROA  
ATOM   3123  CD1 PHE P 230       0.982   6.822  15.506  0.00  0.00      PROA  
ATOM   3124  HD1 PHE P 230       1.122   7.414  16.398  0.00  0.00      PROA  
ATOM   3125  CE1 PHE P 230       0.571   5.452  15.584  0.00  0.00      PROA  
ATOM   3126  HE1 PHE P 230       0.357   4.967  16.525  0.00  0.00      PROA  
ATOM   3127  CZ  PHE P 230       0.353   4.785  14.392  0.00  0.00      PROA  
ATOM   3128  HZ  PHE P 230      -0.011   3.774  14.493  0.00  0.00      PROA  
ATOM   3129  CE2 PHE P 230       0.594   5.477  13.196  0.00  0.00      PROA  
ATOM   3130  HE2 PHE P 230       0.438   5.042  12.219  0.00  0.00      PROA  
ATOM   3131  CD2 PHE P 230       0.995   6.751  13.062  0.00  0.00      PROA  
ATOM   3132  HD2 PHE P 230       1.031   7.243  12.101  0.00  0.00      PROA  
ATOM   3133  C   PHE P 230       3.165  10.561  12.895  0.00  0.00      PROA  
ATOM   3134  O   PHE P 230       2.904  10.893  11.786  0.00  0.00      PROA  
ATOM   3135  N   MET P 231       3.691  11.375  13.821  0.00  0.00      PROA  
ATOM   3136  H   MET P 231       3.800  10.954  14.732  0.00  0.00      PROA  
ATOM   3137  CA  MET P 231       4.075  12.775  13.492  0.00  0.00      PROA  
ATOM   3138  HA  MET P 231       3.185  13.338  13.213  0.00  0.00      PROA  
ATOM   3139  CB  MET P 231       4.789  13.338  14.716  0.00  0.00      PROA  
ATOM   3140  HB2 MET P 231       4.128  13.297  15.581  0.00  0.00      PROA  
ATOM   3141  HB3 MET P 231       5.622  12.710  15.033  0.00  0.00      PROA  
ATOM   3142  CG  MET P 231       5.162  14.806  14.623  0.00  0.00      PROA  
ATOM   3143  HG2 MET P 231       5.290  14.936  13.548  0.00  0.00      PROA  
ATOM   3144  HG3 MET P 231       4.270  15.429  14.689  0.00  0.00      PROA  
ATOM   3145  SD  MET P 231       6.556  15.245  15.645  0.00  0.00      PROA  
ATOM   3146  CE  MET P 231       6.016  14.919  17.342  0.00  0.00      PROA  
ATOM   3147  HE1 MET P 231       6.741  15.282  18.071  0.00  0.00      PROA  
ATOM   3148  HE2 MET P 231       5.050  15.378  17.553  0.00  0.00      PROA  
ATOM   3149  HE3 MET P 231       5.748  13.863  17.384  0.00  0.00      PROA  
ATOM   3150  C   MET P 231       5.069  12.727  12.311  0.00  0.00      PROA  
ATOM   3151  O   MET P 231       4.899  13.484  11.364  0.00  0.00      PROA  
ATOM   3152  N   VAL P 232       6.039  11.801  12.314  0.00  0.00      PROA  
ATOM   3153  H   VAL P 232       6.199  11.233  13.134  0.00  0.00      PROA  
ATOM   3154  CA  VAL P 232       7.053  11.780  11.244  0.00  0.00      PROA  
ATOM   3155  HA  VAL P 232       7.322  12.817  11.040  0.00  0.00      PROA  
ATOM   3156  CB  VAL P 232       8.423  11.163  11.672  0.00  0.00      PROA  
ATOM   3157  HB  VAL P 232       8.269  10.142  12.020  0.00  0.00      PROA  
ATOM   3158  CG1 VAL P 232       9.391  11.159  10.477  0.00  0.00      PROA  
ATOM   3159 HG11 VAL P 232       8.921  10.426   9.821  0.00  0.00      PROA  
ATOM   3160 HG12 VAL P 232       9.385  12.065   9.871  0.00  0.00      PROA  
ATOM   3161 HG13 VAL P 232      10.384  10.884  10.834  0.00  0.00      PROA  
ATOM   3162  CG2 VAL P 232       9.010  12.019  12.801  0.00  0.00      PROA  
ATOM   3163 HG21 VAL P 232       8.311  12.540  13.456  0.00  0.00      PROA  
ATOM   3164 HG22 VAL P 232       9.505  11.396  13.546  0.00  0.00      PROA  
ATOM   3165 HG23 VAL P 232       9.676  12.790  12.414  0.00  0.00      PROA  
ATOM   3166  C   VAL P 232       6.487  11.139   9.938  0.00  0.00      PROA  
ATOM   3167  O   VAL P 232       6.718  11.766   8.877  0.00  0.00      PROA  
ATOM   3168  N   MET P 233       5.711  10.060  10.078  0.00  0.00      PROA  
ATOM   3169  H   MET P 233       5.718   9.559  10.955  0.00  0.00      PROA  
ATOM   3170  CA  MET P 233       5.015   9.376   8.948  0.00  0.00      PROA  
ATOM   3171  HA  MET P 233       5.725   9.149   8.153  0.00  0.00      PROA  
ATOM   3172  CB  MET P 233       4.314   8.080   9.446  0.00  0.00      PROA  
ATOM   3173  HB2 MET P 233       3.850   8.360  10.392  0.00  0.00      PROA  
ATOM   3174  HB3 MET P 233       3.642   7.651   8.703  0.00  0.00      PROA  
ATOM   3175  CG  MET P 233       5.343   7.061   9.793  0.00  0.00      PROA  
ATOM   3176  HG2 MET P 233       6.347   7.448   9.964  0.00  0.00      PROA  
ATOM   3177  HG3 MET P 233       5.059   6.711  10.785  0.00  0.00      PROA  
ATOM   3178  SD  MET P 233       5.204   5.796   8.506  0.00  0.00      PROA  
ATOM   3179  CE  MET P 233       5.852   6.682   7.117  0.00  0.00      PROA  
ATOM   3180  HE1 MET P 233       5.771   5.998   6.272  0.00  0.00      PROA  
ATOM   3181  HE2 MET P 233       5.172   7.482   6.823  0.00  0.00      PROA  
ATOM   3182  HE3 MET P 233       6.822   7.061   7.440  0.00  0.00      PROA  
ATOM   3183  C   MET P 233       4.009  10.286   8.283  0.00  0.00      PROA  
ATOM   3184  O   MET P 233       3.892  10.294   7.068  0.00  0.00      PROA  
ATOM   3185  N   CYS P 234       3.313  11.098   9.077  0.00  0.00      PROA  
ATOM   3186  H   CYS P 234       3.467  11.022  10.072  0.00  0.00      PROA  
ATOM   3187  CA  CYS P 234       2.465  12.178   8.691  0.00  0.00      PROA  
ATOM   3188  HA  CYS P 234       1.804  11.880   7.877  0.00  0.00      PROA  
ATOM   3189  CB  CYS P 234       1.637  12.675   9.854  0.00  0.00      PROA  
ATOM   3190  HB2 CYS P 234       1.112  11.806  10.251  0.00  0.00      PROA  
ATOM   3191  HB3 CYS P 234       2.305  13.044  10.632  0.00  0.00      PROA  
ATOM   3192  SG  CYS P 234       0.524  14.024   9.371  0.00  0.00      PROA  
ATOM   3193  HG  CYS P 234      -0.076  13.357   8.381  0.00  0.00      PROA  
ATOM   3194  C   CYS P 234       3.272  13.259   7.940  0.00  0.00      PROA  
ATOM   3195  O   CYS P 234       2.908  13.623   6.828  0.00  0.00      PROA  
ATOM   3196  N   ILE P 235       4.279  13.846   8.506  0.00  0.00      PROA  
ATOM   3197  H   ILE P 235       4.621  13.413   9.352  0.00  0.00      PROA  
ATOM   3198  CA  ILE P 235       5.135  14.904   7.919  0.00  0.00      PROA  
ATOM   3199  HA  ILE P 235       4.577  15.785   7.601  0.00  0.00      PROA  
ATOM   3200  CB  ILE P 235       6.171  15.293   9.064  0.00  0.00      PROA  
ATOM   3201  HB  ILE P 235       6.507  14.363   9.522  0.00  0.00      PROA  
ATOM   3202  CG2 ILE P 235       7.403  15.982   8.346  0.00  0.00      PROA  
ATOM   3203 HG21 ILE P 235       7.941  15.164   7.868  0.00  0.00      PROA  
ATOM   3204 HG22 ILE P 235       7.081  16.663   7.558  0.00  0.00      PROA  
ATOM   3205 HG23 ILE P 235       8.027  16.508   9.069  0.00  0.00      PROA  
ATOM   3206  CG1 ILE P 235       5.402  16.258  10.028  0.00  0.00      PROA  
ATOM   3207 HG12 ILE P 235       5.215  17.189   9.492  0.00  0.00      PROA  
ATOM   3208 HG13 ILE P 235       4.434  15.852  10.319  0.00  0.00      PROA  
ATOM   3209  CD1 ILE P 235       6.241  16.458  11.232  0.00  0.00      PROA  
ATOM   3210 HD11 ILE P 235       7.250  16.824  11.041  0.00  0.00      PROA  
ATOM   3211 HD12 ILE P 235       5.679  17.196  11.804  0.00  0.00      PROA  
ATOM   3212 HD13 ILE P 235       6.359  15.534  11.798  0.00  0.00      PROA  
ATOM   3213  C   ILE P 235       5.769  14.271   6.624  0.00  0.00      PROA  
ATOM   3214  O   ILE P 235       5.696  15.019   5.622  0.00  0.00      PROA  
ATOM   3215  N   VAL P 236       6.157  13.024   6.524  0.00  0.00      PROA  
ATOM   3216  H   VAL P 236       6.188  12.464   7.363  0.00  0.00      PROA  
ATOM   3217  CA  VAL P 236       6.711  12.471   5.240  0.00  0.00      PROA  
ATOM   3218  HA  VAL P 236       7.411  13.158   4.765  0.00  0.00      PROA  
ATOM   3219  CB  VAL P 236       7.184  10.993   5.381  0.00  0.00      PROA  
ATOM   3220  HB  VAL P 236       6.336  10.404   5.729  0.00  0.00      PROA  
ATOM   3221  CG1 VAL P 236       7.486  10.279   4.089  0.00  0.00      PROA  
ATOM   3222 HG11 VAL P 236       8.049   9.355   4.218  0.00  0.00      PROA  
ATOM   3223 HG12 VAL P 236       6.525  10.035   3.638  0.00  0.00      PROA  
ATOM   3224 HG13 VAL P 236       8.029  10.926   3.399  0.00  0.00      PROA  
ATOM   3225  CG2 VAL P 236       8.482  10.802   6.223  0.00  0.00      PROA  
ATOM   3226 HG21 VAL P 236       8.286   9.905   6.811  0.00  0.00      PROA  
ATOM   3227 HG22 VAL P 236       9.436  10.825   5.696  0.00  0.00      PROA  
ATOM   3228 HG23 VAL P 236       8.583  11.592   6.967  0.00  0.00      PROA  
ATOM   3229  C   VAL P 236       5.566  12.433   4.283  0.00  0.00      PROA  
ATOM   3230  O   VAL P 236       5.711  12.715   3.058  0.00  0.00      PROA  
ATOM   3231  N   TYR P 237       4.329  12.122   4.678  0.00  0.00      PROA  
ATOM   3232  H   TYR P 237       4.327  11.723   5.606  0.00  0.00      PROA  
ATOM   3233  CA  TYR P 237       3.186  11.969   3.794  0.00  0.00      PROA  
ATOM   3234  HA  TYR P 237       3.576  11.453   2.916  0.00  0.00      PROA  
ATOM   3235  CB  TYR P 237       2.135  11.060   4.388  0.00  0.00      PROA  
ATOM   3236  HB2 TYR P 237       2.137  10.939   5.471  0.00  0.00      PROA  
ATOM   3237  HB3 TYR P 237       1.167  11.456   4.081  0.00  0.00      PROA  
ATOM   3238  CG  TYR P 237       2.445   9.622   3.887  0.00  0.00      PROA  
ATOM   3239  CD1 TYR P 237       3.677   8.919   4.236  0.00  0.00      PROA  
ATOM   3240  HD1 TYR P 237       4.430   9.465   4.785  0.00  0.00      PROA  
ATOM   3241  CE1 TYR P 237       3.916   7.595   3.733  0.00  0.00      PROA  
ATOM   3242  HE1 TYR P 237       4.883   7.178   3.975  0.00  0.00      PROA  
ATOM   3243  CZ  TYR P 237       2.995   7.024   2.873  0.00  0.00      PROA  
ATOM   3244  OH  TYR P 237       3.226   5.802   2.330  0.00  0.00      PROA  
ATOM   3245  HH  TYR P 237       4.126   5.535   2.530  0.00  0.00      PROA  
ATOM   3246  CE2 TYR P 237       1.802   7.708   2.494  0.00  0.00      PROA  
ATOM   3247  HE2 TYR P 237       1.095   7.231   1.832  0.00  0.00      PROA  
ATOM   3248  CD2 TYR P 237       1.527   9.010   2.999  0.00  0.00      PROA  
ATOM   3249  HD2 TYR P 237       0.648   9.533   2.655  0.00  0.00      PROA  
ATOM   3250  C   TYR P 237       2.523  13.340   3.390  0.00  0.00      PROA  
ATOM   3251  O   TYR P 237       2.068  13.366   2.283  0.00  0.00      PROA  
ATOM   3252  N   VAL P 238       2.631  14.445   4.184  0.00  0.00      PROA  
ATOM   3253  H   VAL P 238       2.889  14.251   5.142  0.00  0.00      PROA  
ATOM   3254  CA  VAL P 238       2.340  15.806   3.686  0.00  0.00      PROA  
ATOM   3255  HA  VAL P 238       1.341  15.750   3.252  0.00  0.00      PROA  
ATOM   3256  CB  VAL P 238       2.330  16.796   4.859  0.00  0.00      PROA  
ATOM   3257  HB  VAL P 238       3.306  16.764   5.342  0.00  0.00      PROA  
ATOM   3258  CG1 VAL P 238       2.294  18.225   4.324  0.00  0.00      PROA  
ATOM   3259 HG11 VAL P 238       2.154  18.932   5.142  0.00  0.00      PROA  
ATOM   3260 HG12 VAL P 238       3.242  18.518   3.871  0.00  0.00      PROA  
ATOM   3261 HG13 VAL P 238       1.384  18.425   3.758  0.00  0.00      PROA  
ATOM   3262  CG2 VAL P 238       1.142  16.493   5.963  0.00  0.00      PROA  
ATOM   3263 HG21 VAL P 238       1.392  15.546   6.440  0.00  0.00      PROA  
ATOM   3264 HG22 VAL P 238       1.073  17.244   6.750  0.00  0.00      PROA  
ATOM   3265 HG23 VAL P 238       0.158  16.465   5.495  0.00  0.00      PROA  
ATOM   3266  C   VAL P 238       3.405  16.161   2.664  0.00  0.00      PROA  
ATOM   3267  O   VAL P 238       3.069  16.611   1.586  0.00  0.00      PROA  
ATOM   3268  N   LEU P 239       4.711  15.904   2.923  0.00  0.00      PROA  
ATOM   3269  H   LEU P 239       4.976  15.292   3.682  0.00  0.00      PROA  
ATOM   3270  CA  LEU P 239       5.715  16.190   1.811  0.00  0.00      PROA  
ATOM   3271  HA  LEU P 239       5.405  17.186   1.497  0.00  0.00      PROA  
ATOM   3272  CB  LEU P 239       7.061  16.228   2.506  0.00  0.00      PROA  
ATOM   3273  HB2 LEU P 239       7.337  15.327   3.054  0.00  0.00      PROA  
ATOM   3274  HB3 LEU P 239       7.858  16.494   1.812  0.00  0.00      PROA  
ATOM   3275  CG  LEU P 239       7.228  17.336   3.597  0.00  0.00      PROA  
ATOM   3276  HG  LEU P 239       6.576  17.147   4.450  0.00  0.00      PROA  
ATOM   3277  CD1 LEU P 239       8.676  17.113   4.192  0.00  0.00      PROA  
ATOM   3278 HD11 LEU P 239       8.760  16.109   4.608  0.00  0.00      PROA  
ATOM   3279 HD12 LEU P 239       9.423  17.353   3.435  0.00  0.00      PROA  
ATOM   3280 HD13 LEU P 239       8.788  17.751   5.069  0.00  0.00      PROA  
ATOM   3281  CD2 LEU P 239       7.056  18.758   3.046  0.00  0.00      PROA  
ATOM   3282 HD21 LEU P 239       7.709  18.874   2.181  0.00  0.00      PROA  
ATOM   3283 HD22 LEU P 239       6.008  19.008   2.878  0.00  0.00      PROA  
ATOM   3284 HD23 LEU P 239       7.337  19.478   3.815  0.00  0.00      PROA  
ATOM   3285  C   LEU P 239       5.570  15.311   0.483  0.00  0.00      PROA  
ATOM   3286  O   LEU P 239       5.622  15.956  -0.561  0.00  0.00      PROA  
ATOM   3287  N   PHE P 240       5.134  14.003   0.533  0.00  0.00      PROA  
ATOM   3288  H   PHE P 240       4.967  13.628   1.456  0.00  0.00      PROA  
ATOM   3289  CA  PHE P 240       4.820  13.065  -0.569  0.00  0.00      PROA  
ATOM   3290  HA  PHE P 240       5.746  12.846  -1.101  0.00  0.00      PROA  
ATOM   3291  CB  PHE P 240       4.291  11.681  -0.183  0.00  0.00      PROA  
ATOM   3292  HB2 PHE P 240       3.732  11.709   0.752  0.00  0.00      PROA  
ATOM   3293  HB3 PHE P 240       3.556  11.398  -0.936  0.00  0.00      PROA  
ATOM   3294  CG  PHE P 240       5.227  10.510  -0.000  0.00  0.00      PROA  
ATOM   3295  CD1 PHE P 240       4.782   9.152  -0.160  0.00  0.00      PROA  
ATOM   3296  HD1 PHE P 240       3.733   8.896  -0.151  0.00  0.00      PROA  
ATOM   3297  CE1 PHE P 240       5.657   8.071   0.001  0.00  0.00      PROA  
ATOM   3298  HE1 PHE P 240       5.366   7.035  -0.079  0.00  0.00      PROA  
ATOM   3299  CZ  PHE P 240       7.007   8.364   0.469  0.00  0.00      PROA  
ATOM   3300  HZ  PHE P 240       7.681   7.568   0.750  0.00  0.00      PROA  
ATOM   3301  CE2 PHE P 240       7.428   9.694   0.632  0.00  0.00      PROA  
ATOM   3302  HE2 PHE P 240       8.405   9.867   1.057  0.00  0.00      PROA  
ATOM   3303  CD2 PHE P 240       6.570  10.736   0.320  0.00  0.00      PROA  
ATOM   3304  HD2 PHE P 240       7.003  11.716   0.457  0.00  0.00      PROA  
ATOM   3305  C   PHE P 240       3.668  13.753  -1.358  0.00  0.00      PROA  
ATOM   3306  O   PHE P 240       3.699  13.698  -2.581  0.00  0.00      PROA  
ATOM   3307  N   GLY P 241       2.637  14.248  -0.659  0.00  0.00      PROA  
ATOM   3308  H   GLY P 241       2.777  14.263   0.341  0.00  0.00      PROA  
ATOM   3309  CA  GLY P 241       1.580  14.881  -1.361  0.00  0.00      PROA  
ATOM   3310  HA2 GLY P 241       1.452  14.336  -2.296  0.00  0.00      PROA  
ATOM   3311  HA3 GLY P 241       0.683  14.821  -0.744  0.00  0.00      PROA  
ATOM   3312  C   GLY P 241       1.919  16.281  -1.759  0.00  0.00      PROA  
ATOM   3313  O   GLY P 241       1.293  16.742  -2.710  0.00  0.00      PROA  
ATOM   3314  N   VAL P 242       2.964  16.940  -1.273  0.00  0.00      PROA  
ATOM   3315  H   VAL P 242       3.421  16.542  -0.465  0.00  0.00      PROA  
ATOM   3316  CA  VAL P 242       3.585  18.225  -1.840  0.00  0.00      PROA  
ATOM   3317  HA  VAL P 242       2.751  18.899  -2.039  0.00  0.00      PROA  
ATOM   3318  CB  VAL P 242       4.344  19.011  -0.741  0.00  0.00      PROA  
ATOM   3319  HB  VAL P 242       5.149  18.473  -0.241  0.00  0.00      PROA  
ATOM   3320  CG1 VAL P 242       5.026  20.196  -1.260  0.00  0.00      PROA  
ATOM   3321 HG11 VAL P 242       5.799  19.934  -1.983  0.00  0.00      PROA  
ATOM   3322 HG12 VAL P 242       4.308  20.919  -1.647  0.00  0.00      PROA  
ATOM   3323 HG13 VAL P 242       5.568  20.717  -0.471  0.00  0.00      PROA  
ATOM   3324  CG2 VAL P 242       3.338  19.459   0.356  0.00  0.00      PROA  
ATOM   3325 HG21 VAL P 242       2.529  18.773   0.605  0.00  0.00      PROA  
ATOM   3326 HG22 VAL P 242       3.824  19.587   1.323  0.00  0.00      PROA  
ATOM   3327 HG23 VAL P 242       2.864  20.418   0.148  0.00  0.00      PROA  
ATOM   3328  C   VAL P 242       4.328  17.862  -3.113  0.00  0.00      PROA  
ATOM   3329  O   VAL P 242       4.104  18.541  -4.101  0.00  0.00      PROA  
ATOM   3330  N   LEU P 243       5.105  16.738  -3.106  0.00  0.00      PROA  
ATOM   3331  H   LEU P 243       5.255  16.400  -2.167  0.00  0.00      PROA  
ATOM   3332  CA  LEU P 243       5.674  16.274  -4.356  0.00  0.00      PROA  
ATOM   3333  HA  LEU P 243       6.344  17.049  -4.728  0.00  0.00      PROA  
ATOM   3334  CB  LEU P 243       6.633  15.119  -4.113  0.00  0.00      PROA  
ATOM   3335  HB2 LEU P 243       7.505  15.549  -3.620  0.00  0.00      PROA  
ATOM   3336  HB3 LEU P 243       6.122  14.327  -3.566  0.00  0.00      PROA  
ATOM   3337  CG  LEU P 243       7.089  14.358  -5.416  0.00  0.00      PROA  
ATOM   3338  HG  LEU P 243       6.291  13.780  -5.882  0.00  0.00      PROA  
ATOM   3339  CD1 LEU P 243       7.916  15.161  -6.408  0.00  0.00      PROA  
ATOM   3340 HD11 LEU P 243       8.932  15.286  -6.032  0.00  0.00      PROA  
ATOM   3341 HD12 LEU P 243       7.962  14.485  -7.262  0.00  0.00      PROA  
ATOM   3342 HD13 LEU P 243       7.402  16.103  -6.598  0.00  0.00      PROA  
ATOM   3343  CD2 LEU P 243       8.063  13.287  -4.888  0.00  0.00      PROA  
ATOM   3344 HD21 LEU P 243       7.539  12.660  -4.166  0.00  0.00      PROA  
ATOM   3345 HD22 LEU P 243       8.349  12.666  -5.737  0.00  0.00      PROA  
ATOM   3346 HD23 LEU P 243       8.970  13.706  -4.455  0.00  0.00      PROA  
ATOM   3347  C   LEU P 243       4.660  15.933  -5.430  0.00  0.00      PROA  
ATOM   3348  O   LEU P 243       4.749  16.367  -6.569  0.00  0.00      PROA  
ATOM   3349  N   TRP P 244       3.620  15.222  -5.094  0.00  0.00      PROA  
ATOM   3350  H   TRP P 244       3.404  14.974  -4.139  0.00  0.00      PROA  
ATOM   3351  CA  TRP P 244       2.805  14.701  -6.134  0.00  0.00      PROA  
ATOM   3352  HA  TRP P 244       3.418  14.229  -6.902  0.00  0.00      PROA  
ATOM   3353  CB  TRP P 244       1.949  13.511  -5.654  0.00  0.00      PROA  
ATOM   3354  HB2 TRP P 244       2.554  12.935  -4.953  0.00  0.00      PROA  
ATOM   3355  HB3 TRP P 244       1.060  13.857  -5.127  0.00  0.00      PROA  
ATOM   3356  CG  TRP P 244       1.530  12.588  -6.753  0.00  0.00      PROA  
ATOM   3357  CD1 TRP P 244       0.247  12.190  -6.922  0.00  0.00      PROA  
ATOM   3358  HD1 TRP P 244      -0.557  12.509  -6.275  0.00  0.00      PROA  
ATOM   3359  NE1 TRP P 244       0.139  11.470  -8.084  0.00  0.00      PROA  
ATOM   3360  HE1 TRP P 244      -0.651  11.274  -8.682  0.00  0.00      PROA  
ATOM   3361  CE2 TRP P 244       1.388  11.112  -8.571  0.00  0.00      PROA  
ATOM   3362  CZ2 TRP P 244       1.874  10.220  -9.577  0.00  0.00      PROA  
ATOM   3363  HZ2 TRP P 244       1.204   9.623 -10.178  0.00  0.00      PROA  
ATOM   3364  CH2 TRP P 244       3.294   9.988  -9.616  0.00  0.00      PROA  
ATOM   3365  HH2 TRP P 244       3.738   9.297 -10.317  0.00  0.00      PROA  
ATOM   3366  CZ3 TRP P 244       4.128  10.692  -8.727  0.00  0.00      PROA  
ATOM   3367  HZ3 TRP P 244       5.180  10.446  -8.715  0.00  0.00      PROA  
ATOM   3368  CE3 TRP P 244       3.619  11.696  -7.904  0.00  0.00      PROA  
ATOM   3369  HE3 TRP P 244       4.287  12.278  -7.287  0.00  0.00      PROA  
ATOM   3370  CD2 TRP P 244       2.309  11.824  -7.656  0.00  0.00      PROA  
ATOM   3371  C   TRP P 244       1.856  15.766  -6.717  0.00  0.00      PROA  
ATOM   3372  O   TRP P 244       1.602  15.649  -7.884  0.00  0.00      PROA  
ATOM   3373  N   LEU P 245       1.514  16.823  -6.039  0.00  0.00      PROA  
ATOM   3374  H   LEU P 245       1.696  16.779  -5.047  0.00  0.00      PROA  
ATOM   3375  CA  LEU P 245       0.929  17.995  -6.576  0.00  0.00      PROA  
ATOM   3376  HA  LEU P 245       0.204  17.631  -7.304  0.00  0.00      PROA  
ATOM   3377  CB  LEU P 245       0.144  18.737  -5.487  0.00  0.00      PROA  
ATOM   3378  HB2 LEU P 245      -0.477  18.004  -4.973  0.00  0.00      PROA  
ATOM   3379  HB3 LEU P 245       0.931  19.026  -4.790  0.00  0.00      PROA  
ATOM   3380  CG  LEU P 245      -0.758  19.922  -5.800  0.00  0.00      PROA  
ATOM   3381  HG  LEU P 245      -1.355  20.061  -4.898  0.00  0.00      PROA  
ATOM   3382  CD1 LEU P 245      -0.053  21.163  -6.167  0.00  0.00      PROA  
ATOM   3383 HD11 LEU P 245      -0.745  22.006  -6.190  0.00  0.00      PROA  
ATOM   3384 HD12 LEU P 245       0.692  21.346  -5.393  0.00  0.00      PROA  
ATOM   3385 HD13 LEU P 245       0.417  21.076  -7.147  0.00  0.00      PROA  
ATOM   3386  CD2 LEU P 245      -1.719  19.518  -6.872  0.00  0.00      PROA  
ATOM   3387 HD21 LEU P 245      -1.370  19.645  -7.897  0.00  0.00      PROA  
ATOM   3388 HD22 LEU P 245      -2.116  18.550  -6.567  0.00  0.00      PROA  
ATOM   3389 HD23 LEU P 245      -2.565  20.205  -6.831  0.00  0.00      PROA  
ATOM   3390  C   LEU P 245       1.971  18.819  -7.405  0.00  0.00      PROA  
ATOM   3391  O   LEU P 245       1.649  19.054  -8.568  0.00  0.00      PROA  
ATOM   3392  N   ALA P 246       3.141  19.171  -6.896  0.00  0.00      PROA  
ATOM   3393  H   ALA P 246       3.431  18.803  -6.002  0.00  0.00      PROA  
ATOM   3394  CA  ALA P 246       4.143  19.920  -7.653  0.00  0.00      PROA  
ATOM   3395  HA  ALA P 246       3.746  20.885  -7.968  0.00  0.00      PROA  
ATOM   3396  CB  ALA P 246       5.431  20.133  -6.840  0.00  0.00      PROA  
ATOM   3397  HB1 ALA P 246       5.726  19.176  -6.409  0.00  0.00      PROA  
ATOM   3398  HB2 ALA P 246       6.159  20.491  -7.568  0.00  0.00      PROA  
ATOM   3399  HB3 ALA P 246       5.344  20.900  -6.070  0.00  0.00      PROA  
ATOM   3400  C   ALA P 246       4.578  19.205  -8.934  0.00  0.00      PROA  
ATOM   3401  O   ALA P 246       4.733  19.942  -9.908  0.00  0.00      PROA  
ATOM   3402  N   TRP P 247       4.631  17.887  -9.009  0.00  0.00      PROA  
ATOM   3403  H   TRP P 247       4.416  17.393  -8.154  0.00  0.00      PROA  
ATOM   3404  CA  TRP P 247       5.019  17.071 -10.189  0.00  0.00      PROA  
ATOM   3405  HA  TRP P 247       5.812  17.607 -10.710  0.00  0.00      PROA  
ATOM   3406  CB  TRP P 247       5.619  15.747  -9.789  0.00  0.00      PROA  
ATOM   3407  HB2 TRP P 247       5.966  15.691  -8.757  0.00  0.00      PROA  
ATOM   3408  HB3 TRP P 247       4.784  15.047  -9.768  0.00  0.00      PROA  
ATOM   3409  CG  TRP P 247       6.764  15.193 -10.671  0.00  0.00      PROA  
ATOM   3410  CD1 TRP P 247       7.429  15.806 -11.641  0.00  0.00      PROA  
ATOM   3411  HD1 TRP P 247       7.229  16.770 -12.085  0.00  0.00      PROA  
ATOM   3412  NE1 TRP P 247       8.444  14.979 -12.091  0.00  0.00      PROA  
ATOM   3413  HE1 TRP P 247       9.025  15.198 -12.888  0.00  0.00      PROA  
ATOM   3414  CE2 TRP P 247       8.572  13.860 -11.338  0.00  0.00      PROA  
ATOM   3415  CZ2 TRP P 247       9.476  12.775 -11.413  0.00  0.00      PROA  
ATOM   3416  HZ2 TRP P 247      10.380  12.799 -12.003  0.00  0.00      PROA  
ATOM   3417  CH2 TRP P 247       9.278  11.676 -10.586  0.00  0.00      PROA  
ATOM   3418  HH2 TRP P 247      10.035  10.910 -10.494  0.00  0.00      PROA  
ATOM   3419  CZ3 TRP P 247       8.204  11.619  -9.747  0.00  0.00      PROA  
ATOM   3420  HZ3 TRP P 247       7.932  10.707  -9.237  0.00  0.00      PROA  
ATOM   3421  CE3 TRP P 247       7.357  12.765  -9.694  0.00  0.00      PROA  
ATOM   3422  HE3 TRP P 247       6.508  12.714  -9.028  0.00  0.00      PROA  
ATOM   3423  CD2 TRP P 247       7.449  13.937 -10.488  0.00  0.00      PROA  
ATOM   3424  C   TRP P 247       3.909  16.862 -11.214  0.00  0.00      PROA  
ATOM   3425  O   TRP P 247       4.180  17.040 -12.433  0.00  0.00      PROA  
ATOM   3426  N   SER P 248       2.627  16.675 -10.816  0.00  0.00      PROA  
ATOM   3427  H   SER P 248       2.504  16.579  -9.818  0.00  0.00      PROA  
ATOM   3428  CA  SER P 248       1.499  16.811 -11.754  0.00  0.00      PROA  
ATOM   3429  HA  SER P 248       1.748  16.141 -12.578  0.00  0.00      PROA  
ATOM   3430  CB  SER P 248       0.176  16.424 -10.983  0.00  0.00      PROA  
ATOM   3431  HB2 SER P 248      -0.043  17.258 -10.316  0.00  0.00      PROA  
ATOM   3432  HB3 SER P 248      -0.641  16.439 -11.705  0.00  0.00      PROA  
ATOM   3433  OG  SER P 248       0.124  15.175 -10.323  0.00  0.00      PROA  
ATOM   3434  HG  SER P 248       0.465  15.346  -9.442  0.00  0.00      PROA  
ATOM   3435  C   SER P 248       1.371  18.230 -12.360  0.00  0.00      PROA  
ATOM   3436  O   SER P 248       1.195  18.394 -13.562  0.00  0.00      PROA  
ATOM   3437  N   ALA P 249       1.584  19.302 -11.579  0.00  0.00      PROA  
ATOM   3438  H   ALA P 249       2.019  19.177 -10.676  0.00  0.00      PROA  
ATOM   3439  CA  ALA P 249       1.590  20.679 -12.071  0.00  0.00      PROA  
ATOM   3440  HA  ALA P 249       0.703  20.808 -12.690  0.00  0.00      PROA  
ATOM   3441  CB  ALA P 249       1.633  21.652 -10.956  0.00  0.00      PROA  
ATOM   3442  HB1 ALA P 249       0.738  21.567 -10.339  0.00  0.00      PROA  
ATOM   3443  HB2 ALA P 249       2.524  21.568 -10.334  0.00  0.00      PROA  
ATOM   3444  HB3 ALA P 249       1.564  22.657 -11.373  0.00  0.00      PROA  
ATOM   3445  C   ALA P 249       2.694  20.968 -13.170  0.00  0.00      PROA  
ATOM   3446  O   ALA P 249       2.500  21.803 -13.994  0.00  0.00      PROA  
ATOM   3447  N   CYS P 250       3.847  20.253 -13.156  0.00  0.00      PROA  
ATOM   3448  H   CYS P 250       3.920  19.534 -12.451  0.00  0.00      PROA  
ATOM   3449  CA  CYS P 250       4.813  20.367 -14.245  0.00  0.00      PROA  
ATOM   3450  HA  CYS P 250       4.970  21.431 -14.418  0.00  0.00      PROA  
ATOM   3451  CB  CYS P 250       6.070  19.669 -13.720  0.00  0.00      PROA  
ATOM   3452  HB2 CYS P 250       5.951  18.613 -13.476  0.00  0.00      PROA  
ATOM   3453  HB3 CYS P 250       6.822  19.760 -14.503  0.00  0.00      PROA  
ATOM   3454  SG  CYS P 250       6.776  20.520 -12.330  0.00  0.00      PROA  
ATOM   3455  HG  CYS P 250       5.655  20.593 -11.607  0.00  0.00      PROA  
ATOM   3456  C   CYS P 250       4.363  19.823 -15.633  0.00  0.00      PROA  
ATOM   3457  O   CYS P 250       4.896  20.155 -16.722  0.00  0.00      PROA  
ATOM   3458  N   TYR P 251       3.261  19.016 -15.619  0.00  0.00      PROA  
ATOM   3459  H   TYR P 251       2.869  18.784 -14.717  0.00  0.00      PROA  
ATOM   3460  CA  TYR P 251       2.833  18.239 -16.815  0.00  0.00      PROA  
ATOM   3461  HA  TYR P 251       3.139  18.779 -17.711  0.00  0.00      PROA  
ATOM   3462  CB  TYR P 251       3.648  16.854 -16.975  0.00  0.00      PROA  
ATOM   3463  HB2 TYR P 251       3.351  16.179 -16.173  0.00  0.00      PROA  
ATOM   3464  HB3 TYR P 251       3.364  16.399 -17.923  0.00  0.00      PROA  
ATOM   3465  CG  TYR P 251       5.180  17.011 -16.965  0.00  0.00      PROA  
ATOM   3466  CD1 TYR P 251       5.856  17.354 -18.130  0.00  0.00      PROA  
ATOM   3467  HD1 TYR P 251       5.299  17.584 -19.026  0.00  0.00      PROA  
ATOM   3468  CE1 TYR P 251       7.255  17.687 -18.083  0.00  0.00      PROA  
ATOM   3469  HE1 TYR P 251       7.741  18.167 -18.920  0.00  0.00      PROA  
ATOM   3470  CZ  TYR P 251       7.968  17.397 -16.933  0.00  0.00      PROA  
ATOM   3471  OH  TYR P 251       9.351  17.476 -16.969  0.00  0.00      PROA  
ATOM   3472  HH  TYR P 251       9.646  16.669 -16.542  0.00  0.00      PROA  
ATOM   3473  CE2 TYR P 251       7.295  16.978 -15.766  0.00  0.00      PROA  
ATOM   3474  HE2 TYR P 251       7.901  16.829 -14.885  0.00  0.00      PROA  
ATOM   3475  CD2 TYR P 251       5.868  16.859 -15.737  0.00  0.00      PROA  
ATOM   3476  HD2 TYR P 251       5.370  16.501 -14.848  0.00  0.00      PROA  
ATOM   3477  C   TYR P 251       1.302  17.963 -16.889  0.00  0.00      PROA  
ATOM   3478  O   TYR P 251       0.864  16.828 -17.208  0.00  0.00      PROA  
ATOM   3479  N   TRP P 252       0.519  18.973 -16.464  0.00  0.00      PROA  
ATOM   3480  H   TRP P 252       0.834  19.932 -16.448  0.00  0.00      PROA  
ATOM   3481  CA  TRP P 252      -0.851  18.734 -16.020  0.00  0.00      PROA  
ATOM   3482  HA  TRP P 252      -0.843  17.841 -15.394  0.00  0.00      PROA  
ATOM   3483  CB  TRP P 252      -1.338  19.849 -15.082  0.00  0.00      PROA  
ATOM   3484  HB2 TRP P 252      -2.247  19.478 -14.610  0.00  0.00      PROA  
ATOM   3485  HB3 TRP P 252      -0.604  20.056 -14.303  0.00  0.00      PROA  
ATOM   3486  CG  TRP P 252      -1.605  21.205 -15.691  0.00  0.00      PROA  
ATOM   3487  CD1 TRP P 252      -0.797  22.262 -15.481  0.00  0.00      PROA  
ATOM   3488  HD1 TRP P 252       0.130  22.323 -14.931  0.00  0.00      PROA  
ATOM   3489  NE1 TRP P 252      -1.215  23.328 -16.179  0.00  0.00      PROA  
ATOM   3490  HE1 TRP P 252      -0.771  24.234 -16.223  0.00  0.00      PROA  
ATOM   3491  CE2 TRP P 252      -2.332  23.007 -16.967  0.00  0.00      PROA  
ATOM   3492  CZ2 TRP P 252      -3.060  23.786 -17.804  0.00  0.00      PROA  
ATOM   3493  HZ2 TRP P 252      -2.805  24.816 -18.004  0.00  0.00      PROA  
ATOM   3494  CH2 TRP P 252      -4.208  23.155 -18.286  0.00  0.00      PROA  
ATOM   3495  HH2 TRP P 252      -4.748  23.738 -19.017  0.00  0.00      PROA  
ATOM   3496  CZ3 TRP P 252      -4.624  21.889 -17.951  0.00  0.00      PROA  
ATOM   3497  HZ3 TRP P 252      -5.546  21.475 -18.330  0.00  0.00      PROA  
ATOM   3498  CE3 TRP P 252      -3.757  21.120 -17.238  0.00  0.00      PROA  
ATOM   3499  HE3 TRP P 252      -4.070  20.097 -17.089  0.00  0.00      PROA  
ATOM   3500  CD2 TRP P 252      -2.676  21.680 -16.618  0.00  0.00      PROA  
ATOM   3501  C   TRP P 252      -1.896  18.385 -17.169  0.00  0.00      PROA  
ATOM   3502  O   TRP P 252      -2.859  17.642 -16.959  0.00  0.00      PROA  
ATOM   3503  N   ARG P 253      -1.742  18.942 -18.391  0.00  0.00      PROA  
ATOM   3504  H   ARG P 253      -1.064  19.677 -18.530  0.00  0.00      PROA  
ATOM   3505  CA  ARG P 253      -2.532  18.402 -19.529  0.00  0.00      PROA  
ATOM   3506  HA  ARG P 253      -3.600  18.498 -19.338  0.00  0.00      PROA  
ATOM   3507  CB  ARG P 253      -2.244  19.293 -20.790  0.00  0.00      PROA  
ATOM   3508  HB2 ARG P 253      -1.233  19.305 -21.196  0.00  0.00      PROA  
ATOM   3509  HB3 ARG P 253      -2.830  18.879 -21.610  0.00  0.00      PROA  
ATOM   3510  CG  ARG P 253      -2.839  20.707 -20.520  0.00  0.00      PROA  
ATOM   3511  HG2 ARG P 253      -3.881  20.617 -20.215  0.00  0.00      PROA  
ATOM   3512  HG3 ARG P 253      -2.331  21.170 -19.673  0.00  0.00      PROA  
ATOM   3513  CD  ARG P 253      -2.678  21.571 -21.796  0.00  0.00      PROA  
ATOM   3514  HD2 ARG P 253      -1.695  21.472 -22.258  0.00  0.00      PROA  
ATOM   3515  HD3 ARG P 253      -3.388  21.076 -22.459  0.00  0.00      PROA  
ATOM   3516  NE  ARG P 253      -3.082  22.985 -21.543  0.00  0.00      PROA  
ATOM   3517  HE  ARG P 253      -2.354  23.641 -21.297  0.00  0.00      PROA  
ATOM   3518  CZ  ARG P 253      -4.345  23.397 -21.662  0.00  0.00      PROA  
ATOM   3519  NH1 ARG P 253      -5.390  22.659 -21.859  0.00  0.00      PROA  
ATOM   3520 HH11 ARG P 253      -5.255  21.661 -21.943  0.00  0.00      PROA  
ATOM   3521 HH12 ARG P 253      -6.263  23.163 -21.908  0.00  0.00      PROA  
ATOM   3522  NH2 ARG P 253      -4.689  24.630 -21.461  0.00  0.00      PROA  
ATOM   3523 HH21 ARG P 253      -3.955  25.291 -21.248  0.00  0.00      PROA  
ATOM   3524 HH22 ARG P 253      -5.660  24.716 -21.197  0.00  0.00      PROA  
ATOM   3525  C   ARG P 253      -2.211  16.918 -19.985  0.00  0.00      PROA  
ATOM   3526  O   ARG P 253      -3.014  16.226 -20.579  0.00  0.00      PROA  
ATOM   3527  N   ASP P 254      -1.025  16.464 -19.643  0.00  0.00      PROA  
ATOM   3528  H   ASP P 254      -0.449  16.937 -18.962  0.00  0.00      PROA  
ATOM   3529  CA  ASP P 254      -0.488  15.207 -20.170  0.00  0.00      PROA  
ATOM   3530  HA  ASP P 254      -0.977  14.957 -21.111  0.00  0.00      PROA  
ATOM   3531  CB  ASP P 254       1.032  15.258 -20.317  0.00  0.00      PROA  
ATOM   3532  HB2 ASP P 254       1.407  15.610 -19.355  0.00  0.00      PROA  
ATOM   3533  HB3 ASP P 254       1.517  14.323 -20.597  0.00  0.00      PROA  
ATOM   3534  CG  ASP P 254       1.497  16.111 -21.525  0.00  0.00      PROA  
ATOM   3535  OD1 ASP P 254       2.277  17.080 -21.370  0.00  0.00      PROA  
ATOM   3536  OD2 ASP P 254       1.179  15.742 -22.663  0.00  0.00      PROA  
ATOM   3537  C   ASP P 254      -0.854  14.044 -19.215  0.00  0.00      PROA  
ATOM   3538  O   ASP P 254      -0.478  12.862 -19.447  0.00  0.00      PROA  
ATOM   3539  N   LEU P 255      -1.628  14.324 -18.102  0.00  0.00      PROA  
ATOM   3540  H   LEU P 255      -2.151  15.186 -18.040  0.00  0.00      PROA  
ATOM   3541  CA  LEU P 255      -2.023  13.306 -17.078  0.00  0.00      PROA  
ATOM   3542  HA  LEU P 255      -1.074  13.014 -16.629  0.00  0.00      PROA  
ATOM   3543  CB  LEU P 255      -2.676  14.013 -15.883  0.00  0.00      PROA  
ATOM   3544  HB2 LEU P 255      -3.339  14.768 -16.308  0.00  0.00      PROA  
ATOM   3545  HB3 LEU P 255      -3.172  13.260 -15.272  0.00  0.00      PROA  
ATOM   3546  CG  LEU P 255      -1.711  14.931 -14.976  0.00  0.00      PROA  
ATOM   3547  HG  LEU P 255      -1.304  15.744 -15.577  0.00  0.00      PROA  
ATOM   3548  CD1 LEU P 255      -2.640  15.560 -13.934  0.00  0.00      PROA  
ATOM   3549 HD11 LEU P 255      -3.093  14.736 -13.383  0.00  0.00      PROA  
ATOM   3550 HD12 LEU P 255      -2.132  16.236 -13.247  0.00  0.00      PROA  
ATOM   3551 HD13 LEU P 255      -3.341  16.127 -14.547  0.00  0.00      PROA  
ATOM   3552  CD2 LEU P 255      -0.540  14.133 -14.303  0.00  0.00      PROA  
ATOM   3553 HD21 LEU P 255       0.015  13.808 -15.183  0.00  0.00      PROA  
ATOM   3554 HD22 LEU P 255      -0.034  14.816 -13.620  0.00  0.00      PROA  
ATOM   3555 HD23 LEU P 255      -1.039  13.360 -13.719  0.00  0.00      PROA  
ATOM   3556  C   LEU P 255      -2.842  12.148 -17.592  0.00  0.00      PROA  
ATOM   3557  O   LEU P 255      -3.592  12.237 -18.575  0.00  0.00      PROA  
ATOM   3558  N   LEU P 256      -2.872  11.053 -16.853  0.00  0.00      PROA  
ATOM   3559  H   LEU P 256      -2.233  10.894 -16.087  0.00  0.00      PROA  
ATOM   3560  CA  LEU P 256      -3.834   9.870 -17.032  0.00  0.00      PROA  
ATOM   3561  HA  LEU P 256      -4.727  10.258 -17.522  0.00  0.00      PROA  
ATOM   3562  CB  LEU P 256      -3.029   8.717 -17.678  0.00  0.00      PROA  
ATOM   3563  HB2 LEU P 256      -2.200   8.570 -16.986  0.00  0.00      PROA  
ATOM   3564  HB3 LEU P 256      -3.667   7.834 -17.692  0.00  0.00      PROA  
ATOM   3565  CG  LEU P 256      -2.585   9.095 -19.105  0.00  0.00      PROA  
ATOM   3566  HG  LEU P 256      -1.987   9.990 -18.933  0.00  0.00      PROA  
ATOM   3567  CD1 LEU P 256      -1.745   7.923 -19.676  0.00  0.00      PROA  
ATOM   3568 HD11 LEU P 256      -1.519   8.018 -20.738  0.00  0.00      PROA  
ATOM   3569 HD12 LEU P 256      -0.767   7.814 -19.207  0.00  0.00      PROA  
ATOM   3570 HD13 LEU P 256      -2.313   7.006 -19.518  0.00  0.00      PROA  
ATOM   3571  CD2 LEU P 256      -3.749   9.184 -20.058  0.00  0.00      PROA  
ATOM   3572 HD21 LEU P 256      -4.311   8.255 -20.152  0.00  0.00      PROA  
ATOM   3573 HD22 LEU P 256      -4.285  10.083 -19.755  0.00  0.00      PROA  
ATOM   3574 HD23 LEU P 256      -3.270   9.286 -21.032  0.00  0.00      PROA  
ATOM   3575  C   LEU P 256      -4.376   9.481 -15.674  0.00  0.00      PROA  
ATOM   3576  O   LEU P 256      -3.759   9.741 -14.617  0.00  0.00      PROA  
ATOM   3577  N   ARG P 257      -5.468   8.697 -15.530  0.00  0.00      PROA  
ATOM   3578  H   ARG P 257      -6.005   8.537 -16.370  0.00  0.00      PROA  
ATOM   3579  CA  ARG P 257      -6.273   8.373 -14.303  0.00  0.00      PROA  
ATOM   3580  HA  ARG P 257      -6.588   9.338 -13.906  0.00  0.00      PROA  
ATOM   3581  CB  ARG P 257      -7.513   7.492 -14.584  0.00  0.00      PROA  
ATOM   3582  HB2 ARG P 257      -7.195   6.537 -15.004  0.00  0.00      PROA  
ATOM   3583  HB3 ARG P 257      -8.010   7.240 -13.647  0.00  0.00      PROA  
ATOM   3584  CG  ARG P 257      -8.506   8.218 -15.427  0.00  0.00      PROA  
ATOM   3585  HG2 ARG P 257      -9.016   9.057 -14.955  0.00  0.00      PROA  
ATOM   3586  HG3 ARG P 257      -8.082   8.519 -16.386  0.00  0.00      PROA  
ATOM   3587  CD  ARG P 257      -9.689   7.339 -15.847  0.00  0.00      PROA  
ATOM   3588  HD2 ARG P 257      -9.268   6.411 -16.233  0.00  0.00      PROA  
ATOM   3589  HD3 ARG P 257     -10.313   7.154 -14.973  0.00  0.00      PROA  
ATOM   3590  NE  ARG P 257     -10.484   7.874 -16.996  0.00  0.00      PROA  
ATOM   3591  HE  ARG P 257     -10.061   8.596 -17.562  0.00  0.00      PROA  
ATOM   3592  CZ  ARG P 257     -11.692   7.547 -17.291  0.00  0.00      PROA  
ATOM   3593  NH1 ARG P 257     -12.319   6.591 -16.720  0.00  0.00      PROA  
ATOM   3594 HH11 ARG P 257     -11.928   6.033 -15.975  0.00  0.00      PROA  
ATOM   3595 HH12 ARG P 257     -13.310   6.532 -16.905  0.00  0.00      PROA  
ATOM   3596  NH2 ARG P 257     -12.317   8.138 -18.298  0.00  0.00      PROA  
ATOM   3597 HH21 ARG P 257     -11.820   8.901 -18.734  0.00  0.00      PROA  
ATOM   3598 HH22 ARG P 257     -13.207   7.864 -18.689  0.00  0.00      PROA  
ATOM   3599  C   ARG P 257      -5.451   7.648 -13.236  0.00  0.00      PROA  
ATOM   3600  O   ARG P 257      -5.746   7.610 -12.023  0.00  0.00      PROA  
ATOM   3601  N   ILE P 258      -4.427   6.973 -13.719  0.00  0.00      PROA  
ATOM   3602  H   ILE P 258      -4.341   6.792 -14.709  0.00  0.00      PROA  
ATOM   3603  CA  ILE P 258      -3.435   6.366 -12.883  0.00  0.00      PROA  
ATOM   3604  HA  ILE P 258      -4.011   5.586 -12.386  0.00  0.00      PROA  
ATOM   3605  CB  ILE P 258      -2.394   5.746 -13.881  0.00  0.00      PROA  
ATOM   3606  HB  ILE P 258      -1.984   6.526 -14.522  0.00  0.00      PROA  
ATOM   3607  CG2 ILE P 258      -1.111   5.125 -13.228  0.00  0.00      PROA  
ATOM   3608 HG21 ILE P 258      -1.339   4.274 -12.585  0.00  0.00      PROA  
ATOM   3609 HG22 ILE P 258      -0.351   4.804 -13.939  0.00  0.00      PROA  
ATOM   3610 HG23 ILE P 258      -0.661   5.896 -12.602  0.00  0.00      PROA  
ATOM   3611  CG1 ILE P 258      -3.011   4.787 -14.924  0.00  0.00      PROA  
ATOM   3612 HG12 ILE P 258      -3.584   5.332 -15.673  0.00  0.00      PROA  
ATOM   3613 HG13 ILE P 258      -2.231   4.321 -15.526  0.00  0.00      PROA  
ATOM   3614  CD1 ILE P 258      -3.935   3.713 -14.393  0.00  0.00      PROA  
ATOM   3615 HD11 ILE P 258      -3.330   2.966 -13.880  0.00  0.00      PROA  
ATOM   3616 HD12 ILE P 258      -4.633   4.057 -13.630  0.00  0.00      PROA  
ATOM   3617 HD13 ILE P 258      -4.496   3.342 -15.251  0.00  0.00      PROA  
ATOM   3618  C   ILE P 258      -2.813   7.268 -11.858  0.00  0.00      PROA  
ATOM   3619  O   ILE P 258      -2.704   6.851 -10.724  0.00  0.00      PROA  
ATOM   3620  N   GLN P 259      -2.448   8.549 -12.182  0.00  0.00      PROA  
ATOM   3621  H   GLN P 259      -2.593   8.707 -13.169  0.00  0.00      PROA  
ATOM   3622  CA  GLN P 259      -1.816   9.493 -11.272  0.00  0.00      PROA  
ATOM   3623  HA  GLN P 259      -1.201   8.891 -10.603  0.00  0.00      PROA  
ATOM   3624  CB  GLN P 259      -1.008  10.497 -12.078  0.00  0.00      PROA  
ATOM   3625  HB2 GLN P 259      -1.677  10.973 -12.796  0.00  0.00      PROA  
ATOM   3626  HB3 GLN P 259      -0.635  11.152 -11.290  0.00  0.00      PROA  
ATOM   3627  CG  GLN P 259       0.162   9.950 -12.837  0.00  0.00      PROA  
ATOM   3628  HG2 GLN P 259       0.990  10.659 -12.809  0.00  0.00      PROA  
ATOM   3629  HG3 GLN P 259       0.488   9.017 -12.377  0.00  0.00      PROA  
ATOM   3630  CD  GLN P 259      -0.027   9.654 -14.312  0.00  0.00      PROA  
ATOM   3631  OE1 GLN P 259      -0.826  10.302 -14.937  0.00  0.00      PROA  
ATOM   3632  NE2 GLN P 259       0.686   8.697 -14.822  0.00  0.00      PROA  
ATOM   3633 HE21 GLN P 259       0.538   8.646 -15.820  0.00  0.00      PROA  
ATOM   3634 HE22 GLN P 259       1.249   8.093 -14.241  0.00  0.00      PROA  
ATOM   3635  C   GLN P 259      -2.831  10.131 -10.304  0.00  0.00      PROA  
ATOM   3636  O   GLN P 259      -2.391  10.365  -9.152  0.00  0.00      PROA  
ATOM   3637  N   PHE P 260      -4.064  10.358 -10.675  0.00  0.00      PROA  
ATOM   3638  H   PHE P 260      -4.190  10.293 -11.675  0.00  0.00      PROA  
ATOM   3639  CA  PHE P 260      -5.085  10.688  -9.757  0.00  0.00      PROA  
ATOM   3640  HA  PHE P 260      -4.829  11.574  -9.177  0.00  0.00      PROA  
ATOM   3641  CB  PHE P 260      -6.294  11.077 -10.623  0.00  0.00      PROA  
ATOM   3642  HB2 PHE P 260      -6.550  10.210 -11.233  0.00  0.00      PROA  
ATOM   3643  HB3 PHE P 260      -7.058  11.202  -9.856  0.00  0.00      PROA  
ATOM   3644  CG  PHE P 260      -6.145  12.321 -11.500  0.00  0.00      PROA  
ATOM   3645  CD1 PHE P 260      -5.720  12.130 -12.826  0.00  0.00      PROA  
ATOM   3646  HD1 PHE P 260      -5.517  11.138 -13.201  0.00  0.00      PROA  
ATOM   3647  CE1 PHE P 260      -5.497  13.171 -13.683  0.00  0.00      PROA  
ATOM   3648  HE1 PHE P 260      -5.095  13.075 -14.681  0.00  0.00      PROA  
ATOM   3649  CZ  PHE P 260      -5.801  14.515 -13.196  0.00  0.00      PROA  
ATOM   3650  HZ  PHE P 260      -5.496  15.342 -13.820  0.00  0.00      PROA  
ATOM   3651  CE2 PHE P 260      -6.255  14.699 -11.819  0.00  0.00      PROA  
ATOM   3652  HE2 PHE P 260      -6.331  15.693 -11.401  0.00  0.00      PROA  
ATOM   3653  CD2 PHE P 260      -6.434  13.615 -11.017  0.00  0.00      PROA  
ATOM   3654  HD2 PHE P 260      -6.670  13.623  -9.963  0.00  0.00      PROA  
ATOM   3655  C   PHE P 260      -5.277   9.597  -8.645  0.00  0.00      PROA  
ATOM   3656  O   PHE P 260      -5.484  10.005  -7.504  0.00  0.00      PROA  
ATOM   3657  N   TRP P 261      -5.180   8.288  -8.872  0.00  0.00      PROA  
ATOM   3658  H   TRP P 261      -5.082   7.881  -9.791  0.00  0.00      PROA  
ATOM   3659  CA  TRP P 261      -5.389   7.295  -7.830  0.00  0.00      PROA  
ATOM   3660  HA  TRP P 261      -6.204   7.664  -7.207  0.00  0.00      PROA  
ATOM   3661  CB  TRP P 261      -5.736   6.011  -8.652  0.00  0.00      PROA  
ATOM   3662  HB2 TRP P 261      -4.934   5.981  -9.390  0.00  0.00      PROA  
ATOM   3663  HB3 TRP P 261      -5.558   5.144  -8.016  0.00  0.00      PROA  
ATOM   3664  CG  TRP P 261      -7.082   5.926  -9.137  0.00  0.00      PROA  
ATOM   3665  CD1 TRP P 261      -7.492   5.757 -10.398  0.00  0.00      PROA  
ATOM   3666  HD1 TRP P 261      -6.840   5.570 -11.238  0.00  0.00      PROA  
ATOM   3667  NE1 TRP P 261      -8.879   5.574 -10.509  0.00  0.00      PROA  
ATOM   3668  HE1 TRP P 261      -9.333   5.399 -11.394  0.00  0.00      PROA  
ATOM   3669  CE2 TRP P 261      -9.433   5.740  -9.258  0.00  0.00      PROA  
ATOM   3670  CZ2 TRP P 261     -10.760   5.764  -8.830  0.00  0.00      PROA  
ATOM   3671  HZ2 TRP P 261     -11.520   5.536  -9.564  0.00  0.00      PROA  
ATOM   3672  CH2 TRP P 261     -11.049   5.985  -7.488  0.00  0.00      PROA  
ATOM   3673  HH2 TRP P 261     -12.057   5.880  -7.113  0.00  0.00      PROA  
ATOM   3674  CZ3 TRP P 261      -9.995   6.228  -6.571  0.00  0.00      PROA  
ATOM   3675  HZ3 TRP P 261     -10.169   6.362  -5.513  0.00  0.00      PROA  
ATOM   3676  CE3 TRP P 261      -8.636   6.197  -7.017  0.00  0.00      PROA  
ATOM   3677  HE3 TRP P 261      -7.826   6.236  -6.304  0.00  0.00      PROA  
ATOM   3678  CD2 TRP P 261      -8.311   5.989  -8.400  0.00  0.00      PROA  
ATOM   3679  C   TRP P 261      -4.159   7.114  -6.944  0.00  0.00      PROA  
ATOM   3680  O   TRP P 261      -4.271   6.777  -5.784  0.00  0.00      PROA  
ATOM   3681  N   ILE P 262      -3.004   7.364  -7.495  0.00  0.00      PROA  
ATOM   3682  H   ILE P 262      -2.952   7.440  -8.501  0.00  0.00      PROA  
ATOM   3683  CA  ILE P 262      -1.748   7.495  -6.753  0.00  0.00      PROA  
ATOM   3684  HA  ILE P 262      -1.567   6.648  -6.092  0.00  0.00      PROA  
ATOM   3685  CB  ILE P 262      -0.484   7.488  -7.649  0.00  0.00      PROA  
ATOM   3686  HB  ILE P 262      -0.643   8.238  -8.424  0.00  0.00      PROA  
ATOM   3687  CG2 ILE P 262       0.793   7.880  -6.922  0.00  0.00      PROA  
ATOM   3688 HG21 ILE P 262       1.611   7.587  -7.580  0.00  0.00      PROA  
ATOM   3689 HG22 ILE P 262       0.761   8.960  -6.785  0.00  0.00      PROA  
ATOM   3690 HG23 ILE P 262       0.776   7.453  -5.919  0.00  0.00      PROA  
ATOM   3691  CG1 ILE P 262      -0.375   6.145  -8.389  0.00  0.00      PROA  
ATOM   3692 HG12 ILE P 262       0.206   5.618  -7.633  0.00  0.00      PROA  
ATOM   3693 HG13 ILE P 262      -1.376   5.758  -8.581  0.00  0.00      PROA  
ATOM   3694  CD1 ILE P 262       0.470   6.032  -9.708  0.00  0.00      PROA  
ATOM   3695 HD11 ILE P 262       0.422   4.982  -9.997  0.00  0.00      PROA  
ATOM   3696 HD12 ILE P 262       0.032   6.788 -10.360  0.00  0.00      PROA  
ATOM   3697 HD13 ILE P 262       1.487   6.420  -9.635  0.00  0.00      PROA  
ATOM   3698  C   ILE P 262      -1.847   8.713  -5.801  0.00  0.00      PROA  
ATOM   3699  O   ILE P 262      -1.678   8.516  -4.581  0.00  0.00      PROA  
ATOM   3700  N   GLY P 263      -2.380   9.880  -6.303  0.00  0.00      PROA  
ATOM   3701  H   GLY P 263      -2.596   9.914  -7.289  0.00  0.00      PROA  
ATOM   3702  CA  GLY P 263      -2.724  11.006  -5.377  0.00  0.00      PROA  
ATOM   3703  HA2 GLY P 263      -1.825  11.453  -4.951  0.00  0.00      PROA  
ATOM   3704  HA3 GLY P 263      -3.087  11.822  -6.001  0.00  0.00      PROA  
ATOM   3705  C   GLY P 263      -3.690  10.698  -4.312  0.00  0.00      PROA  
ATOM   3706  O   GLY P 263      -3.560  11.159  -3.139  0.00  0.00      PROA  
ATOM   3707  N   ALA P 264      -4.616   9.777  -4.603  0.00  0.00      PROA  
ATOM   3708  H   ALA P 264      -4.740   9.394  -5.529  0.00  0.00      PROA  
ATOM   3709  CA  ALA P 264      -5.612   9.302  -3.589  0.00  0.00      PROA  
ATOM   3710  HA  ALA P 264      -6.052  10.188  -3.133  0.00  0.00      PROA  
ATOM   3711  CB  ALA P 264      -6.775   8.623  -4.324  0.00  0.00      PROA  
ATOM   3712  HB1 ALA P 264      -7.501   8.196  -3.631  0.00  0.00      PROA  
ATOM   3713  HB2 ALA P 264      -7.410   9.353  -4.825  0.00  0.00      PROA  
ATOM   3714  HB3 ALA P 264      -6.368   7.967  -5.093  0.00  0.00      PROA  
ATOM   3715  C   ALA P 264      -5.082   8.400  -2.470  0.00  0.00      PROA  
ATOM   3716  O   ALA P 264      -5.348   8.569  -1.283  0.00  0.00      PROA  
ATOM   3717  N   VAL P 265      -4.159   7.491  -2.891  0.00  0.00      PROA  
ATOM   3718  H   VAL P 265      -3.775   7.580  -3.821  0.00  0.00      PROA  
ATOM   3719  CA  VAL P 265      -3.405   6.650  -1.919  0.00  0.00      PROA  
ATOM   3720  HA  VAL P 265      -4.051   5.977  -1.356  0.00  0.00      PROA  
ATOM   3721  CB  VAL P 265      -2.476   5.707  -2.642  0.00  0.00      PROA  
ATOM   3722  HB  VAL P 265      -1.763   6.274  -3.239  0.00  0.00      PROA  
ATOM   3723  CG1 VAL P 265      -1.564   4.983  -1.646  0.00  0.00      PROA  
ATOM   3724 HG11 VAL P 265      -0.622   5.520  -1.526  0.00  0.00      PROA  
ATOM   3725 HG12 VAL P 265      -2.090   4.764  -0.717  0.00  0.00      PROA  
ATOM   3726 HG13 VAL P 265      -1.257   4.053  -2.124  0.00  0.00      PROA  
ATOM   3727  CG2 VAL P 265      -3.307   4.639  -3.337  0.00  0.00      PROA  
ATOM   3728 HG21 VAL P 265      -3.731   3.900  -2.658  0.00  0.00      PROA  
ATOM   3729 HG22 VAL P 265      -4.165   5.044  -3.873  0.00  0.00      PROA  
ATOM   3730 HG23 VAL P 265      -2.660   4.013  -3.952  0.00  0.00      PROA  
ATOM   3731  C   VAL P 265      -2.618   7.567  -0.946  0.00  0.00      PROA  
ATOM   3732  O   VAL P 265      -2.735   7.425   0.260  0.00  0.00      PROA  
ATOM   3733  N   ILE P 266      -1.807   8.533  -1.460  0.00  0.00      PROA  
ATOM   3734  H   ILE P 266      -1.590   8.498  -2.446  0.00  0.00      PROA  
ATOM   3735  CA  ILE P 266      -1.001   9.438  -0.614  0.00  0.00      PROA  
ATOM   3736  HA  ILE P 266      -0.343   8.861   0.037  0.00  0.00      PROA  
ATOM   3737  CB  ILE P 266      -0.278  10.340  -1.629  0.00  0.00      PROA  
ATOM   3738  HB  ILE P 266      -1.031  10.621  -2.366  0.00  0.00      PROA  
ATOM   3739  CG2 ILE P 266       0.289  11.645  -0.973  0.00  0.00      PROA  
ATOM   3740 HG21 ILE P 266       0.792  12.115  -1.818  0.00  0.00      PROA  
ATOM   3741 HG22 ILE P 266      -0.564  12.255  -0.677  0.00  0.00      PROA  
ATOM   3742 HG23 ILE P 266       0.916  11.403  -0.115  0.00  0.00      PROA  
ATOM   3743  CG1 ILE P 266       0.937   9.539  -2.291  0.00  0.00      PROA  
ATOM   3744 HG12 ILE P 266       1.747   9.524  -1.561  0.00  0.00      PROA  
ATOM   3745 HG13 ILE P 266       0.723   8.476  -2.406  0.00  0.00      PROA  
ATOM   3746  CD1 ILE P 266       1.349  10.190  -3.616  0.00  0.00      PROA  
ATOM   3747 HD11 ILE P 266       1.791   9.396  -4.217  0.00  0.00      PROA  
ATOM   3748 HD12 ILE P 266       0.532  10.650  -4.172  0.00  0.00      PROA  
ATOM   3749 HD13 ILE P 266       2.056  11.002  -3.447  0.00  0.00      PROA  
ATOM   3750  C   ILE P 266      -1.936  10.324   0.277  0.00  0.00      PROA  
ATOM   3751  O   ILE P 266      -1.743  10.467   1.531  0.00  0.00      PROA  
ATOM   3752  N   PHE P 267      -3.010  10.874  -0.275  0.00  0.00      PROA  
ATOM   3753  H   PHE P 267      -3.159  10.792  -1.271  0.00  0.00      PROA  
ATOM   3754  CA  PHE P 267      -3.995  11.581   0.518  0.00  0.00      PROA  
ATOM   3755  HA  PHE P 267      -3.448  12.346   1.070  0.00  0.00      PROA  
ATOM   3756  CB  PHE P 267      -5.067  12.176  -0.411  0.00  0.00      PROA  
ATOM   3757  HB2 PHE P 267      -4.656  13.038  -0.937  0.00  0.00      PROA  
ATOM   3758  HB3 PHE P 267      -5.331  11.407  -1.136  0.00  0.00      PROA  
ATOM   3759  CG  PHE P 267      -6.257  12.693   0.382  0.00  0.00      PROA  
ATOM   3760  CD1 PHE P 267      -7.437  11.925   0.405  0.00  0.00      PROA  
ATOM   3761  HD1 PHE P 267      -7.540  11.033  -0.195  0.00  0.00      PROA  
ATOM   3762  CE1 PHE P 267      -8.529  12.406   1.217  0.00  0.00      PROA  
ATOM   3763  HE1 PHE P 267      -9.491  11.918   1.180  0.00  0.00      PROA  
ATOM   3764  CZ  PHE P 267      -8.339  13.581   2.015  0.00  0.00      PROA  
ATOM   3765  HZ  PHE P 267      -9.198  13.959   2.549  0.00  0.00      PROA  
ATOM   3766  CE2 PHE P 267      -7.139  14.335   1.887  0.00  0.00      PROA  
ATOM   3767  HE2 PHE P 267      -7.077  15.275   2.415  0.00  0.00      PROA  
ATOM   3768  CD2 PHE P 267      -6.114  13.875   1.030  0.00  0.00      PROA  
ATOM   3769  HD2 PHE P 267      -5.136  14.332   1.001  0.00  0.00      PROA  
ATOM   3770  C   PHE P 267      -4.679  10.773   1.587  0.00  0.00      PROA  
ATOM   3771  O   PHE P 267      -4.649  11.242   2.761  0.00  0.00      PROA  
ATOM   3772  N   LEU P 268      -5.193   9.631   1.299  0.00  0.00      PROA  
ATOM   3773  H   LEU P 268      -5.127   9.267   0.360  0.00  0.00      PROA  
ATOM   3774  CA  LEU P 268      -5.809   8.819   2.385  0.00  0.00      PROA  
ATOM   3775  HA  LEU P 268      -6.680   9.340   2.781  0.00  0.00      PROA  
ATOM   3776  CB  LEU P 268      -6.375   7.507   1.788  0.00  0.00      PROA  
ATOM   3777  HB2 LEU P 268      -5.570   7.058   1.205  0.00  0.00      PROA  
ATOM   3778  HB3 LEU P 268      -6.654   6.934   2.672  0.00  0.00      PROA  
ATOM   3779  CG  LEU P 268      -7.636   7.494   0.834  0.00  0.00      PROA  
ATOM   3780  HG  LEU P 268      -7.483   8.157  -0.018  0.00  0.00      PROA  
ATOM   3781  CD1 LEU P 268      -7.920   6.042   0.344  0.00  0.00      PROA  
ATOM   3782 HD11 LEU P 268      -7.074   5.748  -0.277  0.00  0.00      PROA  
ATOM   3783 HD12 LEU P 268      -7.850   5.312   1.151  0.00  0.00      PROA  
ATOM   3784 HD13 LEU P 268      -8.818   5.868  -0.248  0.00  0.00      PROA  
ATOM   3785  CD2 LEU P 268      -8.916   7.999   1.538  0.00  0.00      PROA  
ATOM   3786 HD21 LEU P 268      -9.205   7.334   2.352  0.00  0.00      PROA  
ATOM   3787 HD22 LEU P 268      -8.670   9.018   1.838  0.00  0.00      PROA  
ATOM   3788 HD23 LEU P 268      -9.738   8.200   0.851  0.00  0.00      PROA  
ATOM   3789  C   LEU P 268      -4.824   8.462   3.511  0.00  0.00      PROA  
ATOM   3790  O   LEU P 268      -5.204   8.404   4.664  0.00  0.00      PROA  
ATOM   3791  N   GLY P 269      -3.660   7.932   3.207  0.00  0.00      PROA  
ATOM   3792  H   GLY P 269      -3.483   7.698   2.241  0.00  0.00      PROA  
ATOM   3793  CA  GLY P 269      -2.583   7.695   4.134  0.00  0.00      PROA  
ATOM   3794  HA2 GLY P 269      -2.740   6.807   4.746  0.00  0.00      PROA  
ATOM   3795  HA3 GLY P 269      -1.707   7.361   3.578  0.00  0.00      PROA  
ATOM   3796  C   GLY P 269      -2.258   8.952   4.982  0.00  0.00      PROA  
ATOM   3797  O   GLY P 269      -2.222   8.796   6.198  0.00  0.00      PROA  
ATOM   3798  N   MET P 270      -2.083  10.115   4.324  0.00  0.00      PROA  
ATOM   3799  H   MET P 270      -2.206  10.284   3.336  0.00  0.00      PROA  
ATOM   3800  CA  MET P 270      -1.952  11.382   5.065  0.00  0.00      PROA  
ATOM   3801  HA  MET P 270      -1.059  11.270   5.680  0.00  0.00      PROA  
ATOM   3802  CB  MET P 270      -1.748  12.645   4.117  0.00  0.00      PROA  
ATOM   3803  HB2 MET P 270      -1.009  12.368   3.365  0.00  0.00      PROA  
ATOM   3804  HB3 MET P 270      -2.648  12.857   3.540  0.00  0.00      PROA  
ATOM   3805  CG  MET P 270      -1.372  14.021   4.740  0.00  0.00      PROA  
ATOM   3806  HG2 MET P 270      -2.007  14.219   5.603  0.00  0.00      PROA  
ATOM   3807  HG3 MET P 270      -0.342  14.021   5.096  0.00  0.00      PROA  
ATOM   3808  SD  MET P 270      -1.694  15.358   3.473  0.00  0.00      PROA  
ATOM   3809  CE  MET P 270      -3.442  15.386   3.107  0.00  0.00      PROA  
ATOM   3810  HE1 MET P 270      -3.670  16.091   2.308  0.00  0.00      PROA  
ATOM   3811  HE2 MET P 270      -3.844  14.378   3.007  0.00  0.00      PROA  
ATOM   3812  HE3 MET P 270      -3.959  15.786   3.979  0.00  0.00      PROA  
ATOM   3813  C   MET P 270      -3.002  11.729   6.152  0.00  0.00      PROA  
ATOM   3814  O   MET P 270      -2.602  11.907   7.300  0.00  0.00      PROA  
ATOM   3815  N   LEU P 271      -4.294  11.524   5.838  0.00  0.00      PROA  
ATOM   3816  H   LEU P 271      -4.544  11.292   4.887  0.00  0.00      PROA  
ATOM   3817  CA  LEU P 271      -5.433  11.573   6.819  0.00  0.00      PROA  
ATOM   3818  HA  LEU P 271      -5.320  12.535   7.319  0.00  0.00      PROA  
ATOM   3819  CB  LEU P 271      -6.750  11.580   5.989  0.00  0.00      PROA  
ATOM   3820  HB2 LEU P 271      -6.706  12.485   5.383  0.00  0.00      PROA  
ATOM   3821  HB3 LEU P 271      -6.702  10.770   5.261  0.00  0.00      PROA  
ATOM   3822  CG  LEU P 271      -8.102  11.474   6.735  0.00  0.00      PROA  
ATOM   3823  HG  LEU P 271      -7.919  10.690   7.470  0.00  0.00      PROA  
ATOM   3824  CD1 LEU P 271      -8.493  12.813   7.402  0.00  0.00      PROA  
ATOM   3825 HD11 LEU P 271      -7.733  13.201   8.080  0.00  0.00      PROA  
ATOM   3826 HD12 LEU P 271      -8.448  13.557   6.606  0.00  0.00      PROA  
ATOM   3827 HD13 LEU P 271      -9.414  12.710   7.976  0.00  0.00      PROA  
ATOM   3828  CD2 LEU P 271      -9.107  11.013   5.730  0.00  0.00      PROA  
ATOM   3829 HD21 LEU P 271      -8.832  10.109   5.185  0.00  0.00      PROA  
ATOM   3830 HD22 LEU P 271     -10.093  10.971   6.194  0.00  0.00      PROA  
ATOM   3831 HD23 LEU P 271      -9.186  11.855   5.043  0.00  0.00      PROA  
ATOM   3832  C   LEU P 271      -5.338  10.441   7.879  0.00  0.00      PROA  
ATOM   3833  O   LEU P 271      -5.547  10.585   9.075  0.00  0.00      PROA  
ATOM   3834  N   GLU P 272      -4.974   9.255   7.344  0.00  0.00      PROA  
ATOM   3835  H   GLU P 272      -4.834   9.173   6.347  0.00  0.00      PROA  
ATOM   3836  CA  GLU P 272      -4.954   7.993   8.194  0.00  0.00      PROA  
ATOM   3837  HA  GLU P 272      -5.939   7.979   8.660  0.00  0.00      PROA  
ATOM   3838  CB  GLU P 272      -4.694   6.688   7.322  0.00  0.00      PROA  
ATOM   3839  HB2 GLU P 272      -5.635   6.446   6.828  0.00  0.00      PROA  
ATOM   3840  HB3 GLU P 272      -3.932   6.866   6.563  0.00  0.00      PROA  
ATOM   3841  CG  GLU P 272      -4.324   5.425   8.050  0.00  0.00      PROA  
ATOM   3842  HG2 GLU P 272      -3.947   5.699   9.035  0.00  0.00      PROA  
ATOM   3843  HG3 GLU P 272      -5.148   4.724   8.182  0.00  0.00      PROA  
ATOM   3844  CD  GLU P 272      -3.218   4.580   7.344  0.00  0.00      PROA  
ATOM   3845  OE1 GLU P 272      -1.964   4.656   7.636  0.00  0.00      PROA  
ATOM   3846  OE2 GLU P 272      -3.536   3.870   6.352  0.00  0.00      PROA  
ATOM   3847  C   GLU P 272      -4.005   8.189   9.308  0.00  0.00      PROA  
ATOM   3848  O   GLU P 272      -4.375   8.051  10.505  0.00  0.00      PROA  
ATOM   3849  N   LYN P 273      -2.814   8.643   9.015  0.00  0.00      PROA  
ATOM   3850  H   LYN P 273      -2.609   8.706   8.028  0.00  0.00      PROA  
ATOM   3851  CA  LYN P 273      -1.734   8.976   9.910  0.00  0.00      PROA  
ATOM   3852  HA  LYN P 273      -1.468   8.167  10.590  0.00  0.00      PROA  
ATOM   3853  CB  LYN P 273      -0.451   9.145   8.962  0.00  0.00      PROA  
ATOM   3854  HB2 LYN P 273      -0.627   9.852   8.151  0.00  0.00      PROA  
ATOM   3855  HB3 LYN P 273       0.453   9.446   9.492  0.00  0.00      PROA  
ATOM   3856  CG  LYN P 273      -0.133   7.736   8.280  0.00  0.00      PROA  
ATOM   3857  HG2 LYN P 273       0.437   7.084   8.942  0.00  0.00      PROA  
ATOM   3858  HG3 LYN P 273      -1.036   7.232   7.936  0.00  0.00      PROA  
ATOM   3859  CD  LYN P 273       0.798   7.911   7.078  0.00  0.00      PROA  
ATOM   3860  HD2 LYN P 273       0.435   8.581   6.299  0.00  0.00      PROA  
ATOM   3861  HD3 LYN P 273       1.714   8.437   7.349  0.00  0.00      PROA  
ATOM   3862  CE  LYN P 273       1.103   6.556   6.441  0.00  0.00      PROA  
ATOM   3863  HE2 LYN P 273       1.871   6.639   5.672  0.00  0.00      PROA  
ATOM   3864  HE3 LYN P 273       1.248   5.878   7.282  0.00  0.00      PROA  
ATOM   3865  NZ  LYN P 273      -0.056   5.942   5.719  0.00  0.00      PROA  
ATOM   3866  HZ2 LYN P 273      -0.554   5.372   6.388  0.00  0.00      PROA  
ATOM   3867  HZ3 LYN P 273      -0.754   6.667   5.639  0.00  0.00      PROA  
ATOM   3868  C   LYN P 273      -1.942  10.214  10.749  0.00  0.00      PROA  
ATOM   3869  O   LYN P 273      -1.449  10.256  11.848  0.00  0.00      PROA  
ATOM   3870  N   ALA P 274      -2.616  11.250  10.297  0.00  0.00      PROA  
ATOM   3871  H   ALA P 274      -2.999  11.171   9.365  0.00  0.00      PROA  
ATOM   3872  CA  ALA P 274      -2.970  12.430  11.039  0.00  0.00      PROA  
ATOM   3873  HA  ALA P 274      -2.086  12.928  11.439  0.00  0.00      PROA  
ATOM   3874  CB  ALA P 274      -3.607  13.309  10.000  0.00  0.00      PROA  
ATOM   3875  HB1 ALA P 274      -2.971  13.633   9.176  0.00  0.00      PROA  
ATOM   3876  HB2 ALA P 274      -4.551  12.870   9.675  0.00  0.00      PROA  
ATOM   3877  HB3 ALA P 274      -3.981  14.176  10.545  0.00  0.00      PROA  
ATOM   3878  C   ALA P 274      -4.001  12.157  12.125  0.00  0.00      PROA  
ATOM   3879  O   ALA P 274      -3.970  12.615  13.290  0.00  0.00      PROA  
ATOM   3880  N   VAL P 275      -4.925  11.265  11.827  0.00  0.00      PROA  
ATOM   3881  H   VAL P 275      -5.028  10.952  10.873  0.00  0.00      PROA  
ATOM   3882  CA  VAL P 275      -5.836  10.817  12.976  0.00  0.00      PROA  
ATOM   3883  HA  VAL P 275      -6.241  11.658  13.539  0.00  0.00      PROA  
ATOM   3884  CB  VAL P 275      -7.139  10.198  12.356  0.00  0.00      PROA  
ATOM   3885  HB  VAL P 275      -6.808   9.348  11.759  0.00  0.00      PROA  
ATOM   3886  CG1 VAL P 275      -8.091   9.723  13.522  0.00  0.00      PROA  
ATOM   3887 HG11 VAL P 275      -8.454  10.555  14.126  0.00  0.00      PROA  
ATOM   3888 HG12 VAL P 275      -8.946   9.173  13.128  0.00  0.00      PROA  
ATOM   3889 HG13 VAL P 275      -7.566   8.975  14.116  0.00  0.00      PROA  
ATOM   3890  CG2 VAL P 275      -7.961  11.239  11.469  0.00  0.00      PROA  
ATOM   3891 HG21 VAL P 275      -8.405  11.979  12.134  0.00  0.00      PROA  
ATOM   3892 HG22 VAL P 275      -7.402  11.842  10.754  0.00  0.00      PROA  
ATOM   3893 HG23 VAL P 275      -8.761  10.750  10.913  0.00  0.00      PROA  
ATOM   3894  C   VAL P 275      -5.147   9.866  13.970  0.00  0.00      PROA  
ATOM   3895  O   VAL P 275      -5.281  10.152  15.147  0.00  0.00      PROA  
ATOM   3896  N   PHE P 276      -4.477   8.842  13.486  0.00  0.00      PROA  
ATOM   3897  H   PHE P 276      -4.442   8.695  12.488  0.00  0.00      PROA  
ATOM   3898  CA  PHE P 276      -3.580   8.006  14.405  0.00  0.00      PROA  
ATOM   3899  HA  PHE P 276      -4.279   7.621  15.147  0.00  0.00      PROA  
ATOM   3900  CB  PHE P 276      -2.939   6.892  13.625  0.00  0.00      PROA  
ATOM   3901  HB2 PHE P 276      -2.639   7.070  12.593  0.00  0.00      PROA  
ATOM   3902  HB3 PHE P 276      -1.959   6.725  14.072  0.00  0.00      PROA  
ATOM   3903  CG  PHE P 276      -3.685   5.514  13.543  0.00  0.00      PROA  
ATOM   3904  CD1 PHE P 276      -4.909   5.431  12.894  0.00  0.00      PROA  
ATOM   3905  HD1 PHE P 276      -5.258   6.310  12.372  0.00  0.00      PROA  
ATOM   3906  CE1 PHE P 276      -5.708   4.270  13.054  0.00  0.00      PROA  
ATOM   3907  HE1 PHE P 276      -6.718   4.264  12.669  0.00  0.00      PROA  
ATOM   3908  CZ  PHE P 276      -5.213   3.159  13.769  0.00  0.00      PROA  
ATOM   3909  HZ  PHE P 276      -5.825   2.287  13.948  0.00  0.00      PROA  
ATOM   3910  CE2 PHE P 276      -3.948   3.229  14.355  0.00  0.00      PROA  
ATOM   3911  HE2 PHE P 276      -3.469   2.487  14.977  0.00  0.00      PROA  
ATOM   3912  CD2 PHE P 276      -3.191   4.427  14.252  0.00  0.00      PROA  
ATOM   3913  HD2 PHE P 276      -2.222   4.415  14.729  0.00  0.00      PROA  
ATOM   3914  C   PHE P 276      -2.603   8.867  15.222  0.00  0.00      PROA  
ATOM   3915  O   PHE P 276      -2.341   8.528  16.363  0.00  0.00      PROA  
ATOM   3916  N   TYR P 277      -2.230  10.041  14.709  0.00  0.00      PROA  
ATOM   3917  H   TYR P 277      -2.416  10.211  13.731  0.00  0.00      PROA  
ATOM   3918  CA  TYR P 277      -1.243  10.974  15.399  0.00  0.00      PROA  
ATOM   3919  HA  TYR P 277      -0.452  10.364  15.834  0.00  0.00      PROA  
ATOM   3920  CB  TYR P 277      -0.630  12.031  14.436  0.00  0.00      PROA  
ATOM   3921  HB2 TYR P 277      -0.022  11.466  13.729  0.00  0.00      PROA  
ATOM   3922  HB3 TYR P 277      -1.470  12.523  13.947  0.00  0.00      PROA  
ATOM   3923  CG  TYR P 277       0.196  13.055  15.160  0.00  0.00      PROA  
ATOM   3924  CD1 TYR P 277       1.228  12.686  16.005  0.00  0.00      PROA  
ATOM   3925  HD1 TYR P 277       1.408  11.638  16.191  0.00  0.00      PROA  
ATOM   3926  CE1 TYR P 277       1.883  13.668  16.678  0.00  0.00      PROA  
ATOM   3927  HE1 TYR P 277       2.554  13.238  17.407  0.00  0.00      PROA  
ATOM   3928  CZ  TYR P 277       1.766  15.030  16.284  0.00  0.00      PROA  
ATOM   3929  OH  TYR P 277       2.575  15.944  16.890  0.00  0.00      PROA  
ATOM   3930  HH  TYR P 277       2.360  16.831  16.590  0.00  0.00      PROA  
ATOM   3931  CE2 TYR P 277       0.756  15.402  15.322  0.00  0.00      PROA  
ATOM   3932  HE2 TYR P 277       0.676  16.371  14.851  0.00  0.00      PROA  
ATOM   3933  CD2 TYR P 277       0.019  14.393  14.756  0.00  0.00      PROA  
ATOM   3934  HD2 TYR P 277      -0.764  14.675  14.067  0.00  0.00      PROA  
ATOM   3935  C   TYR P 277      -2.024  11.760  16.510  0.00  0.00      PROA  
ATOM   3936  O   TYR P 277      -1.590  11.849  17.641  0.00  0.00      PROA  
ATOM   3937  N   ALA P 278      -3.243  12.301  16.203  0.00  0.00      PROA  
ATOM   3938  H   ALA P 278      -3.539  12.268  15.238  0.00  0.00      PROA  
ATOM   3939  CA  ALA P 278      -4.151  13.051  17.062  0.00  0.00      PROA  
ATOM   3940  HA  ALA P 278      -3.575  13.832  17.557  0.00  0.00      PROA  
ATOM   3941  CB  ALA P 278      -5.317  13.640  16.171  0.00  0.00      PROA  
ATOM   3942  HB1 ALA P 278      -6.038  12.918  15.785  0.00  0.00      PROA  
ATOM   3943  HB2 ALA P 278      -5.951  14.261  16.803  0.00  0.00      PROA  
ATOM   3944  HB3 ALA P 278      -4.850  14.206  15.365  0.00  0.00      PROA  
ATOM   3945  C   ALA P 278      -4.790  12.214  18.195  0.00  0.00      PROA  
ATOM   3946  O   ALA P 278      -5.164  12.803  19.243  0.00  0.00      PROA  
ATOM   3947  N   GLU P 279      -4.946  10.867  18.026  0.00  0.00      PROA  
ATOM   3948  H   GLU P 279      -4.629  10.472  17.153  0.00  0.00      PROA  
ATOM   3949  CA  GLU P 279      -5.343   9.952  19.111  0.00  0.00      PROA  
ATOM   3950  HA  GLU P 279      -6.371  10.058  19.458  0.00  0.00      PROA  
ATOM   3951  CB  GLU P 279      -5.275   8.520  18.544  0.00  0.00      PROA  
ATOM   3952  HB2 GLU P 279      -6.033   8.334  17.782  0.00  0.00      PROA  
ATOM   3953  HB3 GLU P 279      -4.247   8.451  18.189  0.00  0.00      PROA  
ATOM   3954  CG  GLU P 279      -5.190   7.498  19.733  0.00  0.00      PROA  
ATOM   3955  HG2 GLU P 279      -4.808   6.593  19.261  0.00  0.00      PROA  
ATOM   3956  HG3 GLU P 279      -4.403   7.681  20.465  0.00  0.00      PROA  
ATOM   3957  CD  GLU P 279      -6.522   7.263  20.466  0.00  0.00      PROA  
ATOM   3958  OE1 GLU P 279      -6.556   6.264  21.142  0.00  0.00      PROA  
ATOM   3959  OE2 GLU P 279      -7.451   8.116  20.493  0.00  0.00      PROA  
ATOM   3960  C   GLU P 279      -4.374  10.140  20.261  0.00  0.00      PROA  
ATOM   3961  O   GLU P 279      -4.746  10.377  21.431  0.00  0.00      PROA  
ATOM   3962  N   PHE P 280      -3.015  10.195  20.053  0.00  0.00      PROA  
ATOM   3963  H   PHE P 280      -2.693   9.942  19.130  0.00  0.00      PROA  
ATOM   3964  CA  PHE P 280      -1.996  10.417  21.105  0.00  0.00      PROA  
ATOM   3965  HA  PHE P 280      -2.203   9.777  21.963  0.00  0.00      PROA  
ATOM   3966  CB  PHE P 280      -0.504  10.065  20.718  0.00  0.00      PROA  
ATOM   3967  HB2 PHE P 280      -0.068  10.677  19.929  0.00  0.00      PROA  
ATOM   3968  HB3 PHE P 280       0.093  10.212  21.618  0.00  0.00      PROA  
ATOM   3969  CG  PHE P 280      -0.471   8.593  20.374  0.00  0.00      PROA  
ATOM   3970  CD1 PHE P 280      -0.655   8.138  19.026  0.00  0.00      PROA  
ATOM   3971  HD1 PHE P 280      -0.883   8.741  18.160  0.00  0.00      PROA  
ATOM   3972  CE1 PHE P 280      -0.806   6.741  18.702  0.00  0.00      PROA  
ATOM   3973  HE1 PHE P 280      -1.109   6.414  17.718  0.00  0.00      PROA  
ATOM   3974  CZ  PHE P 280      -0.671   5.791  19.768  0.00  0.00      PROA  
ATOM   3975  HZ  PHE P 280      -0.722   4.731  19.568  0.00  0.00      PROA  
ATOM   3976  CE2 PHE P 280      -0.488   6.278  21.085  0.00  0.00      PROA  
ATOM   3977  HE2 PHE P 280      -0.512   5.577  21.906  0.00  0.00      PROA  
ATOM   3978  CD2 PHE P 280      -0.442   7.654  21.418  0.00  0.00      PROA  
ATOM   3979  HD2 PHE P 280      -0.456   7.993  22.443  0.00  0.00      PROA  
ATOM   3980  C   PHE P 280      -1.945  11.860  21.644  0.00  0.00      PROA  
ATOM   3981  O   PHE P 280      -1.657  12.034  22.792  0.00  0.00      PROA  
ATOM   3982  N   GLN P 281      -2.111  12.903  20.786  0.00  0.00      PROA  
ATOM   3983  H   GLN P 281      -2.463  12.719  19.857  0.00  0.00      PROA  
ATOM   3984  CA  GLN P 281      -2.089  14.268  21.262  0.00  0.00      PROA  
ATOM   3985  HA  GLN P 281      -1.174  14.422  21.835  0.00  0.00      PROA  
ATOM   3986  CB  GLN P 281      -2.080  15.230  20.093  0.00  0.00      PROA  
ATOM   3987  HB2 GLN P 281      -2.807  14.876  19.363  0.00  0.00      PROA  
ATOM   3988  HB3 GLN P 281      -2.482  16.205  20.369  0.00  0.00      PROA  
ATOM   3989  CG  GLN P 281      -0.646  15.336  19.444  0.00  0.00      PROA  
ATOM   3990  HG2 GLN P 281      -0.375  14.318  19.165  0.00  0.00      PROA  
ATOM   3991  HG3 GLN P 281      -0.697  15.895  18.510  0.00  0.00      PROA  
ATOM   3992  CD  GLN P 281       0.489  15.856  20.271  0.00  0.00      PROA  
ATOM   3993  OE1 GLN P 281       0.363  16.207  21.430  0.00  0.00      PROA  
ATOM   3994  NE2 GLN P 281       1.673  15.949  19.707  0.00  0.00      PROA  
ATOM   3995 HE21 GLN P 281       2.418  16.353  20.257  0.00  0.00      PROA  
ATOM   3996 HE22 GLN P 281       1.920  15.423  18.880  0.00  0.00      PROA  
ATOM   3997  C   GLN P 281      -3.269  14.641  22.234  0.00  0.00      PROA  
ATOM   3998  O   GLN P 281      -3.074  15.284  23.264  0.00  0.00      PROA  
ATOM   3999  N   ASN P 282      -4.473  14.063  22.039  0.00  0.00      PROA  
ATOM   4000  H   ASN P 282      -4.560  13.457  21.236  0.00  0.00      PROA  
ATOM   4001  CA  ASN P 282      -5.576  14.032  23.092  0.00  0.00      PROA  
ATOM   4002  HA  ASN P 282      -5.710  15.028  23.514  0.00  0.00      PROA  
ATOM   4003  CB  ASN P 282      -6.816  13.502  22.366  0.00  0.00      PROA  
ATOM   4004  HB2 ASN P 282      -6.777  14.069  21.436  0.00  0.00      PROA  
ATOM   4005  HB3 ASN P 282      -6.696  12.443  22.134  0.00  0.00      PROA  
ATOM   4006  CG  ASN P 282      -8.176  13.811  22.996  0.00  0.00      PROA  
ATOM   4007  OD1 ASN P 282      -8.277  14.400  24.045  0.00  0.00      PROA  
ATOM   4008  ND2 ASN P 282      -9.202  13.544  22.180  0.00  0.00      PROA  
ATOM   4009 HD21 ASN P 282     -10.141  13.821  22.427  0.00  0.00      PROA  
ATOM   4010 HD22 ASN P 282      -9.014  13.198  21.249  0.00  0.00      PROA  
ATOM   4011  C   ASN P 282      -5.312  13.182  24.348  0.00  0.00      PROA  
ATOM   4012  O   ASN P 282      -5.579  13.694  25.475  0.00  0.00      PROA  
ATOM   4013  N   ILE P 283      -4.707  11.985  24.204  0.00  0.00      PROA  
ATOM   4014  H   ILE P 283      -4.552  11.619  23.276  0.00  0.00      PROA  
ATOM   4015  CA  ILE P 283      -4.155  11.222  25.310  0.00  0.00      PROA  
ATOM   4016  HA  ILE P 283      -4.996  11.161  26.000  0.00  0.00      PROA  
ATOM   4017  CB  ILE P 283      -3.705   9.787  24.909  0.00  0.00      PROA  
ATOM   4018  HB  ILE P 283      -3.021   9.818  24.062  0.00  0.00      PROA  
ATOM   4019  CG2 ILE P 283      -3.011   9.001  26.104  0.00  0.00      PROA  
ATOM   4020 HG21 ILE P 283      -3.629   8.888  26.995  0.00  0.00      PROA  
ATOM   4021 HG22 ILE P 283      -2.874   7.938  25.906  0.00  0.00      PROA  
ATOM   4022 HG23 ILE P 283      -2.016   9.423  26.245  0.00  0.00      PROA  
ATOM   4023  CG1 ILE P 283      -4.935   8.958  24.457  0.00  0.00      PROA  
ATOM   4024 HG12 ILE P 283      -5.581   8.548  25.233  0.00  0.00      PROA  
ATOM   4025 HG13 ILE P 283      -5.664   9.532  23.886  0.00  0.00      PROA  
ATOM   4026  CD1 ILE P 283      -4.341   7.735  23.592  0.00  0.00      PROA  
ATOM   4027 HD11 ILE P 283      -4.318   8.216  22.614  0.00  0.00      PROA  
ATOM   4028 HD12 ILE P 283      -3.419   7.304  23.984  0.00  0.00      PROA  
ATOM   4029 HD13 ILE P 283      -5.034   6.896  23.661  0.00  0.00      PROA  
ATOM   4030  C   ILE P 283      -2.999  11.978  26.044  0.00  0.00      PROA  
ATOM   4031  O   ILE P 283      -2.903  11.941  27.290  0.00  0.00      PROA  
ATOM   4032  N   ARG P 284      -2.211  12.812  25.380  0.00  0.00      PROA  
ATOM   4033  H   ARG P 284      -2.146  12.677  24.381  0.00  0.00      PROA  
ATOM   4034  CA  ARG P 284      -1.248  13.746  26.025  0.00  0.00      PROA  
ATOM   4035  HA  ARG P 284      -0.801  13.170  26.836  0.00  0.00      PROA  
ATOM   4036  CB  ARG P 284      -0.133  13.950  24.945  0.00  0.00      PROA  
ATOM   4037  HB2 ARG P 284       0.308  12.976  24.731  0.00  0.00      PROA  
ATOM   4038  HB3 ARG P 284      -0.626  14.372  24.070  0.00  0.00      PROA  
ATOM   4039  CG  ARG P 284       1.055  14.845  25.482  0.00  0.00      PROA  
ATOM   4040  HG2 ARG P 284       0.674  15.865  25.521  0.00  0.00      PROA  
ATOM   4041  HG3 ARG P 284       1.481  14.608  26.458  0.00  0.00      PROA  
ATOM   4042  CD  ARG P 284       2.207  14.877  24.482  0.00  0.00      PROA  
ATOM   4043  HD2 ARG P 284       2.739  13.950  24.697  0.00  0.00      PROA  
ATOM   4044  HD3 ARG P 284       1.925  14.961  23.433  0.00  0.00      PROA  
ATOM   4045  NE  ARG P 284       3.063  16.118  24.738  0.00  0.00      PROA  
ATOM   4046  HE  ARG P 284       3.912  15.941  25.254  0.00  0.00      PROA  
ATOM   4047  CZ  ARG P 284       2.872  17.299  24.179  0.00  0.00      PROA  
ATOM   4048  NH1 ARG P 284       1.929  17.627  23.378  0.00  0.00      PROA  
ATOM   4049 HH11 ARG P 284       1.244  16.952  23.069  0.00  0.00      PROA  
ATOM   4050 HH12 ARG P 284       1.828  18.614  23.188  0.00  0.00      PROA  
ATOM   4051  NH2 ARG P 284       3.770  18.140  24.373  0.00  0.00      PROA  
ATOM   4052 HH21 ARG P 284       4.649  17.871  24.793  0.00  0.00      PROA  
ATOM   4053 HH22 ARG P 284       3.643  19.062  23.979  0.00  0.00      PROA  
ATOM   4054  C   ARG P 284      -1.844  15.063  26.608  0.00  0.00      PROA  
ATOM   4055  O   ARG P 284      -1.214  15.587  27.509  0.00  0.00      PROA  
ATOM   4056  N   TYR P 285      -3.114  15.393  26.235  0.00  0.00      PROA  
ATOM   4057  H   TYR P 285      -3.453  14.861  25.447  0.00  0.00      PROA  
ATOM   4058  CA  TYR P 285      -3.958  16.334  26.906  0.00  0.00      PROA  
ATOM   4059  HA  TYR P 285      -3.264  17.161  27.056  0.00  0.00      PROA  
ATOM   4060  CB  TYR P 285      -4.993  16.918  25.903  0.00  0.00      PROA  
ATOM   4061  HB2 TYR P 285      -4.679  16.741  24.875  0.00  0.00      PROA  
ATOM   4062  HB3 TYR P 285      -6.001  16.531  26.050  0.00  0.00      PROA  
ATOM   4063  CG  TYR P 285      -5.167  18.406  26.143  0.00  0.00      PROA  
ATOM   4064  CD1 TYR P 285      -4.344  19.292  25.464  0.00  0.00      PROA  
ATOM   4065  HD1 TYR P 285      -3.543  18.917  24.845  0.00  0.00      PROA  
ATOM   4066  CE1 TYR P 285      -4.470  20.680  25.499  0.00  0.00      PROA  
ATOM   4067  HE1 TYR P 285      -3.890  21.324  24.855  0.00  0.00      PROA  
ATOM   4068  CZ  TYR P 285      -5.577  21.189  26.208  0.00  0.00      PROA  
ATOM   4069  OH  TYR P 285      -5.665  22.571  26.214  0.00  0.00      PROA  
ATOM   4070  HH  TYR P 285      -4.832  22.880  25.850  0.00  0.00      PROA  
ATOM   4071  CE2 TYR P 285      -6.380  20.383  27.022  0.00  0.00      PROA  
ATOM   4072  HE2 TYR P 285      -7.021  20.900  27.721  0.00  0.00      PROA  
ATOM   4073  CD2 TYR P 285      -6.205  18.971  26.999  0.00  0.00      PROA  
ATOM   4074  HD2 TYR P 285      -6.926  18.425  27.590  0.00  0.00      PROA  
ATOM   4075  C   TYR P 285      -4.652  15.902  28.212  0.00  0.00      PROA  
ATOM   4076  O   TYR P 285      -4.528  16.649  29.202  0.00  0.00      PROA  
ATOM   4077  N   LYS P 286      -5.221  14.741  28.314  0.00  0.00      PROA  
ATOM   4078  H   LYS P 286      -5.170  14.158  27.491  0.00  0.00      PROA  
ATOM   4079  CA  LYS P 286      -6.123  14.246  29.367  0.00  0.00      PROA  
ATOM   4080  HA  LYS P 286      -5.832  14.716  30.306  0.00  0.00      PROA  
ATOM   4081  CB  LYS P 286      -7.439  14.985  29.103  0.00  0.00      PROA  
ATOM   4082  HB2 LYS P 286      -8.020  14.936  30.025  0.00  0.00      PROA  
ATOM   4083  HB3 LYS P 286      -7.340  16.052  28.905  0.00  0.00      PROA  
ATOM   4084  CG  LYS P 286      -8.307  14.398  27.970  0.00  0.00      PROA  
ATOM   4085  HG2 LYS P 286      -7.821  14.486  26.998  0.00  0.00      PROA  
ATOM   4086  HG3 LYS P 286      -8.570  13.393  28.301  0.00  0.00      PROA  
ATOM   4087  CD  LYS P 286      -9.650  15.130  28.004  0.00  0.00      PROA  
ATOM   4088  HD2 LYS P 286      -9.913  15.416  29.023  0.00  0.00      PROA  
ATOM   4089  HD3 LYS P 286      -9.468  16.070  27.482  0.00  0.00      PROA  
ATOM   4090  CE  LYS P 286     -10.771  14.286  27.340  0.00  0.00      PROA  
ATOM   4091  HE2 LYS P 286     -10.746  13.223  27.581  0.00  0.00      PROA  
ATOM   4092  HE3 LYS P 286     -11.762  14.687  27.551  0.00  0.00      PROA  
ATOM   4093  NZ  LYS P 286     -10.637  14.434  25.865  0.00  0.00      PROA  
ATOM   4094  HZ1 LYS P 286     -11.327  13.865  25.394  0.00  0.00      PROA  
ATOM   4095  HZ2 LYS P 286     -10.709  15.408  25.608  0.00  0.00      PROA  
ATOM   4096  HZ3 LYS P 286      -9.684  14.195  25.632  0.00  0.00      PROA  
ATOM   4097  C   LYS P 286      -6.294  12.741  29.549  0.00  0.00      PROA  
ATOM   4098  O   LYS P 286      -7.224  12.305  30.200  0.00  0.00      PROA  
ATOM   4099  N   GLY P 287      -5.368  11.932  29.031  0.00  0.00      PROA  
ATOM   4100  H   GLY P 287      -4.572  12.312  28.539  0.00  0.00      PROA  
ATOM   4101  CA  GLY P 287      -5.301  10.494  29.214  0.00  0.00      PROA  
ATOM   4102  HA2 GLY P 287      -4.353  10.039  28.925  0.00  0.00      PROA  
ATOM   4103  HA3 GLY P 287      -5.284  10.153  30.249  0.00  0.00      PROA  
ATOM   4104  C   GLY P 287      -6.412   9.706  28.483  0.00  0.00      PROA  
ATOM   4105  O   GLY P 287      -6.184   8.536  28.408  0.00  0.00      PROA  
ATOM   4106  N   GLU P 288      -7.495  10.366  27.924  0.00  0.00      PROA  
ATOM   4107  H   GLU P 288      -7.455  11.361  28.094  0.00  0.00      PROA  
ATOM   4108  CA  GLU P 288      -8.582   9.690  27.201  0.00  0.00      PROA  
ATOM   4109  HA  GLU P 288      -8.162   8.867  26.624  0.00  0.00      PROA  
ATOM   4110  CB  GLU P 288      -9.685   9.277  28.178  0.00  0.00      PROA  
ATOM   4111  HB2 GLU P 288     -10.521   8.727  27.746  0.00  0.00      PROA  
ATOM   4112  HB3 GLU P 288      -9.237   8.656  28.954  0.00  0.00      PROA  
ATOM   4113  CG  GLU P 288     -10.348  10.442  28.936  0.00  0.00      PROA  
ATOM   4114  HG2 GLU P 288     -10.497  10.226  29.994  0.00  0.00      PROA  
ATOM   4115  HG3 GLU P 288      -9.647  11.276  28.918  0.00  0.00      PROA  
ATOM   4116  CD  GLU P 288     -11.611  11.037  28.317  0.00  0.00      PROA  
ATOM   4117  OE1 GLU P 288     -12.122  10.613  27.269  0.00  0.00      PROA  
ATOM   4118  OE2 GLU P 288     -12.091  12.008  28.976  0.00  0.00      PROA  
ATOM   4119  C   GLU P 288      -9.042  10.640  26.078  0.00  0.00      PROA  
ATOM   4120  O   GLU P 288      -8.748  11.839  26.108  0.00  0.00      PROA  
ATOM   4121  N   SER P 289      -9.719  10.096  25.027  0.00  0.00      PROA  
ATOM   4122  H   SER P 289     -10.091   9.169  25.178  0.00  0.00      PROA  
ATOM   4123  CA  SER P 289      -9.798  10.654  23.654  0.00  0.00      PROA  
ATOM   4124  HA  SER P 289      -9.933  11.728  23.776  0.00  0.00      PROA  
ATOM   4125  CB  SER P 289      -8.547  10.294  22.820  0.00  0.00      PROA  
ATOM   4126  HB2 SER P 289      -8.517  10.621  21.780  0.00  0.00      PROA  
ATOM   4127  HB3 SER P 289      -7.744  10.827  23.328  0.00  0.00      PROA  
ATOM   4128  OG  SER P 289      -8.334   8.903  22.945  0.00  0.00      PROA  
ATOM   4129  HG  SER P 289      -7.901   8.555  22.162  0.00  0.00      PROA  
ATOM   4130  C   SER P 289     -10.993  10.117  22.871  0.00  0.00      PROA  
ATOM   4131  O   SER P 289     -11.679   9.115  23.267  0.00  0.00      PROA  
ATOM   4132  N   VAL P 290     -11.358  10.714  21.758  0.00  0.00      PROA  
ATOM   4133  H   VAL P 290     -10.758  11.474  21.468  0.00  0.00      PROA  
ATOM   4134  CA  VAL P 290     -12.589  10.416  21.055  0.00  0.00      PROA  
ATOM   4135  HA  VAL P 290     -13.354  10.412  21.831  0.00  0.00      PROA  
ATOM   4136  CB  VAL P 290     -12.984  11.504  19.966  0.00  0.00      PROA  
ATOM   4137  HB  VAL P 290     -12.781  12.413  20.533  0.00  0.00      PROA  
ATOM   4138  CG1 VAL P 290     -11.924  11.560  18.834  0.00  0.00      PROA  
ATOM   4139 HG11 VAL P 290     -10.920  11.755  19.210  0.00  0.00      PROA  
ATOM   4140 HG12 VAL P 290     -11.944  10.554  18.415  0.00  0.00      PROA  
ATOM   4141 HG13 VAL P 290     -12.152  12.387  18.161  0.00  0.00      PROA  
ATOM   4142  CG2 VAL P 290     -14.470  11.341  19.530  0.00  0.00      PROA  
ATOM   4143 HG21 VAL P 290     -14.516  10.513  18.822  0.00  0.00      PROA  
ATOM   4144 HG22 VAL P 290     -15.110  11.263  20.409  0.00  0.00      PROA  
ATOM   4145 HG23 VAL P 290     -14.782  12.259  19.032  0.00  0.00      PROA  
ATOM   4146  C   VAL P 290     -12.626   8.968  20.587  0.00  0.00      PROA  
ATOM   4147  O   VAL P 290     -11.687   8.487  19.895  0.00  0.00      PROA  
ATOM   4148  N   GLN P 291     -13.688   8.274  20.922  0.00  0.00      PROA  
ATOM   4149  H   GLN P 291     -14.474   8.684  21.405  0.00  0.00      PROA  
ATOM   4150  CA  GLN P 291     -13.876   6.779  20.559  0.00  0.00      PROA  
ATOM   4151  HA  GLN P 291     -12.956   6.194  20.540  0.00  0.00      PROA  
ATOM   4152  CB  GLN P 291     -14.639   6.127  21.678  0.00  0.00      PROA  
ATOM   4153  HB2 GLN P 291     -15.496   6.756  21.921  0.00  0.00      PROA  
ATOM   4154  HB3 GLN P 291     -14.928   5.128  21.354  0.00  0.00      PROA  
ATOM   4155  CG  GLN P 291     -13.822   5.847  22.915  0.00  0.00      PROA  
ATOM   4156  HG2 GLN P 291     -13.057   5.185  22.509  0.00  0.00      PROA  
ATOM   4157  HG3 GLN P 291     -13.464   6.804  23.295  0.00  0.00      PROA  
ATOM   4158  CD  GLN P 291     -14.661   5.286  24.051  0.00  0.00      PROA  
ATOM   4159  OE1 GLN P 291     -15.913   5.240  23.940  0.00  0.00      PROA  
ATOM   4160  NE2 GLN P 291     -14.119   4.996  25.168  0.00  0.00      PROA  
ATOM   4161 HE21 GLN P 291     -14.676   4.869  26.000  0.00  0.00      PROA  
ATOM   4162 HE22 GLN P 291     -13.113   5.086  25.194  0.00  0.00      PROA  
ATOM   4163  C   GLN P 291     -14.721   6.569  19.270  0.00  0.00      PROA  
ATOM   4164  O   GLN P 291     -15.535   7.478  18.974  0.00  0.00      PROA  
ATOM   4165  N   GLY P 292     -14.447   5.531  18.481  0.00  0.00      PROA  
ATOM   4166  H   GLY P 292     -13.761   4.865  18.805  0.00  0.00      PROA  
ATOM   4167  CA  GLY P 292     -14.903   5.328  17.114  0.00  0.00      PROA  
ATOM   4168  HA2 GLY P 292     -14.987   4.270  16.865  0.00  0.00      PROA  
ATOM   4169  HA3 GLY P 292     -15.910   5.717  16.962  0.00  0.00      PROA  
ATOM   4170  C   GLY P 292     -13.907   5.849  16.143  0.00  0.00      PROA  
ATOM   4171  O   GLY P 292     -13.827   5.292  15.038  0.00  0.00      PROA  
ATOM   4172  N   ALA P 293     -13.135   6.918  16.378  0.00  0.00      PROA  
ATOM   4173  H   ALA P 293     -13.144   7.406  17.262  0.00  0.00      PROA  
ATOM   4174  CA  ALA P 293     -12.362   7.463  15.354  0.00  0.00      PROA  
ATOM   4175  HA  ALA P 293     -13.035   7.539  14.499  0.00  0.00      PROA  
ATOM   4176  CB  ALA P 293     -11.847   8.908  15.581  0.00  0.00      PROA  
ATOM   4177  HB1 ALA P 293     -11.107   8.955  16.380  0.00  0.00      PROA  
ATOM   4178  HB2 ALA P 293     -11.358   9.301  14.689  0.00  0.00      PROA  
ATOM   4179  HB3 ALA P 293     -12.674   9.580  15.807  0.00  0.00      PROA  
ATOM   4180  C   ALA P 293     -11.119   6.712  14.912  0.00  0.00      PROA  
ATOM   4181  O   ALA P 293     -10.818   6.846  13.727  0.00  0.00      PROA  
ATOM   4182  N   LEU P 294     -10.365   6.000  15.716  0.00  0.00      PROA  
ATOM   4183  H   LEU P 294     -10.614   5.958  16.693  0.00  0.00      PROA  
ATOM   4184  CA  LEU P 294      -9.330   5.052  15.176  0.00  0.00      PROA  
ATOM   4185  HA  LEU P 294      -8.689   5.670  14.548  0.00  0.00      PROA  
ATOM   4186  CB  LEU P 294      -8.644   4.168  16.242  0.00  0.00      PROA  
ATOM   4187  HB2 LEU P 294      -9.371   3.597  16.820  0.00  0.00      PROA  
ATOM   4188  HB3 LEU P 294      -8.087   3.409  15.693  0.00  0.00      PROA  
ATOM   4189  CG  LEU P 294      -7.571   4.900  17.048  0.00  0.00      PROA  
ATOM   4190  HG  LEU P 294      -8.003   5.621  17.742  0.00  0.00      PROA  
ATOM   4191  CD1 LEU P 294      -6.781   3.830  17.831  0.00  0.00      PROA  
ATOM   4192 HD11 LEU P 294      -6.329   4.327  18.689  0.00  0.00      PROA  
ATOM   4193 HD12 LEU P 294      -7.452   3.042  18.174  0.00  0.00      PROA  
ATOM   4194 HD13 LEU P 294      -5.988   3.299  17.305  0.00  0.00      PROA  
ATOM   4195  CD2 LEU P 294      -6.510   5.587  16.189  0.00  0.00      PROA  
ATOM   4196 HD21 LEU P 294      -5.748   6.127  16.751  0.00  0.00      PROA  
ATOM   4197 HD22 LEU P 294      -6.087   4.767  15.608  0.00  0.00      PROA  
ATOM   4198 HD23 LEU P 294      -7.000   6.360  15.598  0.00  0.00      PROA  
ATOM   4199  C   LEU P 294      -9.946   4.095  14.227  0.00  0.00      PROA  
ATOM   4200  O   LEU P 294      -9.498   3.962  13.114  0.00  0.00      PROA  
ATOM   4201  N   ILE P 295     -11.148   3.511  14.511  0.00  0.00      PROA  
ATOM   4202  H   ILE P 295     -11.672   4.002  15.220  0.00  0.00      PROA  
ATOM   4203  CA  ILE P 295     -11.942   2.582  13.744  0.00  0.00      PROA  
ATOM   4204  HA  ILE P 295     -11.339   1.681  13.634  0.00  0.00      PROA  
ATOM   4205  CB  ILE P 295     -13.081   2.043  14.629  0.00  0.00      PROA  
ATOM   4206  HB  ILE P 295     -13.659   2.858  15.063  0.00  0.00      PROA  
ATOM   4207  CG2 ILE P 295     -13.992   1.259  13.596  0.00  0.00      PROA  
ATOM   4208 HG21 ILE P 295     -13.368   0.598  12.996  0.00  0.00      PROA  
ATOM   4209 HG22 ILE P 295     -14.732   0.564  13.994  0.00  0.00      PROA  
ATOM   4210 HG23 ILE P 295     -14.580   1.944  12.985  0.00  0.00      PROA  
ATOM   4211  CG1 ILE P 295     -12.575   1.117  15.799  0.00  0.00      PROA  
ATOM   4212 HG12 ILE P 295     -11.971   0.270  15.473  0.00  0.00      PROA  
ATOM   4213 HG13 ILE P 295     -12.028   1.834  16.411  0.00  0.00      PROA  
ATOM   4214  CD1 ILE P 295     -13.664   0.621  16.751  0.00  0.00      PROA  
ATOM   4215 HD11 ILE P 295     -14.480   0.059  16.295  0.00  0.00      PROA  
ATOM   4216 HD12 ILE P 295     -13.290   0.016  17.577  0.00  0.00      PROA  
ATOM   4217 HD13 ILE P 295     -14.192   1.443  17.235  0.00  0.00      PROA  
ATOM   4218  C   ILE P 295     -12.285   3.187  12.385  0.00  0.00      PROA  
ATOM   4219  O   ILE P 295     -11.903   2.479  11.423  0.00  0.00      PROA  
ATOM   4220  N   LEU P 296     -12.796   4.445  12.253  0.00  0.00      PROA  
ATOM   4221  H   LEU P 296     -13.042   4.841  13.149  0.00  0.00      PROA  
ATOM   4222  CA  LEU P 296     -12.938   5.163  11.006  0.00  0.00      PROA  
ATOM   4223  HA  LEU P 296     -13.580   4.619  10.313  0.00  0.00      PROA  
ATOM   4224  CB  LEU P 296     -13.704   6.456  11.270  0.00  0.00      PROA  
ATOM   4225  HB2 LEU P 296     -14.643   6.303  11.803  0.00  0.00      PROA  
ATOM   4226  HB3 LEU P 296     -12.992   7.110  11.774  0.00  0.00      PROA  
ATOM   4227  CG  LEU P 296     -14.085   7.222   9.898  0.00  0.00      PROA  
ATOM   4228  HG  LEU P 296     -13.107   7.409   9.456  0.00  0.00      PROA  
ATOM   4229  CD1 LEU P 296     -14.923   6.473   8.865  0.00  0.00      PROA  
ATOM   4230 HD11 LEU P 296     -14.481   5.544   8.504  0.00  0.00      PROA  
ATOM   4231 HD12 LEU P 296     -15.936   6.262   9.207  0.00  0.00      PROA  
ATOM   4232 HD13 LEU P 296     -15.040   7.111   7.989  0.00  0.00      PROA  
ATOM   4233  CD2 LEU P 296     -14.798   8.497  10.264  0.00  0.00      PROA  
ATOM   4234 HD21 LEU P 296     -14.283   8.969  11.101  0.00  0.00      PROA  
ATOM   4235 HD22 LEU P 296     -14.682   9.086   9.354  0.00  0.00      PROA  
ATOM   4236 HD23 LEU P 296     -15.861   8.385  10.481  0.00  0.00      PROA  
ATOM   4237  C   LEU P 296     -11.640   5.347  10.198  0.00  0.00      PROA  
ATOM   4238  O   LEU P 296     -11.526   4.979   9.045  0.00  0.00      PROA  
ATOM   4239  N   ALA P 297     -10.591   5.908  10.796  0.00  0.00      PROA  
ATOM   4240  H   ALA P 297     -10.646   6.122  11.782  0.00  0.00      PROA  
ATOM   4241  CA  ALA P 297      -9.333   6.171  10.094  0.00  0.00      PROA  
ATOM   4242  HA  ALA P 297      -9.513   6.726   9.173  0.00  0.00      PROA  
ATOM   4243  CB  ALA P 297      -8.419   6.915  11.042  0.00  0.00      PROA  
ATOM   4244  HB1 ALA P 297      -8.071   6.334  11.897  0.00  0.00      PROA  
ATOM   4245  HB2 ALA P 297      -7.521   7.057  10.441  0.00  0.00      PROA  
ATOM   4246  HB3 ALA P 297      -8.782   7.894  11.354  0.00  0.00      PROA  
ATOM   4247  C   ALA P 297      -8.699   4.795   9.633  0.00  0.00      PROA  
ATOM   4248  O   ALA P 297      -8.159   4.691   8.527  0.00  0.00      PROA  
ATOM   4249  N   GLU P 298      -8.894   3.682  10.407  0.00  0.00      PROA  
ATOM   4250  H   GLU P 298      -8.969   3.738  11.413  0.00  0.00      PROA  
ATOM   4251  CA  GLU P 298      -8.505   2.318  10.070  0.00  0.00      PROA  
ATOM   4252  HA  GLU P 298      -7.521   2.362   9.603  0.00  0.00      PROA  
ATOM   4253  CB  GLU P 298      -8.436   1.570  11.451  0.00  0.00      PROA  
ATOM   4254  HB2 GLU P 298      -7.772   2.091  12.140  0.00  0.00      PROA  
ATOM   4255  HB3 GLU P 298      -9.438   1.520  11.878  0.00  0.00      PROA  
ATOM   4256  CG  GLU P 298      -7.847   0.220  11.375  0.00  0.00      PROA  
ATOM   4257  HG2 GLU P 298      -7.920  -0.190  12.382  0.00  0.00      PROA  
ATOM   4258  HG3 GLU P 298      -8.299  -0.456  10.649  0.00  0.00      PROA  
ATOM   4259  CD  GLU P 298      -6.313   0.286  11.147  0.00  0.00      PROA  
ATOM   4260  OE1 GLU P 298      -5.845  -0.422  10.206  0.00  0.00      PROA  
ATOM   4261  OE2 GLU P 298      -5.624   1.040  11.834  0.00  0.00      PROA  
ATOM   4262  C   GLU P 298      -9.370   1.537   9.058  0.00  0.00      PROA  
ATOM   4263  O   GLU P 298      -8.856   0.674   8.418  0.00  0.00      PROA  
ATOM   4264  N   LEU P 299     -10.642   1.805   8.895  0.00  0.00      PROA  
ATOM   4265  H   LEU P 299     -11.043   2.430   9.579  0.00  0.00      PROA  
ATOM   4266  CA  LEU P 299     -11.327   1.380   7.605  0.00  0.00      PROA  
ATOM   4267  HA  LEU P 299     -11.140   0.319   7.438  0.00  0.00      PROA  
ATOM   4268  CB  LEU P 299     -12.815   1.530   7.896  0.00  0.00      PROA  
ATOM   4269  HB2 LEU P 299     -13.003   2.598   8.003  0.00  0.00      PROA  
ATOM   4270  HB3 LEU P 299     -13.272   1.172   6.973  0.00  0.00      PROA  
ATOM   4271  CG  LEU P 299     -13.454   0.683   8.997  0.00  0.00      PROA  
ATOM   4272  HG  LEU P 299     -12.902   0.839   9.924  0.00  0.00      PROA  
ATOM   4273  CD1 LEU P 299     -14.896   1.118   9.216  0.00  0.00      PROA  
ATOM   4274 HD11 LEU P 299     -14.849   2.196   9.369  0.00  0.00      PROA  
ATOM   4275 HD12 LEU P 299     -15.515   0.867   8.354  0.00  0.00      PROA  
ATOM   4276 HD13 LEU P 299     -15.273   0.729  10.162  0.00  0.00      PROA  
ATOM   4277  CD2 LEU P 299     -13.512  -0.787   8.467  0.00  0.00      PROA  
ATOM   4278 HD21 LEU P 299     -14.188  -0.814   7.612  0.00  0.00      PROA  
ATOM   4279 HD22 LEU P 299     -12.484  -1.100   8.285  0.00  0.00      PROA  
ATOM   4280 HD23 LEU P 299     -13.812  -1.399   9.318  0.00  0.00      PROA  
ATOM   4281  C   LEU P 299     -10.903   2.196   6.339  0.00  0.00      PROA  
ATOM   4282  O   LEU P 299     -10.816   1.671   5.178  0.00  0.00      PROA  
ATOM   4283  N   LEU P 300     -10.459   3.463   6.496  0.00  0.00      PROA  
ATOM   4284  H   LEU P 300     -10.281   3.830   7.420  0.00  0.00      PROA  
ATOM   4285  CA  LEU P 300      -9.924   4.138   5.291  0.00  0.00      PROA  
ATOM   4286  HA  LEU P 300     -10.616   3.923   4.477  0.00  0.00      PROA  
ATOM   4287  CB  LEU P 300     -10.076   5.688   5.469  0.00  0.00      PROA  
ATOM   4288  HB2 LEU P 300      -9.542   6.208   6.264  0.00  0.00      PROA  
ATOM   4289  HB3 LEU P 300      -9.687   6.112   4.543  0.00  0.00      PROA  
ATOM   4290  CG  LEU P 300     -11.509   6.068   5.725  0.00  0.00      PROA  
ATOM   4291  HG  LEU P 300     -11.867   5.555   6.618  0.00  0.00      PROA  
ATOM   4292  CD1 LEU P 300     -11.600   7.564   5.954  0.00  0.00      PROA  
ATOM   4293 HD11 LEU P 300     -11.328   7.795   6.984  0.00  0.00      PROA  
ATOM   4294 HD12 LEU P 300     -11.003   8.250   5.354  0.00  0.00      PROA  
ATOM   4295 HD13 LEU P 300     -12.618   7.953   5.926  0.00  0.00      PROA  
ATOM   4296  CD2 LEU P 300     -12.533   5.670   4.668  0.00  0.00      PROA  
ATOM   4297 HD21 LEU P 300     -13.518   5.860   5.093  0.00  0.00      PROA  
ATOM   4298 HD22 LEU P 300     -12.479   6.434   3.892  0.00  0.00      PROA  
ATOM   4299 HD23 LEU P 300     -12.487   4.609   4.421  0.00  0.00      PROA  
ATOM   4300  C   LEU P 300      -8.445   3.679   4.901  0.00  0.00      PROA  
ATOM   4301  O   LEU P 300      -8.172   3.482   3.719  0.00  0.00      PROA  
ATOM   4302  N   SER P 301      -7.748   3.229   5.924  0.00  0.00      PROA  
ATOM   4303  H   SER P 301      -7.967   3.638   6.822  0.00  0.00      PROA  
ATOM   4304  CA  SER P 301      -6.503   2.424   5.798  0.00  0.00      PROA  
ATOM   4305  HA  SER P 301      -5.797   2.994   5.195  0.00  0.00      PROA  
ATOM   4306  CB  SER P 301      -5.941   1.986   7.150  0.00  0.00      PROA  
ATOM   4307  HB2 SER P 301      -5.949   2.931   7.694  0.00  0.00      PROA  
ATOM   4308  HB3 SER P 301      -6.616   1.286   7.644  0.00  0.00      PROA  
ATOM   4309  OG  SER P 301      -4.635   1.505   7.102  0.00  0.00      PROA  
ATOM   4310  HG  SER P 301      -4.059   2.235   6.865  0.00  0.00      PROA  
ATOM   4311  C   SER P 301      -6.729   1.115   4.979  0.00  0.00      PROA  
ATOM   4312  O   SER P 301      -5.886   0.715   4.225  0.00  0.00      PROA  
ATOM   4313  N   ALA P 302      -7.936   0.526   5.000  0.00  0.00      PROA  
ATOM   4314  H   ALA P 302      -8.613   0.909   5.644  0.00  0.00      PROA  
ATOM   4315  CA  ALA P 302      -8.301  -0.768   4.337  0.00  0.00      PROA  
ATOM   4316  HA  ALA P 302      -7.495  -1.501   4.309  0.00  0.00      PROA  
ATOM   4317  CB  ALA P 302      -9.388  -1.338   5.202  0.00  0.00      PROA  
ATOM   4318  HB1 ALA P 302     -10.274  -0.710   5.295  0.00  0.00      PROA  
ATOM   4319  HB2 ALA P 302      -9.557  -2.387   4.962  0.00  0.00      PROA  
ATOM   4320  HB3 ALA P 302      -8.944  -1.410   6.194  0.00  0.00      PROA  
ATOM   4321  C   ALA P 302      -8.778  -0.506   2.842  0.00  0.00      PROA  
ATOM   4322  O   ALA P 302      -8.510  -1.303   1.946  0.00  0.00      PROA  
ATOM   4323  N   VAL P 303      -9.470   0.609   2.611  0.00  0.00      PROA  
ATOM   4324  H   VAL P 303      -9.600   1.202   3.418  0.00  0.00      PROA  
ATOM   4325  CA  VAL P 303      -9.627   1.310   1.331  0.00  0.00      PROA  
ATOM   4326  HA  VAL P 303     -10.148   0.629   0.658  0.00  0.00      PROA  
ATOM   4327  CB  VAL P 303     -10.500   2.561   1.468  0.00  0.00      PROA  
ATOM   4328  HB  VAL P 303      -9.896   3.294   2.003  0.00  0.00      PROA  
ATOM   4329  CG1 VAL P 303     -10.861   3.232   0.160  0.00  0.00      PROA  
ATOM   4330 HG11 VAL P 303     -10.014   3.625  -0.403  0.00  0.00      PROA  
ATOM   4331 HG12 VAL P 303     -11.277   2.459  -0.485  0.00  0.00      PROA  
ATOM   4332 HG13 VAL P 303     -11.588   4.032   0.301  0.00  0.00      PROA  
ATOM   4333  CG2 VAL P 303     -11.836   2.261   2.107  0.00  0.00      PROA  
ATOM   4334 HG21 VAL P 303     -11.727   1.785   3.082  0.00  0.00      PROA  
ATOM   4335 HG22 VAL P 303     -12.456   3.136   2.303  0.00  0.00      PROA  
ATOM   4336 HG23 VAL P 303     -12.475   1.705   1.421  0.00  0.00      PROA  
ATOM   4337  C   VAL P 303      -8.278   1.537   0.678  0.00  0.00      PROA  
ATOM   4338  O   VAL P 303      -8.100   1.016  -0.376  0.00  0.00      PROA  
ATOM   4339  N   LYS P 304      -7.300   2.078   1.427  0.00  0.00      PROA  
ATOM   4340  H   LYS P 304      -7.601   2.493   2.297  0.00  0.00      PROA  
ATOM   4341  CA  LYS P 304      -5.938   2.304   0.952  0.00  0.00      PROA  
ATOM   4342  HA  LYS P 304      -5.879   2.908   0.047  0.00  0.00      PROA  
ATOM   4343  CB  LYS P 304      -5.105   3.074   1.978  0.00  0.00      PROA  
ATOM   4344  HB2 LYS P 304      -5.797   3.826   2.356  0.00  0.00      PROA  
ATOM   4345  HB3 LYS P 304      -4.959   2.434   2.847  0.00  0.00      PROA  
ATOM   4346  CG  LYS P 304      -3.808   3.732   1.463  0.00  0.00      PROA  
ATOM   4347  HG2 LYS P 304      -3.164   2.859   1.358  0.00  0.00      PROA  
ATOM   4348  HG3 LYS P 304      -4.070   4.312   0.579  0.00  0.00      PROA  
ATOM   4349  CD  LYS P 304      -3.119   4.605   2.603  0.00  0.00      PROA  
ATOM   4350  HD2 LYS P 304      -2.883   5.556   2.125  0.00  0.00      PROA  
ATOM   4351  HD3 LYS P 304      -3.811   4.743   3.434  0.00  0.00      PROA  
ATOM   4352  CE  LYS P 304      -1.845   4.063   3.197  0.00  0.00      PROA  
ATOM   4353  HE2 LYS P 304      -1.248   3.573   2.429  0.00  0.00      PROA  
ATOM   4354  HE3 LYS P 304      -1.192   4.869   3.533  0.00  0.00      PROA  
ATOM   4355  NZ  LYS P 304      -2.179   3.006   4.239  0.00  0.00      PROA  
ATOM   4356  HZ1 LYS P 304      -1.364   2.714   4.759  0.00  0.00      PROA  
ATOM   4357  HZ2 LYS P 304      -2.854   3.336   4.913  0.00  0.00      PROA  
ATOM   4358  HZ3 LYS P 304      -2.508   2.205   3.720  0.00  0.00      PROA  
ATOM   4359  C   LYS P 304      -5.305   0.987   0.587  0.00  0.00      PROA  
ATOM   4360  O   LYS P 304      -4.825   0.878  -0.547  0.00  0.00      PROA  
ATOM   4361  N   ARG P 305      -5.304  -0.064   1.382  0.00  0.00      PROA  
ATOM   4362  H   ARG P 305      -5.514   0.085   2.359  0.00  0.00      PROA  
ATOM   4363  CA  ARG P 305      -4.805  -1.370   1.007  0.00  0.00      PROA  
ATOM   4364  HA  ARG P 305      -3.753  -1.195   0.782  0.00  0.00      PROA  
ATOM   4365  CB  ARG P 305      -5.096  -2.212   2.286  0.00  0.00      PROA  
ATOM   4366  HB2 ARG P 305      -4.737  -1.622   3.128  0.00  0.00      PROA  
ATOM   4367  HB3 ARG P 305      -6.150  -2.433   2.457  0.00  0.00      PROA  
ATOM   4368  CG  ARG P 305      -4.374  -3.583   2.407  0.00  0.00      PROA  
ATOM   4369  HG2 ARG P 305      -4.914  -4.348   1.849  0.00  0.00      PROA  
ATOM   4370  HG3 ARG P 305      -3.339  -3.398   2.119  0.00  0.00      PROA  
ATOM   4371  CD  ARG P 305      -4.443  -3.893   3.912  0.00  0.00      PROA  
ATOM   4372  HD2 ARG P 305      -4.067  -3.024   4.452  0.00  0.00      PROA  
ATOM   4373  HD3 ARG P 305      -5.435  -3.901   4.364  0.00  0.00      PROA  
ATOM   4374  NE  ARG P 305      -3.739  -5.093   4.255  0.00  0.00      PROA  
ATOM   4375  HE  ARG P 305      -3.329  -5.706   3.565  0.00  0.00      PROA  
ATOM   4376  CZ  ARG P 305      -3.626  -5.642   5.443  0.00  0.00      PROA  
ATOM   4377  NH1 ARG P 305      -4.301  -5.242   6.466  0.00  0.00      PROA  
ATOM   4378 HH11 ARG P 305      -5.068  -4.591   6.366  0.00  0.00      PROA  
ATOM   4379 HH12 ARG P 305      -4.210  -5.793   7.307  0.00  0.00      PROA  
ATOM   4380  NH2 ARG P 305      -2.888  -6.729   5.514  0.00  0.00      PROA  
ATOM   4381 HH21 ARG P 305      -2.459  -7.224   4.745  0.00  0.00      PROA  
ATOM   4382 HH22 ARG P 305      -2.702  -7.038   6.458  0.00  0.00      PROA  
ATOM   4383  C   ARG P 305      -5.437  -1.853  -0.260  0.00  0.00      PROA  
ATOM   4384  O   ARG P 305      -4.705  -2.210  -1.225  0.00  0.00      PROA  
ATOM   4385  N   SER P 306      -6.775  -1.885  -0.355  0.00  0.00      PROA  
ATOM   4386  H   SER P 306      -7.411  -1.529   0.344  0.00  0.00      PROA  
ATOM   4387  CA  SER P 306      -7.380  -2.417  -1.563  0.00  0.00      PROA  
ATOM   4388  HA  SER P 306      -7.142  -3.477  -1.654  0.00  0.00      PROA  
ATOM   4389  CB  SER P 306      -8.892  -2.485  -1.342  0.00  0.00      PROA  
ATOM   4390  HB2 SER P 306      -9.353  -1.506  -1.474  0.00  0.00      PROA  
ATOM   4391  HB3 SER P 306      -9.303  -3.244  -2.008  0.00  0.00      PROA  
ATOM   4392  OG  SER P 306      -9.224  -2.988   0.001  0.00  0.00      PROA  
ATOM   4393  HG  SER P 306      -8.996  -2.298   0.628  0.00  0.00      PROA  
ATOM   4394  C   SER P 306      -7.142  -1.520  -2.805  0.00  0.00      PROA  
ATOM   4395  O   SER P 306      -6.906  -1.983  -3.896  0.00  0.00      PROA  
ATOM   4396  N   LEU P 307      -7.134  -0.161  -2.683  0.00  0.00      PROA  
ATOM   4397  H   LEU P 307      -7.420   0.219  -1.792  0.00  0.00      PROA  
ATOM   4398  CA  LEU P 307      -6.686   0.716  -3.704  0.00  0.00      PROA  
ATOM   4399  HA  LEU P 307      -7.261   0.586  -4.621  0.00  0.00      PROA  
ATOM   4400  CB  LEU P 307      -7.045   2.092  -3.325  0.00  0.00      PROA  
ATOM   4401  HB2 LEU P 307      -8.074   2.152  -2.971  0.00  0.00      PROA  
ATOM   4402  HB3 LEU P 307      -6.434   2.216  -2.432  0.00  0.00      PROA  
ATOM   4403  CG  LEU P 307      -6.727   3.278  -4.360  0.00  0.00      PROA  
ATOM   4404  HG  LEU P 307      -5.646   3.173  -4.459  0.00  0.00      PROA  
ATOM   4405  CD1 LEU P 307      -7.345   2.973  -5.730  0.00  0.00      PROA  
ATOM   4406 HD11 LEU P 307      -7.110   3.823  -6.370  0.00  0.00      PROA  
ATOM   4407 HD12 LEU P 307      -6.914   2.049  -6.115  0.00  0.00      PROA  
ATOM   4408 HD13 LEU P 307      -8.417   2.980  -5.533  0.00  0.00      PROA  
ATOM   4409  CD2 LEU P 307      -7.217   4.673  -3.899  0.00  0.00      PROA  
ATOM   4410 HD21 LEU P 307      -6.757   5.385  -4.584  0.00  0.00      PROA  
ATOM   4411 HD22 LEU P 307      -8.306   4.669  -3.878  0.00  0.00      PROA  
ATOM   4412 HD23 LEU P 307      -6.791   4.960  -2.937  0.00  0.00      PROA  
ATOM   4413  C   LEU P 307      -5.256   0.462  -4.206  0.00  0.00      PROA  
ATOM   4414  O   LEU P 307      -4.862   0.634  -5.312  0.00  0.00      PROA  
ATOM   4415  N   ALA P 308      -4.339   0.236  -3.288  0.00  0.00      PROA  
ATOM   4416  H   ALA P 308      -4.562   0.341  -2.309  0.00  0.00      PROA  
ATOM   4417  CA  ALA P 308      -2.960  -0.162  -3.590  0.00  0.00      PROA  
ATOM   4418  HA  ALA P 308      -2.580   0.622  -4.244  0.00  0.00      PROA  
ATOM   4419  CB  ALA P 308      -2.118  -0.012  -2.401  0.00  0.00      PROA  
ATOM   4420  HB1 ALA P 308      -2.012   1.047  -2.165  0.00  0.00      PROA  
ATOM   4421  HB2 ALA P 308      -2.465  -0.498  -1.489  0.00  0.00      PROA  
ATOM   4422  HB3 ALA P 308      -1.109  -0.358  -2.622  0.00  0.00      PROA  
ATOM   4423  C   ALA P 308      -2.722  -1.412  -4.336  0.00  0.00      PROA  
ATOM   4424  O   ALA P 308      -1.858  -1.545  -5.224  0.00  0.00      PROA  
ATOM   4425  N   ARG P 309      -3.529  -2.465  -4.119  0.00  0.00      PROA  
ATOM   4426  H   ARG P 309      -3.968  -2.368  -3.214  0.00  0.00      PROA  
ATOM   4427  CA  ARG P 309      -3.705  -3.652  -4.948  0.00  0.00      PROA  
ATOM   4428  HA  ARG P 309      -2.716  -4.037  -5.198  0.00  0.00      PROA  
ATOM   4429  CB  ARG P 309      -4.485  -4.669  -4.104  0.00  0.00      PROA  
ATOM   4430  HB2 ARG P 309      -5.394  -4.299  -3.631  0.00  0.00      PROA  
ATOM   4431  HB3 ARG P 309      -4.714  -5.480  -4.796  0.00  0.00      PROA  
ATOM   4432  CG  ARG P 309      -3.683  -5.185  -2.885  0.00  0.00      PROA  
ATOM   4433  HG2 ARG P 309      -3.257  -4.356  -2.318  0.00  0.00      PROA  
ATOM   4434  HG3 ARG P 309      -4.304  -5.751  -2.191  0.00  0.00      PROA  
ATOM   4435  CD  ARG P 309      -2.521  -6.094  -3.333  0.00  0.00      PROA  
ATOM   4436  HD2 ARG P 309      -2.910  -6.956  -3.874  0.00  0.00      PROA  
ATOM   4437  HD3 ARG P 309      -1.852  -5.508  -3.964  0.00  0.00      PROA  
ATOM   4438  NE  ARG P 309      -1.854  -6.673  -2.191  0.00  0.00      PROA  
ATOM   4439  HE  ARG P 309      -1.875  -7.680  -2.116  0.00  0.00      PROA  
ATOM   4440  CZ  ARG P 309      -1.059  -6.044  -1.312  0.00  0.00      PROA  
ATOM   4441  NH1 ARG P 309      -0.593  -4.832  -1.478  0.00  0.00      PROA  
ATOM   4442 HH11 ARG P 309      -0.618  -4.497  -2.430  0.00  0.00      PROA  
ATOM   4443 HH12 ARG P 309       0.014  -4.378  -0.810  0.00  0.00      PROA  
ATOM   4444  NH2 ARG P 309      -0.764  -6.664  -0.194  0.00  0.00      PROA  
ATOM   4445 HH21 ARG P 309      -1.065  -7.624  -0.098  0.00  0.00      PROA  
ATOM   4446 HH22 ARG P 309      -0.166  -6.188   0.466  0.00  0.00      PROA  
ATOM   4447  C   ARG P 309      -4.387  -3.254  -6.265  0.00  0.00      PROA  
ATOM   4448  O   ARG P 309      -3.905  -3.545  -7.337  0.00  0.00      PROA  
ATOM   4449  N   THR P 310      -5.468  -2.479  -6.165  0.00  0.00      PROA  
ATOM   4450  H   THR P 310      -5.858  -2.254  -5.260  0.00  0.00      PROA  
ATOM   4451  CA  THR P 310      -6.204  -2.012  -7.450  0.00  0.00      PROA  
ATOM   4452  HA  THR P 310      -6.729  -2.824  -7.953  0.00  0.00      PROA  
ATOM   4453  CB  THR P 310      -7.354  -1.109  -7.098  0.00  0.00      PROA  
ATOM   4454  HB  THR P 310      -6.941  -0.218  -6.625  0.00  0.00      PROA  
ATOM   4455  CG2 THR P 310      -8.140  -0.445  -8.291  0.00  0.00      PROA  
ATOM   4456 HG21 THR P 310      -9.062   0.043  -7.975  0.00  0.00      PROA  
ATOM   4457 HG22 THR P 310      -7.460   0.244  -8.792  0.00  0.00      PROA  
ATOM   4458 HG23 THR P 310      -8.449  -1.098  -9.107  0.00  0.00      PROA  
ATOM   4459  OG1 THR P 310      -8.237  -1.832  -6.293  0.00  0.00      PROA  
ATOM   4460  HG1 THR P 310      -7.743  -1.877  -5.471  0.00  0.00      PROA  
ATOM   4461  C   THR P 310      -5.304  -1.297  -8.528  0.00  0.00      PROA  
ATOM   4462  O   THR P 310      -5.461  -1.698  -9.668  0.00  0.00      PROA  
ATOM   4463  N   LEU P 311      -4.401  -0.403  -8.099  0.00  0.00      PROA  
ATOM   4464  H   LEU P 311      -4.469  -0.054  -7.154  0.00  0.00      PROA  
ATOM   4465  CA  LEU P 311      -3.433   0.178  -8.947  0.00  0.00      PROA  
ATOM   4466  HA  LEU P 311      -3.980   0.705  -9.729  0.00  0.00      PROA  
ATOM   4467  CB  LEU P 311      -2.563   1.214  -8.155  0.00  0.00      PROA  
ATOM   4468  HB2 LEU P 311      -2.417   0.869  -7.131  0.00  0.00      PROA  
ATOM   4469  HB3 LEU P 311      -1.600   1.389  -8.634  0.00  0.00      PROA  
ATOM   4470  CG  LEU P 311      -3.395   2.535  -7.915  0.00  0.00      PROA  
ATOM   4471  HG  LEU P 311      -4.457   2.364  -7.735  0.00  0.00      PROA  
ATOM   4472  CD1 LEU P 311      -2.721   3.383  -6.798  0.00  0.00      PROA  
ATOM   4473 HD11 LEU P 311      -3.263   4.328  -6.779  0.00  0.00      PROA  
ATOM   4474 HD12 LEU P 311      -2.781   2.799  -5.879  0.00  0.00      PROA  
ATOM   4475 HD13 LEU P 311      -1.695   3.601  -7.096  0.00  0.00      PROA  
ATOM   4476  CD2 LEU P 311      -3.334   3.276  -9.245  0.00  0.00      PROA  
ATOM   4477 HD21 LEU P 311      -3.727   4.289  -9.153  0.00  0.00      PROA  
ATOM   4478 HD22 LEU P 311      -2.312   3.313  -9.621  0.00  0.00      PROA  
ATOM   4479 HD23 LEU P 311      -3.923   2.731  -9.983  0.00  0.00      PROA  
ATOM   4480  C   LEU P 311      -2.572  -0.898  -9.669  0.00  0.00      PROA  
ATOM   4481  O   LEU P 311      -2.447  -0.960 -10.884  0.00  0.00      PROA  
ATOM   4482  N   VAL P 312      -2.044  -1.814  -8.810  0.00  0.00      PROA  
ATOM   4483  H   VAL P 312      -2.385  -1.767  -7.860  0.00  0.00      PROA  
ATOM   4484  CA  VAL P 312      -1.245  -3.001  -9.282  0.00  0.00      PROA  
ATOM   4485  HA  VAL P 312      -0.390  -2.674  -9.874  0.00  0.00      PROA  
ATOM   4486  CB  VAL P 312      -0.652  -3.736  -8.069  0.00  0.00      PROA  
ATOM   4487  HB  VAL P 312      -1.337  -3.923  -7.242  0.00  0.00      PROA  
ATOM   4488  CG1 VAL P 312      -0.114  -5.172  -8.362  0.00  0.00      PROA  
ATOM   4489 HG11 VAL P 312       0.546  -5.205  -9.229  0.00  0.00      PROA  
ATOM   4490 HG12 VAL P 312       0.352  -5.628  -7.489  0.00  0.00      PROA  
ATOM   4491 HG13 VAL P 312      -0.864  -5.874  -8.726  0.00  0.00      PROA  
ATOM   4492  CG2 VAL P 312       0.448  -2.965  -7.446  0.00  0.00      PROA  
ATOM   4493 HG21 VAL P 312       1.377  -2.899  -8.013  0.00  0.00      PROA  
ATOM   4494 HG22 VAL P 312       0.120  -1.970  -7.145  0.00  0.00      PROA  
ATOM   4495 HG23 VAL P 312       0.771  -3.454  -6.527  0.00  0.00      PROA  
ATOM   4496  C   VAL P 312      -2.073  -3.918 -10.231  0.00  0.00      PROA  
ATOM   4497  O   VAL P 312      -1.426  -4.511 -11.190  0.00  0.00      PROA  
ATOM   4498  N   ILE P 313      -3.366  -3.990 -10.020  0.00  0.00      PROA  
ATOM   4499  H   ILE P 313      -3.752  -3.537  -9.204  0.00  0.00      PROA  
ATOM   4500  CA  ILE P 313      -4.231  -4.890 -10.760  0.00  0.00      PROA  
ATOM   4501  HA  ILE P 313      -3.701  -5.781 -11.097  0.00  0.00      PROA  
ATOM   4502  CB  ILE P 313      -5.467  -5.246  -9.880  0.00  0.00      PROA  
ATOM   4503  HB  ILE P 313      -5.681  -4.368  -9.270  0.00  0.00      PROA  
ATOM   4504  CG2 ILE P 313      -6.695  -5.705 -10.723  0.00  0.00      PROA  
ATOM   4505 HG21 ILE P 313      -7.570  -6.114 -10.217  0.00  0.00      PROA  
ATOM   4506 HG22 ILE P 313      -7.093  -4.904 -11.346  0.00  0.00      PROA  
ATOM   4507 HG23 ILE P 313      -6.378  -6.527 -11.365  0.00  0.00      PROA  
ATOM   4508  CG1 ILE P 313      -5.053  -6.394  -8.963  0.00  0.00      PROA  
ATOM   4509 HG12 ILE P 313      -4.990  -7.354  -9.476  0.00  0.00      PROA  
ATOM   4510 HG13 ILE P 313      -4.065  -6.082  -8.625  0.00  0.00      PROA  
ATOM   4511  CD1 ILE P 313      -5.916  -6.601  -7.697  0.00  0.00      PROA  
ATOM   4512 HD11 ILE P 313      -6.823  -7.114  -8.018  0.00  0.00      PROA  
ATOM   4513 HD12 ILE P 313      -5.374  -7.125  -6.910  0.00  0.00      PROA  
ATOM   4514 HD13 ILE P 313      -6.217  -5.665  -7.227  0.00  0.00      PROA  
ATOM   4515  C   ILE P 313      -4.673  -4.254 -12.131  0.00  0.00      PROA  
ATOM   4516  O   ILE P 313      -4.550  -4.926 -13.110  0.00  0.00      PROA  
ATOM   4517  N   ILE P 314      -4.930  -2.924 -12.285  0.00  0.00      PROA  
ATOM   4518  H   ILE P 314      -4.917  -2.275 -11.511  0.00  0.00      PROA  
ATOM   4519  CA  ILE P 314      -5.220  -2.302 -13.673  0.00  0.00      PROA  
ATOM   4520  HA  ILE P 314      -6.000  -2.828 -14.223  0.00  0.00      PROA  
ATOM   4521  CB  ILE P 314      -5.554  -0.780 -13.400  0.00  0.00      PROA  
ATOM   4522  HB  ILE P 314      -4.719  -0.348 -12.847  0.00  0.00      PROA  
ATOM   4523  CG2 ILE P 314      -5.644   0.059 -14.739  0.00  0.00      PROA  
ATOM   4524 HG21 ILE P 314      -4.719  -0.016 -15.309  0.00  0.00      PROA  
ATOM   4525 HG22 ILE P 314      -6.470  -0.286 -15.362  0.00  0.00      PROA  
ATOM   4526 HG23 ILE P 314      -5.805   1.086 -14.411  0.00  0.00      PROA  
ATOM   4527  CG1 ILE P 314      -6.965  -0.674 -12.809  0.00  0.00      PROA  
ATOM   4528 HG12 ILE P 314      -7.726  -0.580 -13.582  0.00  0.00      PROA  
ATOM   4529 HG13 ILE P 314      -7.161  -1.580 -12.234  0.00  0.00      PROA  
ATOM   4530  CD1 ILE P 314      -6.946   0.512 -11.808  0.00  0.00      PROA  
ATOM   4531 HD11 ILE P 314      -7.892   0.514 -11.267  0.00  0.00      PROA  
ATOM   4532 HD12 ILE P 314      -6.186   0.410 -11.034  0.00  0.00      PROA  
ATOM   4533 HD13 ILE P 314      -6.809   1.470 -12.310  0.00  0.00      PROA  
ATOM   4534  C   ILE P 314      -3.940  -2.397 -14.541  0.00  0.00      PROA  
ATOM   4535  O   ILE P 314      -4.016  -2.714 -15.728  0.00  0.00      PROA  
ATOM   4536  N   VAL P 315      -2.776  -2.244 -13.852  0.00  0.00      PROA  
ATOM   4537  H   VAL P 315      -2.722  -2.024 -12.868  0.00  0.00      PROA  
ATOM   4538  CA  VAL P 315      -1.520  -2.371 -14.607  0.00  0.00      PROA  
ATOM   4539  HA  VAL P 315      -1.434  -1.751 -15.499  0.00  0.00      PROA  
ATOM   4540  CB  VAL P 315      -0.340  -1.872 -13.710  0.00  0.00      PROA  
ATOM   4541  HB  VAL P 315      -0.457  -2.265 -12.700  0.00  0.00      PROA  
ATOM   4542  CG1 VAL P 315       1.021  -2.171 -14.431  0.00  0.00      PROA  
ATOM   4543 HG11 VAL P 315       1.253  -3.223 -14.598  0.00  0.00      PROA  
ATOM   4544 HG12 VAL P 315       1.094  -1.643 -15.382  0.00  0.00      PROA  
ATOM   4545 HG13 VAL P 315       1.892  -1.943 -13.817  0.00  0.00      PROA  
ATOM   4546  CG2 VAL P 315      -0.479  -0.353 -13.777  0.00  0.00      PROA  
ATOM   4547 HG21 VAL P 315      -0.597   0.090 -14.766  0.00  0.00      PROA  
ATOM   4548 HG22 VAL P 315      -1.445  -0.174 -13.305  0.00  0.00      PROA  
ATOM   4549 HG23 VAL P 315       0.279   0.117 -13.150  0.00  0.00      PROA  
ATOM   4550  C   VAL P 315      -1.187  -3.805 -15.139  0.00  0.00      PROA  
ATOM   4551  O   VAL P 315      -0.854  -3.941 -16.308  0.00  0.00      PROA  
ATOM   4552  N   SER P 316      -1.291  -4.811 -14.281  0.00  0.00      PROA  
ATOM   4553  H   SER P 316      -1.512  -4.662 -13.307  0.00  0.00      PROA  
ATOM   4554  CA  SER P 316      -1.238  -6.259 -14.673  0.00  0.00      PROA  
ATOM   4555  HA  SER P 316      -0.321  -6.377 -15.252  0.00  0.00      PROA  
ATOM   4556  CB  SER P 316      -1.068  -7.084 -13.406  0.00  0.00      PROA  
ATOM   4557  HB2 SER P 316      -1.971  -6.962 -12.807  0.00  0.00      PROA  
ATOM   4558  HB3 SER P 316      -0.847  -8.114 -13.685  0.00  0.00      PROA  
ATOM   4559  OG  SER P 316      -0.071  -6.590 -12.641  0.00  0.00      PROA  
ATOM   4560  HG  SER P 316      -0.375  -5.941 -12.002  0.00  0.00      PROA  
ATOM   4561  C   SER P 316      -2.347  -6.882 -15.478  0.00  0.00      PROA  
ATOM   4562  O   SER P 316      -2.056  -7.896 -16.089  0.00  0.00      PROA  
ATOM   4563  N   LEU P 317      -3.489  -6.162 -15.614  0.00  0.00      PROA  
ATOM   4564  H   LEU P 317      -3.824  -5.475 -14.953  0.00  0.00      PROA  
ATOM   4565  CA  LEU P 317      -4.552  -6.590 -16.648  0.00  0.00      PROA  
ATOM   4566  HA  LEU P 317      -4.507  -7.626 -16.985  0.00  0.00      PROA  
ATOM   4567  CB  LEU P 317      -5.945  -6.478 -15.970  0.00  0.00      PROA  
ATOM   4568  HB2 LEU P 317      -5.975  -5.458 -15.588  0.00  0.00      PROA  
ATOM   4569  HB3 LEU P 317      -6.718  -6.672 -16.714  0.00  0.00      PROA  
ATOM   4570  CG  LEU P 317      -6.272  -7.453 -14.806  0.00  0.00      PROA  
ATOM   4571  HG  LEU P 317      -5.597  -7.303 -13.964  0.00  0.00      PROA  
ATOM   4572  CD1 LEU P 317      -7.725  -7.327 -14.389  0.00  0.00      PROA  
ATOM   4573 HD11 LEU P 317      -8.374  -7.502 -15.247  0.00  0.00      PROA  
ATOM   4574 HD12 LEU P 317      -8.108  -8.071 -13.690  0.00  0.00      PROA  
ATOM   4575 HD13 LEU P 317      -7.939  -6.363 -13.928  0.00  0.00      PROA  
ATOM   4576  CD2 LEU P 317      -6.027  -8.901 -15.328  0.00  0.00      PROA  
ATOM   4577 HD21 LEU P 317      -4.945  -9.035 -15.355  0.00  0.00      PROA  
ATOM   4578 HD22 LEU P 317      -6.406  -9.614 -14.596  0.00  0.00      PROA  
ATOM   4579 HD23 LEU P 317      -6.428  -9.085 -16.325  0.00  0.00      PROA  
ATOM   4580  C   LEU P 317      -4.438  -5.808 -17.941  0.00  0.00      PROA  
ATOM   4581  O   LEU P 317      -4.910  -6.283 -18.974  0.00  0.00      PROA  
ATOM   4582  N   GLY P 318      -3.810  -4.617 -17.925  0.00  0.00      PROA  
ATOM   4583  H   GLY P 318      -3.765  -4.158 -17.026  0.00  0.00      PROA  
ATOM   4584  CA  GLY P 318      -3.519  -3.788 -19.048  0.00  0.00      PROA  
ATOM   4585  HA2 GLY P 318      -2.860  -3.042 -18.603  0.00  0.00      PROA  
ATOM   4586  HA3 GLY P 318      -2.939  -4.340 -19.787  0.00  0.00      PROA  
ATOM   4587  C   GLY P 318      -4.615  -2.998 -19.761  0.00  0.00      PROA  
ATOM   4588  O   GLY P 318      -4.344  -2.506 -20.870  0.00  0.00      PROA  
ATOM   4589  N   TYR P 319      -5.811  -2.866 -19.161  0.00  0.00      PROA  
ATOM   4590  H   TYR P 319      -6.015  -3.387 -18.320  0.00  0.00      PROA  
ATOM   4591  CA  TYR P 319      -6.875  -1.934 -19.736  0.00  0.00      PROA  
ATOM   4592  HA  TYR P 319      -7.036  -2.316 -20.745  0.00  0.00      PROA  
ATOM   4593  CB  TYR P 319      -8.188  -2.075 -18.907  0.00  0.00      PROA  
ATOM   4594  HB2 TYR P 319      -7.944  -1.656 -17.931  0.00  0.00      PROA  
ATOM   4595  HB3 TYR P 319      -8.977  -1.508 -19.402  0.00  0.00      PROA  
ATOM   4596  CG  TYR P 319      -8.677  -3.535 -18.661  0.00  0.00      PROA  
ATOM   4597  CD1 TYR P 319      -9.654  -3.713 -17.650  0.00  0.00      PROA  
ATOM   4598  HD1 TYR P 319      -9.881  -2.813 -17.098  0.00  0.00      PROA  
ATOM   4599  CE1 TYR P 319     -10.172  -5.025 -17.275  0.00  0.00      PROA  
ATOM   4600  HE1 TYR P 319     -10.976  -5.238 -16.586  0.00  0.00      PROA  
ATOM   4601  CZ  TYR P 319      -9.687  -6.121 -17.993  0.00  0.00      PROA  
ATOM   4602  OH  TYR P 319     -10.089  -7.373 -17.743  0.00  0.00      PROA  
ATOM   4603  HH  TYR P 319     -10.682  -7.508 -17.001  0.00  0.00      PROA  
ATOM   4604  CE2 TYR P 319      -8.734  -5.965 -19.044  0.00  0.00      PROA  
ATOM   4605  HE2 TYR P 319      -8.542  -6.924 -19.502  0.00  0.00      PROA  
ATOM   4606  CD2 TYR P 319      -8.185  -4.669 -19.413  0.00  0.00      PROA  
ATOM   4607  HD2 TYR P 319      -7.486  -4.657 -20.237  0.00  0.00      PROA  
ATOM   4608  C   TYR P 319      -6.438  -0.473 -19.837  0.00  0.00      PROA  
ATOM   4609  O   TYR P 319      -6.246   0.244 -18.828  0.00  0.00      PROA  
ATOM   4610  N   GLY P 320      -6.380   0.043 -21.116  0.00  0.00      PROA  
ATOM   4611  H   GLY P 320      -6.622  -0.635 -21.825  0.00  0.00      PROA  
ATOM   4612  CA  GLY P 320      -6.020   1.440 -21.419  0.00  0.00      PROA  
ATOM   4613  HA2 GLY P 320      -6.472   1.645 -22.390  0.00  0.00      PROA  
ATOM   4614  HA3 GLY P 320      -6.425   2.040 -20.605  0.00  0.00      PROA  
ATOM   4615  C   GLY P 320      -4.492   1.679 -21.500  0.00  0.00      PROA  
ATOM   4616  O   GLY P 320      -4.073   2.747 -21.875  0.00  0.00      PROA  
ATOM   4617  N   ILE P 321      -3.683   0.653 -21.271  0.00  0.00      PROA  
ATOM   4618  H   ILE P 321      -4.068  -0.247 -21.021  0.00  0.00      PROA  
ATOM   4619  CA  ILE P 321      -2.246   0.734 -21.375  0.00  0.00      PROA  
ATOM   4620  HA  ILE P 321      -2.051   1.747 -21.728  0.00  0.00      PROA  
ATOM   4621  CB  ILE P 321      -1.680   0.480 -20.017  0.00  0.00      PROA  
ATOM   4622  HB  ILE P 321      -2.014  -0.474 -19.609  0.00  0.00      PROA  
ATOM   4623  CG2 ILE P 321      -0.145   0.309 -20.263  0.00  0.00      PROA  
ATOM   4624 HG21 ILE P 321       0.351   0.350 -19.293  0.00  0.00      PROA  
ATOM   4625 HG22 ILE P 321       0.105  -0.608 -20.797  0.00  0.00      PROA  
ATOM   4626 HG23 ILE P 321       0.249   1.155 -20.827  0.00  0.00      PROA  
ATOM   4627  CG1 ILE P 321      -1.969   1.653 -19.034  0.00  0.00      PROA  
ATOM   4628 HG12 ILE P 321      -1.349   2.518 -19.269  0.00  0.00      PROA  
ATOM   4629 HG13 ILE P 321      -3.017   1.878 -19.231  0.00  0.00      PROA  
ATOM   4630  CD1 ILE P 321      -1.885   1.132 -17.603  0.00  0.00      PROA  
ATOM   4631 HD11 ILE P 321      -2.168   1.982 -16.983  0.00  0.00      PROA  
ATOM   4632 HD12 ILE P 321      -2.528   0.268 -17.437  0.00  0.00      PROA  
ATOM   4633 HD13 ILE P 321      -0.903   0.764 -17.305  0.00  0.00      PROA  
ATOM   4634  C   ILE P 321      -1.769  -0.175 -22.451  0.00  0.00      PROA  
ATOM   4635  O   ILE P 321      -0.998   0.261 -23.312  0.00  0.00      PROA  
ATOM   4636  N   VAL P 322      -2.056  -1.483 -22.340  0.00  0.00      PROA  
ATOM   4637  H   VAL P 322      -2.666  -1.803 -21.602  0.00  0.00      PROA  
ATOM   4638  CA  VAL P 322      -1.684  -2.497 -23.414  0.00  0.00      PROA  
ATOM   4639  HA  VAL P 322      -1.237  -2.060 -24.307  0.00  0.00      PROA  
ATOM   4640  CB  VAL P 322      -0.900  -3.660 -22.671  0.00  0.00      PROA  
ATOM   4641  HB  VAL P 322      -1.485  -4.191 -21.920  0.00  0.00      PROA  
ATOM   4642  CG1 VAL P 322      -0.246  -4.740 -23.510  0.00  0.00      PROA  
ATOM   4643 HG11 VAL P 322      -0.983  -5.374 -24.002  0.00  0.00      PROA  
ATOM   4644 HG12 VAL P 322       0.219  -4.273 -24.378  0.00  0.00      PROA  
ATOM   4645 HG13 VAL P 322       0.462  -5.367 -22.967  0.00  0.00      PROA  
ATOM   4646  CG2 VAL P 322       0.274  -3.054 -21.845  0.00  0.00      PROA  
ATOM   4647 HG21 VAL P 322       0.614  -2.075 -22.182  0.00  0.00      PROA  
ATOM   4648 HG22 VAL P 322      -0.108  -2.789 -20.859  0.00  0.00      PROA  
ATOM   4649 HG23 VAL P 322       1.064  -3.776 -21.637  0.00  0.00      PROA  
ATOM   4650  C   VAL P 322      -2.973  -3.164 -24.053  0.00  0.00      PROA  
ATOM   4651  O   VAL P 322      -2.771  -3.996 -24.963  0.00  0.00      PROA  
ATOM   4652  N   LYS P 323      -4.197  -2.756 -23.666  0.00  0.00      PROA  
ATOM   4653  H   LYS P 323      -4.267  -2.126 -22.880  0.00  0.00      PROA  
ATOM   4654  CA  LYS P 323      -5.497  -3.379 -24.181  0.00  0.00      PROA  
ATOM   4655  HA  LYS P 323      -5.471  -3.724 -25.214  0.00  0.00      PROA  
ATOM   4656  CB  LYS P 323      -5.901  -4.584 -23.282  0.00  0.00      PROA  
ATOM   4657  HB2 LYS P 323      -5.840  -4.231 -22.252  0.00  0.00      PROA  
ATOM   4658  HB3 LYS P 323      -6.929  -4.833 -23.547  0.00  0.00      PROA  
ATOM   4659  CG  LYS P 323      -5.047  -5.833 -23.513  0.00  0.00      PROA  
ATOM   4660  HG2 LYS P 323      -4.984  -5.991 -24.589  0.00  0.00      PROA  
ATOM   4661  HG3 LYS P 323      -3.998  -5.792 -23.219  0.00  0.00      PROA  
ATOM   4662  CD  LYS P 323      -5.788  -7.025 -22.903  0.00  0.00      PROA  
ATOM   4663  HD2 LYS P 323      -6.007  -6.850 -21.850  0.00  0.00      PROA  
ATOM   4664  HD3 LYS P 323      -6.723  -7.172 -23.444  0.00  0.00      PROA  
ATOM   4665  CE  LYS P 323      -5.012  -8.283 -23.030  0.00  0.00      PROA  
ATOM   4666  HE2 LYS P 323      -4.967  -8.523 -24.092  0.00  0.00      PROA  
ATOM   4667  HE3 LYS P 323      -3.970  -8.200 -22.722  0.00  0.00      PROA  
ATOM   4668  NZ  LYS P 323      -5.686  -9.297 -22.213  0.00  0.00      PROA  
ATOM   4669  HZ1 LYS P 323      -6.063  -8.927 -21.353  0.00  0.00      PROA  
ATOM   4670  HZ2 LYS P 323      -6.511  -9.593 -22.715  0.00  0.00      PROA  
ATOM   4671  HZ3 LYS P 323      -5.020 -10.010 -21.952  0.00  0.00      PROA  
ATOM   4672  C   LYS P 323      -6.496  -2.231 -24.281  0.00  0.00      PROA  
ATOM   4673  O   LYS P 323      -6.253  -1.155 -23.694  0.00  0.00      PROA  
ATOM   4674  N   PRO P 324      -7.654  -2.399 -24.915  0.00  0.00      PROA  
ATOM   4675  CD  PRO P 324      -8.074  -3.489 -25.693  0.00  0.00      PROA  
ATOM   4676  HD2 PRO P 324      -8.360  -4.302 -25.026  0.00  0.00      PROA  
ATOM   4677  HD3 PRO P 324      -7.336  -3.777 -26.441  0.00  0.00      PROA  
ATOM   4678  CG  PRO P 324      -9.292  -3.089 -26.422  0.00  0.00      PROA  
ATOM   4679  HG2 PRO P 324      -9.985  -3.921 -26.546  0.00  0.00      PROA  
ATOM   4680  HG3 PRO P 324      -9.103  -2.657 -27.405  0.00  0.00      PROA  
ATOM   4681  CB  PRO P 324      -9.868  -1.899 -25.633  0.00  0.00      PROA  
ATOM   4682  HB2 PRO P 324     -10.627  -2.329 -24.978  0.00  0.00      PROA  
ATOM   4683  HB3 PRO P 324     -10.301  -1.131 -26.273  0.00  0.00      PROA  
ATOM   4684  CA  PRO P 324      -8.715  -1.375 -24.827  0.00  0.00      PROA  
ATOM   4685  HA  PRO P 324      -8.362  -0.524 -25.410  0.00  0.00      PROA  
ATOM   4686  C   PRO P 324      -9.096  -1.073 -23.381  0.00  0.00      PROA  
ATOM   4687  O   PRO P 324      -8.804  -1.778 -22.410  0.00  0.00      PROA  
ATOM   4688  N   ARG P 325      -9.834  -0.003 -23.191  0.00  0.00      PROA  
ATOM   4689  H   ARG P 325     -10.113   0.535 -24.000  0.00  0.00      PROA  
ATOM   4690  CA  ARG P 325     -10.343   0.452 -21.926  0.00  0.00      PROA  
ATOM   4691  HA  ARG P 325      -9.517   0.332 -21.225  0.00  0.00      PROA  
ATOM   4692  CB  ARG P 325     -10.709   1.943 -21.993  0.00  0.00      PROA  
ATOM   4693  HB2 ARG P 325     -11.288   2.180 -22.886  0.00  0.00      PROA  
ATOM   4694  HB3 ARG P 325     -11.304   2.238 -21.129  0.00  0.00      PROA  
ATOM   4695  CG  ARG P 325      -9.471   2.797 -21.993  0.00  0.00      PROA  
ATOM   4696  HG2 ARG P 325      -9.715   3.797 -21.633  0.00  0.00      PROA  
ATOM   4697  HG3 ARG P 325      -8.651   2.458 -21.360  0.00  0.00      PROA  
ATOM   4698  CD  ARG P 325      -8.860   3.053 -23.402  0.00  0.00      PROA  
ATOM   4699  HD2 ARG P 325      -8.451   2.151 -23.857  0.00  0.00      PROA  
ATOM   4700  HD3 ARG P 325      -9.519   3.604 -24.073  0.00  0.00      PROA  
ATOM   4701  NE  ARG P 325      -7.738   3.932 -23.260  0.00  0.00      PROA  
ATOM   4702  HE  ARG P 325      -7.665   4.457 -22.400  0.00  0.00      PROA  
ATOM   4703  CZ  ARG P 325      -6.874   4.412 -24.203  0.00  0.00      PROA  
ATOM   4704  NH1 ARG P 325      -6.768   3.810 -25.328  0.00  0.00      PROA  
ATOM   4705 HH11 ARG P 325      -7.456   3.124 -25.605  0.00  0.00      PROA  
ATOM   4706 HH12 ARG P 325      -6.164   4.240 -26.014  0.00  0.00      PROA  
ATOM   4707  NH2 ARG P 325      -6.094   5.402 -23.926  0.00  0.00      PROA  
ATOM   4708 HH21 ARG P 325      -6.210   5.838 -23.023  0.00  0.00      PROA  
ATOM   4709 HH22 ARG P 325      -5.572   5.884 -24.643  0.00  0.00      PROA  
ATOM   4710  C   ARG P 325     -11.572  -0.375 -21.512  0.00  0.00      PROA  
ATOM   4711  O   ARG P 325     -12.711   0.059 -21.685  0.00  0.00      PROA  
ATOM   4712  N   LEU P 326     -11.304  -1.590 -21.090  0.00  0.00      PROA  
ATOM   4713  H   LEU P 326     -10.333  -1.858 -21.166  0.00  0.00      PROA  
ATOM   4714  CA  LEU P 326     -12.296  -2.649 -20.896  0.00  0.00      PROA  
ATOM   4715  HA  LEU P 326     -13.122  -2.394 -21.560  0.00  0.00      PROA  
ATOM   4716  CB  LEU P 326     -11.679  -4.050 -21.351  0.00  0.00      PROA  
ATOM   4717  HB2 LEU P 326     -10.962  -4.380 -20.599  0.00  0.00      PROA  
ATOM   4718  HB3 LEU P 326     -12.410  -4.854 -21.272  0.00  0.00      PROA  
ATOM   4719  CG  LEU P 326     -11.052  -4.371 -22.698  0.00  0.00      PROA  
ATOM   4720  HG  LEU P 326     -10.300  -3.595 -22.841  0.00  0.00      PROA  
ATOM   4721  CD1 LEU P 326     -10.337  -5.699 -22.853  0.00  0.00      PROA  
ATOM   4722 HD11 LEU P 326     -11.137  -6.437 -22.916  0.00  0.00      PROA  
ATOM   4723 HD12 LEU P 326      -9.717  -5.726 -23.749  0.00  0.00      PROA  
ATOM   4724 HD13 LEU P 326      -9.663  -5.906 -22.022  0.00  0.00      PROA  
ATOM   4725  CD2 LEU P 326     -12.046  -4.285 -23.839  0.00  0.00      PROA  
ATOM   4726 HD21 LEU P 326     -11.646  -4.552 -24.817  0.00  0.00      PROA  
ATOM   4727 HD22 LEU P 326     -12.878  -4.972 -23.686  0.00  0.00      PROA  
ATOM   4728 HD23 LEU P 326     -12.575  -3.333 -23.794  0.00  0.00      PROA  
ATOM   4729  C   LEU P 326     -12.777  -2.765 -19.460  0.00  0.00      PROA  
ATOM   4730  O   LEU P 326     -13.331  -3.794 -18.983  0.00  0.00      PROA  
ATOM   4731  N   GLY P 327     -12.586  -1.735 -18.658  0.00  0.00      PROA  
ATOM   4732  H   GLY P 327     -12.132  -0.937 -19.080  0.00  0.00      PROA  
ATOM   4733  CA  GLY P 327     -13.057  -1.552 -17.254  0.00  0.00      PROA  
ATOM   4734  HA2 GLY P 327     -12.376  -2.192 -16.693  0.00  0.00      PROA  
ATOM   4735  HA3 GLY P 327     -12.855  -0.553 -16.868  0.00  0.00      PROA  
ATOM   4736  C   GLY P 327     -14.558  -1.962 -16.967  0.00  0.00      PROA  
ATOM   4737  O   GLY P 327     -14.887  -2.123 -15.859  0.00  0.00      PROA  
ATOM   4738  N   VAL P 328     -15.464  -2.202 -17.929  0.00  0.00      PROA  
ATOM   4739  H   VAL P 328     -15.019  -2.195 -18.836  0.00  0.00      PROA  
ATOM   4740  CA  VAL P 328     -16.746  -2.782 -17.595  0.00  0.00      PROA  
ATOM   4741  HA  VAL P 328     -17.076  -2.383 -16.636  0.00  0.00      PROA  
ATOM   4742  CB  VAL P 328     -17.811  -2.355 -18.669  0.00  0.00      PROA  
ATOM   4743  HB  VAL P 328     -17.729  -1.274 -18.789  0.00  0.00      PROA  
ATOM   4744  CG1 VAL P 328     -17.530  -3.052 -20.032  0.00  0.00      PROA  
ATOM   4745 HG11 VAL P 328     -17.858  -4.091 -20.051  0.00  0.00      PROA  
ATOM   4746 HG12 VAL P 328     -18.124  -2.549 -20.795  0.00  0.00      PROA  
ATOM   4747 HG13 VAL P 328     -16.496  -2.827 -20.293  0.00  0.00      PROA  
ATOM   4748  CG2 VAL P 328     -19.274  -2.608 -18.397  0.00  0.00      PROA  
ATOM   4749 HG21 VAL P 328     -19.652  -1.983 -17.588  0.00  0.00      PROA  
ATOM   4750 HG22 VAL P 328     -19.749  -2.427 -19.361  0.00  0.00      PROA  
ATOM   4751 HG23 VAL P 328     -19.360  -3.683 -18.238  0.00  0.00      PROA  
ATOM   4752  C   VAL P 328     -16.711  -4.306 -17.365  0.00  0.00      PROA  
ATOM   4753  O   VAL P 328     -17.687  -4.901 -17.011  0.00  0.00      PROA  
ATOM   4754  N   THR P 329     -15.512  -4.930 -17.387  0.00  0.00      PROA  
ATOM   4755  H   THR P 329     -14.749  -4.424 -17.813  0.00  0.00      PROA  
ATOM   4756  CA  THR P 329     -15.304  -6.296 -16.931  0.00  0.00      PROA  
ATOM   4757  HA  THR P 329     -16.169  -6.843 -17.305  0.00  0.00      PROA  
ATOM   4758  CB  THR P 329     -13.941  -6.853 -17.592  0.00  0.00      PROA  
ATOM   4759  HB  THR P 329     -13.125  -6.262 -17.178  0.00  0.00      PROA  
ATOM   4760  CG2 THR P 329     -13.881  -8.328 -17.384  0.00  0.00      PROA  
ATOM   4761 HG21 THR P 329     -14.810  -8.809 -17.690  0.00  0.00      PROA  
ATOM   4762 HG22 THR P 329     -13.032  -8.753 -17.920  0.00  0.00      PROA  
ATOM   4763 HG23 THR P 329     -13.866  -8.503 -16.308  0.00  0.00      PROA  
ATOM   4764  OG1 THR P 329     -13.999  -6.650 -19.003  0.00  0.00      PROA  
ATOM   4765  HG1 THR P 329     -13.928  -5.699 -19.111  0.00  0.00      PROA  
ATOM   4766  C   THR P 329     -15.306  -6.277 -15.457  0.00  0.00      PROA  
ATOM   4767  O   THR P 329     -14.315  -5.840 -14.832  0.00  0.00      PROA  
ATOM   4768  N   LEU P 330     -16.381  -6.790 -14.867  0.00  0.00      PROA  
ATOM   4769  H   LEU P 330     -17.063  -7.245 -15.458  0.00  0.00      PROA  
ATOM   4770  CA  LEU P 330     -16.754  -6.758 -13.456  0.00  0.00      PROA  
ATOM   4771  HA  LEU P 330     -15.849  -6.537 -12.889  0.00  0.00      PROA  
ATOM   4772  CB  LEU P 330     -17.797  -5.682 -13.313  0.00  0.00      PROA  
ATOM   4773  HB2 LEU P 330     -18.598  -5.979 -13.991  0.00  0.00      PROA  
ATOM   4774  HB3 LEU P 330     -18.286  -5.686 -12.339  0.00  0.00      PROA  
ATOM   4775  CG  LEU P 330     -17.364  -4.238 -13.526  0.00  0.00      PROA  
ATOM   4776  HG  LEU P 330     -16.993  -4.133 -14.546  0.00  0.00      PROA  
ATOM   4777  CD1 LEU P 330     -18.607  -3.364 -13.295  0.00  0.00      PROA  
ATOM   4778 HD11 LEU P 330     -19.386  -3.695 -13.983  0.00  0.00      PROA  
ATOM   4779 HD12 LEU P 330     -18.934  -3.593 -12.281  0.00  0.00      PROA  
ATOM   4780 HD13 LEU P 330     -18.428  -2.304 -13.478  0.00  0.00      PROA  
ATOM   4781  CD2 LEU P 330     -16.237  -3.760 -12.609  0.00  0.00      PROA  
ATOM   4782 HD21 LEU P 330     -16.380  -3.999 -11.555  0.00  0.00      PROA  
ATOM   4783 HD22 LEU P 330     -15.331  -4.158 -13.065  0.00  0.00      PROA  
ATOM   4784 HD23 LEU P 330     -16.126  -2.679 -12.687  0.00  0.00      PROA  
ATOM   4785  C   LEU P 330     -17.145  -8.093 -12.802  0.00  0.00      PROA  
ATOM   4786  O   LEU P 330     -17.222  -8.246 -11.572  0.00  0.00      PROA  
ATOM   4787  N   HIE P 331     -17.431  -9.098 -13.652  0.00  0.00      PROA  
ATOM   4788  H   HIE P 331     -17.432  -8.883 -14.639  0.00  0.00      PROA  
ATOM   4789  CA  HIE P 331     -17.661 -10.501 -13.208  0.00  0.00      PROA  
ATOM   4790  HA  HIE P 331     -18.508 -10.455 -12.524  0.00  0.00      PROA  
ATOM   4791  CB  HIE P 331     -18.012 -11.411 -14.374  0.00  0.00      PROA  
ATOM   4792  HB2 HIE P 331     -19.005 -11.153 -14.742  0.00  0.00      PROA  
ATOM   4793  HB3 HIE P 331     -17.323 -11.221 -15.197  0.00  0.00      PROA  
ATOM   4794  CG  HIE P 331     -18.090 -12.886 -14.040  0.00  0.00      PROA  
ATOM   4795  ND1 HIE P 331     -18.874 -13.401 -13.037  0.00  0.00      PROA  
ATOM   4796  CE1 HIE P 331     -18.811 -14.747 -13.103  0.00  0.00      PROA  
ATOM   4797  HE1 HIE P 331     -19.182 -15.478 -12.400  0.00  0.00      PROA  
ATOM   4798  NE2 HIE P 331     -18.042 -15.070 -14.144  0.00  0.00      PROA  
ATOM   4799  HE2 HIE P 331     -17.886 -16.038 -14.386  0.00  0.00      PROA  
ATOM   4800  CD2 HIE P 331     -17.581 -13.916 -14.770  0.00  0.00      PROA  
ATOM   4801  HD2 HIE P 331     -16.945 -13.844 -15.640  0.00  0.00      PROA  
ATOM   4802  C   HIE P 331     -16.485 -10.998 -12.326  0.00  0.00      PROA  
ATOM   4803  O   HIE P 331     -15.313 -10.940 -12.759  0.00  0.00      PROA  
ATOM   4804  N   LYS P 332     -16.801 -11.481 -11.126  0.00  0.00      PROA  
ATOM   4805  H   LYS P 332     -17.771 -11.573 -10.861  0.00  0.00      PROA  
ATOM   4806  CA  LYS P 332     -15.829 -11.963 -10.062  0.00  0.00      PROA  
ATOM   4807  HA  LYS P 332     -16.464 -12.233  -9.217  0.00  0.00      PROA  
ATOM   4808  CB  LYS P 332     -14.974 -13.152 -10.618  0.00  0.00      PROA  
ATOM   4809  HB2 LYS P 332     -14.439 -12.890 -11.531  0.00  0.00      PROA  
ATOM   4810  HB3 LYS P 332     -14.249 -13.310  -9.819  0.00  0.00      PROA  
ATOM   4811  CG  LYS P 332     -15.887 -14.315 -10.953  0.00  0.00      PROA  
ATOM   4812  HG2 LYS P 332     -16.304 -14.499  -9.962  0.00  0.00      PROA  
ATOM   4813  HG3 LYS P 332     -16.791 -14.029 -11.490  0.00  0.00      PROA  
ATOM   4814  CD  LYS P 332     -15.303 -15.520 -11.666  0.00  0.00      PROA  
ATOM   4815  HD2 LYS P 332     -14.559 -15.934 -10.986  0.00  0.00      PROA  
ATOM   4816  HD3 LYS P 332     -16.120 -16.240 -11.712  0.00  0.00      PROA  
ATOM   4817  CE  LYS P 332     -14.670 -15.230 -13.090  0.00  0.00      PROA  
ATOM   4818  HE2 LYS P 332     -15.295 -14.571 -13.692  0.00  0.00      PROA  
ATOM   4819  HE3 LYS P 332     -13.703 -14.728 -13.127  0.00  0.00      PROA  
ATOM   4820  NZ  LYS P 332     -14.515 -16.419 -13.861  0.00  0.00      PROA  
ATOM   4821  HZ1 LYS P 332     -14.131 -16.146 -14.755  0.00  0.00      PROA  
ATOM   4822  HZ2 LYS P 332     -13.941 -17.035 -13.303  0.00  0.00      PROA  
ATOM   4823  HZ3 LYS P 332     -15.414 -16.812 -14.100  0.00  0.00      PROA  
ATOM   4824  C   LYS P 332     -15.008 -10.932  -9.331  0.00  0.00      PROA  
ATOM   4825  O   LYS P 332     -14.922 -11.002  -8.071  0.00  0.00      PROA  
ATOM   4826  N   VAL P 333     -14.363  -9.976 -10.020  0.00  0.00      PROA  
ATOM   4827  H   VAL P 333     -14.348 -10.133 -11.018  0.00  0.00      PROA  
ATOM   4828  CA  VAL P 333     -13.521  -8.939  -9.423  0.00  0.00      PROA  
ATOM   4829  HA  VAL P 333     -12.666  -9.423  -8.950  0.00  0.00      PROA  
ATOM   4830  CB  VAL P 333     -12.861  -8.016 -10.437  0.00  0.00      PROA  
ATOM   4831  HB  VAL P 333     -13.586  -7.244 -10.695  0.00  0.00      PROA  
ATOM   4832  CG1 VAL P 333     -11.626  -7.329  -9.811  0.00  0.00      PROA  
ATOM   4833 HG11 VAL P 333     -10.778  -8.012  -9.857  0.00  0.00      PROA  
ATOM   4834 HG12 VAL P 333     -11.391  -6.562 -10.549  0.00  0.00      PROA  
ATOM   4835 HG13 VAL P 333     -11.749  -7.011  -8.775  0.00  0.00      PROA  
ATOM   4836  CG2 VAL P 333     -12.384  -8.731 -11.749  0.00  0.00      PROA  
ATOM   4837 HG21 VAL P 333     -13.262  -9.164 -12.229  0.00  0.00      PROA  
ATOM   4838 HG22 VAL P 333     -11.898  -8.052 -12.449  0.00  0.00      PROA  
ATOM   4839 HG23 VAL P 333     -11.704  -9.555 -11.531  0.00  0.00      PROA  
ATOM   4840  C   VAL P 333     -14.200  -8.027  -8.429  0.00  0.00      PROA  
ATOM   4841  O   VAL P 333     -13.574  -7.760  -7.386  0.00  0.00      PROA  
ATOM   4842  N   VAL P 334     -15.375  -7.554  -8.739  0.00  0.00      PROA  
ATOM   4843  H   VAL P 334     -15.894  -7.856  -9.551  0.00  0.00      PROA  
ATOM   4844  CA  VAL P 334     -16.084  -6.681  -7.737  0.00  0.00      PROA  
ATOM   4845  HA  VAL P 334     -15.425  -5.860  -7.455  0.00  0.00      PROA  
ATOM   4846  CB  VAL P 334     -17.416  -6.048  -8.188  0.00  0.00      PROA  
ATOM   4847  HB  VAL P 334     -18.158  -6.818  -8.399  0.00  0.00      PROA  
ATOM   4848  CG1 VAL P 334     -18.103  -5.217  -7.096  0.00  0.00      PROA  
ATOM   4849 HG11 VAL P 334     -18.868  -4.600  -7.567  0.00  0.00      PROA  
ATOM   4850 HG12 VAL P 334     -18.725  -5.860  -6.472  0.00  0.00      PROA  
ATOM   4851 HG13 VAL P 334     -17.399  -4.661  -6.477  0.00  0.00      PROA  
ATOM   4852  CG2 VAL P 334     -17.112  -5.183  -9.430  0.00  0.00      PROA  
ATOM   4853 HG21 VAL P 334     -17.864  -4.433  -9.677  0.00  0.00      PROA  
ATOM   4854 HG22 VAL P 334     -16.318  -4.462  -9.235  0.00  0.00      PROA  
ATOM   4855 HG23 VAL P 334     -16.856  -5.758 -10.320  0.00  0.00      PROA  
ATOM   4856  C   VAL P 334     -16.413  -7.422  -6.420  0.00  0.00      PROA  
ATOM   4857  O   VAL P 334     -16.101  -6.839  -5.397  0.00  0.00      PROA  
ATOM   4858  N   VAL P 335     -16.928  -8.655  -6.457  0.00  0.00      PROA  
ATOM   4859  H   VAL P 335     -17.012  -9.139  -7.340  0.00  0.00      PROA  
ATOM   4860  CA  VAL P 335     -17.323  -9.411  -5.251  0.00  0.00      PROA  
ATOM   4861  HA  VAL P 335     -17.844  -8.666  -4.648  0.00  0.00      PROA  
ATOM   4862  CB  VAL P 335     -18.442 -10.466  -5.479  0.00  0.00      PROA  
ATOM   4863  HB  VAL P 335     -18.128 -11.271  -6.142  0.00  0.00      PROA  
ATOM   4864  CG1 VAL P 335     -18.965 -11.096  -4.144  0.00  0.00      PROA  
ATOM   4865 HG11 VAL P 335     -18.157 -11.332  -3.452  0.00  0.00      PROA  
ATOM   4866 HG12 VAL P 335     -19.646 -10.402  -3.650  0.00  0.00      PROA  
ATOM   4867 HG13 VAL P 335     -19.444 -12.054  -4.345  0.00  0.00      PROA  
ATOM   4868  CG2 VAL P 335     -19.601  -9.860  -6.200  0.00  0.00      PROA  
ATOM   4869 HG21 VAL P 335     -19.878  -8.916  -5.731  0.00  0.00      PROA  
ATOM   4870 HG22 VAL P 335     -19.298  -9.603  -7.215  0.00  0.00      PROA  
ATOM   4871 HG23 VAL P 335     -20.442 -10.549  -6.281  0.00  0.00      PROA  
ATOM   4872  C   VAL P 335     -16.103  -9.951  -4.467  0.00  0.00      PROA  
ATOM   4873  O   VAL P 335     -16.096  -9.765  -3.259  0.00  0.00      PROA  
ATOM   4874  N   ALA P 336     -15.088 -10.438  -5.128  0.00  0.00      PROA  
ATOM   4875  H   ALA P 336     -15.242 -10.476  -6.126  0.00  0.00      PROA  
ATOM   4876  CA  ALA P 336     -13.842 -10.859  -4.451  0.00  0.00      PROA  
ATOM   4877  HA  ALA P 336     -14.088 -11.511  -3.612  0.00  0.00      PROA  
ATOM   4878  CB  ALA P 336     -13.007 -11.694  -5.443  0.00  0.00      PROA  
ATOM   4879  HB1 ALA P 336     -12.039 -11.947  -5.010  0.00  0.00      PROA  
ATOM   4880  HB2 ALA P 336     -13.458 -12.611  -5.820  0.00  0.00      PROA  
ATOM   4881  HB3 ALA P 336     -12.705 -11.093  -6.301  0.00  0.00      PROA  
ATOM   4882  C   ALA P 336     -13.067  -9.654  -3.944  0.00  0.00      PROA  
ATOM   4883  O   ALA P 336     -12.509  -9.682  -2.827  0.00  0.00      PROA  
ATOM   4884  N   GLY P 337     -13.230  -8.527  -4.668  0.00  0.00      PROA  
ATOM   4885  H   GLY P 337     -13.797  -8.680  -5.490  0.00  0.00      PROA  
ATOM   4886  CA  GLY P 337     -12.682  -7.189  -4.327  0.00  0.00      PROA  
ATOM   4887  HA2 GLY P 337     -11.597  -7.279  -4.278  0.00  0.00      PROA  
ATOM   4888  HA3 GLY P 337     -12.854  -6.503  -5.156  0.00  0.00      PROA  
ATOM   4889  C   GLY P 337     -13.270  -6.640  -3.057  0.00  0.00      PROA  
ATOM   4890  O   GLY P 337     -12.563  -6.234  -2.142  0.00  0.00      PROA  
ATOM   4891  N   ALA P 338     -14.622  -6.632  -3.012  0.00  0.00      PROA  
ATOM   4892  H   ALA P 338     -15.116  -6.813  -3.875  0.00  0.00      PROA  
ATOM   4893  CA  ALA P 338     -15.356  -6.231  -1.812  0.00  0.00      PROA  
ATOM   4894  HA  ALA P 338     -14.991  -5.219  -1.639  0.00  0.00      PROA  
ATOM   4895  CB  ALA P 338     -16.864  -6.019  -2.211  0.00  0.00      PROA  
ATOM   4896  HB1 ALA P 338     -17.384  -5.892  -1.262  0.00  0.00      PROA  
ATOM   4897  HB2 ALA P 338     -17.017  -5.109  -2.791  0.00  0.00      PROA  
ATOM   4898  HB3 ALA P 338     -17.294  -6.841  -2.785  0.00  0.00      PROA  
ATOM   4899  C   ALA P 338     -15.232  -7.143  -0.575  0.00  0.00      PROA  
ATOM   4900  O   ALA P 338     -15.567  -6.631   0.541  0.00  0.00      PROA  
ATOM   4901  N   LEU P 339     -14.843  -8.407  -0.834  0.00  0.00      PROA  
ATOM   4902  H   LEU P 339     -14.848  -8.714  -1.796  0.00  0.00      PROA  
ATOM   4903  CA  LEU P 339     -14.447  -9.346   0.261  0.00  0.00      PROA  
ATOM   4904  HA  LEU P 339     -15.166  -9.167   1.060  0.00  0.00      PROA  
ATOM   4905  CB  LEU P 339     -14.628 -10.782  -0.303  0.00  0.00      PROA  
ATOM   4906  HB2 LEU P 339     -15.686 -10.960  -0.493  0.00  0.00      PROA  
ATOM   4907  HB3 LEU P 339     -14.128 -10.904  -1.264  0.00  0.00      PROA  
ATOM   4908  CG  LEU P 339     -14.129 -11.898   0.661  0.00  0.00      PROA  
ATOM   4909  HG  LEU P 339     -13.163 -11.589   1.061  0.00  0.00      PROA  
ATOM   4910  CD1 LEU P 339     -15.077 -12.063   1.857  0.00  0.00      PROA  
ATOM   4911 HD11 LEU P 339     -16.057 -12.383   1.502  0.00  0.00      PROA  
ATOM   4912 HD12 LEU P 339     -14.694 -12.890   2.454  0.00  0.00      PROA  
ATOM   4913 HD13 LEU P 339     -15.155 -11.143   2.436  0.00  0.00      PROA  
ATOM   4914  CD2 LEU P 339     -13.859 -13.342   0.105  0.00  0.00      PROA  
ATOM   4915 HD21 LEU P 339     -13.350 -13.846   0.926  0.00  0.00      PROA  
ATOM   4916 HD22 LEU P 339     -14.813 -13.798  -0.158  0.00  0.00      PROA  
ATOM   4917 HD23 LEU P 339     -13.204 -13.240  -0.761  0.00  0.00      PROA  
ATOM   4918  C   LEU P 339     -13.092  -9.038   0.794  0.00  0.00      PROA  
ATOM   4919  O   LEU P 339     -12.838  -9.059   2.006  0.00  0.00      PROA  
ATOM   4920  N   TYR P 340     -12.122  -8.786  -0.102  0.00  0.00      PROA  
ATOM   4921  H   TYR P 340     -12.476  -8.644  -1.037  0.00  0.00      PROA  
ATOM   4922  CA  TYR P 340     -10.790  -8.366   0.376  0.00  0.00      PROA  
ATOM   4923  HA  TYR P 340     -10.408  -9.166   1.009  0.00  0.00      PROA  
ATOM   4924  CB  TYR P 340     -10.022  -8.140  -0.892  0.00  0.00      PROA  
ATOM   4925  HB2 TYR P 340     -10.117  -9.042  -1.495  0.00  0.00      PROA  
ATOM   4926  HB3 TYR P 340     -10.406  -7.230  -1.354  0.00  0.00      PROA  
ATOM   4927  CG  TYR P 340      -8.477  -7.938  -0.628  0.00  0.00      PROA  
ATOM   4928  CD1 TYR P 340      -7.890  -6.613  -0.477  0.00  0.00      PROA  
ATOM   4929  HD1 TYR P 340      -8.529  -5.743  -0.429  0.00  0.00      PROA  
ATOM   4930  CE1 TYR P 340      -6.501  -6.530  -0.322  0.00  0.00      PROA  
ATOM   4931  HE1 TYR P 340      -6.048  -5.567  -0.141  0.00  0.00      PROA  
ATOM   4932  CZ  TYR P 340      -5.725  -7.732  -0.327  0.00  0.00      PROA  
ATOM   4933  OH  TYR P 340      -4.428  -7.555   0.034  0.00  0.00      PROA  
ATOM   4934  HH  TYR P 340      -3.948  -8.110  -0.585  0.00  0.00      PROA  
ATOM   4935  CE2 TYR P 340      -6.264  -8.979  -0.697  0.00  0.00      PROA  
ATOM   4936  HE2 TYR P 340      -5.584  -9.786  -0.925  0.00  0.00      PROA  
ATOM   4937  CD2 TYR P 340      -7.622  -9.094  -0.759  0.00  0.00      PROA  
ATOM   4938  HD2 TYR P 340      -8.060 -10.020  -1.100  0.00  0.00      PROA  
ATOM   4939  C   TYR P 340     -10.780  -7.086   1.294  0.00  0.00      PROA  
ATOM   4940  O   TYR P 340     -10.294  -7.109   2.400  0.00  0.00      PROA  
ATOM   4941  N   LEU P 341     -11.542  -6.073   0.944  0.00  0.00      PROA  
ATOM   4942  H   LEU P 341     -11.984  -6.113   0.037  0.00  0.00      PROA  
ATOM   4943  CA  LEU P 341     -11.835  -4.804   1.667  0.00  0.00      PROA  
ATOM   4944  HA  LEU P 341     -10.885  -4.295   1.827  0.00  0.00      PROA  
ATOM   4945  CB  LEU P 341     -12.781  -3.918   0.789  0.00  0.00      PROA  
ATOM   4946  HB2 LEU P 341     -12.342  -3.801  -0.202  0.00  0.00      PROA  
ATOM   4947  HB3 LEU P 341     -13.676  -4.488   0.543  0.00  0.00      PROA  
ATOM   4948  CG  LEU P 341     -13.121  -2.579   1.392  0.00  0.00      PROA  
ATOM   4949  HG  LEU P 341     -13.310  -2.744   2.453  0.00  0.00      PROA  
ATOM   4950  CD1 LEU P 341     -12.013  -1.590   1.295  0.00  0.00      PROA  
ATOM   4951 HD11 LEU P 341     -11.884  -1.379   0.234  0.00  0.00      PROA  
ATOM   4952 HD12 LEU P 341     -12.108  -0.752   1.985  0.00  0.00      PROA  
ATOM   4953 HD13 LEU P 341     -11.106  -2.043   1.695  0.00  0.00      PROA  
ATOM   4954  CD2 LEU P 341     -14.382  -1.917   1.002  0.00  0.00      PROA  
ATOM   4955 HD21 LEU P 341     -14.510  -1.011   1.595  0.00  0.00      PROA  
ATOM   4956 HD22 LEU P 341     -14.335  -1.697  -0.064  0.00  0.00      PROA  
ATOM   4957 HD23 LEU P 341     -15.152  -2.683   1.084  0.00  0.00      PROA  
ATOM   4958  C   LEU P 341     -12.523  -5.089   3.002  0.00  0.00      PROA  
ATOM   4959  O   LEU P 341     -12.067  -4.595   3.994  0.00  0.00      PROA  
ATOM   4960  N   LEU P 342     -13.519  -6.036   3.066  0.00  0.00      PROA  
ATOM   4961  H   LEU P 342     -13.901  -6.465   2.235  0.00  0.00      PROA  
ATOM   4962  CA  LEU P 342     -14.031  -6.440   4.382  0.00  0.00      PROA  
ATOM   4963  HA  LEU P 342     -14.466  -5.574   4.881  0.00  0.00      PROA  
ATOM   4964  CB  LEU P 342     -15.170  -7.452   4.078  0.00  0.00      PROA  
ATOM   4965  HB2 LEU P 342     -15.998  -7.023   3.513  0.00  0.00      PROA  
ATOM   4966  HB3 LEU P 342     -14.925  -8.261   3.389  0.00  0.00      PROA  
ATOM   4967  CG  LEU P 342     -15.772  -8.142   5.349  0.00  0.00      PROA  
ATOM   4968  HG  LEU P 342     -15.054  -8.579   6.044  0.00  0.00      PROA  
ATOM   4969  CD1 LEU P 342     -16.752  -7.225   6.088  0.00  0.00      PROA  
ATOM   4970 HD11 LEU P 342     -16.194  -6.310   6.288  0.00  0.00      PROA  
ATOM   4971 HD12 LEU P 342     -17.580  -6.908   5.455  0.00  0.00      PROA  
ATOM   4972 HD13 LEU P 342     -16.958  -7.659   7.067  0.00  0.00      PROA  
ATOM   4973  CD2 LEU P 342     -16.671  -9.270   4.897  0.00  0.00      PROA  
ATOM   4974 HD21 LEU P 342     -16.093  -9.978   4.303  0.00  0.00      PROA  
ATOM   4975 HD22 LEU P 342     -17.176  -9.754   5.733  0.00  0.00      PROA  
ATOM   4976 HD23 LEU P 342     -17.406  -8.841   4.217  0.00  0.00      PROA  
ATOM   4977  C   LEU P 342     -13.002  -7.157   5.291  0.00  0.00      PROA  
ATOM   4978  O   LEU P 342     -12.876  -6.795   6.429  0.00  0.00      PROA  
ATOM   4979  N   PHE P 343     -12.149  -7.950   4.648  0.00  0.00      PROA  
ATOM   4980  H   PHE P 343     -12.324  -8.249   3.699  0.00  0.00      PROA  
ATOM   4981  CA  PHE P 343     -11.126  -8.690   5.413  0.00  0.00      PROA  
ATOM   4982  HA  PHE P 343     -11.628  -9.028   6.320  0.00  0.00      PROA  
ATOM   4983  CB  PHE P 343     -10.547 -10.031   4.835  0.00  0.00      PROA  
ATOM   4984  HB2 PHE P 343     -10.464  -9.977   3.750  0.00  0.00      PROA  
ATOM   4985  HB3 PHE P 343      -9.588 -10.133   5.342  0.00  0.00      PROA  
ATOM   4986  CG  PHE P 343     -11.357 -11.277   4.999  0.00  0.00      PROA  
ATOM   4987  CD1 PHE P 343     -10.749 -12.535   5.207  0.00  0.00      PROA  
ATOM   4988  HD1 PHE P 343      -9.680 -12.576   5.057  0.00  0.00      PROA  
ATOM   4989  CE1 PHE P 343     -11.492 -13.643   5.617  0.00  0.00      PROA  
ATOM   4990  HE1 PHE P 343     -11.012 -14.598   5.766  0.00  0.00      PROA  
ATOM   4991  CZ  PHE P 343     -12.833 -13.537   5.767  0.00  0.00      PROA  
ATOM   4992  HZ  PHE P 343     -13.502 -14.315   6.105  0.00  0.00      PROA  
ATOM   4993  CE2 PHE P 343     -13.428 -12.300   5.514  0.00  0.00      PROA  
ATOM   4994  HE2 PHE P 343     -14.506 -12.372   5.545  0.00  0.00      PROA  
ATOM   4995  CD2 PHE P 343     -12.762 -11.252   5.095  0.00  0.00      PROA  
ATOM   4996  HD2 PHE P 343     -13.243 -10.392   4.652  0.00  0.00      PROA  
ATOM   4997  C   PHE P 343     -10.007  -7.788   5.854  0.00  0.00      PROA  
ATOM   4998  O   PHE P 343      -9.677  -7.855   7.000  0.00  0.00      PROA  
ATOM   4999  N   SER P 344      -9.570  -6.916   5.022  0.00  0.00      PROA  
ATOM   5000  H   SER P 344     -10.069  -6.778   4.155  0.00  0.00      PROA  
ATOM   5001  CA  SER P 344      -8.603  -5.821   5.395  0.00  0.00      PROA  
ATOM   5002  HA  SER P 344      -7.674  -6.232   5.790  0.00  0.00      PROA  
ATOM   5003  CB  SER P 344      -8.248  -4.865   4.286  0.00  0.00      PROA  
ATOM   5004  HB2 SER P 344      -9.162  -4.604   3.751  0.00  0.00      PROA  
ATOM   5005  HB3 SER P 344      -7.797  -3.959   4.689  0.00  0.00      PROA  
ATOM   5006  OG  SER P 344      -7.382  -5.501   3.394  0.00  0.00      PROA  
ATOM   5007  HG  SER P 344      -7.532  -6.448   3.422  0.00  0.00      PROA  
ATOM   5008  C   SER P 344      -9.191  -5.040   6.589  0.00  0.00      PROA  
ATOM   5009  O   SER P 344      -8.586  -4.945   7.670  0.00  0.00      PROA  
ATOM   5010  N   GLY P 345     -10.376  -4.449   6.410  0.00  0.00      PROA  
ATOM   5011  H   GLY P 345     -10.941  -4.656   5.599  0.00  0.00      PROA  
ATOM   5012  CA  GLY P 345     -11.132  -3.715   7.411  0.00  0.00      PROA  
ATOM   5013  HA2 GLY P 345     -10.553  -2.820   7.641  0.00  0.00      PROA  
ATOM   5014  HA3 GLY P 345     -12.095  -3.456   6.971  0.00  0.00      PROA  
ATOM   5015  C   GLY P 345     -11.341  -4.480   8.746  0.00  0.00      PROA  
ATOM   5016  O   GLY P 345     -11.099  -3.849   9.817  0.00  0.00      PROA  
ATOM   5017  N   MET P 346     -11.711  -5.750   8.697  0.00  0.00      PROA  
ATOM   5018  H   MET P 346     -11.721  -6.179   7.783  0.00  0.00      PROA  
ATOM   5019  CA  MET P 346     -11.826  -6.594   9.857  0.00  0.00      PROA  
ATOM   5020  HA  MET P 346     -12.529  -6.020  10.461  0.00  0.00      PROA  
ATOM   5021  CB  MET P 346     -12.451  -7.890   9.420  0.00  0.00      PROA  
ATOM   5022  HB2 MET P 346     -13.407  -7.661   8.948  0.00  0.00      PROA  
ATOM   5023  HB3 MET P 346     -11.823  -8.377   8.674  0.00  0.00      PROA  
ATOM   5024  CG  MET P 346     -12.533  -8.934  10.523  0.00  0.00      PROA  
ATOM   5025  HG2 MET P 346     -11.508  -9.175  10.807  0.00  0.00      PROA  
ATOM   5026  HG3 MET P 346     -12.908  -8.445  11.422  0.00  0.00      PROA  
ATOM   5027  SD  MET P 346     -13.499 -10.507  10.201  0.00  0.00      PROA  
ATOM   5028  CE  MET P 346     -12.757 -11.051   8.581  0.00  0.00      PROA  
ATOM   5029  HE1 MET P 346     -11.674 -10.929   8.567  0.00  0.00      PROA  
ATOM   5030  HE2 MET P 346     -13.099 -12.084   8.510  0.00  0.00      PROA  
ATOM   5031  HE3 MET P 346     -13.168 -10.484   7.745  0.00  0.00      PROA  
ATOM   5032  C   MET P 346     -10.484  -6.754  10.599  0.00  0.00      PROA  
ATOM   5033  O   MET P 346     -10.486  -6.520  11.772  0.00  0.00      PROA  
ATOM   5034  N   GLU P 347      -9.367  -7.174   9.924  0.00  0.00      PROA  
ATOM   5035  H   GLU P 347      -9.491  -7.386   8.944  0.00  0.00      PROA  
ATOM   5036  CA  GLU P 347      -8.049  -7.261  10.569  0.00  0.00      PROA  
ATOM   5037  HA  GLU P 347      -8.112  -7.948  11.412  0.00  0.00      PROA  
ATOM   5038  CB  GLU P 347      -7.042  -7.685   9.545  0.00  0.00      PROA  
ATOM   5039  HB2 GLU P 347      -7.170  -8.688   9.139  0.00  0.00      PROA  
ATOM   5040  HB3 GLU P 347      -7.178  -7.182   8.588  0.00  0.00      PROA  
ATOM   5041  CG  GLU P 347      -5.540  -7.735  10.084  0.00  0.00      PROA  
ATOM   5042  HG2 GLU P 347      -5.363  -7.078  10.936  0.00  0.00      PROA  
ATOM   5043  HG3 GLU P 347      -5.402  -8.743  10.474  0.00  0.00      PROA  
ATOM   5044  CD  GLU P 347      -4.578  -7.291   8.999  0.00  0.00      PROA  
ATOM   5045  OE1 GLU P 347      -3.998  -8.097   8.259  0.00  0.00      PROA  
ATOM   5046  OE2 GLU P 347      -4.271  -6.064   9.068  0.00  0.00      PROA  
ATOM   5047  C   GLU P 347      -7.652  -5.835  11.156  0.00  0.00      PROA  
ATOM   5048  O   GLU P 347      -6.981  -5.786  12.213  0.00  0.00      PROA  
ATOM   5049  N   GLY P 348      -8.130  -4.724  10.566  0.00  0.00      PROA  
ATOM   5050  H   GLY P 348      -8.552  -4.834   9.656  0.00  0.00      PROA  
ATOM   5051  CA  GLY P 348      -7.904  -3.435  11.090  0.00  0.00      PROA  
ATOM   5052  HA2 GLY P 348      -6.837  -3.234  11.181  0.00  0.00      PROA  
ATOM   5053  HA3 GLY P 348      -8.237  -2.725  10.333  0.00  0.00      PROA  
ATOM   5054  C   GLY P 348      -8.616  -3.105  12.365  0.00  0.00      PROA  
ATOM   5055  O   GLY P 348      -7.909  -2.853  13.353  0.00  0.00      PROA  
ATOM   5056  N   VAL P 349      -9.944  -3.186  12.361  0.00  0.00      PROA  
ATOM   5057  H   VAL P 349     -10.296  -3.530  11.480  0.00  0.00      PROA  
ATOM   5058  CA  VAL P 349     -10.894  -3.139  13.565  0.00  0.00      PROA  
ATOM   5059  HA  VAL P 349     -11.059  -2.087  13.795  0.00  0.00      PROA  
ATOM   5060  CB  VAL P 349     -12.334  -3.545  13.046  0.00  0.00      PROA  
ATOM   5061  HB  VAL P 349     -12.270  -4.450  12.441  0.00  0.00      PROA  
ATOM   5062  CG1 VAL P 349     -13.379  -3.696  14.103  0.00  0.00      PROA
[truncated: 176,728 more chars]
